# Supplementary material for: Bumped Kinase Inhibitor BKI-1708 Interferes in Cytokinesis and Drives Baryzoite Conversion in the Cyst-Forming Apicomplexan Parasites Toxoplasma gondii, Neospora caninum and Besnoitia besnoiti
Source: Int J Mol Sci. 2026 Mar 23;27(6):2914. doi: 10.3390/ijms27062914 (PMC13027286; doi:10.3390/ijms27062914)
Supplement: Supplementary file 1 [file ijms-27-02914-s001.zip]

Archive with 18 entries (15 files):
- Supplementary tables and figure 2/
- Supplementary tables and figure 2/.DS_Store
- Supplementary tables and figure 2/Supplementary Figure 1.tiff
- Supplementary tables and figure 2/Supplementary Figure 2.tiff
- Supplementary tables and figure 2/Table S1_Toxoplasma.xlsx
- Supplementary tables and figure 2/Table S2_Neospora.xlsx
- Supplementary tables and figure 2/Table S3_Besnoitia.xlsx
- Supplementary tables and figure 2/Table S4.xlsx
- __MACOSX/
- __MACOSX/._Supplementary tables and figure 2
- __MACOSX/Supplementary tables and figure 2/
- __MACOSX/Supplementary tables and figure 2/._.DS_Store
- __MACOSX/Supplementary tables and figure 2/._Suppl Fig. 1.tiff
- __MACOSX/Supplementary tables and figure 2/._Suppl Fig. 2.tiff
- __MACOSX/Supplementary tables and figure 2/._Table S1_Toxoplasma.xlsx
- __MACOSX/Supplementary tables and figure 2/._Table S2_Neospora.xlsx
- __MACOSX/Supplementary tables and figure 2/._Table S3_Besnoitia.xlsx
- __MACOSX/Supplementary tables and figure 2/._Table S4.xlsx
