# Supplementary material for: Bumped Kinase Inhibitor BKI-1708 Interferes in Cytokinesis and Drives Baryzoite Conversion in the Cyst-Forming Apicomplexan Parasites Toxoplasma gondii, Neospora caninum and Besnoitia besnoiti
Source: Int J Mol Sci. 2026 Mar 23;27(6):2914. doi: 10.3390/ijms27062914 (PMC13027286; doi:10.3390/ijms27062914)
Supplement: Supplementary file 1 [file ijms-27-02914-s001.zip › Supplementary tables and figure 2/Table S1_Toxoplasma.xlsx]

## Sheet: proteinGroups cleaned
Leading_Protein	Leading_Gene	PG.ProteinGroups	PG.ProteinAccessions	PG.Genes	PG.Organisms	PG.ProteinDescriptions	PG.Pvalue	PG.Qvalue	PG.MolecularWeight	IBAQ CTR_1	IBAQ CTR_2	IBAQ CTR_3	IBAQ MNC_1	IBAQ MNC_2	IBAQ MNC_3	Seen in # reps in CTR	Seen in # reps in MNC	OnOff CTR vs MNC onIn	StrictOnOff CTR vs MNC onIn	Potential Contaminant	SN CTR_1	SN CTR_2	SN CTR_3	SN MNC_1	SN MNC_2	SN MNC_3	IBAQ Leading protein CTR_1	IBAQ Leading protein CTR_2	IBAQ Leading protein CTR_3	IBAQ Leading protein MNC_1	IBAQ Leading protein MNC_2	IBAQ Leading protein MNC_3	rAbu CTR_1	rAbu CTR_2	rAbu CTR_3	rAbu MNC_1	rAbu MNC_2	rAbu MNC_3
TGME49_200240-t26_1-p1		TGME49_200240-t26_1-p1	TGME49_200240-t26_1-p1			transcript=TGME49_200240-t26_1 gene=TGME49_200240 organism=Toxoplasma_gondii_ME49 gene_product=microneme protein MIC17B transcript_product=microneme protein MIC17B location=TGME49_chrVIII:6757644-6758699(-) protein_length=351 sequence_SO=chromosome SO=protein_coding_gene is_pseudo=false	3.2101e-09	0	38883.81	67.5	50	65.2	48.3	60.2	46.9	3	3				297.062	223.412	278.174	202.381	290.563	245.473	67.5	50	65.2	48.3	60.2	46.9	94.5736	66.8625	88.4974	65.9381	64.3423	61.3127
TGME49_200250-t26_1-p1		TGME49_200250-t26_1-p1	TGME49_200250-t26_1-p1			transcript=TGME49_200250-t26_1 gene=TGME49_200250 organism=Toxoplasma_gondii_ME49 gene_product=microneme protein MIC17A transcript_product=microneme protein MIC17A location=TGME49_chrVIII:6760497-6761552(-) protein_length=351 sequence_SO=chromosome SO=protein_coding_gene is_pseudo=false	2.49632e-07	0	38753.77	71.8	54	66	23.5	10.8	11.6	3	3				281.48	216.532	276.057	101.674	86.2245	86.2894	71.8	54	66	23.5	10.8	11.6	100.598	72.2115	89.5832	32.0817	11.5431	15.1648
TGME49_200320-t26_1-p1		TGME49_200320-t26_1-p1	TGME49_200320-t26_1-p1			transcript=TGME49_200320-t26_1 gene=TGME49_200320 organism=Toxoplasma_gondii_ME49 gene_product=hypoxanthine-xanthine-guanine phosphoribosyl transferase HXGPRT transcript_product=hypoxanthine-xanthine-guanine phosphoribosyl transferase HXGPRT location=TGME49_chrVIII:6796697-6798517(+) protein_length=279 sequence_SO=chromosome SO=protein_coding_gene is_pseudo=false	1.08249e-07	0	31484.88	256.9	258.9	242.7	163.2	126.8	126.7	3	3				414.828	432.696	373.595	296.717	247.581	243.519	256.9	258.9	242.7	163.2	126.8	126.7	359.94	346.214	329.422	222.797	135.525	165.636
TGME49_200360-t26_1-p1		TGME49_200360-t26_1-p1	TGME49_200360-t26_1-p1			transcript=TGME49_200360-t26_1 gene=TGME49_200360 organism=Toxoplasma_gondii_ME49 gene_product=hypothetical protein transcript_product=hypothetical protein location=TGME49_chrVIII:6824629-6825189(+) protein_length=186 sequence_SO=chromosome SO=protein_coding_gene is_pseudo=false	8.11606e-06	0	20311.43	145.6	131.5	171.3	258.8	404.3	359.9	3	3				152.713	147.729	179.018	252.909	278.546	261.561	145.6	131.5	171.3	258.8	404.3	359.9	203.999	175.848	232.509	353.308	432.119	470.5
TGME49_200470-t26_1-p1		TGME49_200470-t26_1-p1	TGME49_200470-t26_1-p1			transcript=TGME49_200470-t26_1 gene=TGME49_200470 organism=Toxoplasma_gondii_ME49 gene_product=hypothetical protein transcript_product=hypothetical protein location=TGME49_chrVIII:6909422-6913238(+) protein_length=616 sequence_SO=chromosome SO=protein_coding_gene is_pseudo=false	1.00575e-05	0	65106.35	6.5	6.6	5.9	1.5	1.5	0.5	3	3				29.7901	27.3002	25.652	22.3701	62.5334	7.59385	6.5	6.6	5.9	1.5	1.5	0.5	9.10709	8.82585	8.0082	2.04777	1.60321	0.653653
TGME49_201130-t26_1-p1		TGME49_201130-t26_1-p1	TGME49_201130-t26_1-p1			transcript=TGME49_201130-t26_1 gene=TGME49_201130 organism=Toxoplasma_gondii_ME49 gene_product=rhoptry kinase family protein ROP33 transcript_product=rhoptry kinase family protein ROP33 location=TGME49_chrVIIa:4021513-4024942(+) protein_length=746 sequence_SO=chromosome SO=protein_coding_gene is_pseudo=false	6.0459e-09	0	80191.65	41.3	37.4	39.7	68.2	16.2	63.2	3	3				209.527	193.645	193.461	288.348	306.333	278.66	41.3	37.4	39.7	68.2	16.2	63.2	57.865	50.0132	53.8857	93.1052	17.3147	82.6218
TGME49_201140-t26_1-p1		TGME49_201140-t26_1-p1	TGME49_201140-t26_1-p1			transcript=TGME49_201140-t26_1 gene=TGME49_201140 organism=Toxoplasma_gondii_ME49 gene_product=hypothetical protein transcript_product=hypothetical protein location=TGME49_chrVIIa:4008450-4016025(+) protein_length=1051 sequence_SO=chromosome SO=protein_coding_gene is_pseudo=false	4.17548e-11	0	113817.28	21.2	19.3	19.7	24.4	2.4	23.2	3	3				42.0597	38.2685	34.2604	45.4039	21.3405	41.3116	21.2	19.3	19.7	24.4	2.4	23.2	29.7031	25.8089	26.7392	33.3104	2.56514	30.3295
TGME49_201150-t26_1-p1		TGME49_201150-t26_1-p1	TGME49_201150-t26_1-p1			transcript=TGME49_201150-t26_1 gene=TGME49_201150 organism=Toxoplasma_gondii_ME49 gene_product=heavy metal translocating P-type ATPase subfamily protein transcript_product=heavy metal translocating P-type ATPase subfamily protein location=TGME49_chrVIIa:3994191-4004637(+) protein_length=1965 sequence_SO=chromosome SO=protein_coding_gene is_pseudo=false	1.75943e-11	0	206728.93	6.4	5.1	9	15.1	17.6	21.9	3	3				256.271	217.42	244.472	402.529	492.378	500.901	6.4	5.1	9	15.1	17.6	21.9	8.96698	6.81998	12.2159	20.6142	18.811	28.63
TGME49_201180-t26_1-p1		TGME49_201180-t26_1-p1	TGME49_201180-t26_1-p1			transcript=TGME49_201180-t26_1 gene=TGME49_201180 organism=Toxoplasma_gondii_ME49 gene_product=hypothetical protein transcript_product=hypothetical protein location=TGME49_chrVIIa:3984472-3988185(-) protein_length=1181 sequence_SO=chromosome SO=protein_coding_gene is_pseudo=false	1.28453e-08	0	126358.98	27.9	28.6	28.7	33.7	24	26.2	3	3				107.057	112.946	115.271	154.936	156.637	116.273	27.9	28.6	28.7	33.7	24	26.2	39.0904	38.2454	38.9551	46.0065	25.6514	34.2514
TGME49_201270-t26_1-p1		TGME49_201270-t26_1-p1	TGME49_201270-t26_1-p1			transcript=TGME49_201270-t26_1 gene=TGME49_201270 organism=Toxoplasma_gondii_ME49 gene_product=hypothetical protein transcript_product=hypothetical protein location=TGME49_chrVIIa:3918622-3924398(-) protein_length=964 sequence_SO=chromosome SO=protein_coding_gene is_pseudo=false	9.88886e-09	0	103696.52	11.4	10.9	7.4	18.9	9.7	12.5	3	3				64.5751	66.7725	57.872	110.905	97.8672	117.889	11.4	10.9	7.4	18.9	9.7	12.5	15.9724	14.576	10.0442	25.8019	10.3674	16.3413
TGME49_201380-t26_1-p1		TGME49_201380-t26_1-p1	TGME49_201380-t26_1-p1			transcript=TGME49_201380-t26_1 gene=TGME49_201380 organism=Toxoplasma_gondii_ME49 gene_product=chorismate synthase, putative transcript_product=chorismate synthase, putative location=TGME49_chrVIIa:3911782-3916769(+) protein_length=536 sequence_SO=chromosome SO=protein_coding_gene is_pseudo=false	2.63205e-11	0	58104.34	72.6	63.8	51.5	25.4	10.8	2.4	3	3				277.878	269.8	244.294	166.363	468.976	182.192	72.6	63.8	51.5	25.4	10.8	2.4	101.719	85.3166	69.9021	34.6755	11.5431	3.13754
TGME49_201400-t26_1-p1		TGME49_201400-t26_1-p1	TGME49_201400-t26_1-p1			transcript=TGME49_201400-t26_1 gene=TGME49_201400 organism=Toxoplasma_gondii_ME49 gene_product=Sin3-associated polypeptide SAP18 transcript_product=Sin3-associated polypeptide SAP18 location=TGME49_chrVIIa:3901155-3906794(-) protein_length=868 sequence_SO=chromosome SO=protein_coding_gene is_pseudo=false	1.21356e-07	0	97204.84	63.4	54.6	57.6	40.3	41.9	33.6	3	3				231.131	208.348	223.505	173.765	164.801	145.457	63.4	54.6	57.6	40.3	41.9	33.6	88.8291	73.0139	78.1817	55.0167	44.7831	43.9255
TGME49_201520-t26_1-p1		TGME49_201520-t26_1-p1	TGME49_201520-t26_1-p1			transcript=TGME49_201520-t26_1 gene=TGME49_201520 organism=Toxoplasma_gondii_ME49 gene_product=protein phosphatase 2C domain-containing protein transcript_product=protein phosphatase 2C domain-containing protein location=TGME49_chrVIIa:3893030-3897733(+) protein_length=373 sequence_SO=chromosome SO=protein_coding_gene is_pseudo=false	3.29638e-09	0	42094.08	78.5	95.7	86.8	66	58.5	52.5	3	3				230.875	273.42	276.037	196.247	284.505	180.939	78.5	95.7	86.8	66	58.5	52.5	109.986	127.975	117.815	90.1018	62.5253	68.6336
TGME49_201680-t26_1-p1		TGME49_201680-t26_1-p1	TGME49_201680-t26_1-p1			transcript=TGME49_201680-t26_1 gene=TGME49_201680 organism=Toxoplasma_gondii_ME49 gene_product=eukaryotic initiation factor-3 subunit 10, putative transcript_product=eukaryotic initiation factor-3 subunit 10, putative location=TGME49_chrVIIa:3854159-3862560(+) protein_length=1033 sequence_SO=chromosome SO=protein_coding_gene is_pseudo=false	9.67777e-12	0	119126.58	305.1	313.6	302.9	141.1	96.8	132.6	3	3				504.638	503.777	498.78	249.173	224.364	241.653	305.1	313.6	302.9	141.1	96.8	132.6	427.473	419.362	411.133	192.627	103.461	173.349
TGME49_201700-t26_1-p1		TGME49_201700-t26_1-p1	TGME49_201700-t26_1-p1			transcript=TGME49_201700-t26_1 gene=TGME49_201700 organism=Toxoplasma_gondii_ME49 gene_product=WD domain, G-beta repeat-containing protein transcript_product=WD domain, G-beta repeat-containing protein location=TGME49_chrVIIa:3840925-3844338(-) protein_length=654 sequence_SO=chromosome SO=protein_coding_gene is_pseudo=false	9.09209e-09	0	67437.46	174.3	169	180.4	120.3	113.3	122.3	3	3				597.29	601.806	655.586	437.895	450.019	434.428	174.3	169	180.4	120.3	113.3	122.3	244.21	225.995	244.861	164.231	121.096	159.884
TGME49_201710-t26_1-p1		TGME49_201710-t26_1-p1	TGME49_201710-t26_1-p1			transcript=TGME49_201710-t26_1 gene=TGME49_201710 organism=Toxoplasma_gondii_ME49 gene_product=WD domain, G-beta repeat-containing protein transcript_product=WD domain, G-beta repeat-containing protein location=TGME49_chrVIIa:3834672-3838654(+) protein_length=555 sequence_SO=chromosome SO=protein_coding_gene is_pseudo=false	5.91519e-09	0	59719.67	21.4	22.8	20.9	7.8	5.6	2.6	3	3				64.6326	77.1273	70.0251	51.0078	62.9606	63.9662	21.4	22.8	20.9	7.8	5.6	2.6	29.9833	30.4893	28.368	10.6484	5.98533	3.399
TGME49_201760-t26_1-p1		TGME49_201760-t26_1-p1	TGME49_201760-t26_1-p1			transcript=TGME49_201760-t26_1 gene=TGME49_201760 organism=Toxoplasma_gondii_ME49 gene_product=hypothetical protein transcript_product=hypothetical protein location=TGME49_chrVIIa:3816891-3819442(+) protein_length=336 sequence_SO=chromosome SO=protein_coding_gene is_pseudo=false	1.91768e-09	0	37305.17	80.3	80.9	83.2	121	104.9	114.6	3	3				125.15	119.836	131.941	180.034	209.397	192.832	80.3	80.9	83.2	121	104.9	114.6	112.508	108.184	112.929	165.187	112.118	149.817
TGME49_201780-t26_1-p1		TGME49_201780-t26_1-p1	TGME49_201780-t26_1-p1			transcript=TGME49_201780-t26_1 gene=TGME49_201780 organism=Toxoplasma_gondii_ME49 gene_product=microneme protein MIC2 transcript_product=microneme protein MIC2 location=TGME49_chrVIIa:3794121-3797385(-) protein_length=769 sequence_SO=chromosome SO=protein_coding_gene is_pseudo=false	2.72588e-11	0	82633.98	1593.6	1653.6	1601.8	1078.9	1338.9	1236.8	3	3				7235.61	7120.84	6430.36	3549.05	3108.85	2912.47	1593.6	1653.6	1601.8	1078.9	1338.9	1236.8	2232.78	2211.28	2174.16	1472.89	1431.03	1616.88
TGME49_201800-t26_1-p1		TGME49_201800-t26_1-p1	TGME49_201800-t26_1-p1			transcript=TGME49_201800-t26_1 gene=TGME49_201800 organism=Toxoplasma_gondii_ME49 gene_product=hypothetical protein transcript_product=hypothetical protein location=TGME49_chrVIIa:3779712-3781789(+) protein_length=267 sequence_SO=chromosome SO=protein_coding_gene is_pseudo=false	5.34883e-08	0	28527.41	205.6	199.8	183.7	265.3	337	258.4	3	3				530.346	510.93	483.665	646.782	802.679	661.307	205.6	199.8	183.7	265.3	337	258.4	288.064	267.183	249.34	362.182	360.188	337.808
TGME49_201840-t26_1-p1		TGME49_201840-t26_1-p1	TGME49_201840-t26_1-p1			transcript=TGME49_201840-t26_1 gene=TGME49_201840 organism=Toxoplasma_gondii_ME49 gene_product=aspartyl protease ASP1 transcript_product=aspartyl protease ASP1 location=TGME49_chrVIIa:3748798-3754934(+) protein_length=619 sequence_SO=chromosome SO=protein_coding_gene is_pseudo=false	3.82434e-12	0	66901.43	22	17.4	15.5	51.3	41.1	34	3	3				89.1387	71.9302	82.851	202.796	232.673	208.043	22	17.4	15.5	51.3	41.1	34	30.824	23.2682	21.0385	70.0337	43.928	44.4484
TGME49_201860-t26_1-p1		TGME49_201860-t26_1-p1	TGME49_201860-t26_1-p1			transcript=TGME49_201860-t26_1 gene=TGME49_201860 organism=Toxoplasma_gondii_ME49 gene_product=hypothetical protein transcript_product=hypothetical protein location=TGME49_chrVIIa:3741797-3742933(-) protein_length=157 sequence_SO=chromosome SO=protein_coding_gene is_pseudo=false	9.14025e-08	0	16968.87	653.8	500.2	521	121	76	43.7	3	3				403.686	307.128	307.934	74.7509	66.5312	34.158	653.8	500.2	521	121	76	43.7	916.033	668.893	707.164	165.187	81.2294	57.1293
TGME49_201880-t26_1-p1		TGME49_201880-t26_1-p1	TGME49_201880-t26_1-p1			transcript=TGME49_201880-t26_1 gene=TGME49_201880 organism=Toxoplasma_gondii_ME49 gene_product=hypothetical protein transcript_product=hypothetical protein location=TGME49_chrVIIa:3729068-3730459(+) protein_length=128 sequence_SO=chromosome SO=protein_coding_gene is_pseudo=false	9.23364e-08	0	15269.57	288.1	270.9	284.1	409.2	376.6	595.8	3	3				363.052	366.385	437.402	584.367	540.712	904.411	288.1	270.9	284.1	409.2	376.6	595.8	403.654	362.261	385.615	558.631	402.513	778.893
TGME49_202010-t26_1-p1		TGME49_202010-t26_1-p1	TGME49_202010-t26_1-p1			transcript=TGME49_202010-t26_1 gene=TGME49_202010 organism=Toxoplasma_gondii_ME49 gene_product=hypothetical protein transcript_product=hypothetical protein location=TGME49_chrVIIa:3709450-3712459(+) protein_length=857 sequence_SO=chromosome SO=protein_coding_gene is_pseudo=false	5.02243e-09	0	91159.49	8.2	8	8.5	10.2	2.3	5.2	3	3				77.5275	77.0945	96.2043	110.598	90.6283	73.7934	8.2	8	8.5	10.2	2.3	5.2	11.4889	10.698	11.5372	13.9248	2.45826	6.79799
TGME49_202020-t26_1-p1		TGME49_202020-t26_1-p1	TGME49_202020-t26_1-p1			transcript=TGME49_202020-t26_1 gene=TGME49_202020 organism=Toxoplasma_gondii_ME49 gene_product=DnAK-TPR transcript_product=DnAK-TPR location=TGME49_chrVIIa:3700653-3706810(+) protein_length=763 sequence_SO=chromosome SO=protein_coding_gene is_pseudo=false	0.00063535	0.000703977	83727.73	NaN	NaN	NaN	8.2	NaN	NaN	0	1							107.879						8.2			0	0	0	11.1945	0	0
TGME49_202190-t26_1-p1		TGME49_202190-t26_1-p1	TGME49_202190-t26_1-p1			transcript=TGME49_202190-t26_1 gene=TGME49_202190 organism=Toxoplasma_gondii_ME49 gene_product=hypothetical protein transcript_product=hypothetical protein location=TGME49_chrVIIa:3536131-3544009(-) protein_length=1024 sequence_SO=chromosome SO=protein_coding_gene is_pseudo=false	1.8663e-07	0	111649.74	1.8	1.8	2.1	1.3	NaN	NaN	3	1				37.4108	36.9525	40.6654	27.9276			1.8	1.8	2.1	1.3			2.52196	2.40705	2.85037	1.77473	0	0
TGME49_202200-t26_1-p1		TGME49_202200-t26_1-p1	TGME49_202200-t26_1-p1			transcript=TGME49_202200-t26_1 gene=TGME49_202200 organism=Toxoplasma_gondii_ME49 gene_product=hypothetical protein transcript_product=hypothetical protein location=TGME49_chrVIIa:3522799-3526928(-) protein_length=793 sequence_SO=chromosome SO=protein_coding_gene is_pseudo=false	1.76828e-09	0	87043.35	72.3	61.1	67.1	75	79	79	3	3				649.753	647.151	558.924	587.384	624.052	622.461	72.3	61.1	67.1	75	79	79	101.299	81.706	91.0763	102.388	84.4359	103.277
TGME49_202230-t26_1-p1		TGME49_202230-t26_1-p1	TGME49_202230-t26_1-p1			transcript=TGME49_202230-t26_1 gene=TGME49_202230 organism=Toxoplasma_gondii_ME49 gene_product=histone deacetylase HDAC5 transcript_product=histone deacetylase HDAC5 location=TGME49_chrVIIa:3498927-3508121(+) protein_length=1452 sequence_SO=chromosome SO=protein_coding_gene is_pseudo=false	3.49261e-05	0	154036.23	0.8	0.7	0.7	0.2	0	0.1	3	3				10.1762	15.4762	18.2994	27.1966	3.57321	24.0633	0.8	0.7	0.7	0.2	0	0.1	1.12087	0.936075	0.950125	0.273036	0	0.130731
TGME49_202300-t26_1-p1		TGME49_202300-t26_1-p1	TGME49_202300-t26_1-p1			transcript=TGME49_202300-t26_1 gene=TGME49_202300 organism=Toxoplasma_gondii_ME49 gene_product=inosine triphosphate pyrophosphatase, putative transcript_product=inosine triphosphate pyrophosphatase, putative location=TGME49_chrVIIa:3434599-3437866(+) protein_length=222 sequence_SO=chromosome SO=protein_coding_gene is_pseudo=false	2.45742e-10	0	24247.76	49	47.3	50.9	37.6	18	10	3	3				117.221	114.304	126.411	117.659	145.417	134.908	49	47.3	50.9	37.6	18	10	68.6534	63.2519	69.0877	51.3307	19.2386	13.0731
TGME49_202310-t26_1-p1		TGME49_202310-t26_1-p1	TGME49_202310-t26_1-p1			transcript=TGME49_202310-t26_1 gene=TGME49_202310 organism=Toxoplasma_gondii_ME49 gene_product=O-sialoglycoprotein endopeptidase transcript_product=O-sialoglycoprotein endopeptidase location=TGME49_chrVIIa:3430094-3432691(+) protein_length=580 sequence_SO=chromosome SO=protein_coding_gene is_pseudo=false	3.39743e-06	0	62759.4	7.3	5.2	6.6	4.9	NaN	NaN	3	1				51.617	41.3205	47.2902	51.1308			7.3	5.2	6.6	4.9			10.228	6.9537	8.95832	6.68937	0	0
TGME49_202370-t26_1-p1		TGME49_202370-t26_1-p1	TGME49_202370-t26_1-p1			transcript=TGME49_202370-t26_1 gene=TGME49_202370 organism=Toxoplasma_gondii_ME49 gene_product=T-complex protein 1, epsilon subunit (TCP-1-epsilon), putative transcript_product=T-complex protein 1, epsilon subunit (TCP-1-epsilon), putative location=TGME49_chrVIIa:3385945-3391970(+) protein_length=536 sequence_SO=chromosome SO=protein_coding_gene is_pseudo=false	7.03782e-09	0	58617.6	184.2	184.7	210.4	210.2	186.2	205.5	3	3				853.901	819.963	887.947	598.416	557.982	639.01	184.2	184.7	210.4	210.2	186.2	205.5	258.081	246.99	285.58	286.96	199.012	268.651
TGME49_202380-t26_1-p1		TGME49_202380-t26_1-p1	TGME49_202380-t26_1-p1			transcript=TGME49_202380-t26_1 gene=TGME49_202380 organism=Toxoplasma_gondii_ME49 gene_product=rab GDI alpha, putative transcript_product=rab GDI alpha, putative location=TGME49_chrVIIa:3368281-3375715(+) protein_length=456 sequence_SO=chromosome SO=protein_coding_gene is_pseudo=false	9.24326e-13	0	51021.4	207.1	211.1	203.3	162.9	157.2	174.6	3	3				467.749	493.539	466.508	288.546	234.136	269.385	207.1	211.1	203.3	162.9	157.2	174.6	290.166	282.294	275.943	222.388	168.017	228.256
TGME49_202390-t26_1-p1		TGME49_202390-t26_1-p1	TGME49_202390-t26_1-p1			transcript=TGME49_202390-t26_1 gene=TGME49_202390 organism=Toxoplasma_gondii_ME49 gene_product=S15 sporozoite-expressed protein transcript_product=S15 sporozoite-expressed protein location=TGME49_chrVIIa:3363161-3365745(-) protein_length=587 sequence_SO=chromosome SO=protein_coding_gene is_pseudo=false	6.76063e-11	0	61796.78	134.5	123.8	119.5	43.3	27.8	18.4	3	3				437.029	406.689	444.046	184.936	212.547	117.401	134.5	123.8	119.5	43.3	27.8	18.4	188.447	165.552	162.2	59.1122	29.7129	24.0544
TGME49_202460-t26_1-p1		TGME49_202460-t26_1-p1	TGME49_202460-t26_1-p1			transcript=TGME49_202460-t26_1 gene=TGME49_202460 organism=Toxoplasma_gondii_ME49 gene_product=diacylglycerol kinase accessory domain (presumed) domain-containing protein transcript_product=diacylglycerol kinase accessory domain (presumed) domain-containing protein location=TGME49_chrVIIa:3310141-3318017(-) protein_length=679 sequence_SO=chromosome SO=protein_coding_gene is_pseudo=false	4.6078e-08	0	72936.03	27.4	33.2	28.6	25.3	20	15.6	3	3				141.995	156.243	135.829	121.035	268.484	145.035	27.4	33.2	28.6	25.3	20	15.6	38.3899	44.3967	38.8194	34.539	21.3762	20.394
TGME49_202500-t26_1-p1		TGME49_202500-t26_1-p1	TGME49_202500-t26_1-p1			transcript=TGME49_202500-t26_1 gene=TGME49_202500 organism=Toxoplasma_gondii_ME49 gene_product=GAPM1a transcript_product=GAPM1a location=TGME49_chrVIIa:3274142-3276204(-) protein_length=305 sequence_SO=chromosome SO=protein_coding_gene is_pseudo=false	3.28808e-06	0	33534.78	40.4	31.6	40.2	40.7	36.1	67.4	3	3				118.731	94.0631	139.66	130.012	138	251.804	40.4	31.6	40.2	40.7	36.1	67.4	56.6041	42.2571	54.5643	55.5628	38.584	88.1124
TGME49_202530-t26_1-p1		TGME49_202530-t26_1-p1	TGME49_202530-t26_1-p1			transcript=TGME49_202530-t26_1 gene=TGME49_202530 organism=Toxoplasma_gondii_ME49 gene_product=aspartate-tRNA ligase transcript_product=aspartate-tRNA ligase location=TGME49_chrVIIa:3255147-3260937(-) protein_length=773 sequence_SO=chromosome SO=protein_coding_gene is_pseudo=false	6.70228e-11	0	86802.46	148.7	141.3	177.3	72.7	39.7	37.7	3	3				520.955	465.183	500.704	237.102	259.605	175.736	148.7	141.3	177.3	72.7	39.7	37.7	208.342	188.953	240.653	99.2485	42.4317	49.2854
TGME49_202550-t26_1-p1		TGME49_202550-t26_1-p1	TGME49_202550-t26_1-p1			transcript=TGME49_202550-t26_1 gene=TGME49_202550 organism=Toxoplasma_gondii_ME49 gene_product=NLI interacting factor family phosphatase transcript_product=NLI interacting factor family phosphatase location=TGME49_chrVIIa:3226399-3234381(+) protein_length=2212 sequence_SO=chromosome SO=protein_coding_gene is_pseudo=false	2.97862e-09	0	233107.43	10.8	9.6	10.9	9.5	1.7	8.7	3	3				128.207	124.702	114.647	162.241	167.667	154.665	10.8	9.6	10.9	9.5	1.7	8.7	15.1318	12.8376	14.7948	12.9692	1.81697	11.3736
TGME49_202572-t26_1-p1		TGME49_202572-t26_1-p1	TGME49_202572-t26_1-p1			transcript=TGME49_202572-t26_1 gene=TGME49_202572 organism=Toxoplasma_gondii_ME49 gene_product=ribophorin i protein transcript_product=ribophorin i protein location=TGME49_chrVIIa:3207915-3216124(-) protein_length=959 sequence_SO=chromosome SO=protein_coding_gene is_pseudo=false	9.09275e-09	0	106456.94	8.1	10	13.8	17.9	1.7	7.1	3	3				156.808	113.124	170.899	186.882	230	256.829	8.1	10	13.8	17.9	1.7	7.1	11.3488	13.3725	18.731	24.4367	1.81697	9.28187
TGME49_202610-t26_1-p1		TGME49_202610-t26_1-p1	TGME49_202610-t26_1-p1			transcript=TGME49_202610-t26_1 gene=TGME49_202610 organism=Toxoplasma_gondii_ME49 gene_product=protein phosphatase 2C domain-containing protein transcript_product=protein phosphatase 2C domain-containing protein location=TGME49_chrVIIa:3171762-3179268(+) protein_length=852 sequence_SO=chromosome SO=protein_coding_gene is_pseudo=false	2.02325e-09	0	94070.41	9.7	10.3	10.7	11.2	12.5	11.1	3	3				82.6643	79.5386	91.0392	103.892	123.451	122.904	9.7	10.3	10.7	11.2	12.5	11.1	13.5906	13.7737	14.5233	15.29	13.3601	14.5111
TGME49_202620-t26_1-p1		TGME49_202620-t26_1-p1	TGME49_202620-t26_1-p1			transcript=TGME49_202620-t26_1 gene=TGME49_202620 organism=Toxoplasma_gondii_ME49 gene_product=hypothetical protein transcript_product=hypothetical protein location=TGME49_chrVIIa:3165122-3166114(-) protein_length=330 sequence_SO=chromosome SO=protein_coding_gene is_pseudo=false	1.94335e-09	0	36092.64	143.4	152.7	141.7	281.3	281.8	208.7	3	3				292.641	332.16	289.155	622.373	597.266	483.918	143.4	152.7	141.7	281.3	281.8	208.7	200.916	204.198	192.332	384.025	301.19	272.835
TGME49_202630-t26_1-p1		TGME49_202630-t26_1-p1	TGME49_202630-t26_1-p1			transcript=TGME49_202630-t26_1 gene=TGME49_202630 organism=Toxoplasma_gondii_ME49 gene_product=ATP-dependent metallopeptidase HflB subfamily protein transcript_product=ATP-dependent metallopeptidase HflB subfamily protein location=TGME49_chrVIIa:3150365-3162135(-) protein_length=1188 sequence_SO=chromosome SO=protein_coding_gene is_pseudo=false	1.7949e-15	0	128443.88	36	34.5	46.7	74.4	102.5	148.4	3	3				248.051	228.204	264.886	489.262	542.305	657.126	36	34.5	46.7	74.4	102.5	148.4	50.4393	46.1351	63.3869	101.569	109.553	194.004
TGME49_202680-t26_1-p1		TGME49_202680-t26_1-p1	TGME49_202680-t26_1-p1			transcript=TGME49_202680-t26_1 gene=TGME49_202680 organism=Toxoplasma_gondii_ME49 gene_product=peptidase M16, alpha subunit, putative transcript_product=peptidase M16, alpha subunit, putative location=TGME49_chrVIIa:3107806-3114116(-) protein_length=563 sequence_SO=chromosome SO=protein_coding_gene is_pseudo=false	6.38867e-10	0	62203.58	530	515.2	553.4	900.4	754.7	817.7	3	3				580.844	572.158	618.867	984.873	879.96	1006.19	530	515.2	553.4	900.4	754.7	817.7	742.578	688.951	751.142	1229.21	806.63	1068.98
TGME49_202690-t26_1-p1		TGME49_202690-t26_1-p1	TGME49_202690-t26_1-p1			transcript=TGME49_202690-t26_1 gene=TGME49_202690 organism=Toxoplasma_gondii_ME49 gene_product=DNA-directed RNA polymerase II RPB9 transcript_product=DNA-directed RNA polymerase II RPB9 location=TGME49_chrVIIa:3102935-3105655(+) protein_length=250 sequence_SO=chromosome SO=protein_coding_gene is_pseudo=false	8.356e-07	0	28169.85	36.9	29.8	34.4	15.3	16.1	14	3	3				107.216	87.7835	104.578	70.4244	95.5482	83.059	36.9	29.8	34.4	15.3	16.1	14	51.7002	39.8501	46.6919	20.8872	17.2078	18.3023
TGME49_202760-t26_1-p1		TGME49_202760-t26_1-p1	TGME49_202760-t26_1-p1			transcript=TGME49_202760-t26_1 gene=TGME49_202760 organism=Toxoplasma_gondii_ME49 gene_product=hypothetical protein transcript_product=hypothetical protein location=TGME49_chrVIIa:3051475-3055087(-) protein_length=364 sequence_SO=chromosome SO=protein_coding_gene is_pseudo=false	5.49673e-11	0	38625.91	17.5	17.5	18.9	7.5	NaN	NaN	3	1				78.8187	84.1213	92.3645	39.9479			17.5	17.5	18.9	7.5			24.5191	23.4019	25.6534	10.2388	0	0
TGME49_202770-t26_1-p1		TGME49_202770-t26_1-p1	TGME49_202770-t26_1-p1			transcript=TGME49_202770-t26_1 gene=TGME49_202770 organism=Toxoplasma_gondii_ME49 gene_product=RNA recognition motif-containing protein transcript_product=RNA recognition motif-containing protein location=TGME49_chrVIIa:3041523-3048240(+) protein_length=532 sequence_SO=chromosome SO=protein_coding_gene is_pseudo=false	4.58915e-13	0	55868.21	348.6	391.3	358.2	273.7	232.5	231.5	3	3				979.374	1088.54	1055.22	780.202	763.056	619.172	348.6	391.3	358.2	273.7	232.5	231.5	488.42	523.266	486.193	373.649	248.498	302.641
TGME49_202780-t26_1-p1		TGME49_202780-t26_1-p1	TGME49_202780-t26_1-p1			transcript=TGME49_202780-t26_1 gene=TGME49_202780 organism=Toxoplasma_gondii_ME49 gene_product=rhoptry kinase family protein ROP25 transcript_product=rhoptry kinase family protein ROP25 location=TGME49_chrVIIa:3034592-3037960(-) protein_length=1122 sequence_SO=chromosome SO=protein_coding_gene is_pseudo=false	2.86423e-10	0	120369.59	16.3	13.6	16.7	21	5.3	10.5	3	3				83.4435	96.1756	82.985	146.095	108.846	128.663	16.3	13.6	16.7	21	5.3	10.5	22.8378	18.1866	22.6673	28.6687	5.66469	13.7267
TGME49_202820-t26_1-p1		TGME49_202820-t26_1-p1	TGME49_202820-t26_1-p1			transcript=TGME49_202820-t26_1 gene=TGME49_202820 organism=Toxoplasma_gondii_ME49 gene_product=ubiquitin-conjugating enzyme subfamily protein transcript_product=ubiquitin-conjugating enzyme subfamily protein location=TGME49_chrVIIa:3010620-3012602(+) protein_length=168 sequence_SO=chromosome SO=protein_coding_gene is_pseudo=false	1.01121e-09	0	18933.66	130.2	145.6	148.7	160.9	55	55.1	3	3				162.984	171.946	187.477	121.814	126.9	105.403	130.2	145.6	148.7	160.9	55	55.1	182.422	194.704	201.834	219.657	58.7845	72.0326
TGME49_202830-t26_1-p1		TGME49_202830-t26_1-p1	TGME49_202830-t26_1-p1			transcript=TGME49_202830-t26_1 gene=TGME49_202830 organism=Toxoplasma_gondii_ME49 gene_product=Elicitor-responsive protein, putative transcript_product=Elicitor-responsive protein, putative location=TGME49_chrVIIa:3006004-3007574(-) protein_length=306 sequence_SO=chromosome SO=protein_coding_gene is_pseudo=false	1.25379e-10	0	33033.02	206.1	178.4	199.7	129.1	197.2	134.2	3	3				513.804	539.601	606.725	317.692	322.375	330.975	206.1	178.4	199.7	129.1	197.2	134.2	288.765	238.565	271.057	176.245	210.769	175.441
TGME49_202840-t26_1-p1		TGME49_202840-t26_1-p1	TGME49_202840-t26_1-p1			transcript=TGME49_202840-t26_1 gene=TGME49_202840 organism=Toxoplasma_gondii_ME49 gene_product=FHA domain-containing protein transcript_product=FHA domain-containing protein location=TGME49_chrVIIa:2991534-2997998(-) protein_length=1044 sequence_SO=chromosome SO=protein_coding_gene is_pseudo=false	2.08287e-06	0	106108.63	41.2	40.6	37.8	23.4	10.7	3.2	3	3				67.1533	69.8309	70.7144	69.9931	135.086	62.9777	41.2	40.6	37.8	23.4	10.7	3.2	57.7249	54.2924	51.3067	31.9452	11.4363	4.18338
TGME49_202870-t26_1-p1		TGME49_202870-t26_1-p1	TGME49_202870-t26_1-p1			transcript=TGME49_202870-t26_1 gene=TGME49_202870 organism=Toxoplasma_gondii_ME49 gene_product=SAP domain-containing protein transcript_product=SAP domain-containing protein location=TGME49_chrVIIa:2971521-2975842(+) protein_length=506 sequence_SO=chromosome SO=protein_coding_gene is_pseudo=false	4.15855e-15	0	55645.12	136.1	124.5	129.8	31.7	17.1	11.4	3	3				233.52	215.265	204.05	105.294	140.799	112.148	136.1	124.5	129.8	31.7	17.1	11.4	190.688	166.488	176.18	43.2762	18.2766	14.9033
TGME49_202890-t26_1-p1		TGME49_202890-t26_1-p1	TGME49_202890-t26_1-p1			transcript=TGME49_202890-t26_1 gene=TGME49_202890 organism=Toxoplasma_gondii_ME49 gene_product=hypothetical protein transcript_product=hypothetical protein location=TGME49_chrVIIa:2959845-2960978(-) protein_length=377 sequence_SO=chromosome SO=protein_coding_gene is_pseudo=false	1.5487e-07	0	39432.51	25.9	23.5	19.9	20.1	25.4	NaN	3	2				139.666	130.75	129.967	133.628	197.281		25.9	23.5	19.9	20.1	25.4		36.2882	31.4254	27.0107	27.4401	27.1477	0
TGME49_202900-t26_1-p1		TGME49_202900-t26_1-p1	TGME49_202900-t26_1-p1			transcript=TGME49_202900-t26_1 gene=TGME49_202900 organism=Toxoplasma_gondii_ME49 gene_product=zinc finger (CCCH type) motif-containing protein transcript_product=zinc finger (CCCH type) motif-containing protein location=TGME49_chrVIIa:2950755-2954840(+) protein_length=1298 sequence_SO=chromosome SO=protein_coding_gene is_pseudo=false	2.72728e-05	0	137329.54	4.4	3.5	3.8	5.2	1.7	3.4	3	3				29.5858	22.3474	29.2999	37.4613	58.3015	63.5148	4.4	3.5	3.8	5.2	1.7	3.4	6.1648	4.68038	5.15782	7.09893	1.81697	4.44484
TGME49_202950-t26_1-p1		TGME49_202950-t26_1-p1	TGME49_202950-t26_1-p1			transcript=TGME49_202950-t26_1 gene=TGME49_202950 organism=Toxoplasma_gondii_ME49 gene_product=hypothetical protein transcript_product=hypothetical protein location=TGME49_chrVIIa:2923051-2935206(+) protein_length=1414 sequence_SO=chromosome SO=protein_coding_gene is_pseudo=false	2.34125e-09	0	151799.61	12.3	12	10.4	3.9	2	1.2	3	3				81.3656	69.8855	70.8119	54.1905	53.1427	62.8549	12.3	12	10.4	3.9	2	1.2	17.2334	16.047	14.1161	5.3242	2.13762	1.56877
TGME49_202980-t26_1-p1		TGME49_202980-t26_1-p1	TGME49_202980-t26_1-p1			transcript=TGME49_202980-t26_1 gene=TGME49_202980 organism=Toxoplasma_gondii_ME49 gene_product=hypothetical protein transcript_product=hypothetical protein location=TGME49_chrVIIa:2888157-2901415(-) protein_length=1915 sequence_SO=chromosome SO=protein_coding_gene is_pseudo=false	7.4348e-09	0	210470.37	8.5	6.8	7.2	4	2.6	0.9	3	3				73.6261	63.9772	69.7124	69.9816	77.0305	97.763	8.5	6.8	7.2	4	2.6	0.9	11.9093	9.0933	9.77271	5.46071	2.7789	1.17658
TGME49_203080-t26_1-p1		TGME49_203080-t26_1-p1	TGME49_203080-t26_1-p1			transcript=TGME49_203080-t26_1 gene=TGME49_203080 organism=Toxoplasma_gondii_ME49 gene_product=RNA recognition motif-containing protein transcript_product=RNA recognition motif-containing protein location=TGME49_chrVIIa:2814910-2817117(+) protein_length=302 sequence_SO=chromosome SO=protein_coding_gene is_pseudo=false	2.53655e-11	0	32684.45	17.1	17.6	25.2	11.7	NaN	12	3	2				37.0504	46.0762	53.001	42.5702		58.983	17.1	17.6	25.2	11.7		12	23.9586	23.5356	34.2045	15.9726	0	15.6877
TGME49_203150-t26_1-p1		TGME49_203150-t26_1-p1	TGME49_203150-t26_1-p1			transcript=TGME49_203150-t26_1 gene=TGME49_203150 organism=Toxoplasma_gondii_ME49 gene_product=hypothetical protein transcript_product=hypothetical protein location=TGME49_chrVIIa:2737936-2744061(+) protein_length=1798 sequence_SO=chromosome SO=protein_coding_gene is_pseudo=false	7.56696e-08	0	187612.93	1.6	1.2	1.6	NaN	NaN	NaN	3	0	CTR	CTR		66.2438	59.4374	76.6243				1.6	1.2	1.6				2.24174	1.6047	2.17171	0	0	0
TGME49_203170-t26_1-p1		TGME49_203170-t26_1-p1	TGME49_203170-t26_1-p1			transcript=TGME49_203170-t26_1 gene=TGME49_203170 organism=Toxoplasma_gondii_ME49 gene_product=OB-fold nucleic acid binding domain-containing protein transcript_product=OB-fold nucleic acid binding domain-containing protein location=TGME49_chrVIIa:2711017-2721076(+) protein_length=732 sequence_SO=chromosome SO=protein_coding_gene is_pseudo=false	2.80599e-11	0	81853.38	23.7	24.4	26.8	7.9	25.9	18.1	3	3				127.192	120.51	125.514	80.5729	251.89	197.798	23.7	24.4	26.8	7.9	25.9	18.1	33.2058	32.6289	36.3762	10.7849	27.6821	23.6622
TGME49_203220-t26_1-p1		TGME49_203220-t26_1-p1	TGME49_203220-t26_1-p1			transcript=TGME49_203220-t26_1 gene=TGME49_203220 organism=Toxoplasma_gondii_ME49 gene_product=DEAD/DEAH box helicase domain-containing protein transcript_product=DEAD/DEAH box helicase domain-containing protein location=TGME49_chrVIIa:2662935-2672115(+) protein_length=1144 sequence_SO=chromosome SO=protein_coding_gene is_pseudo=false	2.85748e-06	0	122543.62	3.4	2.7	5.4	7.4	7	11.9	3	3				109.099	98.892	80.5725	121.888	87.9508	163.241	3.4	2.7	5.4	7.4	7	11.9	4.76371	3.61058	7.32954	10.1023	7.48166	15.5569
TGME49_203240-t26_1-p1		TGME49_203240-t26_1-p1	TGME49_203240-t26_1-p1			transcript=TGME49_203240-t26_1 gene=TGME49_203240 organism=Toxoplasma_gondii_ME49 gene_product=hypothetical protein transcript_product=hypothetical protein location=TGME49_chrVIIa:2649304-2656803(-) protein_length=739 sequence_SO=chromosome SO=protein_coding_gene is_pseudo=false	5.05767e-11	0	80262.86	43.5	42.1	38.6	48.2	54.3	39.1	3	3				229.404	213.747	198.84	253.71	299.115	260.915	43.5	42.1	38.6	48.2	54.3	39.1	60.9474	56.2982	52.3926	65.8016	58.0363	51.1157
TGME49_203290-t26_1-p1		TGME49_203290-t26_1-p1	TGME49_203290-t26_1-p1			transcript=TGME49_203290-t26_1 gene=TGME49_203290 organism=Toxoplasma_gondii_ME49 gene_product=hypothetical protein transcript_product=hypothetical protein location=TGME49_chrVIIa:2618495-2619487(-) protein_length=330 sequence_SO=chromosome SO=protein_coding_gene is_pseudo=false	8.06493e-08	0	35957.15	85	99.5	81	261.1	170.9	156.1	3	3				274.397	274.248	266.96	809.074	614.178	566.5	85	99.5	81	261.1	170.9	156.1	119.093	133.056	109.943	356.448	182.659	204.071
TGME49_203310-t26_1-p1		TGME49_203310-t26_1-p1	TGME49_203310-t26_1-p1			transcript=TGME49_203310-t26_1 gene=TGME49_203310 organism=Toxoplasma_gondii_ME49 gene_product=dense granule protein GRA7 transcript_product=dense granule protein GRA7 location=TGME49_chrVIIa:2604424-2605134(+) protein_length=236 sequence_SO=chromosome SO=protein_coding_gene is_pseudo=false	1.34306e-10	0	25918.9	7424.8	9017.5	7141.9	9330.1	10168.8	7595.9	3	3				5349	5426.42	5754.4	6498.91	6697.54	6020.17	7424.8	9017.5	7141.9	9330.1	10168.8	7595.9	10402.8	12058.7	9693.85	12737.3	10868.5	9930.17
TGME49_203370-t26_1-p1		TGME49_203370-t26_1-p1	TGME49_203370-t26_1-p1			transcript=TGME49_203370-t26_1 gene=TGME49_203370 organism=Toxoplasma_gondii_ME49 gene_product=hypothetical protein transcript_product=hypothetical protein location=TGME49_chrVIIa:2539835-2542159(-) protein_length=774 sequence_SO=chromosome SO=protein_coding_gene is_pseudo=false	3.71632e-11	0	81062.29	48.4	47.3	53	27.9	8.2	18.7	3	3				132.587	131.534	139.87	84.9183	93.1604	73.9491	48.4	47.3	53	27.9	8.2	18.7	67.8128	63.2519	71.938	38.0885	8.76423	24.4466
TGME49_203380-t26_1-p1		TGME49_203380-t26_1-p1	TGME49_203380-t26_1-p1			transcript=TGME49_203380-t26_1 gene=TGME49_203380 organism=Toxoplasma_gondii_ME49 gene_product=DnaJ domain-containing protein transcript_product=DnaJ domain-containing protein location=TGME49_chrVIIa:2527928-2535836(+) protein_length=714 sequence_SO=chromosome SO=protein_coding_gene is_pseudo=false	3.36165e-09	0	81364.23	48.6	42.2	55.2	22	1.2	13.9	3	3				135.359	126.352	145.295	84.2065	191.379	108.755	48.6	42.2	55.2	22	1.2	13.9	68.093	56.432	74.9241	30.0339	1.28257	18.1716
TGME49_203390-t26_1-p1		TGME49_203390-t26_1-p1	TGME49_203390-t26_1-p1			transcript=TGME49_203390-t26_1 gene=TGME49_203390 organism=Toxoplasma_gondii_ME49 gene_product=CRAL/TRIO domain-containing protein transcript_product=CRAL/TRIO domain-containing protein location=TGME49_chrVIIa:2521694-2523724(-) protein_length=456 sequence_SO=chromosome SO=protein_coding_gene is_pseudo=false	3.11092e-08	0	50481.04	56.3	54.6	59	45.7	13.6	13.9	3	3				106.049	110.44	104.849	88.921	145.245	118.092	56.3	54.6	59	45.7	13.6	13.9	78.8814	73.0139	80.082	62.3887	14.5358	18.1716
TGME49_203400-t26_1-p1		TGME49_203400-t26_1-p1	TGME49_203400-t26_1-p1			transcript=TGME49_203400-t26_1 gene=TGME49_203400 organism=Toxoplasma_gondii_ME49 gene_product=hypothetical protein transcript_product=hypothetical protein location=TGME49_chrVIIa:2515244-2518894(+) protein_length=580 sequence_SO=chromosome SO=protein_coding_gene is_pseudo=false	8.89191e-15	0	64619.87	9.4	9.6	10.5	18	16.2	23.5	3	3				50.305	45.6255	45.7661	86.1368	92.7776	105.279	9.4	9.6	10.5	18	16.2	23.5	13.1703	12.8376	14.2519	24.5732	17.3147	30.7217
TGME49_203450-t26_1-p1		TGME49_203450-t26_1-p1	TGME49_203450-t26_1-p1			transcript=TGME49_203450-t26_1 gene=TGME49_203450 organism=Toxoplasma_gondii_ME49 gene_product=DUF3228 domain-containing protein transcript_product=DUF3228 domain-containing protein location=TGME49_chrVIIa:2494693-2500255(-) protein_length=465 sequence_SO=chromosome SO=protein_coding_gene is_pseudo=false	7.25197e-09	0	50685.68	46.3	47.3	43.5	18.1	1.8	6.7	3	3				197.82	201.783	190.155	89.9123	75.6534	70.8695	46.3	47.3	43.5	18.1	1.8	6.7	64.8705	63.2519	59.0435	24.7097	1.92386	8.75895
TGME49_203460-t26_1-p1		TGME49_203460-t26_1-p1	TGME49_203460-t26_1-p1			transcript=TGME49_203460-t26_1 gene=TGME49_203460 organism=Toxoplasma_gondii_ME49 gene_product=hypothetical protein transcript_product=hypothetical protein location=TGME49_chrVIIa:2492772-2493651(+) protein_length=119 sequence_SO=chromosome SO=protein_coding_gene is_pseudo=false	1.51355e-07	0	13146.52	7.2	8.8	12.7	14.6	NaN	NaN	3	1				20.1609	14.4881	20.5257	23.1681			7.2	8.8	12.7	14.6			10.0879	11.7678	17.238	19.9316	0	0
TGME49_203490-t26_1-p1		TGME49_203490-t26_1-p1	TGME49_203490-t26_1-p1			transcript=TGME49_203490-t26_1 gene=TGME49_203490 organism=Toxoplasma_gondii_ME49 gene_product=GNL3L/Grn1 GTPase transcript_product=GNL3L/Grn1 GTPase location=TGME49_chrVIIa:2472989-2479668(+) protein_length=702 sequence_SO=chromosome SO=protein_coding_gene is_pseudo=false	9.95261e-10	0	76488.41	40	36.1	35.2	19	2.3	1.4	3	3				81.7037	82.5169	73.2098	46.2503	40.0122	24.2458	40	36.1	35.2	19	2.3	1.4	56.0436	48.2747	47.7777	25.9384	2.45826	1.83023
TGME49_203510-t26_1-p1		TGME49_203510-t26_1-p1	TGME49_203510-t26_1-p1			transcript=TGME49_203510-t26_1 gene=TGME49_203510 organism=Toxoplasma_gondii_ME49 gene_product=zinc finger, C3HC4 type (RING finger) domain-containing protein transcript_product=zinc finger, C3HC4 type (RING finger) domain-containing protein location=TGME49_chrVIIa:2456953-2461760(+) protein_length=801 sequence_SO=chromosome SO=protein_coding_gene is_pseudo=false	1.66127e-08	0	87491.79	4.7	4.5	5.1	6	3.7	4.5	3	3				40.8359	38.4679	37.5106	55.5372	84.6261	74.4006	4.7	4.5	5.1	6	3.7	4.5	6.58513	6.01763	6.92234	8.19107	3.95459	5.88288
TGME49_203540-t26_1-p1		TGME49_203540-t26_1-p1	TGME49_203540-t26_1-p1			transcript=TGME49_203540-t26_1 gene=TGME49_203540 organism=Toxoplasma_gondii_ME49 gene_product=RNA binding protein, putative transcript_product=RNA binding protein, putative location=TGME49_chrVIIa:2433624-2441166(-) protein_length=1127 sequence_SO=chromosome SO=protein_coding_gene is_pseudo=false	1.45033e-06	0	118796	14.3	12.1	14.3	4.4	0.9	NaN	3	2				93.1268	84.944	89.8511	79.551	126.007		14.3	12.1	14.3	4.4	0.9		20.0356	16.1807	19.4097	6.00678	0.961928	0
TGME49_203600-t26_1-p1		TGME49_203600-t26_1-p1	TGME49_203600-t26_1-p1			transcript=TGME49_203600-t26_1 gene=TGME49_203600 organism=Toxoplasma_gondii_ME49 gene_product=hypothetical protein transcript_product=hypothetical protein location=TGME49_chrVIIa:2407865-2409184(-) protein_length=439 sequence_SO=chromosome SO=protein_coding_gene is_pseudo=false	1.01695e-13	0	47214.75	102	115	115.7	115	116.7	73.5	3	3				206.357	249.83	231.743	229.172	273.882	209.102	102	115	115.7	115	116.7	73.5	142.911	153.784	157.042	156.996	124.73	96.087
TGME49_203630-t26_1-p1		TGME49_203630-t26_1-p1	TGME49_203630-t26_1-p1			transcript=TGME49_203630-t26_1 gene=TGME49_203630 organism=Toxoplasma_gondii_ME49 gene_product=ribosomal protein RPL44 transcript_product=ribosomal protein RPL44 location=TGME49_chrVIIa:2392791-2393820(-) protein_length=105 sequence_SO=chromosome SO=protein_coding_gene is_pseudo=false	2.3773e-05	0	12062.53	1348	1398.3	2014	734.8	603.7	984	3	3				919.146	1011.83	2668.26	551.366	401.772	799.696	1348	1398.3	2014	734.8	603.7	984	1888.67	1869.88	2733.65	1003.13	645.24	1286.39
TGME49_203720-t26_1-p1		TGME49_203720-t26_1-p1	TGME49_203720-t26_1-p1			transcript=TGME49_203720-t26_1 gene=TGME49_203720 organism=Toxoplasma_gondii_ME49 gene_product=vitamin k epoxide reductase family protein transcript_product=vitamin k epoxide reductase family protein location=TGME49_chrVIIa:2292314-2294910(+) protein_length=184 sequence_SO=chromosome SO=protein_coding_gene is_pseudo=false	1.40413e-08	0	20479.88	265.4	257.9	245.6	308	224.8	398.9	3	3				220.805	211.913	186.81	246.489	264.737	315.697	265.4	257.9	245.6	308	224.8	398.9	371.849	344.877	333.358	420.475	240.268	521.484
TGME49_203740-t26_1-p1		TGME49_203740-t26_1-p1	TGME49_203740-t26_1-p1			transcript=TGME49_203740-t26_1 gene=TGME49_203740 organism=Toxoplasma_gondii_ME49 gene_product=hypothetical protein transcript_product=hypothetical protein location=TGME49_chrVIIa:2279146-2279952(-) protein_length=268 sequence_SO=chromosome SO=protein_coding_gene is_pseudo=false	4.42632e-06	0	28156.18	3.1	3.8	3.7	4.2	NaN	NaN	3	1				22.9826	28.2407	28.4149	32.0148			3.1	3.8	3.7	4.2			4.34338	5.08155	5.02209	5.73375	0	0
TGME49_203750-t26_1-p1		TGME49_203750-t26_1-p1	TGME49_203750-t26_1-p1			transcript=TGME49_203750-t26_1 gene=TGME49_203750 organism=Toxoplasma_gondii_ME49 gene_product=hypothetical protein transcript_product=hypothetical protein location=TGME49_chrVIIa:2263591-2278190(+) protein_length=1382 sequence_SO=chromosome SO=protein_coding_gene is_pseudo=false	4.57415e-07	0	149765.83	5.3	4.9	5.2	0.8	NaN	0.6	3	2				68.4419	66.1794	60.6571	52.1555		61.2375	5.3	4.9	5.2	0.8		0.6	7.42578	6.55253	7.05807	1.09214	0	0.784384
TGME49_203780-t26_1-p1		TGME49_203780-t26_1-p1	TGME49_203780-t26_1-p1			transcript=TGME49_203780-t26_1 gene=TGME49_203780 organism=Toxoplasma_gondii_ME49 gene_product=hypothetical protein transcript_product=hypothetical protein location=TGME49_chrVIIa:2240842-2245269(+) protein_length=1475 sequence_SO=chromosome SO=protein_coding_gene is_pseudo=false	3.66584e-11	0	145087.95	35.6	32.3	36.5	27.1	16.5	26.2	3	3				235.84	242.008	250.509	211.518	271.191	215.071	35.6	32.3	36.5	27.1	16.5	26.2	49.8788	43.1932	49.5422	36.9963	17.6353	34.2514
TGME49_203810-t26_1-p1		TGME49_203810-t26_1-p1	TGME49_203810-t26_1-p1			transcript=TGME49_203810-t26_1 gene=TGME49_203810 organism=Toxoplasma_gondii_ME49 gene_product=kelch repeat-containing protein transcript_product=kelch repeat-containing protein location=TGME49_chrVIIa:2216404-2220438(-) protein_length=531 sequence_SO=chromosome SO=protein_coding_gene is_pseudo=false	5.26394e-09	0	58060.3	36.4	36.2	32.8	15.3	15.7	6.8	3	3				197.508	194.189	168.579	132.451	158.634	125.803	36.4	36.2	32.8	15.3	15.7	6.8	50.9997	48.4085	44.5201	20.8872	16.7803	8.88968
TGME49_203820-t26_1-p1		TGME49_203820-t26_1-p1	TGME49_203820-t26_1-p1			transcript=TGME49_203820-t26_1 gene=TGME49_203820 organism=Toxoplasma_gondii_ME49 gene_product=hypothetical protein transcript_product=hypothetical protein location=TGME49_chrVIIa:2202277-2207067(-) protein_length=1267 sequence_SO=chromosome SO=protein_coding_gene is_pseudo=false	1.33979e-07	0	136014.58	0.5	0.6	0.6	NaN	NaN	NaN	3	0	CTR	CTR		14.443	19.594	18.7268				0.5	0.6	0.6				0.700545	0.80235	0.814393	0	0	0
TGME49_203870-t26_1-p1		TGME49_203870-t26_1-p1	TGME49_203870-t26_1-p1			transcript=TGME49_203870-t26_1 gene=TGME49_203870 organism=Toxoplasma_gondii_ME49 gene_product=RAB43, member RAS oncogene family protein transcript_product=RAB43, member RAS oncogene family protein location=TGME49_chrVIIa:2170270-2173780(-) protein_length=285 sequence_SO=chromosome SO=protein_coding_gene is_pseudo=false	7.0657e-05	0	32236.25	2.9	2.4	4.6	NaN	NaN	NaN	3	0	CTR	CTR		39.9958	33.8396	31.7264				2.9	2.4	4.6				4.06316	3.2094	6.24368	0	0	0
TGME49_203970-t26_1-p1		TGME49_203970-t26_1-p1	TGME49_203970-t26_1-p1			transcript=TGME49_203970-t26_1 gene=TGME49_203970 organism=Toxoplasma_gondii_ME49 gene_product=dolichyl-diphosphooligosaccharide--protein glycosyltransferase transcript_product=dolichyl-diphosphooligosaccharide--protein glycosyltransferase location=TGME49_chrVIIa:2076930-2084067(+) protein_length=680 sequence_SO=chromosome SO=protein_coding_gene is_pseudo=false	1.19477e-09	0	74987.35	17.6	23.1	15.8	20.1	17.1	30.5	3	3				91.3476	94.0631	82.7333	112.916	122.071	178.468	17.6	23.1	15.8	20.1	17.1	30.5	24.6592	30.8905	21.4457	27.4401	18.2766	39.8728
TGME49_203980-t26_1-p1		TGME49_203980-t26_1-p1	TGME49_203980-t26_1-p1			transcript=TGME49_203980-t26_1 gene=TGME49_203980 organism=Toxoplasma_gondii_ME49 gene_product=hypothetical protein transcript_product=hypothetical protein location=TGME49_chrVIIa:2062064-2074174(+) protein_length=1919 sequence_SO=chromosome SO=protein_coding_gene is_pseudo=false	4.85299e-15	0	201279.54	30.7	26.6	28.3	22	10.6	13.9	3	3				115.952	106.354	121.219	97.1923	112.807	93.1109	30.7	26.6	28.3	22	10.6	13.9	43.0135	35.5709	38.4122	30.0339	11.3294	18.1716
TGME49_203990-t26_1-p1		TGME49_203990-t26_1-p1	TGME49_203990-t26_1-p1			transcript=TGME49_203990-t26_1 gene=TGME49_203990 organism=Toxoplasma_gondii_ME49 gene_product=rhoptry protein ROP12 transcript_product=rhoptry protein ROP12 location=TGME49_chrVIIa:2055545-2057386(-) protein_length=236 sequence_SO=chromosome SO=protein_coding_gene is_pseudo=false	9.1946e-07	0	25482.58	625	585.1	537.9	439.1	307.3	365.9	3	3				1479.15	1423.61	1342.68	1109.38	878.206	1022.28	625	585.1	537.9	439.1	307.3	365.9	875.682	782.425	730.103	599.45	328.445	478.343
TGME49_204020-t26_1-p1		TGME49_204020-t26_1-p1	TGME49_204020-t26_1-p1			transcript=TGME49_204020-t26_1 gene=TGME49_204020 organism=Toxoplasma_gondii_ME49 gene_product=ribosomal protein RPL8 transcript_product=ribosomal protein RPL8 location=TGME49_chrVIIa:2046086-2048555(+) protein_length=260 sequence_SO=chromosome SO=protein_coding_gene is_pseudo=false	1.84024e-10	0	28254.7	2398.8	2659.6	2772.8	2028.2	2659.1	2456.1	3	3				4545.8	4843.88	5012.95	1599.55	1435.42	1316.46	2398.8	2659.6	2772.8	2028.2	2659.1	2456.1	3360.94	3556.55	3763.58	2768.85	2842.07	3210.87
TGME49_204050-t26_1-p1		TGME49_204050-t26_1-p1	TGME49_204050-t26_1-p1			transcript=TGME49_204050-t26_1 gene=TGME49_204050 organism=Toxoplasma_gondii_ME49 gene_product=subtilisin SUB1 transcript_product=subtilisin SUB1 location=TGME49_chrVIIa:2030677-2036482(+) protein_length=761 sequence_SO=chromosome SO=protein_coding_gene is_pseudo=false	8.55548e-12	0	81777.05	479	391.3	375.6	243	209.7	253.8	3	3				1193.8	1048.91	1046.43	739.562	741.399	878.373	479	391.3	375.6	243	209.7	253.8	671.122	523.266	509.81	331.738	224.129	331.794
TGME49_204120-t26_1-p1		TGME49_204120-t26_1-p1	TGME49_204120-t26_1-p1			transcript=TGME49_204120-t26_1 gene=TGME49_204120 organism=Toxoplasma_gondii_ME49 gene_product=hypothetical protein transcript_product=hypothetical protein location=TGME49_chrVIIa:1974228-1979278(-) protein_length=601 sequence_SO=chromosome SO=protein_coding_gene is_pseudo=false	9.60178e-05	0.000360231	68425.87	6.7	4.8	3.3	NaN	2.8	NaN	3	1				49.1912	39.8992	63.1372		58.5293		6.7	4.8	3.3		2.8		9.38731	6.4188	4.47916	0	2.99266	0
TGME49_204130-t26_1-p1		TGME49_204130-t26_1-p1	TGME49_204130-t26_1-p1			transcript=TGME49_204130-t26_1 gene=TGME49_204130 organism=Toxoplasma_gondii_ME49 gene_product=perforin-like protein PLP1 transcript_product=perforin-like protein PLP1 location=TGME49_chrVIIa:1962608-1971451(-) protein_length=1161 sequence_SO=chromosome SO=protein_coding_gene is_pseudo=false	1.65268e-10	0	125506.36	81.3	83.3	82.1	40.3	26.9	28.2	3	3				368.536	372.382	372.735	186.926	201.837	189.012	81.3	83.3	82.1	40.3	26.9	28.2	113.909	111.393	111.436	55.0167	28.7509	36.866
TGME49_204160-t26_1-p1		TGME49_204160-t26_1-p1	TGME49_204160-t26_1-p1			transcript=TGME49_204160-t26_1 gene=TGME49_204160 organism=Toxoplasma_gondii_ME49 gene_product=GYF domain-containing protein transcript_product=GYF domain-containing protein location=TGME49_chrVIIa:1936339-1945229(-) protein_length=1821 sequence_SO=chromosome SO=protein_coding_gene is_pseudo=false	2.11214e-11	0	189982.41	52.3	47.9	43.6	31.6	10.3	9.3	3	3				161.365	152.01	162.742	114.447	129.58	129.895	52.3	47.9	43.6	31.6	10.3	9.3	73.277	64.0543	59.1792	43.1396	11.0087	12.1579
TGME49_204310-t26_1-p1		TGME49_204310-t26_1-p1	TGME49_204310-t26_1-p1			transcript=TGME49_204310-t26_1 gene=TGME49_204310 organism=Toxoplasma_gondii_ME49 gene_product=hypothetical protein transcript_product=hypothetical protein location=TGME49_chrVIIa:1887392-1908600(+) protein_length=2209 sequence_SO=chromosome SO=protein_coding_gene is_pseudo=false	2.4401e-13	0	242594.85	31.2	28.1	29.7	51.5	44.4	49.7	3	3				127.621	111.035	123.842	211.557	259.078	276.716	31.2	28.1	29.7	51.5	44.4	49.7	43.714	37.5767	40.3124	70.3067	47.4551	64.9731
TGME49_204340-t26_1-p1		TGME49_204340-t26_1-p1	TGME49_204340-t26_1-p1			transcript=TGME49_204340-t26_1 gene=TGME49_204340 organism=Toxoplasma_gondii_ME49 gene_product=hypothetical protein transcript_product=hypothetical protein location=TGME49_chrVIIa:1869394-1873887(-) protein_length=877 sequence_SO=chromosome SO=protein_coding_gene is_pseudo=false	6.88004e-12	0	97094.57	134.4	142.4	101.2	255.8	198.6	190.9	3	3				577.499	597.477	496.498	1159.55	961.646	842.075	134.4	142.4	101.2	255.8	198.6	190.9	188.307	190.424	137.361	349.213	212.265	249.565
TGME49_204360-t26_1-p1		TGME49_204360-t26_1-p1	TGME49_204360-t26_1-p1			transcript=TGME49_204360-t26_1 gene=TGME49_204360 organism=Toxoplasma_gondii_ME49 gene_product=subtilisin SUB4 transcript_product=subtilisin SUB4 location=TGME49_chrVIIa:1850467-1857535(+) protein_length=1242 sequence_SO=chromosome SO=protein_coding_gene is_pseudo=false	2.29417e-07	0	134494.59	0.2	0.1	0.3	0.2	NaN	NaN	3	1				6.5574	3.70228	9.4685	10.0201			0.2	0.1	0.3	0.2			0.280218	0.133725	0.407196	0.273036	0	0
TGME49_204370-t26_1-p1		TGME49_204370-t26_1-p1	TGME49_204370-t26_1-p1			transcript=TGME49_204370-t26_1 gene=TGME49_204370 organism=Toxoplasma_gondii_ME49 gene_product=WD-40 repeat protein transcript_product=WD-40 repeat protein location=TGME49_chrVIIa:1845988-1847956(+) protein_length=135 sequence_SO=chromosome SO=protein_coding_gene is_pseudo=false	7.16256e-07	0	14857.43	73.5	74.6	63.2	114.9	96.8	152.3	3	3				174.506	164.548	150.757	261.268	249.443	412.49	73.5	74.6	63.2	114.9	96.8	152.3	102.98	99.7589	85.7827	156.859	103.461	199.103
TGME49_204400-t26_1-p1		TGME49_204400-t26_1-p1	TGME49_204400-t26_1-p1			transcript=TGME49_204400-t26_1 gene=TGME49_204400 organism=Toxoplasma_gondii_ME49 gene_product=ATPase synthase subunit alpha, putative transcript_product=ATPase synthase subunit alpha, putative location=TGME49_chrVIIa:1815332-1822685(+) protein_length=577 sequence_SO=chromosome SO=protein_coding_gene is_pseudo=false	1.06715e-10	0	62146.23	1053.2	1075	1326.5	2079.9	3788.1	2899	3	3				3194.86	3521.11	4222.33	6426.97	7342.65	6988.33	1053.2	1075	1326.5	2079.9	3788.1	2899	1475.63	1437.54	1800.49	2839.43	4048.75	3789.88
TGME49_204480-t26_1-p1		TGME49_204480-t26_1-p1	TGME49_204480-t26_1-p1			transcript=TGME49_204480-t26_1 gene=TGME49_204480 organism=Toxoplasma_gondii_ME49 gene_product=thioredoxin domain-containing protein transcript_product=thioredoxin domain-containing protein location=TGME49_chrVIIa:1756017-1763926(-) protein_length=659 sequence_SO=chromosome SO=protein_coding_gene is_pseudo=false	8.96254e-14	0	72202.66	93.6	81.1	85.7	72.6	51.9	91.3	3	3				423.968	363.633	444.861	340.884	371.693	430.787	93.6	81.1	85.7	72.6	51.9	91.3	131.142	108.451	116.322	99.112	55.4712	119.357
TGME49_204530-t26_1-p1		TGME49_204530-t26_1-p1	TGME49_204530-t26_1-p1			transcript=TGME49_204530-t26_1 gene=TGME49_204530 organism=Toxoplasma_gondii_ME49 gene_product=microneme protein MIC11 transcript_product=microneme protein MIC11 location=TGME49_chrVIIa:1731533-1732483(-) protein_length=204 sequence_SO=chromosome SO=protein_coding_gene is_pseudo=false	4.62044e-10	0	22432.66	1232.4	1192	1272.7	540.4	537.2	395.1	3	3				1309.77	1362.97	1311.23	630.898	587.685	470.255	1232.4	1192	1272.7	540.4	537.2	395.1	1726.7	1594	1727.46	737.742	574.164	516.517
TGME49_205000-t26_1-p1		TGME49_205000-t26_1-p1	TGME49_205000-t26_1-p1			transcript=TGME49_205000-t26_1 gene=TGME49_205000 organism=Toxoplasma_gondii_ME49 gene_product=phosphoglycerate mutase family protein transcript_product=phosphoglycerate mutase family protein location=TGME49_chrVIIa:1681517-1684886(+) protein_length=673 sequence_SO=chromosome SO=protein_coding_gene is_pseudo=false	1.40328e-09	0	74514.78	4.7	3.7	3.3	NaN	NaN	NaN	3	0	CTR	CTR		41.4601	34.4303	35.5632				4.7	3.7	3.3				6.58513	4.94783	4.47916	0	0	0
TGME49_205010-t26_1-p1		TGME49_205010-t26_1-p1	TGME49_205010-t26_1-p1			transcript=TGME49_205010-t26_1 gene=TGME49_205010 organism=Toxoplasma_gondii_ME49 gene_product=U2 small nuclear ribonucleoprotein family protein, putative transcript_product=U2 small nuclear ribonucleoprotein family protein, putative location=TGME49_chrVIIa:1671126-1679563(-) protein_length=1386 sequence_SO=chromosome SO=protein_coding_gene is_pseudo=false	2.37152e-12	0	150781.79	52.5	42	53.1	49.2	33.1	51.3	3	3				273.874	227.682	261.932	280.016	290.3	351.128	52.5	42	53.1	49.2	33.1	51.3	73.5572	56.1645	72.0738	67.1668	35.3776	67.0648
TGME49_205040-t26_1-p1		TGME49_205040-t26_1-p1	TGME49_205040-t26_1-p1			transcript=TGME49_205040-t26_1 gene=TGME49_205040 organism=Toxoplasma_gondii_ME49 gene_product=PGAP1 family protein transcript_product=PGAP1 family protein location=TGME49_chrVIIa:1657073-1664628(-) protein_length=2110 sequence_SO=chromosome SO=protein_coding_gene is_pseudo=false	1.75919e-10	0	228416.87	13.4	11.6	14.3	18.8	6.6	21.3	3	3				102.421	97.8653	110.407	150.773	150.661	211.612	13.4	11.6	14.3	18.8	6.6	21.3	18.7746	15.5121	19.4097	25.6654	7.05414	27.8456
TGME49_205130-t26_1-p1		TGME49_205130-t26_1-p1	TGME49_205130-t26_1-p1			transcript=TGME49_205130-t26_1 gene=TGME49_205130 organism=Toxoplasma_gondii_ME49 gene_product=hypothetical protein transcript_product=hypothetical protein location=TGME49_chrVIIa:1595654-1621704(+) protein_length=4817 sequence_SO=chromosome SO=protein_coding_gene is_pseudo=false	3.88212e-08	0	518663.03	0.8	0.6	0.8	0.5	NaN	0.3	3	2				35.8855	29.0103	46.2772	44.2495		22.0307	0.8	0.6	0.8	0.5		0.3	1.12087	0.80235	1.08586	0.682589	0	0.392192
TGME49_205180-t26_1-p1		TGME49_205180-t26_1-p1	TGME49_205180-t26_1-p1			transcript=TGME49_205180-t26_1 gene=TGME49_205180 organism=Toxoplasma_gondii_ME49 gene_product=RNA recognition motif-containing protein transcript_product=RNA recognition motif-containing protein location=TGME49_chrVIIa:1562827-1563867(-) protein_length=274 sequence_SO=chromosome SO=protein_coding_gene is_pseudo=false	4.2128e-08	0	32010.9	193.6	226.6	207	174.7	230.7	142.9	3	3				225.531	225.626	227.052	202.585	446.135	568.903	193.6	226.6	207	174.7	230.7	142.9	271.251	303.021	280.966	238.497	246.574	186.814
TGME49_205220-t26_1-p1		TGME49_205220-t26_1-p1	TGME49_205220-t26_1-p1			transcript=TGME49_205220-t26_1 gene=TGME49_205220 organism=Toxoplasma_gondii_ME49 gene_product=U5 snRNP-associated subunit, putative transcript_product=U5 snRNP-associated subunit, putative location=TGME49_chrVIIa:1532428-1540273(+) protein_length=1113 sequence_SO=chromosome SO=protein_coding_gene is_pseudo=false	2.92806e-09	0	122775.17	42.8	38.9	46.4	67.5	55.2	83.6	3	3				357.545	309.764	354.683	447.54	584.694	598.31	42.8	38.9	46.4	67.5	55.2	83.6	59.9667	52.019	62.9797	92.1495	58.9982	109.291
TGME49_205240-t26_1-p1		TGME49_205240-t26_1-p1	TGME49_205240-t26_1-p1			transcript=TGME49_205240-t26_1 gene=TGME49_205240 organism=Toxoplasma_gondii_ME49 gene_product=cleft lip and palate transmembrane protein 1 (clptm1) protein transcript_product=cleft lip and palate transmembrane protein 1 (clptm1) protein location=TGME49_chrVIIa:1516961-1526161(-) protein_length=794 sequence_SO=chromosome SO=protein_coding_gene is_pseudo=false	3.27545e-14	0	88328.6	57.3	52.4	61.9	80.8	66.4	138.1	3	3				417.876	407.363	423.673	543.175	563.768	831.415	57.3	52.4	61.9	80.8	66.4	138.1	80.2825	70.0719	84.0182	110.306	70.9689	180.539
TGME49_205250-t26_1-p1		TGME49_205250-t26_1-p1	TGME49_205250-t26_1-p1			transcript=TGME49_205250-t26_1 gene=TGME49_205250 organism=Toxoplasma_gondii_ME49 gene_product=rhoptry protein ROP18 transcript_product=rhoptry protein ROP18 location=TGME49_chrVIIa:1514449-1516113(-) protein_length=554 sequence_SO=chromosome SO=protein_coding_gene is_pseudo=false	7.26369e-13	0	62665.51	340.9	359	309.3	55	38.3	69.1	3	3				1026.76	1119.26	1075.38	248.822	218.046	307.935	340.9	359	309.3	55	38.3	69.1	477.632	480.073	419.819	75.0848	40.9354	90.3349
TGME49_205320-t26_1-p1		TGME49_205320-t26_1-p1	TGME49_205320-t26_1-p1			transcript=TGME49_205320-t26_1 gene=TGME49_205320 organism=Toxoplasma_gondii_ME49 gene_product=hypothetical protein transcript_product=hypothetical protein location=TGME49_chrVIIa:1473570-1476738(+) protein_length=655 sequence_SO=chromosome SO=protein_coding_gene is_pseudo=false	3.76711e-09	0	70849.82	97.2	96.8	88.1	28.5	25.7	9.3	3	3				314.632	299.353	286.627	121.582	157.844	75.215	97.2	96.8	88.1	28.5	25.7	9.3	136.186	129.446	119.58	38.9076	27.4684	12.1579
TGME49_205330-t26_1-p1		TGME49_205330-t26_1-p1	TGME49_205330-t26_1-p1			transcript=TGME49_205330-t26_1 gene=TGME49_205330 organism=Toxoplasma_gondii_ME49 gene_product=hypothetical protein transcript_product=hypothetical protein location=TGME49_chrVIIa:1470367-1471730(-) protein_length=331 sequence_SO=chromosome SO=protein_coding_gene is_pseudo=false	1.36842e-08	0	35281.54	47.8	43.8	43.2	56	16.7	62.2	3	3				155.243	138.876	132.534	159.647	132.853	177.484	47.8	43.8	43.2	56	16.7	62.2	66.9721	58.5716	58.6363	76.45	17.8491	81.3144
TGME49_205340-t26_1-p1		TGME49_205340-t26_1-p1	TGME49_205340-t26_1-p1			transcript=TGME49_205340-t26_1 gene=TGME49_205340 organism=Toxoplasma_gondii_ME49 gene_product=ribosomal protein RPS12 transcript_product=ribosomal protein RPS12 location=TGME49_chrVIIa:1467654-1468859(+) protein_length=142 sequence_SO=chromosome SO=protein_coding_gene is_pseudo=false	3.40843e-06	0	15398.66	1603.7	1820	1883.7	413.7	359.3	174.9	3	3				1755.86	1995.56	2226.48	492.511	387.437	276.653	1603.7	1820	1883.7	413.7	359.3	174.9	2246.93	2433.8	2556.79	564.774	384.023	228.648
TGME49_205350-t26_1-p1		TGME49_205350-t26_1-p1	TGME49_205350-t26_1-p1			transcript=TGME49_205350-t26_1 gene=TGME49_205350 organism=Toxoplasma_gondii_ME49 gene_product=integral membrane protein, GNS1/SUR4 family protein, putative transcript_product=integral membrane protein, GNS1/SUR4 family protein, putative location=TGME49_chrVIIa:1460890-1462693(-) protein_length=318 sequence_SO=chromosome SO=protein_coding_gene is_pseudo=false	9.82341e-08	0	37794.22	108.9	90.7	104.9	57.9	24.6	39.5	3	3				222.335	178.752	203.939	119.872	109.723	178.703	108.9	90.7	104.9	57.9	24.6	39.5	152.579	121.289	142.383	79.0438	26.2927	51.6386
TGME49_205360-t26_1-p1		TGME49_205360-t26_1-p1	TGME49_205360-t26_1-p1			transcript=TGME49_205360-t26_1 gene=TGME49_205360 organism=Toxoplasma_gondii_ME49 gene_product=hypothetical protein transcript_product=hypothetical protein location=TGME49_chrVIIa:1442993-1459115(+) protein_length=2607 sequence_SO=chromosome SO=protein_coding_gene is_pseudo=false	1.51171e-07	0	293161.76	3.5	3.3	3.3	3	0.8	3.2	3	3				68.1285	69.2027	65.1937	68.8416	125.648	117.233	3.5	3.3	3.3	3	0.8	3.2	4.90382	4.41293	4.47916	4.09554	0.855047	4.18338
TGME49_205380-t26_1-p1		TGME49_205380-t26_1-p1	TGME49_205380-t26_1-p1			transcript=TGME49_205380-t26_1 gene=TGME49_205380 organism=Toxoplasma_gondii_ME49 gene_product=fructose-bisphospatase I transcript_product=fructose-bisphospatase I location=TGME49_chrVIIa:1430809-1433953(+) protein_length=388 sequence_SO=chromosome SO=protein_coding_gene is_pseudo=false	9.39877e-11	0	42245.77	168.7	161.5	158.3	54.8	21.2	11.8	3	3				220.363	209.461	220.152	96.1145	84.5297	67.1852	168.7	161.5	158.3	54.8	21.2	11.8	236.364	215.966	214.864	74.8118	22.6587	15.4262
TGME49_205440-t26_1-p1		TGME49_205440-t26_1-p1	TGME49_205440-t26_1-p1			transcript=TGME49_205440-t26_1 gene=TGME49_205440 organism=Toxoplasma_gondii_ME49 gene_product=CCT chaperonin gamma subunit transcript_product=CCT chaperonin gamma subunit location=TGME49_chrVIIa:1397504-1403332(+) protein_length=556 sequence_SO=chromosome SO=protein_coding_gene is_pseudo=false	5.29885e-14	0	60612.78	265.3	285.5	274.9	162.9	112.6	95.6	3	3				480.072	506.983	511.564	310.606	293.288	278.973	265.3	285.5	274.9	162.9	112.6	95.6	371.709	381.785	373.128	222.388	120.348	124.978
TGME49_205460-t26_1-p1		TGME49_205460-t26_1-p1	TGME49_205460-t26_1-p1			transcript=TGME49_205460-t26_1 gene=TGME49_205460 organism=Toxoplasma_gondii_ME49 gene_product=AN1 family Zinc finger domain-containing protein transcript_product=AN1 family Zinc finger domain-containing protein location=TGME49_chrVIIa:1391236-1393725(-) protein_length=211 sequence_SO=chromosome SO=protein_coding_gene is_pseudo=false	3.49298e-06	0	23866.15	9.9	7.5	8.7	NaN	NaN	NaN	3	0	CTR	CTR		45.0028	31.5257	40.3695				9.9	7.5	8.7				13.8708	10.0294	11.8087	0	0	0
TGME49_205470-t26_1-p1		TGME49_205470-t26_1-p1	TGME49_205470-t26_1-p1			transcript=TGME49_205470-t26_1 gene=TGME49_205470 organism=Toxoplasma_gondii_ME49 gene_product=translation elongation factor 2 family protein, putative transcript_product=translation elongation factor 2 family protein, putative location=TGME49_chrVIIa:1385098-1389126(+) protein_length=952 sequence_SO=chromosome SO=protein_coding_gene is_pseudo=false	1.22591e-12	0	106572.26	1407.6	1562.3	1477.3	496.9	713.6	424.9	3	3				4082.85	4367.82	4200.18	1093.5	979.556	728.386	1407.6	1562.3	1477.3	496.9	713.6	424.9	1972.17	2089.19	2005.17	678.357	762.702	555.474
TGME49_205510-t26_1-p1		TGME49_205510-t26_1-p1	TGME49_205510-t26_1-p1			transcript=TGME49_205510-t26_1 gene=TGME49_205510 organism=Toxoplasma_gondii_ME49 gene_product=nucleolar protein 5, putative transcript_product=nucleolar protein 5, putative location=TGME49_chrVIIa:1360707-1364682(-) protein_length=490 sequence_SO=chromosome SO=protein_coding_gene is_pseudo=false	1.53977e-10	0	54348.67	197.9	172.3	181.8	149.7	119.8	96.3	3	3				468.5	385.794	424.42	354.345	335.599	243.097	197.9	172.3	181.8	149.7	119.8	96.3	277.276	230.408	246.761	204.367	128.043	125.894
TGME49_205540-t26_1-p1		TGME49_205540-t26_1-p1	TGME49_205540-t26_1-p1			transcript=TGME49_205540-t26_1 gene=TGME49_205540 organism=Toxoplasma_gondii_ME49 gene_product=DEAD/DEAH box helicase domain-containing protein transcript_product=DEAD/DEAH box helicase domain-containing protein location=TGME49_chrVIIa:1346394-1353413(+) protein_length=1069 sequence_SO=chromosome SO=protein_coding_gene is_pseudo=false	3.05594e-07	0	116586.39	13.7	11.9	12.4	11.9	5	1.6	3	3				76.4185	61.7307	77.5605	78.8743	175.604	61.6013	13.7	11.9	12.4	11.9	5	1.6	19.1949	15.9133	16.8308	16.2456	5.34404	2.09169
TGME49_205550-t26_1-p1		TGME49_205550-t26_1-p1	TGME49_205550-t26_1-p1			transcript=TGME49_205550-t26_1 gene=TGME49_205550 organism=Toxoplasma_gondii_ME49 gene_product=AGC kinase transcript_product=AGC kinase location=TGME49_chrVIIa:1340199-1344487(-) protein_length=698 sequence_SO=chromosome SO=protein_coding_gene is_pseudo=false	2.99539e-07	0	75854.51	21.7	22.3	19	10.3	NaN	1.4	3	2				64.6431	62.6447	55.3849	62.8689		79.0768	21.7	22.3	19	10.3		1.4	30.4037	29.8207	25.7891	14.0613	0	1.83023
TGME49_205558-t26_1-p1		TGME49_205558-t26_1-p1	TGME49_205558-t26_1-p1			transcript=TGME49_205558-t26_1 gene=TGME49_205558 organism=Toxoplasma_gondii_ME49 gene_product=NAC domain-containing protein transcript_product=NAC domain-containing protein location=TGME49_chrVIIa:1334559-1336332(+) protein_length=189 sequence_SO=chromosome SO=protein_coding_gene is_pseudo=false	1.25239e-10	0	20506.91	1396.6	1357.6	1210.7	367.2	273.6	182.6	3	3				1604.52	1515.15	1267.25	403.341	303.325	216.354	1396.6	1357.6	1210.7	367.2	273.6	182.6	1956.76	1815.45	1643.31	501.294	292.426	238.714
TGME49_205570-t26_1-p1		TGME49_205570-t26_1-p1	TGME49_205570-t26_1-p1			transcript=TGME49_205570-t26_1 gene=TGME49_205570 organism=Toxoplasma_gondii_ME49 gene_product=hypothetical protein transcript_product=hypothetical protein location=TGME49_chrVIIa:1302505-1305173(-) protein_length=644 sequence_SO=chromosome SO=protein_coding_gene is_pseudo=false	3.00506e-10	0	68156.73	33.6	31.7	34.5	75.7	51.7	70	3	3				93.8236	90.9697	105.639	188.79	166.46	216.6	33.6	31.7	34.5	75.7	51.7	70	47.0766	42.3908	46.8276	103.344	55.2574	91.5114
TGME49_205580-t26_1-p1		TGME49_205580-t26_1-p1	TGME49_205580-t26_1-p1			transcript=TGME49_205580-t26_1 gene=TGME49_205580 organism=Toxoplasma_gondii_ME49 gene_product=nuclear factor NF4 transcript_product=nuclear factor NF4 location=TGME49_chrVIIa:1293654-1297697(+) protein_length=497 sequence_SO=chromosome SO=protein_coding_gene is_pseudo=false	7.49148e-09	0	51221.1	102.1	99.1	100.1	104.1	102.5	100.4	3	3				327.874	348.986	363.514	345.366	346.555	335.707	102.1	99.1	100.1	104.1	102.5	100.4	143.051	132.522	135.868	142.115	109.553	131.254
TGME49_205590-t26_1-p1		TGME49_205590-t26_1-p1	TGME49_205590-t26_1-p1			transcript=TGME49_205590-t26_1 gene=TGME49_205590 organism=Toxoplasma_gondii_ME49 gene_product=hypothetical protein transcript_product=hypothetical protein location=TGME49_chrVIIa:1286582-1291466(-) protein_length=547 sequence_SO=chromosome SO=protein_coding_gene is_pseudo=false	0.00620821	0.00664011	64944.4	1.5	2	2.2	7.2	8.3	29.3	3	3				22.1159	32.2204	67.164	117.223	255.562	464.54	1.5	2	2.2	7.2	8.3	29.3	2.10164	2.6745	2.98611	9.82928	8.87111	38.3041
TGME49_205700-t26_1-p1		TGME49_205700-t26_1-p1	TGME49_205700-t26_1-p1			transcript=TGME49_205700-t26_1 gene=TGME49_205700 organism=Toxoplasma_gondii_ME49 gene_product=cyclophilin precursor transcript_product=cyclophilin precursor location=TGME49_chrVIIa:1209729-1210775(+) protein_length=348 sequence_SO=chromosome SO=protein_coding_gene is_pseudo=false	1.11006e-09	0	38196.74	2132.2	2120.3	2104.5	962	739.5	397	3	3				6272.45	5747.77	5837.76	2747.88	1994.25	1198.01	2132.2	2120.3	2104.5	962	739.5	397	2987.41	2835.37	2856.48	1313.3	790.384	519.001
TGME49_205710-t26_1-p1		TGME49_205710-t26_1-p1	TGME49_205710-t26_1-p1			transcript=TGME49_205710-t26_1 gene=TGME49_205710 organism=Toxoplasma_gondii_ME49 gene_product=lysine-tRNA ligase transcript_product=lysine-tRNA ligase location=TGME49_chrVIIa:1202972-1207613(+) protein_length=658 sequence_SO=chromosome SO=protein_coding_gene is_pseudo=false	7.50699e-12	0	74394.86	217.8	215.4	219	110.5	56.2	59.6	3	3				466.918	504.878	526.012	268.987	223.644	194.392	217.8	215.4	219	110.5	56.2	59.6	305.157	288.044	297.253	150.852	60.067	77.9155
TGME49_205720-t26_1-p1		TGME49_205720-t26_1-p1	TGME49_205720-t26_1-p1			transcript=TGME49_205720-t26_1 gene=TGME49_205720 organism=Toxoplasma_gondii_ME49 gene_product=Adenosine/AMP deaminase domain-containing protein transcript_product=Adenosine/AMP deaminase domain-containing protein location=TGME49_chrVIIa:1198247-1201484(-) protein_length=366 sequence_SO=chromosome SO=protein_coding_gene is_pseudo=false	0.00344224	0.00334225	41153.15	0.2	0.1	0.1	NaN	NaN	NaN	3	0	CTR	CTR		2.37797	2.06902	1.57455				0.2	0.1	0.1				0.280218	0.133725	0.135732	0	0	0
TGME49_205730-t26_1-p1		TGME49_205730-t26_1-p1	TGME49_205730-t26_1-p1			transcript=TGME49_205730-t26_1 gene=TGME49_205730 organism=Toxoplasma_gondii_ME49 gene_product=hypothetical protein transcript_product=hypothetical protein location=TGME49_chrVIIa:1194781-1196633(+) protein_length=152 sequence_SO=chromosome SO=protein_coding_gene is_pseudo=false	0.000143777	0.000360231	17361.8	20.5	25.2	21	9.8	NaN	19	3	2				62.3933	76.7231	62.8717	43.5739		85.0193	20.5	25.2	21	9.8		19	28.7224	33.6987	28.5037	13.3787	0	24.8388
TGME49_205740-t26_1-p1		TGME49_205740-t26_1-p1	TGME49_205740-t26_1-p1			transcript=TGME49_205740-t26_1 gene=TGME49_205740 organism=Toxoplasma_gondii_ME49 gene_product=hypothetical protein transcript_product=hypothetical protein location=TGME49_chrVIIa:1179955-1192576(-) protein_length=1306 sequence_SO=chromosome SO=protein_coding_gene is_pseudo=false	9.71521e-10	0	140939.11	24	27.5	25.9	31.1	29.6	52.3	3	3				145.36	156.21	151.145	221.44	283.279	323.325	24	27.5	25.9	31.1	29.6	52.3	33.6262	36.7744	35.1546	42.457	31.6367	68.3721
TGME49_206320-t26_1-p1		TGME49_206320-t26_1-p1	TGME49_206320-t26_1-p1			transcript=TGME49_206320-t26_1 gene=TGME49_206320 organism=Toxoplasma_gondii_ME49 gene_product=hypothetical protein transcript_product=hypothetical protein location=TGME49_chrVIIa:1063141-1066017(+) protein_length=294 sequence_SO=chromosome SO=protein_coding_gene is_pseudo=false	1.6539e-14	0	32301.18	111	109.2	110.4	151.1	174	235.9	3	3				247.375	252.337	257.579	342.352	373.834	509.538	111	109.2	110.4	151.1	174	235.9	155.521	146.028	149.848	206.278	185.973	308.394
TGME49_206340-t26_1-p1		TGME49_206340-t26_1-p1	TGME49_206340-t26_1-p1			transcript=TGME49_206340-t26_1 gene=TGME49_206340 organism=Toxoplasma_gondii_ME49 gene_product=hypothetical protein transcript_product=hypothetical protein location=TGME49_chrVIIa:1054024-1055163(-) protein_length=187 sequence_SO=chromosome SO=protein_coding_gene is_pseudo=false	7.16613e-08	0	19986.49	45.8	37.7	34.6	30.1	33.3	32.4	3	3				184.374	163.917	151.417	131.576	153.822	143.238	45.8	37.7	34.6	30.1	33.3	32.4	64.1699	50.4143	46.9633	41.0919	35.5913	42.3567
TGME49_206450-t26_1-p1		TGME49_206450-t26_1-p1	TGME49_206450-t26_1-p1			transcript=TGME49_206450-t26_1 gene=TGME49_206450 organism=Toxoplasma_gondii_ME49 gene_product=autophagy-related cysteine peptidase atg4, putative transcript_product=autophagy-related cysteine peptidase atg4, putative location=TGME49_chrVIIa:958417-970566(-) protein_length=3752 sequence_SO=chromosome SO=protein_coding_gene is_pseudo=false	5.51638e-08	0	397388.03	1.2	1.2	1	NaN	NaN	NaN	3	0	CTR	CTR		62.1301	50.6127	53.6587				1.2	1.2	1				1.68131	1.6047	1.35732	0	0	0
TGME49_206470-t26_1-p1		TGME49_206470-t26_1-p1	TGME49_206470-t26_1-p1			transcript=TGME49_206470-t26_1 gene=TGME49_206470 organism=Toxoplasma_gondii_ME49 gene_product=pyruvate dehydrogenase complex subunit PDH-E3II transcript_product=pyruvate dehydrogenase complex subunit PDH-E3II location=TGME49_chrVIIa:947003-953655(+) protein_length=519 sequence_SO=chromosome SO=protein_coding_gene is_pseudo=false	1.33221e-10	0	55121.36	186.3	175.7	155.5	161.8	158.6	124.6	3	3				732.214	692.95	652.268	678.808	711.73	585.709	186.3	175.7	155.5	161.8	158.6	124.6	261.023	234.955	211.063	220.886	169.513	162.89
TGME49_206480-t26_1-p1		TGME49_206480-t26_1-p1	TGME49_206480-t26_1-p1			transcript=TGME49_206480-t26_1 gene=TGME49_206480 organism=Toxoplasma_gondii_ME49 gene_product=hypothetical protein transcript_product=hypothetical protein location=TGME49_chrVIIa:943946-945669(-) protein_length=207 sequence_SO=chromosome SO=protein_coding_gene is_pseudo=false	1.71785e-06	0	22522.16	82.8	85.1	88.4	138.9	175.4	190	3	3				281.76	256.544	279.802	417.587	442.467	563.37	82.8	85.1	88.4	138.9	175.4	190	116.01	113.8	119.987	189.623	187.469	248.388
TGME49_206510-t26_1-p1		TGME49_206510-t26_1-p1	TGME49_206510-t26_1-p1			transcript=TGME49_206510-t26_1 gene=TGME49_206510 organism=Toxoplasma_gondii_ME49 gene_product=toxolysin TLN4 transcript_product=toxolysin TLN4 location=TGME49_chrVIIa:903405-917753(+) protein_length=2340 sequence_SO=chromosome SO=protein_coding_gene is_pseudo=false	5.05046e-12	0	246741.16	92.8	84	82.7	57	31.9	44.2	3	3				281.196	263.009	265.516	184.227	186.025	201.08	92.8	84	82.7	57	31.9	44.2	130.021	112.329	112.25	77.8152	34.095	57.7829
TGME49_206590-t26_1-p1		TGME49_206590-t26_1-p1	TGME49_206590-t26_1-p1			transcript=TGME49_206590-t26_1 gene=TGME49_206590 organism=Toxoplasma_gondii_ME49 gene_product=calcium-dependent protein kinase CDPK2A transcript_product=calcium-dependent protein kinase CDPK2A location=TGME49_chrVIIa:800544-807261(-) protein_length=786 sequence_SO=chromosome SO=protein_coding_gene is_pseudo=false	2.02562e-11	0	86377.5	119.6	120.3	118	147.1	160.3	156.3	3	3				496.558	467.051	449.55	557.108	608.183	623.935	119.6	120.3	118	147.1	160.3	156.3	167.57	160.871	160.164	200.818	171.33	204.332
TGME49_206610-t26_1-p1		TGME49_206610-t26_1-p1	TGME49_206610-t26_1-p1			transcript=TGME49_206610-t26_1 gene=TGME49_206610 organism=Toxoplasma_gondii_ME49 gene_product=pyruvate dehydrogenase complex subunit PDH-E2 transcript_product=pyruvate dehydrogenase complex subunit PDH-E2 location=TGME49_chrVIIa:781130-789026(-) protein_length=929 sequence_SO=chromosome SO=protein_coding_gene is_pseudo=false	3.03845e-12	0	96879.53	94	92.6	96.1	126.7	77.8	74.1	3	3				287.09	283.104	295.76	278.698	287.038	243.918	94	92.6	96.1	126.7	77.8	74.1	131.703	123.829	130.439	172.968	83.1533	96.8714
TGME49_206670-t26_1-p1		TGME49_206670-t26_1-p1	TGME49_206670-t26_1-p1			transcript=TGME49_206670-t26_1 gene=TGME49_206670 organism=Toxoplasma_gondii_ME49 gene_product=hypothetical protein transcript_product=hypothetical protein location=TGME49_chrVIIa:730293-739354(-) protein_length=2071 sequence_SO=chromosome SO=protein_coding_gene is_pseudo=false	7.24858e-10	0	218498.23	35.8	35.2	36.3	35.1	17.2	28.9	3	3				212.335	190.917	199.897	220.603	172.465	233	35.8	35.2	36.3	35.1	17.2	28.9	50.159	47.0712	49.2708	47.9178	18.3835	37.7812
TGME49_206690-t26_1-p1		TGME49_206690-t26_1-p1	TGME49_206690-t26_1-p1			transcript=TGME49_206690-t26_1 gene=TGME49_206690 organism=Toxoplasma_gondii_ME49 gene_product=glideosome-associated protein with multiple-membrane spans GAPM2B transcript_product=glideosome-associated protein with multiple-membrane spans GAPM2B location=TGME49_chrVIIa:722626-724443(+) protein_length=426 sequence_SO=chromosome SO=protein_coding_gene is_pseudo=false	1.07528e-09	0	46788.9	64	68.9	55.2	45.9	44.2	50.3	3	3				243.543	273.236	281.422	192.377	216.511	232.963	64	68.9	55.2	45.9	44.2	50.3	89.6698	92.1366	74.9241	62.6617	47.2413	65.7575
TGME49_207010-t26_1-p1		TGME49_207010-t26_1-p1	TGME49_207010-t26_1-p1			transcript=TGME49_207010-t26_1 gene=TGME49_207010 organism=Toxoplasma_gondii_ME49 gene_product=SAG-related sequence SRS48K transcript_product=SAG-related sequence SRS48K location=TGME49_chrX:7333086-7334939(+) protein_length=369 sequence_SO=chromosome SO=protein_coding_gene is_pseudo=false	2.42013e-05	0	39397.16	7.3	2.5	6.8	31.7	27.7	44.9	3	3				50.5567	26.5681	47.1978	180.803	191.487	248.434	7.3	2.5	6.8	31.7	27.7	44.9	10.228	3.34313	9.22979	43.2762	29.606	58.6981
TGME49_207015-t26_1-p1		TGME49_207015-t26_1-p1	TGME49_207015-t26_1-p1			transcript=TGME49_207015-t26_1 gene=TGME49_207015 organism=Toxoplasma_gondii_ME49 gene_product=hypothetical protein transcript_product=hypothetical protein location=TGME49_chrX:7338883-7341116(+) protein_length=574 sequence_SO=chromosome SO=protein_coding_gene is_pseudo=false	2.01918e-06	0	62591.85	4.8	4.9	6.2	55.9	64.5	48.5	3	3				28.4112	54.3834	79.2506	239.037	255.462	253.418	4.8	4.9	6.2	55.9	64.5	48.5	6.72523	6.55253	8.41539	76.3135	68.9381	63.4044
TGME49_207060-t26_1-p1		TGME49_207060-t26_1-p1	TGME49_207060-t26_1-p1			transcript=TGME49_207060-t26_1 gene=TGME49_207060 organism=Toxoplasma_gondii_ME49 gene_product=ribonucleoside-diphosphate reductase small subunit transcript_product=ribonucleoside-diphosphate reductase small subunit location=TGME49_chrX:7363116-7366485(-) protein_length=391 sequence_SO=chromosome SO=protein_coding_gene is_pseudo=false	6.76481e-14	0	44585.27	136.5	152.2	151.8	65.5	51	53.9	3	3				316.576	335.757	331.913	164.843	154.933	171.669	136.5	152.2	151.8	65.5	51	53.9	191.249	203.53	206.041	89.4192	54.5092	70.4638
TGME49_207130-t26_1-p1		TGME49_207130-t26_1-p1	TGME49_207130-t26_1-p1			transcript=TGME49_207130-t26_1 gene=TGME49_207130 organism=Toxoplasma_gondii_ME49 gene_product=SAG-related sequence SRS49A transcript_product=SAG-related sequence SRS49A location=TGME49_chrX:7412699-7413938(-) protein_length=367 sequence_SO=chromosome SO=protein_coding_gene is_pseudo=false	4.49249e-06	0	38615.75	NaN	3.3	24	66.8	47.5	28.8	2	3					145.995	190.334	533.8	589.774	316.959		3.3	24	66.8	47.5	28.8	0	4.41293	32.5757	91.1939	50.7684	37.6504
TGME49_207160-t26_1-p1		TGME49_207160-t26_1-p1	TGME49_207160-t26_1-p1			transcript=TGME49_207160-t26_1 gene=TGME49_207160 organism=Toxoplasma_gondii_ME49 gene_product=SAG-related sequence SRS49D transcript_product=SAG-related sequence SRS49D location=TGME49_chrX:7421516-7422740(-) protein_length=364 sequence_SO=chromosome SO=protein_coding_gene is_pseudo=false	0.00152619	0.00205832	38170	NaN	NaN	NaN	3.5	2.2	1.4	0	3	MNC	MNC					35.0108	32.7853	41.5023				3.5	2.2	1.4	0	0	0	4.77812	2.35138	1.83023
TGME49_207170-t26_1-p1		TGME49_207170-t26_1-p1	TGME49_207170-t26_1-p1			transcript=TGME49_207170-t26_1 gene=TGME49_207170 organism=Toxoplasma_gondii_ME49 gene_product=hypothetical protein transcript_product=hypothetical protein location=TGME49_chrX:7425356-7427581(+) protein_length=141 sequence_SO=chromosome SO=protein_coding_gene is_pseudo=false	6.2955e-07	0	15231.61	199	218.4	185.4	290.6	334.1	302.6	3	3				465.073	531.235	477.318	682.948	868.351	775.864	199	218.4	185.4	290.6	334.1	302.6	278.817	292.055	251.647	396.721	357.089	395.591
TGME49_207210-t26_1-p1		TGME49_207210-t26_1-p1	TGME49_207210-t26_1-p1			transcript=TGME49_207210-t26_1 gene=TGME49_207210 organism=Toxoplasma_gondii_ME49 gene_product=hypothetical protein transcript_product=hypothetical protein location=TGME49_chrX:7452428-7452760(+) protein_length=110 sequence_SO=chromosome SO=protein_coding_gene is_pseudo=false	9.23895e-05	0.000360231	13038.71	35.5	42.6	91.7	213.4	104.3	50.2	3	3				169.916	287.148	281.493	274.225	259.874	388.737	35.5	42.6	91.7	213.4	104.3	50.2	49.7387	56.9669	124.466	291.329	111.477	65.6268
TGME49_207240-t26_1-p1		TGME49_207240-t26_1-p1	TGME49_207240-t26_1-p1			transcript=TGME49_207240-t26_1 gene=TGME49_207240 organism=Toxoplasma_gondii_ME49 gene_product=hypothetical protein transcript_product=hypothetical protein location=TGME49_chrX:7459980-7460668(+) protein_length=108 sequence_SO=chromosome SO=protein_coding_gene is_pseudo=false	4.42885e-10	0	11947.69	239.7	267.4	208.6	70.2	53.4	21.9	3	3				416.686	440.773	373.302	144.073	146.538	111.877	239.7	267.4	208.6	70.2	53.4	21.9	335.841	357.581	283.137	95.8355	57.0744	28.63
TGME49_207370-t26_1-p1		TGME49_207370-t26_1-p1	TGME49_207370-t26_1-p1			transcript=TGME49_207370-t26_1 gene=TGME49_207370 organism=Toxoplasma_gondii_ME49 gene_product=hypothetical protein transcript_product=hypothetical protein location=TGME49_chrIb:11951-16550(-) protein_length=1373 sequence_SO=chromosome SO=protein_coding_gene is_pseudo=false	3.1791e-10	0	143073.41	34.6	34.3	39.8	29.7	24.1	30.3	3	3				337.997	305.77	322.732	238.631	273.078	273.876	34.6	34.3	39.8	29.7	24.1	30.3	48.4777	45.8677	54.0214	40.5458	25.7583	39.6114
TGME49_207430-t26_1-p1		TGME49_207430-t26_1-p1	TGME49_207430-t26_1-p1			transcript=TGME49_207430-t26_1 gene=TGME49_207430 organism=Toxoplasma_gondii_ME49 gene_product=ATP-dependent RNA helicase DDX1, putative transcript_product=ATP-dependent RNA helicase DDX1, putative location=TGME49_chrIb:49268-60612(+) protein_length=768 sequence_SO=chromosome SO=protein_coding_gene is_pseudo=false	2.38921e-07	0	82792.02	16.4	15.2	15.4	11	NaN	0.5	3	2				72.8197	77.4715	76.8362	71.915		32.1121	16.4	15.2	15.4	11		0.5	22.9779	20.3262	20.9027	15.017	0	0.653653
TGME49_207440-t26_1-p1		TGME49_207440-t26_1-p1	TGME49_207440-t26_1-p1			transcript=TGME49_207440-t26_1 gene=TGME49_207440 organism=Toxoplasma_gondii_ME49 gene_product=ribosomal protein RPS4 transcript_product=ribosomal protein RPS4 location=TGME49_chrIb:62583-65733(-) protein_length=312 sequence_SO=chromosome SO=protein_coding_gene is_pseudo=false	1.86913e-11	0	35506.95	1677.3	1903.1	1862.3	1028.7	834.9	953.6	3	3				3943.27	4431.37	4683.01	2508.51	2031.83	2412.32	1677.3	1903.1	1862.3	1028.7	834.9	953.6	2350.05	2544.92	2527.74	1404.36	892.348	1246.65
TGME49_207450-t26_1-p1		TGME49_207450-t26_1-p1	TGME49_207450-t26_1-p1			transcript=TGME49_207450-t26_1 gene=TGME49_207450 organism=Toxoplasma_gondii_ME49 gene_product=DNA segment, Chr 10, Wayne State University 52, expressed family protein transcript_product=DNA segment, Chr 10, Wayne State University 52, expressed family protein location=TGME49_chrIb:69592-75449(+) protein_length=519 sequence_SO=chromosome SO=protein_coding_gene is_pseudo=false	1.37049e-10	0	56365.31	63.1	65.4	102.1	162.6	251.8	231.4	3	3				322.795	290.424	407.86	614.082	1089.69	1390.97	63.1	65.4	102.1	162.6	251.8	231.4	88.4088	87.4562	138.583	221.978	269.126	302.511
TGME49_207460-t26_1-p1		TGME49_207460-t26_1-p1	TGME49_207460-t26_1-p1			transcript=TGME49_207460-t26_1 gene=TGME49_207460 organism=Toxoplasma_gondii_ME49 gene_product=Rab5B protein transcript_product=Rab5B protein location=TGME49_chrIb:76632-81878(-) protein_length=228 sequence_SO=chromosome SO=protein_coding_gene is_pseudo=false	2.56945e-09	0	24676.88	377.5	331.3	88.8	130.9	855.6	715.7	3	3				92.3656	90.9813	85.7083	115.737	214.455	187.566	377.5	331.3	88.8	130.9	855.6	715.7	528.912	443.031	120.53	178.702	914.473	935.639
TGME49_207620-t26_1-p1		TGME49_207620-t26_1-p1	TGME49_207620-t26_1-p1			transcript=TGME49_207620-t26_1 gene=TGME49_207620 organism=Toxoplasma_gondii_ME49 gene_product=pyridine nucleotide-disulfide oxidoreductase domain-containing protein transcript_product=pyridine nucleotide-disulfide oxidoreductase domain-containing protein location=TGME49_chrIb:156062-163682(-) protein_length=664 sequence_SO=chromosome SO=protein_coding_gene is_pseudo=false	5.30769e-09	0	71158.66	250.5	234.6	237.3	282.6	273.6	274.9	3	3				1070.88	974.252	1047.54	1218.55	1106.47	1221.08	250.5	234.6	237.3	282.6	273.6	274.9	350.973	313.719	322.092	385.799	292.426	359.378
TGME49_207640-t26_1-p1		TGME49_207640-t26_1-p1	TGME49_207640-t26_1-p1			transcript=TGME49_207640-t26_1 gene=TGME49_207640 organism=Toxoplasma_gondii_ME49 gene_product=isoleucyl-tRNA synthetase family protein transcript_product=isoleucyl-tRNA synthetase family protein location=TGME49_chrIb:171397-186668(-) protein_length=1242 sequence_SO=chromosome SO=protein_coding_gene is_pseudo=false	3.94812e-11	0	141532.03	144.8	148.3	139	94	55.1	60.4	3	3				666.653	719.204	653.531	369.661	421.284	304.671	144.8	148.3	139	94	55.1	60.4	202.878	198.314	188.668	128.327	58.8913	78.9613
TGME49_207680-t26_1-p1		TGME49_207680-t26_1-p1	TGME49_207680-t26_1-p1			transcript=TGME49_207680-t26_1 gene=TGME49_207680 organism=Toxoplasma_gondii_ME49 gene_product=suppressor of kinetochore protein 1, putative transcript_product=suppressor of kinetochore protein 1, putative location=TGME49_chrIb:208394-210255(-) protein_length=170 sequence_SO=chromosome SO=protein_coding_gene is_pseudo=false	8.23081e-09	0	19424.03	71.5	70	54	49.1	47.5	20.3	3	3				84.9998	83.3228	62.2581	47.5297	44.1217	25.7664	71.5	70	54	49.1	47.5	20.3	100.178	93.6075	73.2954	67.0303	50.7684	26.5383
TGME49_207720-t26_1-p1		TGME49_207720-t26_1-p1	TGME49_207720-t26_1-p1			transcript=TGME49_207720-t26_1 gene=TGME49_207720 organism=Toxoplasma_gondii_ME49 gene_product=hypothetical protein transcript_product=hypothetical protein location=TGME49_chrIb:232708-244511(+) protein_length=1628 sequence_SO=chromosome SO=protein_coding_gene is_pseudo=false	1.35512e-10	0	177013.15	16.5	15.9	22.9	16.4	11.3	12.7	3	3				162.259	147.157	167.482	193.245	247.657	252.591	16.5	15.9	22.9	16.4	11.3	12.7	23.118	21.2623	31.0827	22.3889	12.0775	16.6028
TGME49_207760-t26_1-p1		TGME49_207760-t26_1-p1	TGME49_207760-t26_1-p1			transcript=TGME49_207760-t26_1 gene=TGME49_207760 organism=Toxoplasma_gondii_ME49 gene_product=DnaJ C terminal region domain-containing protein transcript_product=DnaJ C terminal region domain-containing protein location=TGME49_chrIb:266961-276137(+) protein_length=1519 sequence_SO=chromosome SO=protein_coding_gene is_pseudo=false	2.0423e-07	0	161644.4	1.4	1.2	1.4	2.5	1	2.8	3	3				29.1845	25.6374	25.397	52.2852	49.0643	50.6595	1.4	1.2	1.4	2.5	1	2.8	1.96153	1.6047	1.90025	3.41295	1.06881	3.66046
TGME49_207770-t26_1-p1		TGME49_207770-t26_1-p1	TGME49_207770-t26_1-p1			transcript=TGME49_207770-t26_1 gene=TGME49_207770 organism=Toxoplasma_gondii_ME49 gene_product=PCI domain-containing protein transcript_product=PCI domain-containing protein location=TGME49_chrIb:277983-284153(-) protein_length=511 sequence_SO=chromosome SO=protein_coding_gene is_pseudo=false	3.44527e-09	0	55462.93	146.4	124.2	134.8	81.8	40.9	32.6	3	3				93.9519	79.2003	86.0405	55.5071	71.101	53.2125	146.4	124.2	134.8	81.8	40.9	32.6	205.12	166.087	182.967	111.672	43.7143	42.6182
TGME49_207830-t26_1-p1		TGME49_207830-t26_1-p1	TGME49_207830-t26_1-p1			transcript=TGME49_207830-t26_1 gene=TGME49_207830 organism=Toxoplasma_gondii_ME49 gene_product=MORN repeat-containing protein transcript_product=MORN repeat-containing protein location=TGME49_chrIb:322320-325476(+) protein_length=366 sequence_SO=chromosome SO=protein_coding_gene is_pseudo=false	8.41445e-13	0	39833.61	61.3	55.6	52.8	53.4	26.5	19.4	3	3				155.056	134.957	145.36	107.35	112.958	85.7926	61.3	55.6	52.8	53.4	26.5	19.4	85.8868	74.3511	71.6666	72.9005	28.3234	25.3617
TGME49_207840-t26_1-p1		TGME49_207840-t26_1-p1	TGME49_207840-t26_1-p1			transcript=TGME49_207840-t26_1 gene=TGME49_207840 organism=Toxoplasma_gondii_ME49 gene_product=ribosomal protein RPS17 transcript_product=ribosomal protein RPS17 location=TGME49_chrIb:327322-329024(-) protein_length=132 sequence_SO=chromosome SO=protein_coding_gene is_pseudo=false	7.8588e-09	0	15228.63	1456.2	1739.3	1560.1	481.1	434.9	384.5	3	3				1614.94	1814.22	1709.79	519.038	487.9	364.683	1456.2	1739.3	1560.1	481.1	434.9	384.5	2040.27	2325.88	2117.56	656.787	464.825	502.659
TGME49_207930-t26_1-p1		TGME49_207930-t26_1-p1	TGME49_207930-t26_1-p1			transcript=TGME49_207930-t26_1 gene=TGME49_207930 organism=Toxoplasma_gondii_ME49 gene_product=phosphatidylethanolamine-binding protein transcript_product=phosphatidylethanolamine-binding protein location=TGME49_chrIb:443959-446581(-) protein_length=207 sequence_SO=chromosome SO=protein_coding_gene is_pseudo=false	3.67467e-07	0	22599.85	38.6	28.5	31.4	1.4	1.8	NaN	3	2				123.89	101.664	89.4611	73.565	94.85		38.6	28.5	31.4	1.4	1.8		54.0821	38.1116	42.6199	1.91125	1.92386	0
TGME49_207990-t26_1-p1		TGME49_207990-t26_1-p1	TGME49_207990-t26_1-p1			transcript=TGME49_207990-t26_1 gene=TGME49_207990 organism=Toxoplasma_gondii_ME49 gene_product=ribosomal RNA large subunit methyltransferase J protein transcript_product=ribosomal RNA large subunit methyltransferase J protein location=TGME49_chrIb:500176-508930(-) protein_length=981 sequence_SO=chromosome SO=protein_coding_gene is_pseudo=false	1.44218e-07	0	109459.13	21.7	17.3	20.6	13	3.9	7.1	3	3				100.257	87.9775	89.4746	118.258	154.7	139.971	21.7	17.3	20.6	13	3.9	7.1	30.4037	23.1344	27.9608	17.7473	4.16835	9.28187
TGME49_208030-t26_1-p1		TGME49_208030-t26_1-p1	TGME49_208030-t26_1-p1			transcript=TGME49_208030-t26_1 gene=TGME49_208030 organism=Toxoplasma_gondii_ME49 gene_product=microneme protein MIC4 transcript_product=microneme protein MIC4 location=TGME49_chrIb:531695-533437(+) protein_length=580 sequence_SO=chromosome SO=protein_coding_gene is_pseudo=false	5.88565e-10	0	63021.15	1266.9	1620.4	1097.2	689	895.4	584.1	3	3				1867.05	2371.25	1886.17	1225.91	1318.34	1042.51	1266.9	1620.4	1097.2	689	895.4	584.1	1775.04	2166.88	1489.25	940.608	957.011	763.598
TGME49_208300-t26_1-p1		TGME49_208300-t26_1-p1	TGME49_208300-t26_1-p1			transcript=TGME49_208300-t26_1 gene=TGME49_208300 organism=Toxoplasma_gondii_ME49 gene_product=hypothetical protein transcript_product=hypothetical protein location=TGME49_chrIb:603218-603983(+) protein_length=105 sequence_SO=chromosome SO=protein_coding_gene is_pseudo=false	0.000238507	0.000360231	11948.33	36.9	36.3	44.3	60.1	NaN	NaN	3	1				127.127	116.445	157.191	243.456			36.9	36.3	44.3	60.1			51.7002	48.5422	60.1293	82.0472	0	0
TGME49_208320-t26_1-p1		TGME49_208320-t26_1-p1	TGME49_208320-t26_1-p1			transcript=TGME49_208320-t26_1 gene=TGME49_208320 organism=Toxoplasma_gondii_ME49 gene_product=polynucleotide kinase 3 phosphatase transcript_product=polynucleotide kinase 3 phosphatase location=TGME49_chrIb:608427-610971(+) protein_length=703 sequence_SO=chromosome SO=protein_coding_gene is_pseudo=false	2.69599e-07	0	77293.56	6.4	7.3	6.4	7.5	1.7	2.2	3	3				57.7581	69.2781	50.694	60.7831	45.4872	60.7386	6.4	7.3	6.4	7.5	1.7	2.2	8.96698	9.76193	8.68686	10.2388	1.81697	2.87607
TGME49_208370-t26_1-p1		TGME49_208370-t26_1-p1	TGME49_208370-t26_1-p1			transcript=TGME49_208370-t26_1 gene=TGME49_208370 organism=Toxoplasma_gondii_ME49 gene_product=myosin heavy chain, putative transcript_product=myosin heavy chain, putative location=TGME49_chrIb:636374-641145(+) protein_length=1124 sequence_SO=chromosome SO=protein_coding_gene is_pseudo=false	3.13826e-10	0	124812.91	86.6	85.8	92.7	227.9	206.3	190.8	3	3				221.94	204.882	230.929	606.838	524.951	500.014	86.6	85.8	92.7	227.9	206.3	190.8	121.334	114.736	125.824	311.124	220.495	249.434
TGME49_208390-t26_1-p1		TGME49_208390-t26_1-p1	TGME49_208390-t26_1-p1			transcript=TGME49_208390-t26_1 gene=TGME49_208390 organism=Toxoplasma_gondii_ME49 gene_product=hypothetical protein transcript_product=hypothetical protein location=TGME49_chrIb:647064-651635(+) protein_length=424 sequence_SO=chromosome SO=protein_coding_gene is_pseudo=false	0.000114019	0.000360231	47053.03	2.8	2.4	2.5	2.6	NaN	2.1	3	2				36.8344	30.7183	32.4206	50.1679		39.0233	2.8	2.4	2.5	2.6		2.1	3.92305	3.2094	3.3933	3.54946	0	2.74534
TGME49_208440-t26_1-p1		TGME49_208440-t26_1-p1	TGME49_208440-t26_1-p1			transcript=TGME49_208440-t26_1 gene=TGME49_208440 organism=Toxoplasma_gondii_ME49 gene_product=hypothetical protein transcript_product=hypothetical protein location=TGME49_chrIb:710331-710948(+) protein_length=205 sequence_SO=chromosome SO=protein_coding_gene is_pseudo=false	2.06504e-06	0	22310.6	98.1	81.3	95.7	166.6	159.2	195.4	3	3				287.786	295.164	325.761	490.21	525.555	562.028	98.1	81.3	95.7	166.6	159.2	195.4	137.447	108.718	129.896	227.439	170.154	255.448
TGME49_208450-t26_1-p1		TGME49_208450-t26_1-p1	TGME49_208450-t26_1-p1			transcript=TGME49_208450-t26_1 gene=TGME49_208450 organism=Toxoplasma_gondii_ME49 gene_product=protease inhibitor PI2 transcript_product=protease inhibitor PI2 location=TGME49_chrIb:712461-715433(-) protein_length=318 sequence_SO=chromosome SO=protein_coding_gene is_pseudo=false	5.39706e-10	0	35309.25	427.3	426.2	314.3	369.2	283.7	241.9	3	3				373.183	379.794	307.449	307.489	259.338	217.486	427.3	426.2	314.3	369.2	283.7	241.9	598.686	569.936	426.606	504.024	303.221	316.237
TGME49_208500-t26_1-p1		TGME49_208500-t26_1-p1	TGME49_208500-t26_1-p1			transcript=TGME49_208500-t26_1 gene=TGME49_208500 organism=Toxoplasma_gondii_ME49 gene_product=protein phosphatase 2C domain-containing protein transcript_product=protein phosphatase 2C domain-containing protein location=TGME49_chrIb:730598-737785(-) protein_length=703 sequence_SO=chromosome SO=protein_coding_gene is_pseudo=false	4.53937e-11	0	77696.59	32.5	36.8	35.6	12.7	1.4	14	3	3				73.7596	83.4279	93.6482	77.2015	33.6627	93.9632	32.5	36.8	35.6	12.7	1.4	14	45.5354	49.2108	48.3206	17.3378	1.49633	18.3023
TGME49_208530-t26_1-p1		TGME49_208530-t26_1-p1	TGME49_208530-t26_1-p1			transcript=TGME49_208530-t26_1 gene=TGME49_208530 organism=Toxoplasma_gondii_ME49 gene_product=nicotinate phosphoribosyltransferase transcript_product=nicotinate phosphoribosyltransferase location=TGME49_chrIb:750200-760456(+) protein_length=589 sequence_SO=chromosome SO=protein_coding_gene is_pseudo=false	1.33234e-10	0	65580.35	161.1	147.4	140.9	117	54.4	91.6	3	3				335.78	293.979	287.954	216.867	260.567	231.918	161.1	147.4	140.9	117	54.4	91.6	225.716	197.111	191.247	159.726	58.1432	119.749
TGME49_208540-t26_1-p1		TGME49_208540-t26_1-p1	TGME49_208540-t26_1-p1			transcript=TGME49_208540-t26_1 gene=TGME49_208540 organism=Toxoplasma_gondii_ME49 gene_product=DEAD/DEAH box helicase domain-containing protein transcript_product=DEAD/DEAH box helicase domain-containing protein location=TGME49_chrIb:764259-771885(+) protein_length=1043 sequence_SO=chromosome SO=protein_coding_gene is_pseudo=false	1.42296e-05	0	114509.44	1.1	0.7	0.6	1.2	1	1.1	3	3				21.7471	28.6511	20.4438	24.7971	49.0244	55.885	1.1	0.7	0.6	1.2	1	1.1	1.5412	0.936075	0.814393	1.63821	1.06881	1.43804
TGME49_208550-t26_1-p1		TGME49_208550-t26_1-p1	TGME49_208550-t26_1-p1			transcript=TGME49_208550-t26_1 gene=TGME49_208550 organism=Toxoplasma_gondii_ME49 gene_product=hypothetical protein transcript_product=hypothetical protein location=TGME49_chrIb:774883-776369(+) protein_length=279 sequence_SO=chromosome SO=protein_coding_gene is_pseudo=false	9.86608e-09	0	32144.44	12.9	10.6	9.6	11.8	15.5	11.8	3	3				49.6882	42.3577	48.699	65.4561	104.883	77.2279	12.9	10.6	9.6	11.8	15.5	11.8	18.0741	14.1749	13.0303	16.1091	16.5665	15.4262
TGME49_208560-t26_1-p1		TGME49_208560-t26_1-p1	TGME49_208560-t26_1-p1			transcript=TGME49_208560-t26_1 gene=TGME49_208560 organism=Toxoplasma_gondii_ME49 gene_product=carrier superfamily protein transcript_product=carrier superfamily protein location=TGME49_chrIb:778066-783599(-) protein_length=670 sequence_SO=chromosome SO=protein_coding_gene is_pseudo=false	1.93313e-09	0	72368	53.2	49.7	50.6	102	59.7	114.2	3	3				240.448	205.311	223.721	445.341	361.409	512.956	53.2	49.7	50.6	102	59.7	114.2	74.538	66.4613	68.6805	139.248	63.8079	149.294
TGME49_208580-t26_1-p1		TGME49_208580-t26_1-p1	TGME49_208580-t26_1-p1			transcript=TGME49_208580-t26_1 gene=TGME49_208580 organism=Toxoplasma_gondii_ME49 gene_product=DNA ligase 1, putative transcript_product=DNA ligase 1, putative location=TGME49_chrIb:793117-802516(-) protein_length=1331 sequence_SO=chromosome SO=protein_coding_gene is_pseudo=false	3.39736e-11	0	145279.94	6.5	7.3	8.4	6.5	1.2	0.5	3	3				36.5726	32.3365	41.6666	32.4237	43.4591	35.7783	6.5	7.3	8.4	6.5	1.2	0.5	9.10709	9.76193	11.4015	8.87366	1.28257	0.653653
TGME49_208590-t26_1-p1		TGME49_208590-t26_1-p1	TGME49_208590-t26_1-p1			transcript=TGME49_208590-t26_1 gene=TGME49_208590 organism=Toxoplasma_gondii_ME49 gene_product=vacuolar ATP synthase subunit 54kD, putative transcript_product=vacuolar ATP synthase subunit 54kD, putative location=TGME49_chrIb:804370-812276(+) protein_length=475 sequence_SO=chromosome SO=protein_coding_gene is_pseudo=false	4.00402e-09	0	53311.55	59.8	55.3	58.6	41.2	38.3	18.2	3	3				166.904	161.821	167.232	135.453	169.043	120.737	59.8	55.3	58.6	41.2	38.3	18.2	83.7852	73.9499	79.539	56.2453	40.9354	23.793
TGME49_208730-t26_1-p1		TGME49_208730-t26_1-p1	TGME49_208730-t26_1-p1			transcript=TGME49_208730-t26_1 gene=TGME49_208730 organism=Toxoplasma_gondii_ME49 gene_product=microneme protein, putative transcript_product=microneme protein, putative location=TGME49_chrIb:833249-837155(-) protein_length=999 sequence_SO=chromosome SO=protein_coding_gene is_pseudo=false	7.99612e-06	0	104831.81	3.2	4.1	2.1	48.9	25.6	20.8	3	3				51.3244	65.4363	75.3835	316.066	447.983	354.461	3.2	4.1	2.1	48.9	25.6	20.8	4.48349	5.48273	2.85037	66.7572	27.3615	27.192
TGME49_208740-t26_1-p1		TGME49_208740-t26_1-p1	TGME49_208740-t26_1-p1			transcript=TGME49_208740-t26_1 gene=TGME49_208740 organism=Toxoplasma_gondii_ME49 gene_product=microneme protein, putative transcript_product=microneme protein, putative location=TGME49_chrIb:839266-842071(-) protein_length=608 sequence_SO=chromosome SO=protein_coding_gene is_pseudo=false	4.63488e-07	0	66266.3	14.6	2.4	1	151.6	122.7	92.9	3	3				74.8727	90.0925	46.0996	711.683	581.759	457.476	14.6	2.4	1	151.6	122.7	92.9	20.4559	3.2094	1.35732	206.961	131.143	121.449
TGME49_208780-t26_1-p1		TGME49_208780-t26_1-p1	TGME49_208780-t26_1-p1			transcript=TGME49_208780-t26_1 gene=TGME49_208780 organism=Toxoplasma_gondii_ME49 gene_product=ubiquitin-conjugating enzyme subfamily protein transcript_product=ubiquitin-conjugating enzyme subfamily protein location=TGME49_chrIb:857466-858941(+) protein_length=218 sequence_SO=chromosome SO=protein_coding_gene is_pseudo=false	9.0284e-12	0	23681.56	112.3	122.5	185	204.4	NaN	NaN	3	1				364.37	407.7	618.508	431.635			112.3	122.5	185	204.4			157.342	163.813	251.104	279.042	0	0
TGME49_208790-t26_1-p1		TGME49_208790-t26_1-p1	TGME49_208790-t26_1-p1			transcript=TGME49_208790-t26_1 gene=TGME49_208790 organism=Toxoplasma_gondii_ME49 gene_product=MC family transporter, putative transcript_product=MC family transporter, putative location=TGME49_chrIb:860813-864047(-) protein_length=310 sequence_SO=chromosome SO=protein_coding_gene is_pseudo=false	3.07714e-10	0	33686.92	300.2	265	264.3	402.5	343.5	532.2	3	3				333.756	331.89	332.485	513.741	424.984	701.8	300.2	265	264.3	402.5	343.5	532.2	420.607	354.371	358.74	549.484	367.136	695.748
TGME49_208800-t26_1-p1		TGME49_208800-t26_1-p1	TGME49_208800-t26_1-p1			transcript=TGME49_208800-t26_1 gene=TGME49_208800 organism=Toxoplasma_gondii_ME49 gene_product=mediator complex subunit MED18 transcript_product=mediator complex subunit MED18 location=TGME49_chrIb:866544-869609(+) protein_length=302 sequence_SO=chromosome SO=protein_coding_gene is_pseudo=false	0.00207591	0.00304465	33758.06	3.3	2.5	2	4.8	NaN	1.7	3	2				29.9955	22.9792	20.0198	44.6143		37.3275	3.3	2.5	2	4.8		1.7	4.6236	3.34313	2.71464	6.55286	0	2.22242
TGME49_208830-t26_1-p1		TGME49_208830-t26_1-p1	TGME49_208830-t26_1-p1			transcript=TGME49_208830-t26_1 gene=TGME49_208830 organism=Toxoplasma_gondii_ME49 gene_product=hypothetical protein transcript_product=hypothetical protein location=TGME49_chrIb:888562-890079(-) protein_length=505 sequence_SO=chromosome SO=protein_coding_gene is_pseudo=false	1.41835e-11	0	54771.49	143	181.9	154.2	174.9	160	172.1	3	3				716.852	790.448	760.51	876.189	729.14	917.992	143	181.9	154.2	174.9	160	172.1	200.356	243.246	209.299	238.77	171.009	224.987
TGME49_208850-t26_1-p1		TGME49_208850-t26_1-p1	TGME49_208850-t26_1-p1			transcript=TGME49_208850-t26_1 gene=TGME49_208850 organism=Toxoplasma_gondii_ME49 gene_product=SAG-related sequence SRS11 transcript_product=SAG-related sequence SRS11 location=TGME49_chrIb:908487-909059(+) protein_length=190 sequence_SO=chromosome SO=protein_coding_gene is_pseudo=false	1.05409e-08	0	19442.12	16.9	16.7	26	17.9	16.9	22.8	3	3				50.4587	50.9291	65.293	45.6064	49.2646	62.9254	16.9	16.7	26	17.9	16.9	22.8	23.6784	22.3321	35.2904	24.4367	18.0629	29.8066
TGME49_208970-t26_1-p1		TGME49_208970-t26_1-p1	TGME49_208970-t26_1-p1			transcript=TGME49_208970-t26_1 gene=TGME49_208970 organism=Toxoplasma_gondii_ME49 gene_product=RNA recognition motif-containing protein transcript_product=RNA recognition motif-containing protein location=TGME49_chrIb:926105-928521(-) protein_length=283 sequence_SO=chromosome SO=protein_coding_gene is_pseudo=false	2.45536e-05	0	33731.96	13.7	15.9	19.7	18.2	NaN	20.6	3	2				95.7589	108.111	126.927	118.545		193.781	13.7	15.9	19.7	18.2		20.6	19.1949	21.2623	26.7392	24.8462	0	26.9305
TGME49_209030-t26_1-p1		TGME49_209030-t26_1-p1	TGME49_209030-t26_1-p1			transcript=TGME49_209030-t26_1 gene=TGME49_209030 organism=Toxoplasma_gondii_ME49 gene_product=actin ACT1 transcript_product=actin ACT1 location=TGME49_chrIb:998462-1000024(+) protein_length=376 sequence_SO=chromosome SO=protein_coding_gene is_pseudo=false	2.48907e-10	0	41907.78	13850.7	14117.9	13397	18734.4	46391.9	26853.1	3	3				32181.7	31501.7	37274.2	26972.3	33090.2	26992.9	13850.7	14117.9	13397	18734.4	46391.9	26853.1	19406.1	18879.2	18184	25575.8	49584.1	35105.2
TGME49_209060-t26_1-p1		TGME49_209060-t26_1-p1	TGME49_209060-t26_1-p1			transcript=TGME49_209060-t26_1 gene=TGME49_209060 organism=Toxoplasma_gondii_ME49 gene_product=thrombospondin type 1 domain-containing protein transcript_product=thrombospondin type 1 domain-containing protein location=TGME49_chrIb:1020684-1027688(+) protein_length=876 sequence_SO=chromosome SO=protein_coding_gene is_pseudo=false	1.95491e-09	0	93635.39	25.5	27.3	28.4	45.8	51.2	53	3	3				148.307	149.282	158.615	257.443	272.835	292.622	25.5	27.3	28.4	45.8	51.2	53	35.7278	36.5069	38.5479	62.5252	54.723	69.2872
TGME49_209080-t26_1-p1		TGME49_209080-t26_1-p1	TGME49_209080-t26_1-p1			transcript=TGME49_209080-t26_1 gene=TGME49_209080 organism=Toxoplasma_gondii_ME49 gene_product=transport protein particle (trapp) component, bet3 protein transcript_product=transport protein particle (trapp) component, bet3 protein location=TGME49_chrIb:1032392-1033057(-) protein_length=221 sequence_SO=chromosome SO=protein_coding_gene is_pseudo=false	5.249e-09	0	23765.37	29.2	20.1	33.4	44.1	6.8	48	3	3				99.6275	79.5659	118.104	132.592	142.989	200.419	29.2	20.1	33.4	44.1	6.8	48	40.9118	26.8787	45.3345	60.2044	7.2679	62.7507
TGME49_209100-t26_1-p1		TGME49_209100-t26_1-p1	TGME49_209100-t26_1-p1			transcript=TGME49_209100-t26_1 gene=TGME49_209100 organism=Toxoplasma_gondii_ME49 gene_product=PUB domain-containing protein transcript_product=PUB domain-containing protein location=TGME49_chrIb:1038568-1046104(-) protein_length=631 sequence_SO=chromosome SO=protein_coding_gene is_pseudo=false	3.5001e-08	0	68149.68	29.2	29.1	26.6	24.3	10.5	7.3	3	3				85.6102	99.5418	93.2153	107.223	172.494	118.584	29.2	29.1	26.6	24.3	10.5	7.3	40.9118	38.914	36.1047	33.1738	11.2225	9.54334
TGME49_209108-t26_1-p1		TGME49_209108-t26_1-p1	TGME49_209108-t26_1-p1			transcript=TGME49_209108-t26_1 gene=TGME49_209108 organism=Toxoplasma_gondii_ME49 gene_product=hypothetical protein transcript_product=hypothetical protein location=TGME49_chrIb:1049483-1052176(-) protein_length=400 sequence_SO=chromosome SO=protein_coding_gene is_pseudo=false	6.03772e-08	0	41013.84	47.3	44.6	38.8	29.6	12.7	17.4	3	3				67.8712	57.5943	48.5258	47.8179	67.9804	47.7572	47.3	44.6	38.8	29.6	12.7	17.4	66.2716	59.6414	52.6641	40.4093	13.5739	22.7471
TGME49_209140-t26_1-p1		TGME49_209140-t26_1-p1	TGME49_209140-t26_1-p1			transcript=TGME49_209140-t26_1 gene=TGME49_209140 organism=Toxoplasma_gondii_ME49 gene_product=anti-silencing protein, ASF1 family protein transcript_product=anti-silencing protein, ASF1 family protein location=TGME49_chrIb:1070934-1074486(-) protein_length=269 sequence_SO=chromosome SO=protein_coding_gene is_pseudo=false	6.634e-09	0	28900.49	56.6	53.8	50.4	59.5	45.3	10.8	3	3				221.65	208.232	191.709	240.817	200.082	180.143	56.6	53.8	50.4	59.5	45.3	10.8	79.3017	71.9441	68.409	81.2281	48.417	14.1189
TGME49_209150-t26_1-p1		TGME49_209150-t26_1-p1	TGME49_209150-t26_1-p1			transcript=TGME49_209150-t26_1 gene=TGME49_209150 organism=Toxoplasma_gondii_ME49 gene_product=non-proton pumping type-II NADH dehydrogenase I transcript_product=non-proton pumping type-II NADH dehydrogenase I location=TGME49_chrIb:1076422-1079214(+) protein_length=618 sequence_SO=chromosome SO=protein_coding_gene is_pseudo=false	1.16636e-10	0	67025.85	171.1	169.4	184.8	285.2	290.8	298.8	3	3				605.122	602.262	664.703	1005.47	1036.78	1206.84	171.1	169.4	184.8	285.2	290.8	298.8	239.727	226.53	250.833	389.349	310.81	390.623
TGME49_209160-t26_1-p1		TGME49_209160-t26_1-p1	TGME49_209160-t26_1-p1			transcript=TGME49_209160-t26_1 gene=TGME49_209160 organism=Toxoplasma_gondii_ME49 gene_product=myristoyl CoA:protein N-myristoyltransferase transcript_product=myristoyl CoA:protein N-myristoyltransferase location=TGME49_chrIb:1080946-1089059(-) protein_length=463 sequence_SO=chromosome SO=protein_coding_gene is_pseudo=false	1.1645e-12	0	52376.89	228.6	208.9	205.7	99.9	66.1	27.5	3	3				291.168	266.413	272.964	114.799	103.092	89.9133	228.6	208.9	205.7	99.9	66.1	27.5	320.289	279.352	279.201	136.381	70.6482	35.9509
TGME49_209170-t26_1-p1		TGME49_209170-t26_1-p1	TGME49_209170-t26_1-p1			transcript=TGME49_209170-t26_1 gene=TGME49_209170 organism=Toxoplasma_gondii_ME49 gene_product=hypothetical protein transcript_product=hypothetical protein location=TGME49_chrIb:1092485-1093735(-) protein_length=416 sequence_SO=chromosome SO=protein_coding_gene is_pseudo=false	2.33354e-05	0	45478.54	61.7	59.2	68.8	72.8	71.8	95.4	3	3				302.446	284.72	274.264	330.841	434.329	341.75	61.7	59.2	68.8	72.8	71.8	95.4	86.4473	79.1652	93.3837	99.385	76.7405	124.717
TGME49_209190-t26_1-p1		TGME49_209190-t26_1-p1	TGME49_209190-t26_1-p1			transcript=TGME49_209190-t26_1 gene=TGME49_209190 organism=Toxoplasma_gondii_ME49 gene_product=ABC transporter transmembrane region domain-containing protein transcript_product=ABC transporter transmembrane region domain-containing protein location=TGME49_chrIb:1104333-1109164(-) protein_length=798 sequence_SO=chromosome SO=protein_coding_gene is_pseudo=false	4.23353e-14	0	85560.92	31.5	34.1	27.7	77.1	59.9	83.6	3	3				182.28	163.236	154.976	334.99	377.869	389.912	31.5	34.1	27.7	77.1	59.9	83.6	44.1343	45.6002	37.5978	105.255	64.0216	109.291
TGME49_209210-t26_1-p1		TGME49_209210-t26_1-p1	TGME49_209210-t26_1-p1			transcript=TGME49_209210-t26_1 gene=TGME49_209210 organism=Toxoplasma_gondii_ME49 gene_product=hypothetical protein transcript_product=hypothetical protein location=TGME49_chrIb:1123894-1132753(+) protein_length=1484 sequence_SO=chromosome SO=protein_coding_gene is_pseudo=false	2.59866e-11	0	165808.05	48.9	44	45.3	48.6	27.9	30.6	3	3				229.738	215.867	225.513	235.368	258.348	259.481	48.9	44	45.3	48.6	27.9	30.6	68.5133	58.839	61.4867	66.3477	29.8198	40.0036
TGME49_209240-t26_1-p1		TGME49_209240-t26_1-p1	TGME49_209240-t26_1-p1			transcript=TGME49_209240-t26_1 gene=TGME49_209240 organism=Toxoplasma_gondii_ME49 gene_product=RNA methyltransferase transcript_product=RNA methyltransferase location=TGME49_chrIb:1135630-1140516(-) protein_length=475 sequence_SO=chromosome SO=protein_coding_gene is_pseudo=false	0.00086697	0.00104384	51699.34	3.1	2.9	4.9	3.5	NaN	3	3	2				26.2475	28.9535	46.9518	50.6101		83.6292	3.1	2.9	4.9	3.5		3	4.34338	3.87803	6.65087	4.77812	0	3.92192
TGME49_209250-t26_1-p1		TGME49_209250-t26_1-p1	TGME49_209250-t26_1-p1			transcript=TGME49_209250-t26_1 gene=TGME49_209250 organism=Toxoplasma_gondii_ME49 gene_product=hypothetical protein transcript_product=hypothetical protein location=TGME49_chrIb:1145433-1151052(+) protein_length=1018 sequence_SO=chromosome SO=protein_coding_gene is_pseudo=false	8.2369e-09	0	108849.51	13.2	12.4	13.3	5.7	9.5	12.1	3	3				114.34	103.982	108.902	109.897	258.206	260.47	13.2	12.4	13.3	5.7	9.5	12.1	18.4944	16.5819	18.0524	7.78152	10.1537	15.8184
TGME49_209260-t26_1-p1		TGME49_209260-t26_1-p1	TGME49_209260-t26_1-p1			transcript=TGME49_209260-t26_1 gene=TGME49_209260 organism=Toxoplasma_gondii_ME49 gene_product=cytochrome c oxidase subunit, putative transcript_product=cytochrome c oxidase subunit, putative location=TGME49_chrIb:1153957-1156673(-) protein_length=310 sequence_SO=chromosome SO=protein_coding_gene is_pseudo=false	2.77856e-08	0	34706.85	358.7	369.3	378.7	701.9	663.2	619.2	3	3				1070.42	1207.56	1239.33	2163.84	2164.86	1955.07	358.7	369.3	378.7	701.9	663.2	619.2	502.571	493.847	514.018	958.219	708.834	809.484
TGME49_209280-t26_1-p1		TGME49_209280-t26_1-p1	TGME49_209280-t26_1-p1			transcript=TGME49_209280-t26_1 gene=TGME49_209280 organism=Toxoplasma_gondii_ME49 gene_product=hypothetical protein transcript_product=hypothetical protein location=TGME49_chrIb:1178911-1188011(+) protein_length=1600 sequence_SO=chromosome SO=protein_coding_gene is_pseudo=false	8.71041e-10	0	178494.48	75.7	79.7	129.6	170.1	2.6	325	3	3				2169.76	1867.51	2178.82	2677.86	2899.98	3040.07	75.7	79.7	129.6	170.1	2.6	325	106.063	106.579	175.909	232.217	2.7789	424.875
TGME49_209290-t26_1-p1		TGME49_209290-t26_1-p1	TGME49_209290-t26_1-p1			transcript=TGME49_209290-t26_1 gene=TGME49_209290 organism=Toxoplasma_gondii_ME49 gene_product=ribosomal protein RPS28 transcript_product=ribosomal protein RPS28 location=TGME49_chrIb:1191245-1191601(-) protein_length=118 sequence_SO=chromosome SO=protein_coding_gene is_pseudo=false	2.55328e-09	0	13214.46	1109.3	1032.4	1163.5	194.5	158.6	96.1	3	3				2375.57	2218.54	2438.35	405.99	332.559	197.141	1109.3	1032.4	1163.5	194.5	158.6	96.1	1554.23	1380.58	1579.24	265.527	169.513	125.632
TGME49_209420-t26_1-p1		TGME49_209420-t26_1-p1	TGME49_209420-t26_1-p1			transcript=TGME49_209420-t26_1 gene=TGME49_209420 organism=Toxoplasma_gondii_ME49 gene_product=hypothetical protein transcript_product=hypothetical protein location=TGME49_chrIb:1208646-1210143(-) protein_length=250 sequence_SO=chromosome SO=protein_coding_gene is_pseudo=false	2.01993e-08	0	26852.88	168.8	176.7	185.3	188.4	72.4	41.8	3	3				344.005	334.811	462.519	429.521	730.094	512.694	168.8	176.7	185.3	188.4	72.4	41.8	236.504	236.292	251.512	257.2	77.3817	54.6454
TGME49_209450-t26_1-p1		TGME49_209450-t26_1-p1	TGME49_209450-t26_1-p1			transcript=TGME49_209450-t26_1 gene=TGME49_209450 organism=Toxoplasma_gondii_ME49 gene_product=TLD protein transcript_product=TLD protein location=TGME49_chrIb:1232215-1239885(-) protein_length=882 sequence_SO=chromosome SO=protein_coding_gene is_pseudo=false	9.54874e-07	0	92259.15	7.6	6	3.7	1.4	2.6	2.2	3	3				56.577	54.294	48.465	34.1633	76.4849	54.4059	7.6	6	3.7	1.4	2.6	2.2	10.6483	8.0235	5.02209	1.91125	2.7789	2.87607
TGME49_209500-t26_1-p1		TGME49_209500-t26_1-p1	TGME49_209500-t26_1-p1			transcript=TGME49_209500-t26_1 gene=TGME49_209500 organism=Toxoplasma_gondii_ME49 gene_product=hypothetical protein transcript_product=hypothetical protein location=TGME49_chrIb:1270830-1280948(+) protein_length=3082 sequence_SO=chromosome SO=protein_coding_gene is_pseudo=false	8.14978e-08	0	328203.6	1.5	1	1.3	0.9	0.4	0.9	3	3				52.7978	40.2134	32.0781	38.3987	56.9505	49.2974	1.5	1	1.3	0.9	0.4	0.9	2.10164	1.33725	1.76452	1.22866	0.427523	1.17658
TGME49_209600-t26_1-p1		TGME49_209600-t26_1-p1	TGME49_209600-t26_1-p1			transcript=TGME49_209600-t26_1 gene=TGME49_209600 organism=Toxoplasma_gondii_ME49 gene_product=hypothetical protein transcript_product=hypothetical protein location=TGME49_chrIb:1356941-1358765(-) protein_length=451 sequence_SO=chromosome SO=protein_coding_gene is_pseudo=false	5.17123e-11	0	50200.85	302.1	311.4	278.2	86.8	48	19.5	3	3				487.267	512.293	505.968	131.544	130.227	101.071	302.1	311.4	278.2	86.8	48	19.5	423.269	416.42	377.607	118.497	51.3028	25.4925
TGME49_209680-t26_1-p1		TGME49_209680-t26_1-p1	TGME49_209680-t26_1-p1			transcript=TGME49_209680-t26_1 gene=TGME49_209680 organism=Toxoplasma_gondii_ME49 gene_product=hypothetical protein transcript_product=hypothetical protein location=TGME49_chrIb:1394231-1400108(+) protein_length=595 sequence_SO=chromosome SO=protein_coding_gene is_pseudo=false	2.04317e-11	0	64385.26	12.5	11.1	13.5	27.9	4	28.8	3	3				79.1028	70.6105	83.8325	181.851	182.712	174.782	12.5	11.1	13.5	27.9	4	28.8	17.5136	14.8435	18.3238	38.0885	4.27523	37.6504
TGME49_209690-t26_1-p1		TGME49_209690-t26_1-p1	TGME49_209690-t26_1-p1			transcript=TGME49_209690-t26_1 gene=TGME49_209690 organism=Toxoplasma_gondii_ME49 gene_product=small nuclear ribonucleoprotein transcript_product=small nuclear ribonucleoprotein location=TGME49_chrIb:1402434-1403766(+) protein_length=233 sequence_SO=chromosome SO=protein_coding_gene is_pseudo=false	1.85003e-07	0	24897.45	49.9	47.5	58.7	29.1	NaN	NaN	3	1				183.001	174.166	200.401	165.947			49.9	47.5	58.7	29.1			69.9144	63.5194	79.6748	39.7267	0	0
TGME49_209720-t26_1-p1		TGME49_209720-t26_1-p1	TGME49_209720-t26_1-p1			transcript=TGME49_209720-t26_1 gene=TGME49_209720 organism=Toxoplasma_gondii_ME49 gene_product=hypothetical protein transcript_product=hypothetical protein location=TGME49_chrIb:1411135-1412634(+) protein_length=218 sequence_SO=chromosome SO=protein_coding_gene is_pseudo=false	1.42011e-07	0	23416.33	127.9	212.2	153.2	358.4	234.9	176.4	3	3				347.727	415.148	417.009	758.011	568.161	753.858	127.9	212.2	153.2	358.4	234.9	176.4	179.199	283.765	207.942	489.28	251.063	230.609
TGME49_209755-t26_1-p1		TGME49_209755-t26_1-p1	TGME49_209755-t26_1-p1			transcript=TGME49_209755-t26_1 gene=TGME49_209755 organism=Toxoplasma_gondii_ME49 gene_product=hypothetical protein transcript_product=hypothetical protein location=TGME49_chrIb:1428389-1432216(+) protein_length=1275 sequence_SO=chromosome SO=protein_coding_gene is_pseudo=false	0.00137596	0.00172058	140481.26	3.2	4.8	4.5	14.9	21.1	9.9	3	3				156.849	219.154	222.05	497.429	853.875	481.58	3.2	4.8	4.5	14.9	21.1	9.9	4.48349	6.4188	6.10795	20.3412	22.5519	12.9423
TGME49_209800-t26_1-p1		TGME49_209800-t26_1-p1	TGME49_209800-t26_1-p1			transcript=TGME49_209800-t26_1 gene=TGME49_209800 organism=Toxoplasma_gondii_ME49 gene_product=formate/nitrite transporter protein transcript_product=formate/nitrite transporter protein location=TGME49_chrIb:1461176-1462414(+) protein_length=412 sequence_SO=chromosome SO=protein_coding_gene is_pseudo=false	7.02963e-11	0	44289.97	78	70.3	76.6	157	127.3	137.7	3	3				195.806	167.986	194.528	370.345	337.601	372.72	78	70.3	76.6	157	127.3	137.7	109.285	94.0087	103.971	214.333	136.059	180.016
TGME49_209850-t26_1-p1		TGME49_209850-t26_1-p1	TGME49_209850-t26_1-p1			transcript=TGME49_209850-t26_1 gene=TGME49_209850 organism=Toxoplasma_gondii_ME49 gene_product=RNA recognition motif-containing protein transcript_product=RNA recognition motif-containing protein location=TGME49_chrIb:1486286-1491904(-) protein_length=1389 sequence_SO=chromosome SO=protein_coding_gene is_pseudo=false	3.22617e-12	0	168189.88	56.6	57.4	60.9	110.3	102.2	109.8	3	3				105.308	108.911	125.535	178.337	171.294	162.637	56.6	57.4	60.9	110.3	102.2	109.8	79.3017	76.7582	82.6609	150.579	109.232	143.542
TGME49_209860-t26_1-p1		TGME49_209860-t26_1-p1	TGME49_209860-t26_1-p1			transcript=TGME49_209860-t26_1 gene=TGME49_209860 organism=Toxoplasma_gondii_ME49 gene_product=SRP40, C-terminal domain-containing protein transcript_product=SRP40, C-terminal domain-containing protein location=TGME49_chrIb:1493305-1498764(+) protein_length=424 sequence_SO=chromosome SO=protein_coding_gene is_pseudo=false	3.65873e-11	0	47533.08	4.1	2.6	3.6	3.6	NaN	NaN	3	1				41.7974	28.531	38.3084	37.2767			4.1	2.6	3.6	3.6			5.74447	3.47685	4.88636	4.91464	0	0
TGME49_209870-t26_1-p1		TGME49_209870-t26_1-p1	TGME49_209870-t26_1-p1			transcript=TGME49_209870-t26_1 gene=TGME49_209870 organism=Toxoplasma_gondii_ME49 gene_product=HAD hydrolase, family IIA protein transcript_product=HAD hydrolase, family IIA protein location=TGME49_chrIb:1500856-1506997(-) protein_length=855 sequence_SO=chromosome SO=protein_coding_gene is_pseudo=false	5.39242e-13	0	95119.9	18.7	11.8	15.5	11.2	NaN	0.5	3	2				93.0075	68.6754	105.114	110.39		102.443	18.7	11.8	15.5	11.2		0.5	26.2004	15.7796	21.0385	15.29	0	0.653653
TGME49_209890-t26_1-p1		TGME49_209890-t26_1-p1	TGME49_209890-t26_1-p1			transcript=TGME49_209890-t26_1 gene=TGME49_209890 organism=Toxoplasma_gondii_ME49 gene_product=hypothetical protein transcript_product=hypothetical protein location=TGME49_chrIb:1535359-1537215(-) protein_length=193 sequence_SO=chromosome SO=protein_coding_gene is_pseudo=false	6.89406e-13	0	22011.49	123	117.4	122	40.1	NaN	4.5	3	2				127.093	146.027	134.231	89.4453		104.025	123	117.4	122	40.1		4.5	172.334	156.993	165.593	54.7437	0	5.88288
TGME49_209910-t26_1-p1		TGME49_209910-t26_1-p1	TGME49_209910-t26_1-p1			transcript=TGME49_209910-t26_1 gene=TGME49_209910 organism=Toxoplasma_gondii_ME49 gene_product=histone H2Bv transcript_product=histone H2Bv location=TGME49_chrIb:1546904-1547275(+) protein_length=123 sequence_SO=chromosome SO=protein_coding_gene is_pseudo=false	8.18143e-06	0	13731.94	2170	1980.4	1950.5	1414.4	1147.9	926	3	3				2308.42	2217.76	2645.98	1866.2	1645.27	1363.13	2170	1980.4	1950.5	1414.4	1147.9	926	3040.37	2648.29	2647.46	1930.91	1226.89	1210.57
TGME49_209950-t26_1-p1		TGME49_209950-t26_1-p1	TGME49_209950-t26_1-p1			transcript=TGME49_209950-t26_1 gene=TGME49_209950 organism=Toxoplasma_gondii_ME49 gene_product=thioredoxin, putative transcript_product=thioredoxin, putative location=TGME49_chrIb:1569785-1573497(-) protein_length=424 sequence_SO=chromosome SO=protein_coding_gene is_pseudo=false	6.14624e-11	0	47699.48	1134.7	1172.9	1170.7	851.9	727.4	559.5	3	3				1644.4	1751.32	1806.06	1230.3	1115.41	889.888	1134.7	1172.9	1170.7	851.9	727.4	559.5	1589.82	1568.46	1589.02	1163	777.451	731.438
TGME49_209960-t26_1-p1		TGME49_209960-t26_1-p1	TGME49_209960-t26_1-p1			transcript=TGME49_209960-t26_1 gene=TGME49_209960 organism=Toxoplasma_gondii_ME49 gene_product=glycosyltransferase transcript_product=glycosyltransferase location=TGME49_chrIb:1578753-1592881(+) protein_length=1707 sequence_SO=chromosome SO=protein_coding_gene is_pseudo=false	1.76038e-06	0	188847.77	6.3	6.5	5.3	4.7	8.4	5.1	3	3				87.6678	93.4635	77.0336	123.296	375.366	281.621	6.3	6.5	5.3	4.7	8.4	5.1	8.82687	8.69213	7.1938	6.41634	8.97799	6.66726
TGME49_209985-t26_1-p1		TGME49_209985-t26_1-p1	TGME49_209985-t26_1-p1			transcript=TGME49_209985-t26_1 gene=TGME49_209985 organism=Toxoplasma_gondii_ME49 gene_product=cAMP-dependent protein kinase transcript_product=cAMP-dependent protein kinase location=TGME49_chrIb:1612770-1614485(-) protein_length=571 sequence_SO=chromosome SO=protein_coding_gene is_pseudo=false	4.41064e-06	0	61798.99	29	22.2	27.3	92.8	102.2	75.2	3	3				86.9959	65.8974	81.2969	296.842	286.386	309.433	29	22.2	27.3	92.8	102.2	75.2	40.6316	29.687	37.0549	126.689	109.232	98.3094
TGME49_210360-t26_1-p1		TGME49_210360-t26_1-p1	TGME49_210360-t26_1-p1			transcript=TGME49_210360-t26_1 gene=TGME49_210360 organism=Toxoplasma_gondii_ME49 gene_product=DEAD (Asp-Glu-Ala-Asp) box polypeptide 41 family protein transcript_product=DEAD (Asp-Glu-Ala-Asp) box polypeptide 41 family protein location=TGME49_chrIX:4845556-4852691(-) protein_length=657 sequence_SO=chromosome SO=protein_coding_gene is_pseudo=false	4.71191e-14	0	73227.63	19.1	17.3	16.5	17.1	13.2	13	3	3				74.743	70.0655	73.4808	73.8579	108.901	95.7209	19.1	17.3	16.5	17.1	13.2	13	26.7608	23.1344	22.3958	23.3446	14.1083	16.995
TGME49_210370-t26_1-p1		TGME49_210370-t26_1-p1	TGME49_210370-t26_1-p1			transcript=TGME49_210370-t26_1 gene=TGME49_210370 organism=Toxoplasma_gondii_ME49 gene_product=hypothetical protein transcript_product=hypothetical protein location=TGME49_chrIX:4841495-4842934(-) protein_length=479 sequence_SO=chromosome SO=protein_coding_gene is_pseudo=false	1.55589e-09	0	52432.25	60.6	49.1	51.9	50.6	49	44.8	3	3				115.556	107.391	111.481	96.1808	140.292	143	60.6	49.1	51.9	50.6	49	44.8	84.9061	65.659	70.445	69.078	52.3716	58.5673
TGME49_210380-t26_1-p1		TGME49_210380-t26_1-p1	TGME49_210380-t26_1-p1			transcript=TGME49_210380-t26_1 gene=TGME49_210380 organism=Toxoplasma_gondii_ME49 gene_product=hypothetical protein transcript_product=hypothetical protein location=TGME49_chrIX:4826953-4839019(-) protein_length=657 sequence_SO=chromosome SO=protein_coding_gene is_pseudo=false	3.91257e-08	0	70879.1	5.6	5.8	5.4	7.2	NaN	1.7	3	2				54.495	59.0844	53.3657	75.417		92.3771	5.6	5.8	5.4	7.2		1.7	7.84611	7.75605	7.32954	9.82928	0	2.22242
TGME49_210390-t26_1-p1		TGME49_210390-t26_1-p1	TGME49_210390-t26_1-p1			transcript=TGME49_210390-t26_1 gene=TGME49_210390 organism=Toxoplasma_gondii_ME49 gene_product=WD domain, G-beta repeat-containing protein transcript_product=WD domain, G-beta repeat-containing protein location=TGME49_chrIX:4821972-4824969(+) protein_length=543 sequence_SO=chromosome SO=protein_coding_gene is_pseudo=false	0.000131467	0.000360231	57978.87	3.9	1.2	4.3	2.4	NaN	NaN	3	1				38.0728	11.2912	43.8551	46.6234			3.9	1.2	4.3	2.4			5.46425	1.6047	5.83648	3.27643	0	0
TGME49_210408-t26_1-p1		TGME49_210408-t26_1-p1	TGME49_210408-t26_1-p1			transcript=TGME49_210408-t26_1 gene=TGME49_210408 organism=Toxoplasma_gondii_ME49 gene_product=HMG (high mobility group) box domain-containing protein transcript_product=HMG (high mobility group) box domain-containing protein location=TGME49_chrIX:4811855-4812139(+) protein_length=94 sequence_SO=chromosome SO=protein_coding_gene is_pseudo=false	1.04822e-12	0	10681.64	1051.7	1099.6	981.1	348.8	172.2	135	3	3				378.685	417.787	364.992	162.19	77.2406	51.918	1051.7	1099.6	981.1	348.8	172.2	135	1473.53	1470.44	1331.67	476.174	184.049	176.486
TGME49_210690-t26_1-p1		TGME49_210690-t26_1-p1	TGME49_210690-t26_1-p1			transcript=TGME49_210690-t26_1 gene=TGME49_210690 organism=Toxoplasma_gondii_ME49 gene_product=ribosomal protein RPS6 transcript_product=ribosomal protein RPS6 location=TGME49_chrIV:2157331-2158101(+) protein_length=256 sequence_SO=chromosome SO=protein_coding_gene is_pseudo=false	1.91965e-07	0	28956.24	2736.3	2565	2628.1	846.1	558.1	519.4	3	3				1739.96	1643.09	1792.44	628.049	470.922	476.281	2736.3	2565	2628.1	846.1	558.1	519.4	3833.8	3430.05	3567.18	1155.08	596.502	679.015
TGME49_210730-t26_1-p1		TGME49_210730-t26_1-p1	TGME49_210730-t26_1-p1			transcript=TGME49_210730-t26_1 gene=TGME49_210730 organism=Toxoplasma_gondii_ME49 gene_product=ATP-dependent hsl protease ATP-binding subunit hslU, putative transcript_product=ATP-dependent hsl protease ATP-binding subunit hslU, putative location=TGME49_chrIV:2103474-2117702(-) protein_length=672 sequence_SO=chromosome SO=protein_coding_gene is_pseudo=false	9.71637e-12	0	73067.04	39.4	32.7	36.3	56.5	57.8	32.4	3	3				150.307	132.169	148.229	224.739	231.539	246.863	39.4	32.7	36.3	56.5	57.8	32.4	55.203	43.7281	49.2708	77.1326	61.7771	42.3567
TGME49_210790-t26_1-p1		TGME49_210790-t26_1-p1	TGME49_210790-t26_1-p1			transcript=TGME49_210790-t26_1 gene=TGME49_210790 organism=Toxoplasma_gondii_ME49 gene_product=dihydroorotate dehydrogenase reveal, putative transcript_product=dihydroorotate dehydrogenase reveal, putative location=TGME49_chrIV:2050099-2060275(-) protein_length=592 sequence_SO=chromosome SO=protein_coding_gene is_pseudo=false	1.57735e-06	0	65064.22	38.1	33.1	21.5	63.9	61.3	40.3	3	3				120.345	111.056	127.218	194.824	162.14	225.252	38.1	33.1	21.5	63.9	61.3	40.3	53.3815	44.263	29.1824	87.2349	65.518	52.6844
TGME49_210800-t26_1-p1		TGME49_210800-t26_1-p1	TGME49_210800-t26_1-p1			transcript=TGME49_210800-t26_1 gene=TGME49_210800 organism=Toxoplasma_gondii_ME49 gene_product=activator of hsp90 ATPase, putative transcript_product=activator of hsp90 ATPase, putative location=TGME49_chrIV:2042002-2047627(-) protein_length=381 sequence_SO=chromosome SO=protein_coding_gene is_pseudo=false	2.09805e-08	0	42546.58	165.8	83	91.4	51.4	2.1	0.9	3	3				215.469	209.845	225.704	111.212	59.6429	52.4263	165.8	83	91.4	51.4	2.1	0.9	232.301	110.992	124.059	70.1702	2.2445	1.17658
TGME49_210810-t26_1-p1		TGME49_210810-t26_1-p1	TGME49_210810-t26_1-p1			transcript=TGME49_210810-t26_1 gene=TGME49_210810 organism=Toxoplasma_gondii_ME49 gene_product=hypothetical protein transcript_product=hypothetical protein location=TGME49_chrIV:2038441-2040353(+) protein_length=107 sequence_SO=chromosome SO=protein_coding_gene is_pseudo=false	1.51612e-08	0	11928.61	23.9	31.6	33.7	1.6	NaN	NaN	3	1				73.2176	121.065	143.296	36.8602			23.9	31.6	33.7	1.6			33.4861	42.2571	45.7417	2.18429	0	0
TGME49_210820-t26_1-p1		TGME49_210820-t26_1-p1	TGME49_210820-t26_1-p1			transcript=TGME49_210820-t26_1 gene=TGME49_210820 organism=Toxoplasma_gondii_ME49 gene_product=hypothetical protein transcript_product=hypothetical protein location=TGME49_chrIV:2029409-2033406(-) protein_length=1062 sequence_SO=chromosome SO=protein_coding_gene is_pseudo=false	0.00235661	0.00334225	113017.45	3.2	0.6	3.4	3.6	NaN	6.4	3	2				70.443	56.6861	79.8348	112.439		199.669	3.2	0.6	3.4	3.6		6.4	4.48349	0.80235	4.61489	4.91464	0	8.36676
TGME49_210840-t26_1-p1		TGME49_210840-t26_1-p1	TGME49_210840-t26_1-p1			transcript=TGME49_210840-t26_1 gene=TGME49_210840 organism=Toxoplasma_gondii_ME49 gene_product=arginyl-tRNA synthetase family protein transcript_product=arginyl-tRNA synthetase family protein location=TGME49_chrIV:2012930-2021658(-) protein_length=595 sequence_SO=chromosome SO=protein_coding_gene is_pseudo=false	3.08646e-13	0	67018.54	171.2	182.9	186.9	81.7	53.6	43.6	3	3				253.353	264.736	286.932	137.932	138.929	126.414	171.2	182.9	186.9	81.7	53.6	43.6	239.867	244.583	253.683	111.535	57.2881	56.9986
TGME49_210960-t26_1-p1		TGME49_210960-t26_1-p1	TGME49_210960-t26_1-p1			transcript=TGME49_210960-t26_1 gene=TGME49_210960 organism=Toxoplasma_gondii_ME49 gene_product=replication factor C subunit 4, putative transcript_product=replication factor C subunit 4, putative location=TGME49_chrIV:2000862-2006192(+) protein_length=351 sequence_SO=chromosome SO=protein_coding_gene is_pseudo=false	6.37343e-10	0	39372.31	68.1	65.1	50.6	85.1	47.8	59.4	3	3				140.195	133.605	150.027	179.779	221.102	211.665	68.1	65.1	50.6	85.1	47.8	59.4	95.4143	87.055	68.6805	116.177	51.089	77.654
TGME49_210980-t26_1-p1		TGME49_210980-t26_1-p1	TGME49_210980-t26_1-p1			transcript=TGME49_210980-t26_1 gene=TGME49_210980 organism=Toxoplasma_gondii_ME49 gene_product=alternative splicing type 3 and, putative transcript_product=alternative splicing type 3 and, putative location=TGME49_chrIV:1990178-1996874(-) protein_length=554 sequence_SO=chromosome SO=protein_coding_gene is_pseudo=false	5.17033e-12	0	64529.04	97	87.2	87.8	106.3	57.3	47.7	3	3				233.269	218.788	235.071	213.22	277.969	224.303	97	87.2	87.8	106.3	57.3	47.7	135.906	116.608	119.173	145.118	61.2427	62.3585
TGME49_211020-t26_1-p1		TGME49_211020-t26_1-p1	TGME49_211020-t26_1-p1			transcript=TGME49_211020-t26_1 gene=TGME49_211020 organism=Toxoplasma_gondii_ME49 gene_product=RNA recognition motif-containing protein transcript_product=RNA recognition motif-containing protein location=TGME49_chrIV:1964552-1969616(-) protein_length=268 sequence_SO=chromosome SO=protein_coding_gene is_pseudo=false	3.21613e-07	0	28735.83	95	79.8	75.9	43.9	49.4	11	3	3				306.884	340.261	324.751	191.757	289.44	215.539	95	79.8	75.9	43.9	49.4	11	133.104	106.713	103.021	59.9313	52.7991	14.3804
TGME49_211030-t26_1-p1		TGME49_211030-t26_1-p1	TGME49_211030-t26_1-p1			transcript=TGME49_211030-t26_1 gene=TGME49_211030 organism=Toxoplasma_gondii_ME49 gene_product=hypothetical protein transcript_product=hypothetical protein location=TGME49_chrIV:1959534-1961999(-) protein_length=191 sequence_SO=chromosome SO=protein_coding_gene is_pseudo=false	1.66429e-12	0	22215.57	1424.4	1396.7	1359.3	752.3	617.5	367.3	3	3				1811.51	1716.55	1753.24	1000.81	857.597	568.495	1424.4	1396.7	1359.3	752.3	617.5	367.3	1995.71	1867.74	1845.01	1027.02	659.989	480.174
TGME49_211040-t26_1-p1		TGME49_211040-t26_1-p1	TGME49_211040-t26_1-p1			transcript=TGME49_211040-t26_1 gene=TGME49_211040 organism=Toxoplasma_gondii_ME49 gene_product=Sec61beta family protein transcript_product=Sec61beta family protein location=TGME49_chrIV:1955865-1957592(+) protein_length=99 sequence_SO=chromosome SO=protein_coding_gene is_pseudo=false	6.96448e-09	0	10103.49	626.9	601.3	334.7	465.8	467.7	398.1	3	3				922.703	1101.15	1138.28	1086.4	646.631	972.013	626.9	601.3	334.7	465.8	467.7	398.1	878.344	804.089	454.295	635.9	499.882	520.439
TGME49_211060-t26_1-p1		TGME49_211060-t26_1-p1	TGME49_211060-t26_1-p1			transcript=TGME49_211060-t26_1 gene=TGME49_211060 organism=Toxoplasma_gondii_ME49 gene_product=hypothetical protein transcript_product=hypothetical protein location=TGME49_chrIV:1943945-1944265(+) protein_length=106 sequence_SO=chromosome SO=protein_coding_gene is_pseudo=false	3.61145e-10	0	11577.42	64.6	63.4	45.7	64.4	29.5	20.8	3	3				134.126	129.009	94.7046	122.902	121.804	85.7104	64.6	63.4	45.7	64.4	29.5	20.8	90.5104	84.7817	62.0296	87.9175	31.5299	27.192
TGME49_211090-t26_1-p1		TGME49_211090-t26_1-p1	TGME49_211090-t26_1-p1			transcript=TGME49_211090-t26_1 gene=TGME49_211090 organism=Toxoplasma_gondii_ME49 gene_product=aminotransferase, class V superfamily protein transcript_product=aminotransferase, class V superfamily protein location=TGME49_chrIV:1936884-1942076(-) protein_length=632 sequence_SO=chromosome SO=protein_coding_gene is_pseudo=false	9.34647e-13	0	68283.33	22.7	19.9	15.4	40.6	28	30.1	3	3				122.084	105.249	94.2846	224.361	255.625	211.48	22.7	19.9	15.4	40.6	28	30.1	31.8048	26.6113	20.9027	55.4262	29.9266	39.3499
TGME49_211240-t26_1-p1		TGME49_211240-t26_1-p1	TGME49_211240-t26_1-p1			transcript=TGME49_211240-t26_1 gene=TGME49_211240 organism=Toxoplasma_gondii_ME49 gene_product=peptidyl-tRNA hydrolase, putative transcript_product=peptidyl-tRNA hydrolase, putative location=TGME49_chrIV:1898221-1901266(+) protein_length=195 sequence_SO=chromosome SO=protein_coding_gene is_pseudo=false	0.000100108	0.000360231	21158.33	17.9	17.9	15.1	24.3	NaN	36	3	2				88.7955	89.4171	82.7517	137.572		206.291	17.9	17.9	15.1	24.3		36	25.0795	23.9368	20.4956	33.1738	0	47.063
TGME49_211250-t26_1-p1		TGME49_211250-t26_1-p1	TGME49_211250-t26_1-p1			transcript=TGME49_211250-t26_1 gene=TGME49_211250 organism=Toxoplasma_gondii_ME49 gene_product=hypothetical protein transcript_product=hypothetical protein location=TGME49_chrIV:1891697-1895095(+) protein_length=275 sequence_SO=chromosome SO=protein_coding_gene is_pseudo=false	8.21487e-10	0	28568.3	116.3	115.7	114.2	51.1	53.9	25.9	3	3				238.61	209.489	228.787	115.279	219.588	172.558	116.3	115.7	114.2	51.1	53.9	25.9	162.947	154.72	155.006	69.7606	57.6088	33.8592
TGME49_211260-t26_1-p1		TGME49_211260-t26_1-p1	TGME49_211260-t26_1-p1			transcript=TGME49_211260-t26_1 gene=TGME49_211260 organism=Toxoplasma_gondii_ME49 gene_product=rhoptry kinase family protein ROP26 (incomplete catalytic triad) transcript_product=rhoptry kinase family protein ROP26 (incomplete catalytic triad) location=TGME49_chrIV:1886614-1887921(-) protein_length=435 sequence_SO=chromosome SO=protein_coding_gene is_pseudo=false	2.31764e-12	0	47826.09	135.7	125.6	101.2	73	26.9	37.9	3	3				210.75	190.327	181.891	113.09	112.848	109.892	135.7	125.6	101.2	73	26.9	37.9	190.128	167.959	137.361	99.658	28.7509	49.5469
TGME49_211290-t26_1-p1		TGME49_211290-t26_1-p1	TGME49_211290-t26_1-p1			transcript=TGME49_211290-t26_1 gene=TGME49_211290 organism=Toxoplasma_gondii_ME49 gene_product=rhoptry protein ROP15 transcript_product=rhoptry protein ROP15 location=TGME49_chrIV:1850723-1853193(-) protein_length=333 sequence_SO=chromosome SO=protein_coding_gene is_pseudo=false	1.32144e-08	0	36588.07	259.8	320.9	276.9	125.1	82.4	69.2	3	3				594.2	631.79	607.386	274.869	247.192	268.684	259.8	320.9	276.9	125.1	82.4	69.2	364.003	429.124	375.842	170.784	88.0698	90.4656
TGME49_211390-t26_1-p1		TGME49_211390-t26_1-p1	TGME49_211390-t26_1-p1			transcript=TGME49_211390-t26_1 gene=TGME49_211390 organism=Toxoplasma_gondii_ME49 gene_product=hypothetical protein transcript_product=hypothetical protein location=TGME49_chrIV:1762784-1768358(+) protein_length=405 sequence_SO=chromosome SO=protein_coding_gene is_pseudo=false	6.93435e-18	0	44044.99	19.3	15.4	13.4	6.9	NaN	NaN	3	1				73.4439	55.3834	61.6308	52.939			19.3	15.4	13.4	6.9			27.041	20.5937	18.1881	9.41973	0	0
TGME49_211410-t26_1-p1		TGME49_211410-t26_1-p1	TGME49_211410-t26_1-p1			transcript=TGME49_211410-t26_1 gene=TGME49_211410 organism=Toxoplasma_gondii_ME49 gene_product=translation initiation factor sui1 protein transcript_product=translation initiation factor sui1 protein location=TGME49_chrIV:1737214-1746999(+) protein_length=748 sequence_SO=chromosome SO=protein_coding_gene is_pseudo=false	2.73432e-11	0	80580.61	27.7	24.8	24.2	7.4	7.1	2.9	3	3				77.0891	71.0143	74.64	45.9636	71.6469	46.3047	27.7	24.8	24.2	7.4	7.1	2.9	38.8102	33.1638	32.8472	10.1023	7.58854	3.79119
TGME49_211420-t26_1-p1		TGME49_211420-t26_1-p1	TGME49_211420-t26_1-p1			transcript=TGME49_211420-t26_1 gene=TGME49_211420 organism=Toxoplasma_gondii_ME49 gene_product=RNA recognition motif-containing protein transcript_product=RNA recognition motif-containing protein location=TGME49_chrIV:1731961-1735322(-) protein_length=171 sequence_SO=chromosome SO=protein_coding_gene is_pseudo=false	1.53682e-06	0	20398.05	499.9	541.3	537.6	251.9	209.2	91.7	3	3				810.557	854.976	959.631	414.293	322.605	249.439	499.9	541.3	537.6	251.9	209.2	91.7	700.405	723.854	729.696	343.888	223.595	119.88
TGME49_211460-t26_1-p1		TGME49_211460-t26_1-p1	TGME49_211460-t26_1-p1			transcript=TGME49_211460-t26_1 gene=TGME49_211460 organism=Toxoplasma_gondii_ME49 gene_product=hypothetical protein transcript_product=hypothetical protein location=TGME49_chrIV:1697186-1700134(+) protein_length=982 sequence_SO=chromosome SO=protein_coding_gene is_pseudo=false	4.7036e-09	0	105641.87	25.9	28.4	26.4	39.6	27.1	13.9	3	3				90.7497	89.8239	94.4215	117.439	135.043	99.6035	25.9	28.4	26.4	39.6	27.1	13.9	36.2882	37.9779	35.8333	54.0611	28.9647	18.1716
TGME49_211630-t26_1-p1		TGME49_211630-t26_1-p1	TGME49_211630-t26_1-p1			transcript=TGME49_211630-t26_1 gene=TGME49_211630 organism=Toxoplasma_gondii_ME49 gene_product=hypothetical protein transcript_product=hypothetical protein location=TGME49_chrIV:1657375-1659702(+) protein_length=213 sequence_SO=chromosome SO=protein_coding_gene is_pseudo=false	1.53377e-11	0	23612.18	46.6	47.3	44.5	21.3	15.7	18.7	3	3				94.5008	97.1338	108.751	54.6413	48.1063	71.4686	46.6	47.3	44.5	21.3	15.7	18.7	65.2908	63.2519	60.4008	29.0783	16.7803	24.4466
TGME49_211670-t26_1-p1		TGME49_211670-t26_1-p1	TGME49_211670-t26_1-p1			transcript=TGME49_211670-t26_1 gene=TGME49_211670 organism=Toxoplasma_gondii_ME49 gene_product=S1 RNA binding domain-containing protein transcript_product=S1 RNA binding domain-containing protein location=TGME49_chrIV:1630615-1632693(-) protein_length=378 sequence_SO=chromosome SO=protein_coding_gene is_pseudo=false	1.83072e-05	0	42217.1	17.9	18.1	18.6	16.7	7.5	11.4	3	3				115.939	105.809	104.81	101.404	89.2339	122.071	17.9	18.1	18.6	16.7	7.5	11.4	25.0795	24.2042	25.2462	22.7985	8.01606	14.9033
TGME49_211680-t26_1-p1		TGME49_211680-t26_1-p1	TGME49_211680-t26_1-p1			transcript=TGME49_211680-t26_1 gene=TGME49_211680 organism=Toxoplasma_gondii_ME49 gene_product=protein disulfide isomerase transcript_product=protein disulfide isomerase location=TGME49_chrIV:1626551-1628375(+) protein_length=471 sequence_SO=chromosome SO=protein_coding_gene is_pseudo=false	2.41416e-06	0	52802.03	6094.5	6137.2	6055.7	4733.7	4396.3	3271.9	3	3				11422.9	12052.4	11325.6	9407	8564.49	6386.84	6094.5	6137.2	6055.7	4733.7	4396.3	3271.9	8538.95	8206.97	8219.53	6462.34	4698.8	4277.38
TGME49_211690-t26_1-p1		TGME49_211690-t26_1-p1	TGME49_211690-t26_1-p1			transcript=TGME49_211690-t26_1 gene=TGME49_211690 organism=Toxoplasma_gondii_ME49 gene_product=AAA family protein transcript_product=AAA family protein location=TGME49_chrIV:1602092-1622172(-) protein_length=1538 sequence_SO=chromosome SO=protein_coding_gene is_pseudo=false	3.02298e-15	0	167149.25	31.4	28.4	29.3	29.1	10.2	16.4	3	3				71.451	62.0021	60.9958	61.2834	87.3318	92.0925	31.4	28.4	29.3	29.1	10.2	16.4	43.9942	37.9779	39.7695	39.7267	10.9018	21.4398
TGME49_211710-t26_1-p1		TGME49_211710-t26_1-p1	TGME49_211710-t26_1-p1			transcript=TGME49_211710-t26_1 gene=TGME49_211710 organism=Toxoplasma_gondii_ME49 gene_product=TB2/DP1, HVA22 family protein transcript_product=TB2/DP1, HVA22 family protein location=TGME49_chrIV:1583139-1583645(+) protein_length=168 sequence_SO=chromosome SO=protein_coding_gene is_pseudo=false	2.57688e-09	0	19036.04	277.5	222.7	223.9	338.8	252.9	399	3	3				298.743	289.758	268.999	416.547	363.686	494.148	277.5	222.7	223.9	338.8	252.9	399	388.803	297.806	303.904	462.522	270.302	521.615
TGME49_211850-t26_1-p1		TGME49_211850-t26_1-p1	TGME49_211850-t26_1-p1			transcript=TGME49_211850-t26_1 gene=TGME49_211850 organism=Toxoplasma_gondii_ME49 gene_product=hypothetical protein transcript_product=hypothetical protein location=TGME49_chrX:4164297-4165037(-) protein_length=173 sequence_SO=chromosome SO=protein_coding_gene is_pseudo=false	7.81699e-13	0	18450.08	33.4	34.7	23.9	5.1	4.6	9.7	3	3				73.096	79.1266	78.1551	49.7053	44.1603	93.5895	33.4	34.7	23.9	5.1	4.6	9.7	46.7964	46.4026	32.44	6.96241	4.91652	12.6809
TGME49_211860-t26_1-p1		TGME49_211860-t26_1-p1	TGME49_211860-t26_1-p1			transcript=TGME49_211860-t26_1 gene=TGME49_211860 organism=Toxoplasma_gondii_ME49 gene_product=hypothetical protein transcript_product=hypothetical protein location=TGME49_chrX:4160154-4162055(-) protein_length=633 sequence_SO=chromosome SO=protein_coding_gene is_pseudo=false	3.80489e-07	0	70136.32	2.4	2.1	3	2.7	2.7	NaN	3	2				36.2231	30.3879	42.7733	39.8348	70.6636		2.4	2.1	3	2.7	2.7		3.36262	2.80823	4.07196	3.68598	2.88578	0
TGME49_212090-t26_1-p1		TGME49_212090-t26_1-p1	TGME49_212090-t26_1-p1			transcript=TGME49_212090-t26_1 gene=TGME49_212090 organism=Toxoplasma_gondii_ME49 gene_product=hypothetical protein transcript_product=hypothetical protein location=TGME49_chrX:4071783-4073681(-) protein_length=632 sequence_SO=chromosome SO=protein_coding_gene is_pseudo=false	1.39917e-07	0	70184.58	29.8	28.8	42.8	50.4	85.7	76.3	3	3				429.129	326.962	409.13	437.176	600.021	603.194	29.8	28.8	42.8	50.4	85.7	76.3	41.7525	38.5128	58.0934	68.805	91.5969	99.7475
TGME49_212210-t26_1-p1		TGME49_212210-t26_1-p1	TGME49_212210-t26_1-p1			transcript=TGME49_212210-t26_1 gene=TGME49_212210 organism=Toxoplasma_gondii_ME49 gene_product=hypothetical protein transcript_product=hypothetical protein location=TGME49_chrX:3977985-3979065(-) protein_length=280 sequence_SO=chromosome SO=protein_coding_gene is_pseudo=false	2.28973e-10	0	28896.88	179.8	142.6	145.2	34.3	19.7	19.6	3	3				479.443	379.002	475.378	112.709	94.8954	109.27	179.8	142.6	145.2	34.3	19.7	19.6	251.916	190.692	197.083	46.8256	21.0555	25.6232
TGME49_212220-t26_1-p1		TGME49_212220-t26_1-p1	TGME49_212220-t26_1-p1			transcript=TGME49_212220-t26_1 gene=TGME49_212220 organism=Toxoplasma_gondii_ME49 gene_product=hypothetical protein transcript_product=hypothetical protein location=TGME49_chrX:3971703-3974648(+) protein_length=981 sequence_SO=chromosome SO=protein_coding_gene is_pseudo=false	3.36174e-10	0	107976.82	31.5	30.1	30.7	32.3	14.7	21.1	3	3				97.8341	87.0137	98.1307	106.585	111.187	120.937	31.5	30.1	30.7	32.3	14.7	21.1	44.1343	40.2512	41.6698	44.0953	15.7115	27.5842
TGME49_212250-t26_1-p1		TGME49_212250-t26_1-p1	TGME49_212250-t26_1-p1			transcript=TGME49_212250-t26_1 gene=TGME49_212250 organism=Toxoplasma_gondii_ME49 gene_product=XPG N-terminal domain-containing protein transcript_product=XPG N-terminal domain-containing protein location=TGME49_chrX:3958323-3962416(+) protein_length=767 sequence_SO=chromosome SO=protein_coding_gene is_pseudo=false	3.29176e-11	0	86945.21	71.5	65.6	58.7	59.4	36.6	59.1	3	3				232.464	207.056	210.686	187.59	214.545	235.636	71.5	65.6	58.7	59.4	36.6	59.1	100.178	87.7236	79.6748	81.0916	39.1184	77.2618
TGME49_212260-t26_1-p1		TGME49_212260-t26_1-p1	TGME49_212260-t26_1-p1			transcript=TGME49_212260-t26_1 gene=TGME49_212260 organism=Toxoplasma_gondii_ME49 gene_product=Sjogren's syndrome/scleroderma autoantigen 1 (Autoantigen p27) protein transcript_product=Sjogren's syndrome/scleroderma autoantigen 1 (Autoantigen p27) protein location=TGME49_chrX:3953197-3957033(-) protein_length=351 sequence_SO=chromosome SO=protein_coding_gene is_pseudo=false	7.50375e-14	0	37895.36	54	60.9	57.1	102.5	129.2	84	3	3				199.42	186.579	214.286	285.188	319.067	320.814	54	60.9	57.1	102.5	129.2	84	75.6589	81.4385	77.503	139.931	138.09	109.814
TGME49_212270-t26_1-p1		TGME49_212270-t26_1-p1	TGME49_212270-t26_1-p1			transcript=TGME49_212270-t26_1 gene=TGME49_212270 organism=Toxoplasma_gondii_ME49 gene_product=hypothetical protein transcript_product=hypothetical protein location=TGME49_chrX:3950472-3952411(+) protein_length=370 sequence_SO=chromosome SO=protein_coding_gene is_pseudo=false	4.0237e-08	0	40843.23	100.2	114.9	101.8	74.3	70.8	62.7	3	3				315.825	328.298	312.875	272.703	272.898	268.971	100.2	114.9	101.8	74.3	70.8	62.7	140.389	153.65	138.175	101.433	75.6716	81.9681
TGME49_212290-t26_1-p1		TGME49_212290-t26_1-p1	TGME49_212290-t26_1-p1			transcript=TGME49_212290-t26_1 gene=TGME49_212290 organism=Toxoplasma_gondii_ME49 gene_product=ribosomal protein RPS19 transcript_product=ribosomal protein RPS19 location=TGME49_chrX:3940725-3942425(-) protein_length=313 sequence_SO=chromosome SO=protein_coding_gene is_pseudo=false	5.23443e-10	0	34992.53	610.3	630.1	625.5	256.3	261.9	234.7	3	3				1076.95	1114.36	1042.58	475.271	502.606	454.875	610.3	630.1	625.5	256.3	261.9	234.7	855.085	842.601	849.005	349.895	279.921	306.825
TGME49_212300-t26_1-p1		TGME49_212300-t26_1-p1	TGME49_212300-t26_1-p1			transcript=TGME49_212300-t26_1 gene=TGME49_212300 organism=Toxoplasma_gondii_ME49 gene_product=hypothetical protein transcript_product=hypothetical protein location=TGME49_chrX:3932540-3937693(+) protein_length=683 sequence_SO=chromosome SO=protein_coding_gene is_pseudo=false	8.76324e-12	0	75642.83	163.1	179.7	149.1	234.8	218.7	182.9	3	3				389.76	388.851	347.042	536.055	550.77	443.287	163.1	179.7	149.1	234.8	218.7	182.9	228.518	240.304	202.377	320.544	233.748	239.106
TGME49_212410-t26_1-p1		TGME49_212410-t26_1-p1	TGME49_212410-t26_1-p1			transcript=TGME49_212410-t26_1 gene=TGME49_212410 organism=Toxoplasma_gondii_ME49 gene_product=dense granule protein GRA11 transcript_product=dense granule protein GRA11 location=TGME49_chrIV:2534501-2536759(+) protein_length=752 sequence_SO=chromosome SO=protein_coding_gene is_pseudo=false	1.07595e-13	0	80091.09	12.4	12.7	12.7	15.4	11.8	1.6	3	3				63.7777	65.7346	70.2489	75.1594	90.7667	29.2304	12.4	12.7	12.7	15.4	11.8	1.6	17.3735	16.9831	17.238	21.0237	12.6119	2.09169
TGME49_212770-t26_1-p1		TGME49_212770-t26_1-p1	TGME49_212770-t26_1-p1			transcript=TGME49_212770-t26_1 gene=TGME49_212770 organism=Toxoplasma_gondii_ME49 gene_product=hypothetical protein transcript_product=hypothetical protein location=TGME49_chrV:587591-592553(-) protein_length=940 sequence_SO=chromosome SO=protein_coding_gene is_pseudo=false	1.94207e-08	0	99778.13	18.7	15.3	17.9	13.1	NaN	13.8	3	2				84.1464	82.6932	78.6076	70.0017		103.268	18.7	15.3	17.9	13.1		13.8	26.2004	20.4599	24.2961	17.8838	0	18.0408
TGME49_212820-t26_1-p1		TGME49_212820-t26_1-p1	TGME49_212820-t26_1-p1			transcript=TGME49_212820-t26_1 gene=TGME49_212820 organism=Toxoplasma_gondii_ME49 gene_product=ubiquitin family protein transcript_product=ubiquitin family protein location=TGME49_chrV:633282-639366(+) protein_length=1158 sequence_SO=chromosome SO=protein_coding_gene is_pseudo=false	1.97093e-13	0	119002.79	34.3	29.2	32.2	26.4	12.4	3	3	3				86.8735	75.3229	91.8977	75.6851	72.6284	45.9252	34.3	29.2	32.2	26.4	12.4	3	48.0574	39.0477	43.7057	36.0407	13.2532	3.92192
TGME49_212850-t26_1-p1		TGME49_212850-t26_1-p1	TGME49_212850-t26_1-p1			transcript=TGME49_212850-t26_1 gene=TGME49_212850 organism=Toxoplasma_gondii_ME49 gene_product=hypothetical protein transcript_product=hypothetical protein location=TGME49_chrV:647282-650625(+) protein_length=457 sequence_SO=chromosome SO=protein_coding_gene is_pseudo=false	8.38748e-11	0	48318.92	12.2	11.1	10.3	NaN	NaN	7.1	3	1				81.3328	82.4302	76.6632			143.36	12.2	11.1	10.3			7.1	17.0933	14.8435	13.9804	0	0	9.28187
TGME49_212860-t26_1-p1		TGME49_212860-t26_1-p1	TGME49_212860-t26_1-p1			transcript=TGME49_212860-t26_1 gene=TGME49_212860 organism=Toxoplasma_gondii_ME49 gene_product=hypothetical protein transcript_product=hypothetical protein location=TGME49_chrV:653981-656899(+) protein_length=972 sequence_SO=chromosome SO=protein_coding_gene is_pseudo=false	1.12458e-06	0	107698.79	8.4	9.8	10.8	12.8	16.6	6.4	3	3				45.5994	68.7296	89.7233	102.273	120.96	115.189	8.4	9.8	10.8	12.8	16.6	6.4	11.7692	13.1051	14.6591	17.4743	17.7422	8.36676
TGME49_212880-t26_1-p1		TGME49_212880-t26_1-p1	TGME49_212880-t26_1-p1			transcript=TGME49_212880-t26_1 gene=TGME49_212880 organism=Toxoplasma_gondii_ME49 gene_product=surface antigen repeat-containing protein transcript_product=surface antigen repeat-containing protein location=TGME49_chrV:660150-688702(-) protein_length=6668 sequence_SO=chromosome SO=protein_coding_gene is_pseudo=false	0.00976859	0.00991408	761952.91	2.5	3.6	7.9	9.6	12.9	NaN	3	2				279.37	310.531	975.865	1117.91	1668.87		2.5	3.6	7.9	9.6	12.9		3.50273	4.8141	10.7228	13.1057	13.7876	0
TGME49_212930-t26_1-p1		TGME49_212930-t26_1-p1	TGME49_212930-t26_1-p1			transcript=TGME49_212930-t26_1 gene=TGME49_212930 organism=Toxoplasma_gondii_ME49 gene_product=NifU family domain-containing protein transcript_product=NifU family domain-containing protein location=TGME49_chrV:701431-703480(-) protein_length=370 sequence_SO=chromosome SO=protein_coding_gene is_pseudo=false	6.31609e-12	0	40509.6	32	29.2	35.7	55.2	30.2	49.3	3	3				81.3453	70.2703	71.7043	123.408	114.453	117.702	32	29.2	35.7	55.2	30.2	49.3	44.8349	39.0477	48.4564	75.3578	32.278	64.4502
TGME49_212950-t26_1-p1		TGME49_212950-t26_1-p1	TGME49_212950-t26_1-p1			transcript=TGME49_212950-t26_1 gene=TGME49_212950 organism=Toxoplasma_gondii_ME49 gene_product=ADP-ribosylation factor family protein 2, putative transcript_product=ADP-ribosylation factor family protein 2, putative location=TGME49_chrV:721755-724602(+) protein_length=185 sequence_SO=chromosome SO=protein_coding_gene is_pseudo=false	4.64951e-05	0	21033.21	32.9	35.9	23.5	63.7	58.7	74	3	3				127.835	124.653	140.506	246.627	351.221	281.598	32.9	35.9	23.5	63.7	58.7	74	46.0959	48.0073	31.8971	86.9619	62.7391	96.7407
TGME49_212960-t26_1-p1		TGME49_212960-t26_1-p1	TGME49_212960-t26_1-p1			transcript=TGME49_212960-t26_1 gene=TGME49_212960 organism=Toxoplasma_gondii_ME49 gene_product=hypothetical protein transcript_product=hypothetical protein location=TGME49_chrV:728302-733101(+) protein_length=417 sequence_SO=chromosome SO=protein_coding_gene is_pseudo=false	2.14597e-08	0	47540.3	46	54.8	56.1	31.1	1.5	29.8	3	3				170.472	149.389	167.824	172.445	151.612	179.525	46	54.8	56.1	31.1	1.5	29.8	64.4502	73.2813	76.1457	42.457	1.60321	38.9577
TGME49_212980-t26_1-p1		TGME49_212980-t26_1-p1	TGME49_212980-t26_1-p1			transcript=TGME49_212980-t26_1 gene=TGME49_212980 organism=Toxoplasma_gondii_ME49 gene_product=hypothetical protein transcript_product=hypothetical protein location=TGME49_chrV:748086-750650(-) protein_length=715 sequence_SO=chromosome SO=protein_coding_gene is_pseudo=false	3.10767e-10	0	75775	0.9	1.3	2.3	0.9	0.7	0.4	3	3				12.7213	19.8227	35.6542	19.8504	25.5992	13.8577	0.9	1.3	2.3	0.9	0.7	0.4	1.26098	1.73843	3.12184	1.22866	0.748166	0.522923
TGME49_213000-t26_1-p1		TGME49_213000-t26_1-p1	TGME49_213000-t26_1-p1			transcript=TGME49_213000-t26_1 gene=TGME49_213000 organism=Toxoplasma_gondii_ME49 gene_product=replication factor C, subunit 5, putative transcript_product=replication factor C, subunit 5, putative location=TGME49_chrV:769527-778671(+) protein_length=372 sequence_SO=chromosome SO=protein_coding_gene is_pseudo=false	4.06257e-09	0	41233.19	34.3	28.2	34.4	42.4	35.3	43.2	3	3				163.981	125.442	137.04	176.407	225.592	209.095	34.3	28.2	34.4	42.4	35.3	43.2	48.0574	37.7105	46.6919	57.8836	37.7289	56.4756
TGME49_213030-t26_1-p1		TGME49_213030-t26_1-p1	TGME49_213030-t26_1-p1			transcript=TGME49_213030-t26_1 gene=TGME49_213030 organism=Toxoplasma_gondii_ME49 gene_product=hypothetical protein transcript_product=hypothetical protein location=TGME49_chrV:803341-804727(+) protein_length=323 sequence_SO=chromosome SO=protein_coding_gene is_pseudo=false	9.04559e-10	0	35155.82	216.6	213.1	206.6	103.6	137.1	33.6	3	3				423.551	379.5	404.257	188.192	295.815	145.185	216.6	213.1	206.6	103.6	137.1	33.6	303.476	284.968	280.423	141.432	146.534	43.9255
TGME49_213050-t26_1-p1		TGME49_213050-t26_1-p1	TGME49_213050-t26_1-p1			transcript=TGME49_213050-t26_1 gene=TGME49_213050 organism=Toxoplasma_gondii_ME49 gene_product=hypothetical protein transcript_product=hypothetical protein location=TGME49_chrV:819593-820171(+) protein_length=192 sequence_SO=chromosome SO=protein_coding_gene is_pseudo=false	9.18937e-09	0	21191.46	62.9	61.2	52.4	31.5	28.6	26.8	3	3				382.695	373.228	314.054	189.443	164.281	144.901	62.9	61.2	52.4	31.5	28.6	26.8	88.1286	81.8397	71.1236	43.0031	30.5679	35.0358
TGME49_213067-t26_1-p1		TGME49_213067-t26_1-p1	TGME49_213067-t26_1-p1			transcript=TGME49_213067-t26_1 gene=TGME49_213067 organism=Toxoplasma_gondii_ME49 gene_product=hypothetical protein transcript_product=hypothetical protein location=TGME49_chrV:839798-841156(-) protein_length=452 sequence_SO=chromosome SO=protein_coding_gene is_pseudo=false	4.27123e-08	0	50138.41	39.4	37.5	39	63.6	50.7	54.2	3	3				159.864	153.041	170.875	300.315	258.273	248.341	39.4	37.5	39	63.6	50.7	54.2	55.203	50.1469	52.9355	86.8253	54.1886	70.856
TGME49_213069-t26_1-p1		TGME49_213069-t26_1-p1	TGME49_213069-t26_1-p1			transcript=TGME49_213069-t26_1 gene=TGME49_213069 organism=Toxoplasma_gondii_ME49 gene_product=hypothetical protein transcript_product=hypothetical protein location=TGME49_chrV:842885-843217(-) protein_length=110 sequence_SO=chromosome SO=protein_coding_gene is_pseudo=false	2.48855e-06	0	12732.53	17.9	9	13.8	8.9	NaN	NaN	3	1				63.6872	32.0413	47.72	63.2887			17.9	9	13.8	8.9			25.0795	12.0353	18.731	12.1501	0	0
TGME49_213072-t26_1-p1		TGME49_213072-t26_1-p1	TGME49_213072-t26_1-p1			transcript=TGME49_213072-t26_1 gene=TGME49_213072 organism=Toxoplasma_gondii_ME49 gene_product=Sec1 family protein transcript_product=Sec1 family protein location=TGME49_chrV:843239-856481(+) protein_length=1046 sequence_SO=chromosome SO=protein_coding_gene is_pseudo=false	5.35581e-09	0	114853.92	9.9	6.6	5.6	3.9	0.6	0.2	3	3				51.1897	62.1065	77.256	51.0852	88.5141	27.8815	9.9	6.6	5.6	3.9	0.6	0.2	13.8708	8.82585	7.601	5.3242	0.641285	0.261461
TGME49_213280-t26_1-p1		TGME49_213280-t26_1-p1	TGME49_213280-t26_1-p1			transcript=TGME49_213280-t26_1 gene=TGME49_213280 organism=Toxoplasma_gondii_ME49 gene_product=SAG-related sequence SRS25 transcript_product=SAG-related sequence SRS25 location=TGME49_chrV:894721-895296(-) protein_length=191 sequence_SO=chromosome SO=protein_coding_gene is_pseudo=false	4.5785e-09	0	20790.66	655.7	562.7	509.8	1057.8	906.7	1062.8	3	3				1704.16	1368.56	1325.05	2231.9	1734.02	2252.55	655.7	562.7	509.8	1057.8	906.7	1062.8	918.695	752.471	691.962	1444.09	969.089	1389.41
TGME49_213300-t26_1-p1		TGME49_213300-t26_1-p1	TGME49_213300-t26_1-p1			transcript=TGME49_213300-t26_1 gene=TGME49_213300 organism=Toxoplasma_gondii_ME49 gene_product=hypothetical protein transcript_product=hypothetical protein location=TGME49_chrV:901168-918480(+) protein_length=4986 sequence_SO=chromosome SO=protein_coding_gene is_pseudo=false	3.30832e-12	0	538703.58	5	6.3	11.6	15.5	32.7	32	3	3				789.674	695.986	940.947	1298.93	3654.73	3565.91	5	6.3	11.6	15.5	32.7	32	7.00545	8.42468	15.7449	21.1603	34.95	41.8338
TGME49_213350-t26_1-p1		TGME49_213350-t26_1-p1	TGME49_213350-t26_1-p1			transcript=TGME49_213350-t26_1 gene=TGME49_213350 organism=Toxoplasma_gondii_ME49 gene_product=ribosomal protein RPS15 transcript_product=ribosomal protein RPS15 location=TGME49_chrV:949899-951338(-) protein_length=150 sequence_SO=chromosome SO=protein_coding_gene is_pseudo=false	6.00602e-07	0	17157.13	1144.9	1301.4	1215.4	427.7	405.1	309.7	3	3				1435.73	1475.95	1763.97	736.51	701.166	531.73	1144.9	1301.4	1215.4	427.7	405.1	309.7	1604.11	1740.3	1649.69	583.887	432.974	404.873
TGME49_213392-t26_1-p1		TGME49_213392-t26_1-p1	TGME49_213392-t26_1-p1			transcript=TGME49_213392-t26_1 gene=TGME49_213392 organism=Toxoplasma_gondii_ME49 gene_product=surface antigen repeat-containing protein transcript_product=surface antigen repeat-containing protein location=TGME49_chrV:979996-994513(+) protein_length=2315 sequence_SO=chromosome SO=protein_coding_gene is_pseudo=false	6.92975e-09	0	253281.06	11.3	9.7	14.3	9.1	13.1	13.1	3	3				286.62	253.764	289.82	235.052	726.498	459.365	11.3	9.7	14.3	9.1	13.1	13.1	15.8323	12.9713	19.4097	12.4231	14.0014	17.1257
TGME49_213410-t26_1-p1		TGME49_213410-t26_1-p1	TGME49_213410-t26_1-p1			transcript=TGME49_213410-t26_1 gene=TGME49_213410 organism=Toxoplasma_gondii_ME49 gene_product=small nuclear ribonucleoprotein f (snrnp-f), putative transcript_product=small nuclear ribonucleoprotein f (snrnp-f), putative location=TGME49_chrV:1007767-1009600(+) protein_length=87 sequence_SO=chromosome SO=protein_coding_gene is_pseudo=false	8.31364e-05	0.000360231	10069.47	1012.3	877.3	1105.3	1348.2	1972.1	1746.9	3	3				1924.93	1713.84	2232.53	2005.9	3434	3281.4	1012.3	877.3	1105.3	1348.2	1972.1	1746.9	1418.32	1173.17	1500.25	1840.53	2107.8	2283.73
TGME49_213520-t26_1-p1		TGME49_213520-t26_1-p1	TGME49_213520-t26_1-p1			transcript=TGME49_213520-t26_1 gene=TGME49_213520 organism=Toxoplasma_gondii_ME49 gene_product=peptidase M20D, amidohydrolase transcript_product=peptidase M20D, amidohydrolase location=TGME49_chrV:1112711-1118922(-) protein_length=514 sequence_SO=chromosome SO=protein_coding_gene is_pseudo=false	7.4956e-10	0	55116.98	31.4	26	25.4	42.6	9.6	26.7	3	3				86.4478	69.7103	84.7562	126.239	164.172	100.157	31.4	26	25.4	42.6	9.6	26.7	43.9942	34.7685	34.476	58.1566	10.2606	34.9051
TGME49_213610-t26_1-p1		TGME49_213610-t26_1-p1	TGME49_213610-t26_1-p1			transcript=TGME49_213610-t26_1 gene=TGME49_213610 organism=Toxoplasma_gondii_ME49 gene_product=hypothetical protein transcript_product=hypothetical protein location=TGME49_chrV:1168951-1173831(-) protein_length=1015 sequence_SO=chromosome SO=protein_coding_gene is_pseudo=false	0.000774191	0.00104384	111474.44	5.8	5.1	1.7	1.1	0.4	NaN	3	2				57.143	51.8671	25.69	42.638	122.7		5.8	5.1	1.7	1.1	0.4		8.12632	6.81998	2.30745	1.5017	0.427523	0
TGME49_213650-t26_1-p1		TGME49_213650-t26_1-p1	TGME49_213650-t26_1-p1			transcript=TGME49_213650-t26_1 gene=TGME49_213650 organism=Toxoplasma_gondii_ME49 gene_product=ATP-binding domain 1 family protein transcript_product=ATP-binding domain 1 family protein location=TGME49_chrV:1203728-1205291(+) protein_length=344 sequence_SO=chromosome SO=protein_coding_gene is_pseudo=false	3.35763e-09	0	38280.99	24.1	19	18.5	8.1	NaN	NaN	3	1				99.6709	72.8851	77.1605	54.3298			24.1	19	18.5	8.1			33.7663	25.4078	25.1104	11.0579	0	0
TGME49_213660-t26_1-p1		TGME49_213660-t26_1-p1	TGME49_213660-t26_1-p1			transcript=TGME49_213660-t26_1 gene=TGME49_213660 organism=Toxoplasma_gondii_ME49 gene_product=zinc finger (CCCH type) motif-containing protein transcript_product=zinc finger (CCCH type) motif-containing protein location=TGME49_chrV:1210364-1215010(-) protein_length=1221 sequence_SO=chromosome SO=protein_coding_gene is_pseudo=false	6.2242e-12	0	130030.31	4.8	4	4.7	5.2	NaN	1.2	3	2				60.0196	61.2676	70.5388	77.5325		150.748	4.8	4	4.7	5.2		1.2	6.72523	5.349	6.37941	7.09893	0	1.56877
TGME49_213670-t26_1-p1		TGME49_213670-t26_1-p1	TGME49_213670-t26_1-p1			transcript=TGME49_213670-t26_1 gene=TGME49_213670 organism=Toxoplasma_gondii_ME49 gene_product=hypothetical protein transcript_product=hypothetical protein location=TGME49_chrV:1219633-1226819(-) protein_length=790 sequence_SO=chromosome SO=protein_coding_gene is_pseudo=false	1.60762e-06	0	85193.28	17.8	16.4	16.5	20.1	18.8	23.7	3	3				117.428	105.671	111.783	145.602	164.641	175.434	17.8	16.4	16.5	20.1	18.8	23.7	24.9394	21.9309	22.3958	27.4401	20.0936	30.9832
TGME49_213730-t26_1-p1		TGME49_213730-t26_1-p1	TGME49_213730-t26_1-p1			transcript=TGME49_213730-t26_1 gene=TGME49_213730 organism=Toxoplasma_gondii_ME49 gene_product=lanthionine synthetase C family protein transcript_product=lanthionine synthetase C family protein location=TGME49_chrV:1268050-1269324(-) protein_length=424 sequence_SO=chromosome SO=protein_coding_gene is_pseudo=false	3.20495e-10	0	46400.45	25.8	21.4	21.9	13.9	NaN	15.2	3	2				114.151	95.4107	108.258	102.12		175.394	25.8	21.4	21.9	13.9		15.2	36.1481	28.6172	29.7253	18.976	0	19.8711
TGME49_213740-t26_1-p1		TGME49_213740-t26_1-p1	TGME49_213740-t26_1-p1			transcript=TGME49_213740-t26_1 gene=TGME49_213740 organism=Toxoplasma_gondii_ME49 gene_product=hypothetical protein transcript_product=hypothetical protein location=TGME49_chrV:1271420-1280810(+) protein_length=842 sequence_SO=chromosome SO=protein_coding_gene is_pseudo=false	2.5594e-11	0	91858.08	8	4.2	5	0.3	NaN	NaN	3	1				132.587	59.3489	82.129	105.492			8	4.2	5	0.3			11.2087	5.61645	6.78661	0.409554	0	0
TGME49_213770-t26_1-p1		TGME49_213770-t26_1-p1	TGME49_213770-t26_1-p1			transcript=TGME49_213770-t26_1 gene=TGME49_213770 organism=Toxoplasma_gondii_ME49 gene_product=Superkiller viralicidic activity 2 family 2, putative transcript_product=Superkiller viralicidic activity 2 family 2, putative location=TGME49_chrV:1297718-1309086(-) protein_length=1206 sequence_SO=chromosome SO=protein_coding_gene is_pseudo=false	4.43162e-14	0	135031.59	12.7	13.4	12.6	12.1	0.9	12.3	3	3				135.661	120.352	135.781	135.953	184.328	153.187	12.7	13.4	12.6	12.1	0.9	12.3	17.7938	17.9192	17.1022	16.5187	0.961928	16.0799
TGME49_213790-t26_1-p1		TGME49_213790-t26_1-p1	TGME49_213790-t26_1-p1			transcript=TGME49_213790-t26_1 gene=TGME49_213790 organism=Toxoplasma_gondii_ME49 gene_product=hypothetical protein transcript_product=hypothetical protein location=TGME49_chrV:1325594-1339547(+) protein_length=1761 sequence_SO=chromosome SO=protein_coding_gene is_pseudo=false	1.32896e-06	0	190491.09	1.6	1.8	1.3	1.3	0.6	2.2	3	3				39.3794	42.1248	42.0324	54.4428	57.1591	97.0329	1.6	1.8	1.3	1.3	0.6	2.2	2.24174	2.40705	1.76452	1.77473	0.641285	2.87607
TGME49_213800-t26_1-p1		TGME49_213800-t26_1-p1	TGME49_213800-t26_1-p1			transcript=TGME49_213800-t26_1 gene=TGME49_213800 organism=Toxoplasma_gondii_ME49 gene_product=protein phosphatase 2b regulatory subunit, putative transcript_product=protein phosphatase 2b regulatory subunit, putative location=TGME49_chrV:1341813-1344460(-) protein_length=177 sequence_SO=chromosome SO=protein_coding_gene is_pseudo=false	5.36666e-10	0	19994.53	152	179.9	178.8	19.5	25.1	18.3	3	3				213.802	200.07	203.698	72.216	83.769	66.5108	152	179.9	178.8	19.5	25.1	18.3	212.966	240.571	242.689	26.621	26.8271	23.9237
TGME49_213830-t26_1-p1		TGME49_213830-t26_1-p1	TGME49_213830-t26_1-p1			transcript=TGME49_213830-t26_1 gene=TGME49_213830 organism=Toxoplasma_gondii_ME49 gene_product=Ufm1-conjugating enzyme 1, putative transcript_product=Ufm1-conjugating enzyme 1, putative location=TGME49_chrV:1357258-1361167(-) protein_length=157 sequence_SO=chromosome SO=protein_coding_gene is_pseudo=false	2.54413e-10	0	17889.67	73.6	72.2	62.3	53.3	NaN	8.1	3	2				130.075	134.683	123.607	97.5318		95.304	73.6	72.2	62.3	53.3		8.1	103.12	96.5495	84.5611	72.764	0	10.5892
TGME49_213870-t26_1-p1		TGME49_213870-t26_1-p1	TGME49_213870-t26_1-p1			transcript=TGME49_213870-t26_1 gene=TGME49_213870 organism=Toxoplasma_gondii_ME49 gene_product=UBA/TS-N domain-containing protein transcript_product=UBA/TS-N domain-containing protein location=TGME49_chrV:1389361-1399034(-) protein_length=1071 sequence_SO=chromosome SO=protein_coding_gene is_pseudo=false	6.18041e-13	0	117177.98	51.1	51.2	49.6	18.8	7.7	2.9	3	3				112.412	112.412	111.268	49.8847	83.2411	94.2994	51.1	51.2	49.6	18.8	7.7	2.9	71.5957	68.4672	67.3231	25.6654	8.22983	3.79119
TGME49_213880-t26_1-p1		TGME49_213880-t26_1-p1	TGME49_213880-t26_1-p1			transcript=TGME49_213880-t26_1 gene=TGME49_213880 organism=Toxoplasma_gondii_ME49 gene_product=hypothetical protein transcript_product=hypothetical protein location=TGME49_chrV:1400442-1401026(+) protein_length=194 sequence_SO=chromosome SO=protein_coding_gene is_pseudo=false	0.000247128	0.000360231	21329.85	26.6	22.9	20.6	30.3	4.7	3.4	3	3				101.645	90.4144	73.3009	97.9151	112.044	82.1016	26.6	22.9	20.6	30.3	4.7	3.4	37.269	30.623	27.9608	41.3649	5.0234	4.44484
TGME49_213890-t26_1-p1		TGME49_213890-t26_1-p1	TGME49_213890-t26_1-p1			transcript=TGME49_213890-t26_1 gene=TGME49_213890 organism=Toxoplasma_gondii_ME49 gene_product=Myb family DNA-binding domain-containing protein transcript_product=Myb family DNA-binding domain-containing protein location=TGME49_chrV:1404500-1413428(+) protein_length=1126 sequence_SO=chromosome SO=protein_coding_gene is_pseudo=false	1.38906e-08	0	118161.02	14.3	14	13.2	10.7	2.5	5.9	3	3				60.6663	66.1577	61.0299	67.3078	85.3273	69.9507	14.3	14	13.2	10.7	2.5	5.9	20.0356	18.7215	17.9166	14.6074	2.67202	7.71311
TGME49_213900-t26_1-p1		TGME49_213900-t26_1-p1	TGME49_213900-t26_1-p1			transcript=TGME49_213900-t26_1 gene=TGME49_213900 organism=Toxoplasma_gondii_ME49 gene_product=regulator of chromosome condensation RCC1 transcript_product=regulator of chromosome condensation RCC1 location=TGME49_chrV:1415760-1422629(-) protein_length=1155 sequence_SO=chromosome SO=protein_coding_gene is_pseudo=false	3.70506e-09	0	122605.44	54.1	54.6	53.8	67.4	59.3	58.5	3	3				344.072	333.114	323.114	386.845	400.195	353.794	54.1	54.6	53.8	67.4	59.3	58.5	75.799	73.0139	73.0239	92.013	63.3803	76.4774
TGME49_213910-t26_1-p1		TGME49_213910-t26_1-p1	TGME49_213910-t26_1-p1			transcript=TGME49_213910-t26_1 gene=TGME49_213910 organism=Toxoplasma_gondii_ME49 gene_product=hypothetical protein transcript_product=hypothetical protein location=TGME49_chrV:1425388-1427961(+) protein_length=403 sequence_SO=chromosome SO=protein_coding_gene is_pseudo=false	1.19271e-14	0	43684.84	49.1	48.5	43	68.3	58	84.5	3	3				154.698	158.381	174.74	232.691	278.651	285.925	49.1	48.5	43	68.3	58	84.5	68.7935	64.8566	58.3648	93.2417	61.9909	110.467
TGME49_213940-t26_1-p1		TGME49_213940-t26_1-p1	TGME49_213940-t26_1-p1			transcript=TGME49_213940-t26_1 gene=TGME49_213940 organism=Toxoplasma_gondii_ME49 gene_product=CHCH domain-containing protein transcript_product=CHCH domain-containing protein location=TGME49_chrV:1453902-1456377(-) protein_length=149 sequence_SO=chromosome SO=protein_coding_gene is_pseudo=false	4.12781e-08	0	14896.72	206.7	314.9	218	168.2	140.6	98.3	3	3				335.141	450.937	353.243	267.534	303.833	242.156	206.7	314.9	218	168.2	140.6	98.3	289.605	421.1	295.896	229.623	150.274	128.508
TGME49_214080-t26_1-p1		TGME49_214080-t26_1-p1	TGME49_214080-t26_1-p1			transcript=TGME49_214080-t26_1 gene=TGME49_214080 organism=Toxoplasma_gondii_ME49 gene_product=toxofilin transcript_product=toxofilin location=TGME49_chrX:6014213-6014944(+) protein_length=243 sequence_SO=chromosome SO=protein_coding_gene is_pseudo=false	2.38624e-07	0	26788.57	2350	2522.6	2004	857.7	895.4	662.3	3	3				2587.56	2857.48	2440.74	1035.21	1099.01	836.361	2350	2522.6	2004	857.7	895.4	662.3	3292.56	3373.35	2720.07	1170.91	957.011	865.829
TGME49_214090-t26_1-p1		TGME49_214090-t26_1-p1	TGME49_214090-t26_1-p1			transcript=TGME49_214090-t26_1 gene=TGME49_214090 organism=Toxoplasma_gondii_ME49 gene_product=signal peptidase transcript_product=signal peptidase location=TGME49_chrX:6018231-6030876(+) protein_length=1859 sequence_SO=chromosome SO=protein_coding_gene is_pseudo=false	2.19252e-12	0	203483.87	46.3	41.3	47.8	49.1	4.4	13.7	3	3				131.362	117.454	126.186	109.151	123.064	111.083	46.3	41.3	47.8	49.1	4.4	13.7	64.8705	55.2284	64.88	67.0303	4.70276	17.9101
TGME49_214110-t26_1-p1		TGME49_214110-t26_1-p1	TGME49_214110-t26_1-p1			transcript=TGME49_214110-t26_1 gene=TGME49_214110 organism=Toxoplasma_gondii_ME49 gene_product=protein yipf5, putative transcript_product=protein yipf5, putative location=TGME49_chrX:6036014-6039639(+) protein_length=499 sequence_SO=chromosome SO=protein_coding_gene is_pseudo=false	2.36376e-10	0	53236.55	18	17.6	15.3	9.4	2.4	3.6	3	3				53.7279	54.0863	42.7393	46.21	58.3105	52.5899	18	17.6	15.3	9.4	2.4	3.6	25.2196	23.5356	20.767	12.8327	2.56514	4.7063
TGME49_214140-t26_1-p1		TGME49_214140-t26_1-p1	TGME49_214140-t26_1-p1			transcript=TGME49_214140-t26_1 gene=TGME49_214140 organism=Toxoplasma_gondii_ME49 gene_product=hypothetical protein transcript_product=hypothetical protein location=TGME49_chrX:6060508-6068089(+) protein_length=1975 sequence_SO=chromosome SO=protein_coding_gene is_pseudo=false	1.9251e-08	0	205052.08	10.1	7.5	8.2	5.5	0.5	6.7	3	3				84.1636	63.2657	82.2571	66.1467	54.3211	90.6777	10.1	7.5	8.2	5.5	0.5	6.7	14.151	10.0294	11.13	7.50848	0.534404	8.75895
TGME49_214180-t26_1-p1		TGME49_214180-t26_1-p1	TGME49_214180-t26_1-p1			transcript=TGME49_214180-t26_1 gene=TGME49_214180 organism=Toxoplasma_gondii_ME49 gene_product=ENTH domain-containing protein transcript_product=ENTH domain-containing protein location=TGME49_chrX:6086247-6093499(+) protein_length=634 sequence_SO=chromosome SO=protein_coding_gene is_pseudo=false	2.54191e-10	0	65928.06	37.2	37.3	36.3	16	9.5	9.2	3	3				111.559	102.609	107.137	66.4783	57.3739	60.4756	37.2	37.3	36.3	16	9.5	9.2	52.1206	49.8794	49.2708	21.8429	10.1537	12.0272
TGME49_214190-t26_1-p1		TGME49_214190-t26_1-p1	TGME49_214190-t26_1-p1			transcript=TGME49_214190-t26_1 gene=TGME49_214190 organism=Toxoplasma_gondii_ME49 gene_product=SAG-related sequence SRS46 transcript_product=SAG-related sequence SRS46 location=TGME49_chrX:6096067-6097197(-) protein_length=376 sequence_SO=chromosome SO=protein_coding_gene is_pseudo=false	0.000127568	0.000360231	38537.35	14.9	11.4	15.1	18.3	16.6	23.1	3	3				83.4904	54.8247	77.1696	96.2272	93.3029	119.189	14.9	11.4	15.1	18.3	16.6	23.1	20.8762	15.2447	20.4956	24.9828	17.7422	30.1988
TGME49_214200-t26_1-p1		TGME49_214200-t26_1-p1	TGME49_214200-t26_1-p1			transcript=TGME49_214200-t26_1 gene=TGME49_214200 organism=Toxoplasma_gondii_ME49 gene_product=WD domain, G-beta repeat-containing protein transcript_product=WD domain, G-beta repeat-containing protein location=TGME49_chrX:6099878-6109656(-) protein_length=1396 sequence_SO=chromosome SO=protein_coding_gene is_pseudo=false	1.96311e-10	0	150519.46	21.8	17	21.8	15.6	4.9	21.7	3	3				144.865	125.933	138.317	119.989	158.287	130.607	21.8	17	21.8	15.6	4.9	21.7	30.5438	22.7333	29.5896	21.2968	5.23716	28.3685
TGME49_214210-t26_1-p1		TGME49_214210-t26_1-p1	TGME49_214210-t26_1-p1			transcript=TGME49_214210-t26_1 gene=TGME49_214210 organism=Toxoplasma_gondii_ME49 gene_product=rRNA pseudouridine synthase transcript_product=rRNA pseudouridine synthase location=TGME49_chrX:6112853-6118397(-) protein_length=505 sequence_SO=chromosome SO=protein_coding_gene is_pseudo=false	2.96887e-09	0	56744.22	129.6	125.2	111.8	112.3	112.6	87.7	3	3				302.369	306.388	282.075	265.18	282.58	219.079	129.6	125.2	111.8	112.3	112.6	87.7	181.581	167.424	151.749	153.31	120.348	114.651
TGME49_214220-t26_1-p1		TGME49_214220-t26_1-p1	TGME49_214220-t26_1-p1			transcript=TGME49_214220-t26_1 gene=TGME49_214220 organism=Toxoplasma_gondii_ME49 gene_product=hypothetical protein transcript_product=hypothetical protein location=TGME49_chrX:6120211-6122528(+) protein_length=212 sequence_SO=chromosome SO=protein_coding_gene is_pseudo=false	2.35181e-08	0	23369.75	103.1	95.6	90.1	68.3	60.8	51.2	3	3				255.288	220.79	264.845	184.534	132.086	185.684	103.1	95.6	90.1	68.3	60.8	51.2	144.452	127.841	122.295	93.2417	64.9836	66.9341
TGME49_214250-t26_1-p1		TGME49_214250-t26_1-p1	TGME49_214250-t26_1-p1			transcript=TGME49_214250-t26_1 gene=TGME49_214250 organism=Toxoplasma_gondii_ME49 gene_product=hypothetical protein transcript_product=hypothetical protein location=TGME49_chrX:6176026-6176919(+) protein_length=80 sequence_SO=chromosome SO=protein_coding_gene is_pseudo=false	1.41706e-08	0	9444.97	183.3	166.3	206	287.7	240.9	394.9	3	3				163.655	153.705	183.891	285.721	285.151	348.725	183.3	166.3	206	287.7	240.9	394.9	256.82	222.385	279.608	392.762	257.476	516.255
TGME49_214260-t26_1-p1		TGME49_214260-t26_1-p1	TGME49_214260-t26_1-p1			transcript=TGME49_214260-t26_1 gene=TGME49_214260 organism=Toxoplasma_gondii_ME49 gene_product=alpha-glucan water dikinase 1, putative transcript_product=alpha-glucan water dikinase 1, putative location=TGME49_chrX:6179625-6194159(+) protein_length=1715 sequence_SO=chromosome SO=protein_coding_gene is_pseudo=false	1.00917e-15	0	191685.2	32.2	27.1	25.8	17.9	1.8	0.9	3	3				112.954	95.9183	99.2274	73.8899	66.9918	44.9413	32.2	27.1	25.8	17.9	1.8	0.9	45.1151	36.2395	35.0189	24.4367	1.92386	1.17658
TGME49_214270-t26_1-p1		TGME49_214270-t26_1-p1	TGME49_214270-t26_1-p1			transcript=TGME49_214270-t26_1 gene=TGME49_214270 organism=Toxoplasma_gondii_ME49 gene_product=translation initiation factor IF-2, putative transcript_product=translation initiation factor IF-2, putative location=TGME49_chrX:6195937-6206363(-) protein_length=1144 sequence_SO=chromosome SO=protein_coding_gene is_pseudo=false	3.28042e-12	0	126068.18	56.3	50.4	54.2	29.8	17.5	15.2	3	3				189.184	184.534	194.955	123.007	162.483	130.775	56.3	50.4	54.2	29.8	17.5	15.2	78.8814	67.3974	73.5668	40.6823	18.7041	19.8711
TGME49_214290-t26_1-p1		TGME49_214290-t26_1-p1	TGME49_214290-t26_1-p1			transcript=TGME49_214290-t26_1 gene=TGME49_214290 organism=Toxoplasma_gondii_ME49 gene_product=DJ-1 family protein transcript_product=DJ-1 family protein location=TGME49_chrX:6217062-6218889(+) protein_length=256 sequence_SO=chromosome SO=protein_coding_gene is_pseudo=false	2.83021e-09	0	27938.71	408.2	383.3	383.9	209.4	136.7	154.9	3	3				709.405	694.455	728.698	325.48	239.388	206.489	408.2	383.3	383.9	209.4	136.7	154.9	571.925	512.568	521.076	285.868	146.106	202.502
TGME49_214300-t26_1-p1		TGME49_214300-t26_1-p1	TGME49_214300-t26_1-p1			transcript=TGME49_214300-t26_1 gene=TGME49_214300 organism=Toxoplasma_gondii_ME49 gene_product=hypothetical protein transcript_product=hypothetical protein location=TGME49_chrX:6221563-6242936(+) protein_length=2379 sequence_SO=chromosome SO=protein_coding_gene is_pseudo=false	0.00540267	0.0056516	259143.55	2.2	1.6	2	3.3	NaN	5.4	3	2				173.986	121.464	135.312	247.185		404.904	2.2	1.6	2	3.3		5.4	3.0824	2.1396	2.71464	4.50509	0	7.05945
TGME49_214320-t26_1-p1		TGME49_214320-t26_1-p1	TGME49_214320-t26_1-p1			transcript=TGME49_214320-t26_1 gene=TGME49_214320 organism=Toxoplasma_gondii_ME49 gene_product=facilitative glucose transporter GT1 transcript_product=facilitative glucose transporter GT1 location=TGME49_chrX:6248972-6250678(+) protein_length=568 sequence_SO=chromosome SO=protein_coding_gene is_pseudo=false	1.90109e-06	0	61688.05	169	188.1	185.1	158.7	183.7	158.6	3	3				527.322	526.184	602.343	595.415	578.199	619.556	169	188.1	185.1	158.7	183.7	158.6	236.784	251.537	251.24	216.654	196.34	207.339
TGME49_214340-t26_1-p1		TGME49_214340-t26_1-p1	TGME49_214340-t26_1-p1			transcript=TGME49_214340-t26_1 gene=TGME49_214340 organism=Toxoplasma_gondii_ME49 gene_product=hypothetical protein transcript_product=hypothetical protein location=TGME49_chrX:6254576-6257943(+) protein_length=326 sequence_SO=chromosome SO=protein_coding_gene is_pseudo=false	1.10024e-07	0	36564.32	13.5	12.1	12.7	NaN	NaN	NaN	3	0	CTR	CTR		51.1739	50.5393	50.5457				13.5	12.1	12.7				18.9147	16.1807	17.238	0	0	0
TGME49_214350-t26_1-p1		TGME49_214350-t26_1-p1	TGME49_214350-t26_1-p1			transcript=TGME49_214350-t26_1 gene=TGME49_214350 organism=Toxoplasma_gondii_ME49 gene_product=GTP-binding protein, putative transcript_product=GTP-binding protein, putative location=TGME49_chrX:6260711-6264729(+) protein_length=396 sequence_SO=chromosome SO=protein_coding_gene is_pseudo=false	4.60667e-10	0	44547.08	404.1	411.2	369.1	217.4	230.2	171.3	3	3				583.478	618.715	640.592	354.309	430.682	381.752	404.1	411.2	369.1	217.4	230.2	171.3	566.181	549.877	500.987	296.79	246.04	223.942
TGME49_214410-t26_1-p1		TGME49_214410-t26_1-p1	TGME49_214410-t26_1-p1			transcript=TGME49_214410-t26_1 gene=TGME49_214410 organism=Toxoplasma_gondii_ME49 gene_product=hypothetical protein transcript_product=hypothetical protein location=TGME49_chrX:6280466-6282244(+) protein_length=592 sequence_SO=chromosome SO=protein_coding_gene is_pseudo=false	1.0721e-05	0	62643.55	10.4	4.5	11.5	13.3	9.9	8.2	3	3				39.1233	33.0107	39.5671	104.159	98.5245	73.7504	10.4	4.5	11.5	13.3	9.9	8.2	14.5713	6.01763	15.6092	18.1569	10.5812	10.7199
TGME49_214440-t26_1-p1		TGME49_214440-t26_1-p1	TGME49_214440-t26_1-p1			transcript=TGME49_214440-t26_1 gene=TGME49_214440 organism=Toxoplasma_gondii_ME49 gene_product=4'-phosphopantetheinyl transferase superfamily protein transcript_product=4'-phosphopantetheinyl transferase superfamily protein location=TGME49_chrX:6292165-6295935(+) protein_length=437 sequence_SO=chromosome SO=protein_coding_gene is_pseudo=false	5.09481e-07	0	48506.22	112.2	95.4	92.7	21.3	9.1	29.7	3	3				332.25	302.722	280.666	102.981	114.09	143.565	112.2	95.4	92.7	21.3	9.1	29.7	157.202	127.574	125.824	29.0783	9.72616	38.827
TGME49_214470-t26_1-p1		TGME49_214470-t26_1-p1	TGME49_214470-t26_1-p1			transcript=TGME49_214470-t26_1 gene=TGME49_214470 organism=Toxoplasma_gondii_ME49 gene_product=Ulp1 protease family, C-terminal catalytic domain-containing protein transcript_product=Ulp1 protease family, C-terminal catalytic domain-containing protein location=TGME49_chrX:6297914-6305337(-) protein_length=771 sequence_SO=chromosome SO=protein_coding_gene is_pseudo=false	2.0727e-06	0	85260.57	2.5	2.3	2.2	3.5	1	1.7	3	3				50.1238	42.3673	36.0988	64.2527	62.6536	111.761	2.5	2.3	2.2	3.5	1	1.7	3.50273	3.07568	2.98611	4.77812	1.06881	2.22242
TGME49_214490-t26_1-p1		TGME49_214490-t26_1-p1	TGME49_214490-t26_1-p1			transcript=TGME49_214490-t26_1 gene=TGME49_214490 organism=Toxoplasma_gondii_ME49 gene_product=peptidase M16 inactive domain-containing protein transcript_product=peptidase M16 inactive domain-containing protein location=TGME49_chrX:6311152-6320461(-) protein_length=1353 sequence_SO=chromosome SO=protein_coding_gene is_pseudo=false	1.36962e-16	0	148867.59	79.1	79.4	73	47.5	7.4	7.9	3	3				253.711	240.643	219.359	124.677	96.8618	108.653	79.1	79.4	73	47.5	7.4	7.9	110.826	106.178	99.0845	64.846	7.90918	10.3277
TGME49_214500-t26_1-p1		TGME49_214500-t26_1-p1	TGME49_214500-t26_1-p1			transcript=TGME49_214500-t26_1 gene=TGME49_214500 organism=Toxoplasma_gondii_ME49 gene_product=ankyrin repeat-containing protein transcript_product=ankyrin repeat-containing protein location=TGME49_chrX:6321243-6324151(+) protein_length=455 sequence_SO=chromosome SO=protein_coding_gene is_pseudo=false	1.17793e-09	0	49256.99	12.8	9.5	9.5	10.3	3.1	2.4	3	3				43.3895	36.4706	42.2315	74.3672	159.918	121.639	12.8	9.5	9.5	10.3	3.1	2.4	17.934	12.7039	12.8946	14.0613	3.31331	3.13754
TGME49_214575-t26_1-p1		TGME49_214575-t26_1-p1	TGME49_214575-t26_1-p1			transcript=TGME49_214575-t26_1 gene=TGME49_214575 organism=Toxoplasma_gondii_ME49 gene_product=hypothetical protein transcript_product=hypothetical protein location=TGME49_chrX:6372846-6373216(+) protein_length=92 sequence_SO=chromosome SO=protein_coding_gene is_pseudo=false	3.04272e-10	0	10281.67	179.3	133.7	158.2	213.5	254.3	222.9	3	3				203.67	156.055	183.921	252.073	310.79	266.485	179.3	133.7	158.2	213.5	254.3	222.9	251.216	178.79	214.728	291.466	271.798	291.399
TGME49_214590-t26_1-p1		TGME49_214590-t26_1-p1	TGME49_214590-t26_1-p1			transcript=TGME49_214590-t26_1 gene=TGME49_214590 organism=Toxoplasma_gondii_ME49 gene_product=micro-fibrillar-associated protein 1 transcript_product=micro-fibrillar-associated protein 1 location=TGME49_chrX:6387739-6393906(+) protein_length=438 sequence_SO=chromosome SO=protein_coding_gene is_pseudo=false	1.99903e-06	0	51964.47	40.8	36.1	36.6	32.5	23.2	18.5	3	3				129.789	121.014	123.11	135.784	155.252	138.111	40.8	36.1	36.6	32.5	23.2	18.5	57.1645	48.2747	49.678	44.3683	24.7964	24.1852
TGME49_214620-t26_1-p1		TGME49_214620-t26_1-p1	TGME49_214620-t26_1-p1			transcript=TGME49_214620-t26_1 gene=TGME49_214620 organism=Toxoplasma_gondii_ME49 gene_product=hypoxia- inducible factor prolyl hydroxylase (phd2), putative transcript_product=hypoxia- inducible factor prolyl hydroxylase (phd2), putative location=TGME49_chrX:6439438-6446878(+) protein_length=577 sequence_SO=chromosome SO=protein_coding_gene is_pseudo=false	3.74405e-05	0	64159.71	2.2	5.9	7.7	1.9	NaN	1.1	3	2				43.8807	34.9714	38.0823	35.0519		41.338	2.2	5.9	7.7	1.9		1.1	3.0824	7.88978	10.4514	2.59384	0	1.43804
TGME49_214750-t26_1-p1		TGME49_214750-t26_1-p1	TGME49_214750-t26_1-p1			transcript=TGME49_214750-t26_1 gene=TGME49_214750 organism=Toxoplasma_gondii_ME49 gene_product=hypothetical protein transcript_product=hypothetical protein location=TGME49_chrX:6466586-6475850(-) protein_length=1108 sequence_SO=chromosome SO=protein_coding_gene is_pseudo=false	6.61042e-09	0	119985.22	65.8	61.3	55.9	57.5	42.2	70.5	3	3				162.411	148.423	154.299	202.679	223.131	252.704	65.8	61.3	55.9	57.5	42.2	70.5	92.1918	81.9734	75.8743	78.4978	45.1037	92.1651
TGME49_214760-t26_1-p1		TGME49_214760-t26_1-p1	TGME49_214760-t26_1-p1			transcript=TGME49_214760-t26_1 gene=TGME49_214760 organism=Toxoplasma_gondii_ME49 gene_product=erythronate-4-phosphate dehydrogenase domain-containing protein transcript_product=erythronate-4-phosphate dehydrogenase domain-containing protein location=TGME49_chrX:6479194-6483107(+) protein_length=382 sequence_SO=chromosome SO=protein_coding_gene is_pseudo=false	1.31591e-07	0	42223.53	4.1	3.8	4.7	0.7	NaN	NaN	3	1				42.0445	36.801	47.7633	14.8055			4.1	3.8	4.7	0.7			5.74447	5.08155	6.37941	0.955625	0	0
TGME49_214770-t26_1-p1		TGME49_214770-t26_1-p1	TGME49_214770-t26_1-p1			transcript=TGME49_214770-t26_1 gene=TGME49_214770 organism=Toxoplasma_gondii_ME49 gene_product=small GTP binding protein rab1a, putative transcript_product=small GTP binding protein rab1a, putative location=TGME49_chrX:6486806-6490475(+) protein_length=202 sequence_SO=chromosome SO=protein_coding_gene is_pseudo=false	2.13516e-07	0	22880.01	775.9	689	803	1397.4	2841.8	1931.8	3	3				2221.89	2527.83	3112.63	2648.75	3864.57	3452.17	775.9	689	803	1397.4	2841.8	1931.8	1087.11	921.366	1089.93	1907.7	3037.34	2525.45
TGME49_214780-t26_1-p1		TGME49_214780-t26_1-p1	TGME49_214780-t26_1-p1			transcript=TGME49_214780-t26_1 gene=TGME49_214780 organism=Toxoplasma_gondii_ME49 gene_product=hydrolase, NUDIX family protein transcript_product=hydrolase, NUDIX family protein location=TGME49_chrX:6491540-6494458(-) protein_length=220 sequence_SO=chromosome SO=protein_coding_gene is_pseudo=false	1.08902e-08	0	25261.95	11.6	13.3	6.9	14.2	NaN	NaN	3	1				35.4926	41.4639	27.8991	49.6792			11.6	13.3	6.9	14.2			16.2526	17.7854	9.36552	19.3855	0	0
TGME49_214790-t26_1-p1		TGME49_214790-t26_1-p1	TGME49_214790-t26_1-p1			transcript=TGME49_214790-t26_1 gene=TGME49_214790 organism=Toxoplasma_gondii_ME49 gene_product=glycoprotein transcript_product=glycoprotein location=TGME49_chrX:6496460-6498480(+) protein_length=283 sequence_SO=chromosome SO=protein_coding_gene is_pseudo=false	7.89978e-12	0	31444.1	616.9	807.4	754.8	1041.3	1088.1	855.7	3	3				1265.78	1317.77	1534.11	1922.16	1865.93	1714.73	616.9	807.4	754.8	1041.3	1088.1	855.7	864.333	1079.7	1024.51	1421.56	1162.97	1118.66
TGME49_214820-t26_1-p1		TGME49_214820-t26_1-p1	TGME49_214820-t26_1-p1			transcript=TGME49_214820-t26_1 gene=TGME49_214820 organism=Toxoplasma_gondii_ME49 gene_product=G-patch domain-containing protein transcript_product=G-patch domain-containing protein location=TGME49_chrX:6512159-6514965(+) protein_length=466 sequence_SO=chromosome SO=protein_coding_gene is_pseudo=false	5.94637e-11	0	49582.31	37.6	34.4	33.9	38.7	29.3	19.8	3	3				112.139	99.2642	108.383	122.19	119.803	103.321	37.6	34.4	33.9	38.7	29.3	19.8	52.681	46.0014	46.0132	52.8324	31.3161	25.8847
TGME49_214840-t26_1-p1		TGME49_214840-t26_1-p1	TGME49_214840-t26_1-p1			transcript=TGME49_214840-t26_1 gene=TGME49_214840 organism=Toxoplasma_gondii_ME49 gene_product=AP2 domain transcription factor AP2X-7 transcript_product=AP2 domain transcription factor AP2X-7 location=TGME49_chrX:6536614-6542223(+) protein_length=1869 sequence_SO=chromosome SO=protein_coding_gene is_pseudo=false	1.17299e-14	0	184050.76	50.4	44.2	50.6	53.7	37.4	37.1	3	3				296.248	273.463	304.158	288.224	364.36	324.036	50.4	44.2	50.6	53.7	37.4	37.1	70.615	59.1065	68.6805	73.3101	39.9734	48.5011
TGME49_214880-t26_1-p1		TGME49_214880-t26_1-p1	TGME49_214880-t26_1-p1			transcript=TGME49_214880-t26_1 gene=TGME49_214880 organism=Toxoplasma_gondii_ME49 gene_product=hypothetical protein transcript_product=hypothetical protein location=TGME49_chrX:6564478-6568273(-) protein_length=931 sequence_SO=chromosome SO=protein_coding_gene is_pseudo=false	2.19557e-12	0	98374.06	31.3	27.3	21.9	5.2	NaN	1.1	3	2				55.8892	41.9691	49.4258	21.1782		22.1382	31.3	27.3	21.9	5.2		1.1	43.8541	36.5069	29.7253	7.09893	0	1.43804
TGME49_214930-t26_1-p1		TGME49_214930-t26_1-p1	TGME49_214930-t26_1-p1			transcript=TGME49_214930-t26_1 gene=TGME49_214930 organism=Toxoplasma_gondii_ME49 gene_product=hypothetical protein transcript_product=hypothetical protein location=TGME49_chrX:6602844-6603260(-) protein_length=138 sequence_SO=chromosome SO=protein_coding_gene is_pseudo=false	2.98294e-12	0	15147.23	263.2	264.1	258.7	331.6	328.3	308.3	3	3				441.889	418.987	437.963	576.225	596.263	575.852	263.2	264.1	258.7	331.6	328.3	308.3	368.767	353.168	351.139	452.693	350.89	403.043
TGME49_214940-t26_1-p1		TGME49_214940-t26_1-p1	TGME49_214940-t26_1-p1			transcript=TGME49_214940-t26_1 gene=TGME49_214940 organism=Toxoplasma_gondii_ME49 gene_product=MIC2-associated protein M2AP transcript_product=MIC2-associated protein M2AP location=TGME49_chrX:6604937-6607122(+) protein_length=330 sequence_SO=chromosome SO=protein_coding_gene is_pseudo=false	3.50368e-07	0	34552.06	1535.4	1474.7	1387	955.7	911.4	752.9	3	3				2334.09	2077.3	1991.81	1378.96	1239.82	1047.66	1535.4	1474.7	1387	955.7	911.4	752.9	2151.23	1972.04	1882.6	1304.7	974.112	984.271
TGME49_214970-t26_1-p1		TGME49_214970-t26_1-p1	TGME49_214970-t26_1-p1			transcript=TGME49_214970-t26_1 gene=TGME49_214970 organism=Toxoplasma_gondii_ME49 gene_product=DNA replication licensing factor, putative transcript_product=DNA replication licensing factor, putative location=TGME49_chrX:6636375-6646407(+) protein_length=1049 sequence_SO=chromosome SO=protein_coding_gene is_pseudo=false	6.93435e-18	0	117243.28	60.3	64.9	65.8	28.3	17.1	25.7	3	3				118.439	129.735	137.541	85.754	96.4173	96.4437	60.3	64.9	65.8	28.3	17.1	25.7	84.4858	86.7876	89.3117	38.6345	18.2766	33.5978
TGME49_215020-t26_1-p1		TGME49_215020-t26_1-p1	TGME49_215020-t26_1-p1			transcript=TGME49_215020-t26_1 gene=TGME49_215020 organism=Toxoplasma_gondii_ME49 gene_product=hypothetical protein transcript_product=hypothetical protein location=TGME49_chrX:6684116-6689863(-) protein_length=530 sequence_SO=chromosome SO=protein_coding_gene is_pseudo=false	0.000953075	0.00104384	59367.47	5.4	2	1.8	4.8	NaN	8	3	2				88.2895	66.3319	61.2377	159.982		264.854	5.4	2	1.8	4.8		8	7.56589	2.6745	2.44318	6.55286	0	10.4585
TGME49_215040-t26_1-p1		TGME49_215040-t26_1-p1	TGME49_215040-t26_1-p1			transcript=TGME49_215040-t26_1 gene=TGME49_215040 organism=Toxoplasma_gondii_ME49 gene_product=HEAT repeat-containing protein transcript_product=HEAT repeat-containing protein location=TGME49_chrX:6703443-6719697(-) protein_length=1697 sequence_SO=chromosome SO=protein_coding_gene is_pseudo=false	4.51941e-10	0	181967.56	11.5	11.3	9.1	7	2	3.1	3	3				68.1503	67.6227	60.9633	62.9217	73.9127	91.5398	11.5	11.3	9.1	7	2	3.1	16.1125	15.1109	12.3516	9.55625	2.13762	4.05265
TGME49_215060-t26_1-p1		TGME49_215060-t26_1-p1	TGME49_215060-t26_1-p1			transcript=TGME49_215060-t26_1 gene=TGME49_215060 organism=Toxoplasma_gondii_ME49 gene_product=small GTP-binding protein sar1, putative transcript_product=small GTP-binding protein sar1, putative location=TGME49_chrX:6722798-6725890(-) protein_length=192 sequence_SO=chromosome SO=protein_coding_gene is_pseudo=false	1.04381e-08	0	22138.64	300.4	295	324.2	428.2	576.3	522.8	3	3				414.394	362.421	438.378	515.649	577.3	631.202	300.4	295	324.2	428.2	576.3	522.8	420.888	394.489	440.044	584.569	615.954	683.46
TGME49_215070-t26_1-p1		TGME49_215070-t26_1-p1	TGME49_215070-t26_1-p1			transcript=TGME49_215070-t26_1 gene=TGME49_215070 organism=Toxoplasma_gondii_ME49 gene_product=ferodoxin FD transcript_product=ferodoxin FD location=TGME49_chrX:6730029-6732035(-) protein_length=325 sequence_SO=chromosome SO=protein_coding_gene is_pseudo=false	6.48177e-07	0	34214.59	6.5	5	5.6	5.2	1	NaN	3	2				43.812	49.3037	49.0877	40.3616	42.635		6.5	5	5.6	5.2	1		9.10709	6.68625	7.601	7.09893	1.06881	0
TGME49_215100-t26_1-p1		TGME49_215100-t26_1-p1	TGME49_215100-t26_1-p1			transcript=TGME49_215100-t26_1 gene=TGME49_215100 organism=Toxoplasma_gondii_ME49 gene_product=PP-loop family protein transcript_product=PP-loop family protein location=TGME49_chrX:6757808-6766166(-) protein_length=2415 sequence_SO=chromosome SO=protein_coding_gene is_pseudo=false	0.00198049	0.00304465	260520.67	0.3	0.2	0.3	NaN	NaN	NaN	3	0	CTR	CTR		20.0842	7.2855	23.9377				0.3	0.2	0.3				0.420327	0.26745	0.407196	0	0	0
TGME49_215130-t26_1-p1		TGME49_215130-t26_1-p1	TGME49_215130-t26_1-p1			transcript=TGME49_215130-t26_1 gene=TGME49_215130 organism=Toxoplasma_gondii_ME49 gene_product=adaptor-related protein complex 3, sigma 2 subunit transcript_product=adaptor-related protein complex 3, sigma 2 subunit location=TGME49_chrX:6769143-6771527(+) protein_length=158 sequence_SO=chromosome SO=protein_coding_gene is_pseudo=false	3.76154e-08	0	18003.71	17.4	16.4	11.7	18.5	NaN	1.8	3	2				149.605	135.479	65.7864	63.4754		65.5664	17.4	16.4	11.7	18.5		1.8	24.379	21.9309	15.8807	25.2558	0	2.35315
TGME49_215150-t26_1-p1		TGME49_215150-t26_1-p1	TGME49_215150-t26_1-p1			transcript=TGME49_215150-t26_1 gene=TGME49_215150 organism=Toxoplasma_gondii_ME49 gene_product=AP2 domain transcription factor AP2X-9 transcript_product=AP2 domain transcription factor AP2X-9 location=TGME49_chrX:6775763-6781699(-) protein_length=1875 sequence_SO=chromosome SO=protein_coding_gene is_pseudo=false	1.02203e-06	0	191961.85	5	5.7	6	1.1	NaN	0.2	3	2				32.504	21.6848	23.4877	36.0278		150.127	5	5.7	6	1.1		0.2	7.00545	7.62233	8.14393	1.5017	0	0.261461
TGME49_215160-t26_1-p1		TGME49_215160-t26_1-p1	TGME49_215160-t26_1-p1			transcript=TGME49_215160-t26_1 gene=TGME49_215160 organism=Toxoplasma_gondii_ME49 gene_product=hypothetical protein transcript_product=hypothetical protein location=TGME49_chrX:6789532-6790803(+) protein_length=269 sequence_SO=chromosome SO=protein_coding_gene is_pseudo=false	2.40775e-06	0	31176.13	49.2	84.6	61.7	116.2	44.4	36	3	3				93.9963	95.5748	87.1347	160.541	181.109	161.476	49.2	84.6	61.7	116.2	44.4	36	68.9336	113.131	83.7467	158.634	47.4551	47.063
TGME49_215170-t26_1-p1		TGME49_215170-t26_1-p1	TGME49_215170-t26_1-p1			transcript=TGME49_215170-t26_1 gene=TGME49_215170 organism=Toxoplasma_gondii_ME49 gene_product=serine/threonine-protein phosphatase 2A catalytic subunit beta isoform, putative transcript_product=serine/threonine-protein phosphatase 2A catalytic subunit beta isoform, putative location=TGME49_chrX:6796181-6802024(-) protein_length=552 sequence_SO=chromosome SO=protein_coding_gene is_pseudo=false	3.47994e-08	0	60376.47	19.9	20.7	18.2	10.8	8.6	13.2	3	3				94.1202	106.249	100.248	88.491	131.455	131.752	19.9	20.7	18.2	10.8	8.6	13.2	27.8817	27.6811	24.7032	14.7439	9.19175	17.2564
TGME49_215220-t26_1-p1		TGME49_215220-t26_1-p1	TGME49_215220-t26_1-p1			transcript=TGME49_215220-t26_1 gene=TGME49_215220 organism=Toxoplasma_gondii_ME49 gene_product=hypothetical protein transcript_product=hypothetical protein location=TGME49_chrX:6825368-6827843(+) protein_length=629 sequence_SO=chromosome SO=protein_coding_gene is_pseudo=false	2.10164e-08	0	68630.04	441.8	471.3	345	412.6	377.7	307.1	3	3				3014.57	3149.75	2597.23	3169.53	2723.48	2571.32	441.8	471.3	345	412.6	377.7	307.1	619.002	630.246	468.276	563.273	403.689	401.474
TGME49_215230-t26_1-p1		TGME49_215230-t26_1-p1	TGME49_215230-t26_1-p1			transcript=TGME49_215230-t26_1 gene=TGME49_215230 organism=Toxoplasma_gondii_ME49 gene_product=RNA recognition motif-containing protein transcript_product=RNA recognition motif-containing protein location=TGME49_chrX:6829597-6836913(-) protein_length=728 sequence_SO=chromosome SO=protein_coding_gene is_pseudo=false	1.811e-12	0	80732.67	16	12	14.2	9.2	1.5	2.5	3	3				61.2151	51.5352	58.3635	41.4098	140.427	51.7007	16	12	14.2	9.2	1.5	2.5	22.4174	16.047	19.274	12.5596	1.60321	3.26827
TGME49_215260-t26_1-p1		TGME49_215260-t26_1-p1	TGME49_215260-t26_1-p1			transcript=TGME49_215260-t26_1 gene=TGME49_215260 organism=Toxoplasma_gondii_ME49 gene_product=carbamoylphosphate synthetase transcript_product=carbamoylphosphate synthetase location=TGME49_chrX:6844879-6868965(-) protein_length=1699 sequence_SO=chromosome SO=protein_coding_gene is_pseudo=false	6.10638e-12	0	187037.52	125.7	125.7	121.5	29.8	13.3	16.5	3	3				288.597	285.632	283.75	144.247	144.05	141.86	125.7	125.7	121.5	29.8	13.3	16.5	176.117	168.092	164.915	40.6823	14.2152	21.5706
TGME49_215280-t26_1-p1		TGME49_215280-t26_1-p1	TGME49_215280-t26_1-p1			transcript=TGME49_215280-t26_1 gene=TGME49_215280 organism=Toxoplasma_gondii_ME49 gene_product=succinate dehydrogenase [ubiquinone] iron-sulfur protein transcript_product=succinate dehydrogenase [ubiquinone] iron-sulfur protein location=TGME49_chrX:6871573-6874880(+) protein_length=342 sequence_SO=chromosome SO=protein_coding_gene is_pseudo=false	7.22885e-08	0	38610.48	99.2	107	106	209.4	172	144.2	3	3				289.687	316.852	343.112	657.219	581.822	636.261	99.2	107	106	209.4	172	144.2	138.988	143.086	143.876	285.868	183.835	188.514
TGME49_215290-t26_1-p1		TGME49_215290-t26_1-p1	TGME49_215290-t26_1-p1			transcript=TGME49_215290-t26_1 gene=TGME49_215290 organism=Toxoplasma_gondii_ME49 gene_product=saccharopine dehydrogenase domain-containing protein transcript_product=saccharopine dehydrogenase domain-containing protein location=TGME49_chrX:6878956-6883968(+) protein_length=440 sequence_SO=chromosome SO=protein_coding_gene is_pseudo=false	8.60009e-07	0	48117.11	30.2	28.3	24	36.5	27.4	39.4	3	3				97.1211	91.9836	76.8376	126.489	134.637	153.067	30.2	28.3	24	36.5	27.4	39.4	42.3129	37.8442	32.5757	49.829	29.2854	51.5079
TGME49_215300-t26_1-p1		TGME49_215300-t26_1-p1	TGME49_215300-t26_1-p1			transcript=TGME49_215300-t26_1 gene=TGME49_215300 organism=Toxoplasma_gondii_ME49 gene_product=hypothetical protein transcript_product=hypothetical protein location=TGME49_chrX:6886087-6888722(+) protein_length=599 sequence_SO=chromosome SO=protein_coding_gene is_pseudo=false	1.95031e-07	0	65479.07	2.6	2.9	3	2.3	NaN	2.5	3	2				20	25.9431	27.0562	27.8898		35.9513	2.6	2.9	3	2.3		2.5	3.64284	3.87803	4.07196	3.13991	0	3.26827
TGME49_215350-t26_1-p1		TGME49_215350-t26_1-p1	TGME49_215350-t26_1-p1			transcript=TGME49_215350-t26_1 gene=TGME49_215350 organism=Toxoplasma_gondii_ME49 gene_product=hypothetical protein transcript_product=hypothetical protein location=TGME49_chrX:6921366-6922474(-) protein_length=145 sequence_SO=chromosome SO=protein_coding_gene is_pseudo=false	2.74413e-07	0	16142.41	138.7	148.3	144.1	201.3	184.8	195.3	3	3				211.851	205.64	200.296	309.901	319.403	314.974	138.7	148.3	144.1	201.3	184.8	195.3	194.331	198.314	195.59	274.81	197.516	255.317
TGME49_215380-t26_1-p1		TGME49_215380-t26_1-p1	TGME49_215380-t26_1-p1			transcript=TGME49_215380-t26_1 gene=TGME49_215380 organism=Toxoplasma_gondii_ME49 gene_product=hypothetical protein transcript_product=hypothetical protein location=TGME49_chrX:6935483-6937876(-) protein_length=797 sequence_SO=chromosome SO=protein_coding_gene is_pseudo=false	1.57148e-09	0	85292.62	8.8	7.2	6.3	2.2	NaN	NaN	3	1				96.2927	71.758	67.7879	58.4934			8.8	7.2	6.3	2.2			12.3296	9.6282	8.55112	3.00339	0	0
TGME49_215390-t26_1-p1		TGME49_215390-t26_1-p1	TGME49_215390-t26_1-p1			transcript=TGME49_215390-t26_1 gene=TGME49_215390 organism=Toxoplasma_gondii_ME49 gene_product=TIM10 family protein, putative transcript_product=TIM10 family protein, putative location=TGME49_chrX:6941054-6941543(-) protein_length=77 sequence_SO=chromosome SO=protein_coding_gene is_pseudo=false	8.24295e-08	0	8579.73	99.4	97.4	92.7	85.8	64.7	63.4	3	3				153.573	149.383	136.073	130.39	171.19	127.091	99.4	97.4	92.7	85.8	64.7	63.4	139.268	130.248	125.824	117.132	69.1519	82.8832
TGME49_215400-t26_1-p1		TGME49_215400-t26_1-p1	TGME49_215400-t26_1-p1			transcript=TGME49_215400-t26_1 gene=TGME49_215400 organism=Toxoplasma_gondii_ME49 gene_product=RNA recognition motif-containing protein transcript_product=RNA recognition motif-containing protein location=TGME49_chrX:6941995-6943110(+) protein_length=371 sequence_SO=chromosome SO=protein_coding_gene is_pseudo=false	1.07864e-10	0	41350.84	26.2	24.7	22	13.4	19.1	15.4	3	3				66.5762	64.0088	63.1518	57.6804	96.0476	59.2289	26.2	24.7	22	13.4	19.1	15.4	36.7086	33.0301	29.8611	18.2934	20.4142	20.1325
TGME49_215420-t26_1-p1		TGME49_215420-t26_1-p1	TGME49_215420-t26_1-p1			transcript=TGME49_215420-t26_1 gene=TGME49_215420 organism=Toxoplasma_gondii_ME49 gene_product=SNARE protein transcript_product=SNARE protein location=TGME49_chrX:6947681-6949575(-) protein_length=230 sequence_SO=chromosome SO=protein_coding_gene is_pseudo=false	7.60506e-07	0	26151.83	65.7	64.9	59.1	25.1	9.4	11.2	3	3				180.115	172.016	168.995	109.31	86.4268	106.674	65.7	64.9	59.1	25.1	9.4	11.2	92.0516	86.7876	80.2177	34.266	10.0468	14.6418
TGME49_215430-t26_1-p1		TGME49_215430-t26_1-p1	TGME49_215430-t26_1-p1			transcript=TGME49_215430-t26_1 gene=TGME49_215430 organism=Toxoplasma_gondii_ME49 gene_product=hypothetical protein transcript_product=hypothetical protein location=TGME49_chrX:6952371-6956462(-) protein_length=244 sequence_SO=chromosome SO=protein_coding_gene is_pseudo=false	5.68369e-08	0	27554.66	584.5	521	557.1	611.6	549.2	528.5	3	3				1239.62	1109.06	1299.49	1378.26	1223.87	1215.27	584.5	521	557.1	611.6	549.2	528.5	818.937	696.707	756.164	834.943	586.99	690.911
TGME49_215460-t26_1-p1		TGME49_215460-t26_1-p1	TGME49_215460-t26_1-p1			transcript=TGME49_215460-t26_1 gene=TGME49_215460 organism=Toxoplasma_gondii_ME49 gene_product=ribosomal protein RPS24 transcript_product=ribosomal protein RPS24 location=TGME49_chrX:6972021-6973684(-) protein_length=267 sequence_SO=chromosome SO=protein_coding_gene is_pseudo=false	7.46112e-06	0	30375.05	1075.3	1152.2	1178.3	305	237.3	198.9	3	3				2319.03	2460.74	2707.93	716.894	580.181	479.037	1075.3	1152.2	1178.3	305	237.3	198.9	1506.59	1540.78	1599.33	416.379	253.628	260.023
TGME49_215470-t26_1-p1		TGME49_215470-t26_1-p1	TGME49_215470-t26_1-p1			transcript=TGME49_215470-t26_1 gene=TGME49_215470 organism=Toxoplasma_gondii_ME49 gene_product=ribosomal protein RPL10A transcript_product=ribosomal protein RPL10A location=TGME49_chrX:6973901-6975798(+) protein_length=217 sequence_SO=chromosome SO=protein_coding_gene is_pseudo=false	2.55972e-09	0	24603.16	1356.2	1636.9	2115.7	1393.5	2093	2279	3	3				3425.78	4036.93	3902.92	911.367	904.904	681.462	1356.2	1636.9	2115.7	1393.5	2093	2279	1900.16	2188.95	2871.68	1902.38	2237.02	2979.35
TGME49_215490-t26_1-p1		TGME49_215490-t26_1-p1	TGME49_215490-t26_1-p1			transcript=TGME49_215490-t26_1 gene=TGME49_215490 organism=Toxoplasma_gondii_ME49 gene_product=transporter, major facilitator family protein transcript_product=transporter, major facilitator family protein location=TGME49_chrX:6981039-6982846(+) protein_length=534 sequence_SO=chromosome SO=protein_coding_gene is_pseudo=false	1.65887e-08	0	58122.83	6.5	9.1	8.2	9.1	5.5	7.2	3	3				69.3695	103.589	91.5387	97.0275	116.837	150.742	6.5	9.1	8.2	9.1	5.5	7.2	9.10709	12.169	11.13	12.4231	5.87845	9.41261
TGME49_215560-t26_1-p1		TGME49_215560-t26_1-p1	TGME49_215560-t26_1-p1			transcript=TGME49_215560-t26_1 gene=TGME49_215560 organism=Toxoplasma_gondii_ME49 gene_product=histone arginine methyltransferase PRMT5 transcript_product=histone arginine methyltransferase PRMT5 location=TGME49_chrX:7017444-7020383(+) protein_length=979 sequence_SO=chromosome SO=protein_coding_gene is_pseudo=false	1.14701e-07	0	107091.79	9.3	7.5	8.7	6	NaN	4.5	3	2				127.78	101.953	120.902	110.814		105.884	9.3	7.5	8.7	6		4.5	13.0301	10.0294	11.8087	8.19107	0	5.88288
TGME49_215590-t26_1-p1		TGME49_215590-t26_1-p1	TGME49_215590-t26_1-p1			transcript=TGME49_215590-t26_1 gene=TGME49_215590 organism=Toxoplasma_gondii_ME49 gene_product=flavoprotein subunit of succinate dehydrogenase transcript_product=flavoprotein subunit of succinate dehydrogenase location=TGME49_chrX:7032191-7041981(-) protein_length=669 sequence_SO=chromosome SO=protein_coding_gene is_pseudo=false	1.99854e-11	0	72751.43	184.9	188.5	183.3	305	320.6	275.7	3	3				609.507	576.052	672.261	1103.51	1069.5	1029.08	184.9	188.5	183.3	305	320.6	275.7	259.062	252.072	248.797	416.379	342.66	360.424
TGME49_215610-t26_1-p1		TGME49_215610-t26_1-p1	TGME49_215610-t26_1-p1			transcript=TGME49_215610-t26_1 gene=TGME49_215610 organism=Toxoplasma_gondii_ME49 gene_product=hypothetical protein transcript_product=hypothetical protein location=TGME49_chrX:7047653-7049221(-) protein_length=111 sequence_SO=chromosome SO=protein_coding_gene is_pseudo=false	5.54426e-10	0	12965.97	101.9	101.5	108.8	144.7	79.8	156.6	3	3				202.11	189.046	192.915	262.259	251.363	326.991	101.9	101.5	108.8	144.7	79.8	156.6	142.771	135.731	147.677	197.541	85.2909	204.724
TGME49_215730-t26_1-p1		TGME49_215730-t26_1-p1	TGME49_215730-t26_1-p1			transcript=TGME49_215730-t26_1 gene=TGME49_215730 organism=Toxoplasma_gondii_ME49 gene_product=Gas41, putative transcript_product=Gas41, putative location=TGME49_chrX:7132487-7136387(+) protein_length=517 sequence_SO=chromosome SO=protein_coding_gene is_pseudo=false	0.000157637	0.000360231	54701.98	4.2	0.8	0.5	6.6	NaN	NaN	3	1				27.9911	33.6698	20.079	42.4787			4.2	0.8	0.5	6.6			5.88458	1.0698	0.678661	9.01018	0	0
TGME49_215740-t26_1-p1		TGME49_215740-t26_1-p1	TGME49_215740-t26_1-p1			transcript=TGME49_215740-t26_1 gene=TGME49_215740 organism=Toxoplasma_gondii_ME49 gene_product=notchless, putative transcript_product=notchless, putative location=TGME49_chrX:7138288-7145482(-) protein_length=527 sequence_SO=chromosome SO=protein_coding_gene is_pseudo=false	8.86906e-12	0	57710.17	25.4	20.6	17.4	7.1	1.3	4.4	3	3				66.0817	58.1067	68.2371	67.975	56.4121	75.5112	25.4	20.6	17.4	7.1	1.3	4.4	35.5877	27.5474	23.6174	9.69277	1.38945	5.75215
TGME49_215775-t26_1-p1		TGME49_215775-t26_1-p1	TGME49_215775-t26_1-p1			transcript=TGME49_215775-t26_1 gene=TGME49_215775 organism=Toxoplasma_gondii_ME49 gene_product=rhoptry protein ROP8 transcript_product=rhoptry protein ROP8 location=TGME49_chrX:7152824-7154551(+) protein_length=575 sequence_SO=chromosome SO=protein_coding_gene is_pseudo=false	3.4818e-13	0	65913.04	1623.6	1671.2	1549	1779.5	1615.2	2241.6	3	3				5293.09	5443.91	5277.33	5585.42	5526.3	6906.46	1623.6	1671.2	1549	1779.5	1615.2	2241.6	2274.81	2234.81	2102.49	2429.33	1726.34	2930.46
TGME49_215785-t26_1-p1		TGME49_215785-t26_1-p1	TGME49_215785-t26_1-p1			transcript=TGME49_215785-t26_1 gene=TGME49_215785 organism=Toxoplasma_gondii_ME49 gene_product=rhoptry protein ROP2A transcript_product=rhoptry protein ROP2A location=TGME49_chrX:7156744-7158043(+) protein_length=433 sequence_SO=chromosome SO=protein_coding_gene is_pseudo=false	7.00669e-10	0	49154.94	1971	1921.8	1635.8	1893.8	2060.9	2125.1	3	3				4657.22	4380.34	4030.11	4253.08	4031.88	4963.52	1971	1921.8	1635.8	1893.8	2060.9	2125.1	2761.55	2569.93	2220.31	2585.37	2202.71	2778.16
TGME49_215910-t26_1-p1		TGME49_215910-t26_1-p1	TGME49_215910-t26_1-p1			transcript=TGME49_215910-t26_1 gene=TGME49_215910 organism=Toxoplasma_gondii_ME49 gene_product=hypothetical protein transcript_product=hypothetical protein location=TGME49_chrXI:6531898-6544438(+) protein_length=3029 sequence_SO=chromosome SO=protein_coding_gene is_pseudo=false	7.84701e-10	0	327985.5	32	26.8	42	48.3	16.4	17	3	3				160.551	136.592	142.966	239.093	241.929	235.739	32	26.8	42	48.3	16.4	17	44.8349	35.8383	57.0075	65.9381	17.5285	22.2242
TGME49_215950-t26_1-p1		TGME49_215950-t26_1-p1	TGME49_215950-t26_1-p1			transcript=TGME49_215950-t26_1 gene=TGME49_215950 organism=Toxoplasma_gondii_ME49 gene_product=hypothetical protein transcript_product=hypothetical protein location=TGME49_chrXI:6502750-6507903(+) protein_length=1717 sequence_SO=chromosome SO=protein_coding_gene is_pseudo=false	1.45851e-05	0	168630.68	7.4	10.9	10.4	2.5	0.9	NaN	3	2				85.6717	79.0999	113.897	101.456	236.79		7.4	10.9	10.4	2.5	0.9		10.3681	14.576	14.1161	3.41295	0.961928	0
TGME49_215980-t26_1-p1		TGME49_215980-t26_1-p1	TGME49_215980-t26_1-p1			transcript=TGME49_215980-t26_1 gene=TGME49_215980 organism=Toxoplasma_gondii_ME49 gene_product=hypothetical protein transcript_product=hypothetical protein location=TGME49_chrXI:6494435-6495067(+) protein_length=210 sequence_SO=chromosome SO=protein_coding_gene is_pseudo=false	9.17564e-07	0	24465.96	1303.3	1241.2	1153.8	1351.8	1110.9	844.7	3	3				2160.17	2314.95	2150.13	2525.59	1991.93	1764.32	1303.3	1241.2	1153.8	1351.8	1110.9	844.7	1826.04	1659.8	1566.08	1845.45	1187.34	1104.28
TGME49_216000-t26_1-p1		TGME49_216000-t26_1-p1	TGME49_216000-t26_1-p1			transcript=TGME49_216000-t26_1 gene=TGME49_216000 organism=Toxoplasma_gondii_ME49 gene_product=alveolin domain containing intermediate filament IMC3 transcript_product=alveolin domain containing intermediate filament IMC3 location=TGME49_chrXI:6475497-6477113(+) protein_length=538 sequence_SO=chromosome SO=protein_coding_gene is_pseudo=false	2.10602e-11	0	57999.9	482.8	541.2	585.6	410.4	412.4	477.5	3	3				1455.72	1502.63	1703.51	1211.65	1213.85	1522.38	482.8	541.2	585.6	410.4	412.4	477.5	676.446	723.72	794.847	560.269	440.777	624.239
TGME49_216020-t26_1-p1		TGME49_216020-t26_1-p1	TGME49_216020-t26_1-p1			transcript=TGME49_216020-t26_1 gene=TGME49_216020 organism=Toxoplasma_gondii_ME49 gene_product=peptidase family c78 protein transcript_product=peptidase family c78 protein location=TGME49_chrXI:6462057-6466599(+) protein_length=853 sequence_SO=chromosome SO=protein_coding_gene is_pseudo=false	1.58214e-09	0	91765.28	11.9	10.2	15.3	24.3	11.7	20.9	3	3				68.3291	52.5512	73.02	102.973	106.695	137.281	11.9	10.2	15.3	24.3	11.7	20.9	16.673	13.64	20.767	33.1738	12.5051	27.3227
TGME49_216030-t26_1-p1		TGME49_216030-t26_1-p1	TGME49_216030-t26_1-p1			transcript=TGME49_216030-t26_1 gene=TGME49_216030 organism=Toxoplasma_gondii_ME49 gene_product=hypothetical protein transcript_product=hypothetical protein location=TGME49_chrXI:6449881-6457428(-) protein_length=1385 sequence_SO=chromosome SO=protein_coding_gene is_pseudo=false	3.34947e-09	0	143298.97	4	3	1.6	0.7	NaN	0.5	3	2				58.3759	45.3533	34.9875	25.6395		18.6366	4	3	1.6	0.7		0.5	5.60436	4.01175	2.17171	0.955625	0	0.653653
TGME49_216050-t26_1-p1		TGME49_216050-t26_1-p1	TGME49_216050-t26_1-p1			transcript=TGME49_216050-t26_1 gene=TGME49_216050 organism=Toxoplasma_gondii_ME49 gene_product=tetratricopeptide repeat-containing protein transcript_product=tetratricopeptide repeat-containing protein location=TGME49_chrXI:6437518-6442825(-) protein_length=560 sequence_SO=chromosome SO=protein_coding_gene is_pseudo=false	1.14349e-11	0	59518.62	62.1	57.8	65.8	52	31.2	28.1	3	3				326.73	316.873	310.325	197.976	192.716	172.618	62.1	57.8	65.8	52	31.2	28.1	87.0077	77.2931	89.3117	70.9893	33.3468	36.7353
TGME49_216060-t26_1-p1		TGME49_216060-t26_1-p1	TGME49_216060-t26_1-p1			transcript=TGME49_216060-t26_1 gene=TGME49_216060 organism=Toxoplasma_gondii_ME49 gene_product=hypothetical protein transcript_product=hypothetical protein location=TGME49_chrXI:6424475-6427213(-) protein_length=784 sequence_SO=chromosome SO=protein_coding_gene is_pseudo=false	4.40436e-13	0	84385.9	33.6	36.6	40	52.6	47.7	48.1	3	3				265.854	246.781	241.893	361.082	413.841	493.633	33.6	36.6	40	52.6	47.7	48.1	47.0766	48.9434	54.2929	71.8084	50.9822	62.8814
TGME49_216080-t26_1-p1		TGME49_216080-t26_1-p1	TGME49_216080-t26_1-p1			transcript=TGME49_216080-t26_1 gene=TGME49_216080 organism=Toxoplasma_gondii_ME49 gene_product=apical complex lysine methyltransferase transcript_product=apical complex lysine methyltransferase location=TGME49_chrXI:6402480-6404954(-) protein_length=709 sequence_SO=chromosome SO=protein_coding_gene is_pseudo=false	3.92357e-11	0	79432.56	42.3	34.4	36.5	38	18.4	18.2	3	3				135.16	106.136	136.094	135.238	178.846	156.552	42.3	34.4	36.5	38	18.4	18.2	59.2661	46.0014	49.5422	51.8768	19.6661	23.793
TGME49_216120-t26_1-p1		TGME49_216120-t26_1-p1	TGME49_216120-t26_1-p1			transcript=TGME49_216120-t26_1 gene=TGME49_216120 organism=Toxoplasma_gondii_ME49 gene_product=hypothetical protein transcript_product=hypothetical protein location=TGME49_chrXI:6393528-6398771(-) protein_length=834 sequence_SO=chromosome SO=protein_coding_gene is_pseudo=false	5.8007e-11	0	90314.53	17.9	15.7	13.8	8.9	NaN	4.9	3	2				71.3465	67.6331	83.306	58.9559		123.716	17.9	15.7	13.8	8.9		4.9	25.0795	20.9948	18.731	12.1501	0	6.4058
TGME49_216130-t26_1-p1		TGME49_216130-t26_1-p1	TGME49_216130-t26_1-p1			transcript=TGME49_216130-t26_1 gene=TGME49_216130 organism=Toxoplasma_gondii_ME49 gene_product=ubiquitin conjugating enzyme E2, putative transcript_product=ubiquitin conjugating enzyme E2, putative location=TGME49_chrXI:6388577-6391216(-) protein_length=227 sequence_SO=chromosome SO=protein_coding_gene is_pseudo=false	4.44422e-09	0	24616.19	53.7	46.3	43.9	13.2	7.7	NaN	3	2				101.561	93.6979	87.3593	26.9014	51.0278		53.7	46.3	43.9	13.2	7.7		75.2386	61.9147	59.5864	18.0204	8.22983	0
TGME49_216180-t26_1-p1		TGME49_216180-t26_1-p1	TGME49_216180-t26_1-p1			transcript=TGME49_216180-t26_1 gene=TGME49_216180 organism=Toxoplasma_gondii_ME49 gene_product=hypothetical protein transcript_product=hypothetical protein location=TGME49_chrXI:6360300-6360743(-) protein_length=147 sequence_SO=chromosome SO=protein_coding_gene is_pseudo=false	2.95499e-05	0	16440.82	174.6	194.1	107.1	146.4	219.2	153	3	3				213.984	244.318	201.351	324.365	380.456	338.879	174.6	194.1	107.1	146.4	219.2	153	244.63	259.56	145.369	199.862	234.283	200.018
TGME49_216210-t26_1-p1		TGME49_216210-t26_1-p1	TGME49_216210-t26_1-p1			transcript=TGME49_216210-t26_1 gene=TGME49_216210 organism=Toxoplasma_gondii_ME49 gene_product=hypothetical protein transcript_product=hypothetical protein location=TGME49_chrXI:6320443-6344336(+) protein_length=5565 sequence_SO=chromosome SO=protein_coding_gene is_pseudo=false	1.73456e-07	0	603670.1	0.2	0.2	0.5	0.2	NaN	0.2	3	2				17.0113	53.1832	88.8723	41.8486		47.7414	0.2	0.2	0.5	0.2		0.2	0.280218	0.26745	0.678661	0.273036	0	0.261461
TGME49_216220-t26_1-p1		TGME49_216220-t26_1-p1	TGME49_216220-t26_1-p1			transcript=TGME49_216220-t26_1 gene=TGME49_216220 organism=Toxoplasma_gondii_ME49 gene_product=AP2 domain transcription factor AP2XI-5 transcript_product=AP2 domain transcription factor AP2XI-5 location=TGME49_chrXI:6311174-6314419(-) protein_length=868 sequence_SO=chromosome SO=protein_coding_gene is_pseudo=false	7.28887e-09	0	89486.1	32	32.8	34	35.5	35	25.6	3	3				148.964	132.451	161.458	194.709	207.689	211.719	32	32.8	34	35.5	35	25.6	44.8349	43.8618	46.1489	48.4638	37.4083	33.467
TGME49_216260-t26_1-p1		TGME49_216260-t26_1-p1	TGME49_216260-t26_1-p1			transcript=TGME49_216260-t26_1 gene=TGME49_216260 organism=Toxoplasma_gondii_ME49 gene_product=eukaryotic initiation factor-2B, gamma subunit, putative transcript_product=eukaryotic initiation factor-2B, gamma subunit, putative location=TGME49_chrXI:6272081-6278998(+) protein_length=525 sequence_SO=chromosome SO=protein_coding_gene is_pseudo=false	3.27287e-12	0	58016.3	96.4	93.7	86.8	58.4	37.6	24.5	3	3				212.537	206.661	188.438	147.173	140.606	110.256	96.4	93.7	86.8	58.4	37.6	24.5	135.065	125.3	117.815	79.7264	40.1872	32.029
TGME49_216410-t26_1-p1		TGME49_216410-t26_1-p1	TGME49_216410-t26_1-p1			transcript=TGME49_216410-t26_1 gene=TGME49_216410 organism=Toxoplasma_gondii_ME49 gene_product=hypothetical protein transcript_product=hypothetical protein location=TGME49_chrXI:6168615-6169824(+) protein_length=188 sequence_SO=chromosome SO=protein_coding_gene is_pseudo=false	3.84844e-05	0	21226.03	7.9	7.7	7.2	7.9	NaN	NaN	3	1				31.6048	30.7609	30.1726	44.1985			7.9	7.7	7.2	7.9			11.0686	10.2968	9.77271	10.7849	0	0
TGME49_216450-t26_1-p1		TGME49_216450-t26_1-p1	TGME49_216450-t26_1-p1			transcript=TGME49_216450-t26_1 gene=TGME49_216450 organism=Toxoplasma_gondii_ME49 gene_product=peptidase, T1 family protein transcript_product=peptidase, T1 family protein location=TGME49_chrXI:6139290-6141944(+) protein_length=260 sequence_SO=chromosome SO=protein_coding_gene is_pseudo=false	7.9175e-09	0	27939.04	315.3	341.6	313.2	191.4	202.3	86.5	3	3				529.253	547.702	513.237	234.559	205.791	190.318	315.3	341.6	313.2	191.4	202.3	86.5	441.764	456.805	425.113	261.295	216.22	113.082
TGME49_216460-t26_1-p1		TGME49_216460-t26_1-p1	TGME49_216460-t26_1-p1			transcript=TGME49_216460-t26_1 gene=TGME49_216460 organism=Toxoplasma_gondii_ME49 gene_product=hypothetical protein transcript_product=hypothetical protein location=TGME49_chrXI:6132363-6134518(+) protein_length=604 sequence_SO=chromosome SO=protein_coding_gene is_pseudo=false	1.73136e-07	0	65167.99	7.6	6.4	5.7	0.9	0.3	0.6	3	3				46.3865	45.2249	37.6189	24.348	9.81832	16.7763	7.6	6.4	5.7	0.9	0.3	0.6	10.6483	8.5584	7.73673	1.22866	0.320643	0.784384
TGME49_216480-t26_1-p1		TGME49_216480-t26_1-p1	TGME49_216480-t26_1-p1			transcript=TGME49_216480-t26_1 gene=TGME49_216480 organism=Toxoplasma_gondii_ME49 gene_product=NMD3 family protein transcript_product=NMD3 family protein location=TGME49_chrXI:6122479-6125783(+) protein_length=799 sequence_SO=chromosome SO=protein_coding_gene is_pseudo=false	1.66968e-06	0	87416.96	3.5	2.9	3.9	1	NaN	NaN	3	1				52.0384	44.7714	57.1998	45.3967			3.5	2.9	3.9	1			4.90382	3.87803	5.29355	1.36518	0	0
TGME49_216510-t26_1-p1		TGME49_216510-t26_1-p1	TGME49_216510-t26_1-p1			transcript=TGME49_216510-t26_1 gene=TGME49_216510 organism=Toxoplasma_gondii_ME49 gene_product=thioredoxin, putative transcript_product=thioredoxin, putative location=TGME49_chrXI:6097770-6104417(+) protein_length=711 sequence_SO=chromosome SO=protein_coding_gene is_pseudo=false	2.98086e-13	0	78650.34	39.8	32.2	36.9	54.7	47.3	63.3	3	3				150.866	128.722	141.821	192.386	216.608	269.937	39.8	32.2	36.9	54.7	47.3	63.3	55.7634	43.0595	50.0852	74.6753	50.5546	82.7525
TGME49_216560-t26_1-p1		TGME49_216560-t26_1-p1	TGME49_216560-t26_1-p1			transcript=TGME49_216560-t26_1 gene=TGME49_216560 organism=Toxoplasma_gondii_ME49 gene_product=methyltransferase domain-containing protein transcript_product=methyltransferase domain-containing protein location=TGME49_chrXI:6082219-6086232(-) protein_length=532 sequence_SO=chromosome SO=protein_coding_gene is_pseudo=false	6.58289e-09	0	58650.34	3.3	5.2	5.1	5.6	NaN	NaN	3	1				37.8433	37.3688	28.7631	36.6082			3.3	5.2	5.1	5.6			4.6236	6.9537	6.92234	7.645	0	0
TGME49_216580-t26_1-p1		TGME49_216580-t26_1-p1	TGME49_216580-t26_1-p1			transcript=TGME49_216580-t26_1 gene=TGME49_216580 organism=Toxoplasma_gondii_ME49 gene_product=hypothetical protein transcript_product=hypothetical protein location=TGME49_chrXI:6073825-6078723(-) protein_length=1327 sequence_SO=chromosome SO=protein_coding_gene is_pseudo=false	0.0013857	0.00172058	130377.89	0.4	0.4	0.5	0.3	NaN	NaN	3	1				6.88238	7.69862	10.478	10.9453			0.4	0.4	0.5	0.3			0.560436	0.5349	0.678661	0.409554	0	0
TGME49_216590-t26_1-p1		TGME49_216590-t26_1-p1	TGME49_216590-t26_1-p1			transcript=TGME49_216590-t26_1 gene=TGME49_216590 organism=Toxoplasma_gondii_ME49 gene_product=HEAT repeat-containing protein transcript_product=HEAT repeat-containing protein location=TGME49_chrXI:6062615-6069208(-) protein_length=1010 sequence_SO=chromosome SO=protein_coding_gene is_pseudo=false	1.20725e-13	0	111195.71	70.6	67.8	65.5	68.2	20.4	23.6	3	3				103.661	94.1102	100.286	89.6335	85.5035	107.294	70.6	67.8	65.5	68.2	20.4	23.6	98.917	90.6656	88.9045	93.1052	21.8037	30.8524
TGME49_216600-t26_1-p1		TGME49_216600-t26_1-p1	TGME49_216600-t26_1-p1			transcript=TGME49_216600-t26_1 gene=TGME49_216600 organism=Toxoplasma_gondii_ME49 gene_product=exonuclease III APE transcript_product=exonuclease III APE location=TGME49_chrXI:6050993-6058978(-) protein_length=616 sequence_SO=chromosome SO=protein_coding_gene is_pseudo=false	1.9083e-07	0	67769.48	19.1	19.3	24.9	7.7	9.2	2	3	3				89.2312	90.4795	99.9776	69.3683	114.979	55.5494	19.1	19.3	24.9	7.7	9.2	2	26.7608	25.8089	33.7973	10.5119	9.83304	2.61461
TGME49_216620-t26_1-p1		TGME49_216620-t26_1-p1	TGME49_216620-t26_1-p1			transcript=TGME49_216620-t26_1 gene=TGME49_216620 organism=Toxoplasma_gondii_ME49 gene_product=EF hand domain-containing protein transcript_product=EF hand domain-containing protein location=TGME49_chrXI:6007500-6037820(+) protein_length=3700 sequence_SO=chromosome SO=protein_coding_gene is_pseudo=false	1.13068e-09	0	411981.48	18.5	19.2	16.4	29.3	21.6	31.5	3	3				218.163	206.043	202.893	369.507	402.985	526.142	18.5	19.2	16.4	29.3	21.6	31.5	25.9202	25.6752	22.2601	39.9997	23.0863	41.1801
TGME49_216650-t26_1-p1		TGME49_216650-t26_1-p1	TGME49_216650-t26_1-p1			transcript=TGME49_216650-t26_1 gene=TGME49_216650 organism=Toxoplasma_gondii_ME49 gene_product=S15 sporozoite-expressed protein transcript_product=S15 sporozoite-expressed protein location=TGME49_chrXI:5982615-5986047(-) protein_length=436 sequence_SO=chromosome SO=protein_coding_gene is_pseudo=false	3.52995e-08	0	48987.77	272.7	253.4	249.3	135.9	116.8	84.2	3	3				622.502	626.404	620.885	329.604	307.791	225.579	272.7	253.4	249.3	135.9	116.8	84.2	382.077	338.859	338.38	185.528	124.837	110.075
TGME49_216670-t26_1-p1		TGME49_216670-t26_1-p1	TGME49_216670-t26_1-p1			transcript=TGME49_216670-t26_1 gene=TGME49_216670 organism=Toxoplasma_gondii_ME49 gene_product=FUSE-binding protein 2 / KH-type splicing regulatory protein transcript_product=FUSE-binding protein 2 / KH-type splicing regulatory protein location=TGME49_chrXI:5971686-5975725(-) protein_length=941 sequence_SO=chromosome SO=protein_coding_gene is_pseudo=false	1.55226e-08	0	100093.82	340.5	347.7	329.7	138.2	126.2	97.7	3	3				1147.88	1102	1244.6	499.641	454.141	416.26	340.5	347.7	329.7	138.2	126.2	97.7	477.071	464.962	447.509	188.668	134.884	127.724
TGME49_216680-t26_1-p1		TGME49_216680-t26_1-p1	TGME49_216680-t26_1-p1			transcript=TGME49_216680-t26_1 gene=TGME49_216680 organism=Toxoplasma_gondii_ME49 gene_product=ankyrin repeat-containing protein transcript_product=ankyrin repeat-containing protein location=TGME49_chrXI:5956672-5968151(+) protein_length=397 sequence_SO=chromosome SO=protein_coding_gene is_pseudo=false	8.33213e-09	0	44598	41.9	41	42.8	48	63.8	54.1	3	3				175.101	153.481	175.885	180.012	219.244	231.427	41.9	41	42.8	48	63.8	54.1	58.7057	54.8273	58.0934	65.5286	68.19	70.7253
TGME49_216720-t26_1-p1		TGME49_216720-t26_1-p1	TGME49_216720-t26_1-p1			transcript=TGME49_216720-t26_1 gene=TGME49_216720 organism=Toxoplasma_gondii_ME49 gene_product=hypothetical protein transcript_product=hypothetical protein location=TGME49_chrXI:5945248-5945799(+) protein_length=183 sequence_SO=chromosome SO=protein_coding_gene is_pseudo=false	6.60164e-08	0	20037.24	63	55.7	48.6	69.8	36.5	24.1	3	3				83.1225	74.9783	64.9137	99.0178	83.5121	81.2739	63	55.7	48.6	69.8	36.5	24.1	88.2687	74.4848	65.9658	95.2895	39.0115	31.5061
TGME49_216730-t26_1-p1		TGME49_216730-t26_1-p1	TGME49_216730-t26_1-p1			transcript=TGME49_216730-t26_1 gene=TGME49_216730 organism=Toxoplasma_gondii_ME49 gene_product=MCM2/3/5 family protein transcript_product=MCM2/3/5 family protein location=TGME49_chrXI:5933976-5943206(-) protein_length=1028 sequence_SO=chromosome SO=protein_coding_gene is_pseudo=false	6.50073e-11	0	113219.66	45.3	39.3	44.7	32.7	22.4	13.9	3	3				121.444	106.558	120.757	119.571	159.933	122.635	45.3	39.3	44.7	32.7	22.4	13.9	63.4694	52.5539	60.6723	44.6413	23.9413	18.1716
TGME49_216790-t26_1-p1		TGME49_216790-t26_1-p1	TGME49_216790-t26_1-p1			transcript=TGME49_216790-t26_1 gene=TGME49_216790 organism=Toxoplasma_gondii_ME49 gene_product=ATP-binding cassette sub-family E member 1, putative transcript_product=ATP-binding cassette sub-family E member 1, putative location=TGME49_chrXI:5880374-5887033(-) protein_length=613 sequence_SO=chromosome SO=protein_coding_gene is_pseudo=false	4.19987e-11	0	69219.35	224.7	208.5	205.6	72.2	51.1	41.7	3	3				319.98	300.477	307.003	211.957	281.828	222.328	224.7	208.5	205.6	72.2	51.1	41.7	314.825	278.817	279.065	98.5659	54.6161	54.5147
TGME49_216810-t26_1-p1		TGME49_216810-t26_1-p1	TGME49_216810-t26_1-p1			transcript=TGME49_216810-t26_1 gene=TGME49_216810 organism=Toxoplasma_gondii_ME49 gene_product=5'-nucleotidase, C-terminal domain-containing protein transcript_product=5'-nucleotidase, C-terminal domain-containing protein location=TGME49_chrXI:5872333-5874465(-) protein_length=710 sequence_SO=chromosome SO=protein_coding_gene is_pseudo=false	2.1778e-10	0	78347.87	46.1	38.1	39.2	15	NaN	NaN	3	1				194.905	150.557	181.16	136.608			46.1	38.1	39.2	15			64.5903	50.9492	53.207	20.4777	0	0
TGME49_216860-t26_1-p1		TGME49_216860-t26_1-p1	TGME49_216860-t26_1-p1			transcript=TGME49_216860-t26_1 gene=TGME49_216860 organism=Toxoplasma_gondii_ME49 gene_product=DEAD (Asp-Glu-Ala-Asp) box polypeptide DDX39 transcript_product=DEAD (Asp-Glu-Ala-Asp) box polypeptide DDX39 location=TGME49_chrXI:5844665-5848755(+) protein_length=434 sequence_SO=chromosome SO=protein_coding_gene is_pseudo=false	8.77124e-12	0	49114.05	744.4	754.4	730.3	511.1	468.6	359.1	3	3				665.026	661.988	628.027	435.156	434.173	334.076	744.4	754.4	730.3	511.1	468.6	359.1	1042.97	1008.82	991.252	697.743	500.844	469.454
TGME49_216880-t26_1-p1		TGME49_216880-t26_1-p1	TGME49_216880-t26_1-p1			transcript=TGME49_216880-t26_1 gene=TGME49_216880 organism=Toxoplasma_gondii_ME49 gene_product=guanine nucleotide-binding protein transcript_product=guanine nucleotide-binding protein location=TGME49_chrXI:5816270-5819864(-) protein_length=321 sequence_SO=chromosome SO=protein_coding_gene is_pseudo=false	4.13808e-13	0	35147.32	2044.9	2179.3	2031.2	432	344.3	222.3	3	3				3306.39	3425.59	3445.58	744.639	595.816	404.914	2044.9	2179.3	2031.2	432	344.3	222.3	2865.09	2914.27	2756.99	589.757	367.991	290.614
TGME49_216900-t26_1-p1		TGME49_216900-t26_1-p1	TGME49_216900-t26_1-p1			transcript=TGME49_216900-t26_1 gene=TGME49_216900 organism=Toxoplasma_gondii_ME49 gene_product=cytokine induced apoptosis inhibitor 1 family protein transcript_product=cytokine induced apoptosis inhibitor 1 family protein location=TGME49_chrXI:5797614-5801565(-) protein_length=443 sequence_SO=chromosome SO=protein_coding_gene is_pseudo=false	1.0177e-10	0	47562.81	47.6	43.1	45.8	16.5	10.9	5.2	3	3				149.541	136.38	146.169	73.7935	131.106	197.023	47.6	43.1	45.8	16.5	10.9	5.2	66.6919	57.6355	62.1653	22.5254	11.65	6.79799
TGME49_216930-t26_1-p1		TGME49_216930-t26_1-p1	TGME49_216930-t26_1-p1			transcript=TGME49_216930-t26_1 gene=TGME49_216930 organism=Toxoplasma_gondii_ME49 gene_product=cholinephosphate cytidylyltransferase transcript_product=cholinephosphate cytidylyltransferase location=TGME49_chrXI:5784762-5787432(-) protein_length=329 sequence_SO=chromosome SO=protein_coding_gene is_pseudo=false	4.3019e-12	0	37688.48	77.8	75.6	73.4	40.1	3.7	33.5	3	3				165.941	153.946	183.475	146.528	147.668	97.1684	77.8	75.6	73.4	40.1	3.7	33.5	109.005	101.096	99.6274	54.7437	3.95459	43.7948
TGME49_216970-t26_1-p1		TGME49_216970-t26_1-p1	TGME49_216970-t26_1-p1			transcript=TGME49_216970-t26_1 gene=TGME49_216970 organism=Toxoplasma_gondii_ME49 gene_product=coronin, putative transcript_product=coronin, putative location=TGME49_chrXI:5751057-5762018(-) protein_length=621 sequence_SO=chromosome SO=protein_coding_gene is_pseudo=false	4.43384e-15	0	68442.36	324.6	334.2	305.9	165.5	50.1	35.7	3	3				401.551	417.658	369.184	192.493	146.37	116.583	324.6	334.2	305.9	165.5	50.1	35.7	454.794	446.909	415.205	225.937	53.5473	46.6708
TGME49_217000-t26_1-p1		TGME49_217000-t26_1-p1	TGME49_217000-t26_1-p1			transcript=TGME49_217000-t26_1 gene=TGME49_217000 organism=Toxoplasma_gondii_ME49 gene_product=hypothetical protein transcript_product=hypothetical protein location=TGME49_chrXI:5730625-5734094(+) protein_length=696 sequence_SO=chromosome SO=protein_coding_gene is_pseudo=false	1.97288e-07	0	75849.73	20	18.8	19.5	16.5	0.4	0.8	3	3				115.775	140.054	131.131	100.185	37.9052	77.4976	20	18.8	19.5	16.5	0.4	0.8	28.0218	25.1403	26.4678	22.5254	0.427523	1.04585
TGME49_217010-t26_1-p1		TGME49_217010-t26_1-p1	TGME49_217010-t26_1-p1			transcript=TGME49_217010-t26_1 gene=TGME49_217010 organism=Toxoplasma_gondii_ME49 gene_product=hypothetical protein transcript_product=hypothetical protein location=TGME49_chrXI:5725014-5729263(-) protein_length=565 sequence_SO=chromosome SO=protein_coding_gene is_pseudo=false	3.09291e-10	0	64342.95	17.6	17	18.3	10.7	2.9	3.8	3	3				87.9269	96.2275	91.9962	72.2411	130.445	68.4617	17.6	17	18.3	10.7	2.9	3.8	24.6592	22.7333	24.839	14.6074	3.09954	4.96776
TGME49_217020-t26_1-p1		TGME49_217020-t26_1-p1	TGME49_217020-t26_1-p1			transcript=TGME49_217020-t26_1 gene=TGME49_217020 organism=Toxoplasma_gondii_ME49 gene_product=ATPase, AFG1 family protein transcript_product=ATPase, AFG1 family protein location=TGME49_chrXI:5714427-5723252(+) protein_length=708 sequence_SO=chromosome SO=protein_coding_gene is_pseudo=false	0.00089198	0.00104384	79779.49	1.6	2.8	2.6	5.7	1.3	4.5	3	3				37.3961	37.8023	29.5269	61.9063	154.743	107.344	1.6	2.8	2.6	5.7	1.3	4.5	2.24174	3.7443	3.52904	7.78152	1.38945	5.88288
TGME49_217050-t26_1-p1		TGME49_217050-t26_1-p1	TGME49_217050-t26_1-p1			transcript=TGME49_217050-t26_1 gene=TGME49_217050 organism=Toxoplasma_gondii_ME49 gene_product=ADA2-A transcriptional co-activator SAGA component transcript_product=ADA2-A transcriptional co-activator SAGA component location=TGME49_chrXI:5701538-5709722(+) protein_length=1203 sequence_SO=chromosome SO=protein_coding_gene is_pseudo=false	3.22358e-08	0	126320.32	17.7	16.3	15.9	15.7	8.3	5.2	3	3				72.0645	74.3731	68.3171	71.0786	97.8686	52.9727	17.7	16.3	15.9	15.7	8.3	5.2	24.7993	21.7972	21.5814	21.4333	8.87111	6.79799
TGME49_217220-t26_1-p1		TGME49_217220-t26_1-p1	TGME49_217220-t26_1-p1			transcript=TGME49_217220-t26_1 gene=TGME49_217220 organism=Toxoplasma_gondii_ME49 gene_product=zinc finger, C3HC4 type (RING finger) domain-containing protein transcript_product=zinc finger, C3HC4 type (RING finger) domain-containing protein location=TGME49_chrXI:5643771-5658403(-) protein_length=1027 sequence_SO=chromosome SO=protein_coding_gene is_pseudo=false	7.4489e-14	0	115471.69	11.7	11.6	8.6	11.5	1.5	2.9	3	3				34.8517	36.5304	36.2078	40.2918	43.3434	58.7361	11.7	11.6	8.6	11.5	1.5	2.9	16.3928	15.5121	11.673	15.6996	1.60321	3.79119
TGME49_217400-t26_1-p1		TGME49_217400-t26_1-p1	TGME49_217400-t26_1-p1			transcript=TGME49_217400-t26_1 gene=TGME49_217400 organism=Toxoplasma_gondii_ME49 gene_product=hypothetical protein transcript_product=hypothetical protein location=TGME49_chrXII:1812132-1817326(+) protein_length=771 sequence_SO=chromosome SO=protein_coding_gene is_pseudo=false	6.09397e-11	0	85863.38	31.2	25.9	31.3	36.1	22.4	39	3	3				131.151	119.184	128.453	144.326	229.746	246.62	31.2	25.9	31.3	36.1	22.4	39	43.714	34.6348	42.4842	49.2829	23.9413	50.9849
TGME49_217430-t26_1-p1		TGME49_217430-t26_1-p1	TGME49_217430-t26_1-p1			transcript=TGME49_217430-t26_1 gene=TGME49_217430 organism=Toxoplasma_gondii_ME49 gene_product=protease inhibitor PI1 transcript_product=protease inhibitor PI1 location=TGME49_chrXII:1832539-1834934(-) protein_length=439 sequence_SO=chromosome SO=protein_coding_gene is_pseudo=false	0.000434041	0.000703977	47782.28	16.1	18.3	21.5	21.5	NaN	14.5	3	2				130.82	140.075	144.417	166.106		201.707	16.1	18.3	21.5	21.5		14.5	22.5576	24.4717	29.1824	29.3513	0	18.9559
TGME49_217440-t26_1-p1		TGME49_217440-t26_1-p1	TGME49_217440-t26_1-p1			transcript=TGME49_217440-t26_1 gene=TGME49_217440 organism=Toxoplasma_gondii_ME49 gene_product=HCNGP family protein transcript_product=HCNGP family protein location=TGME49_chrXII:1837762-1842101(-) protein_length=493 sequence_SO=chromosome SO=protein_coding_gene is_pseudo=false	0.00349551	0.00334225	51253.42	3.2	1.6	2.8	1.7	NaN	NaN	3	1				37.8574	36.6298	35.47	38.206			3.2	1.6	2.8	1.7			4.48349	2.1396	3.8005	2.3208	0	0
TGME49_217460-t26_1-p1		TGME49_217460-t26_1-p1	TGME49_217460-t26_1-p1			transcript=TGME49_217460-t26_1 gene=TGME49_217460 organism=Toxoplasma_gondii_ME49 gene_product=glutaminyl-tRNA synthetase (GlnRS) transcript_product=glutaminyl-tRNA synthetase (GlnRS) location=TGME49_chrXII:1848594-1856018(-) protein_length=860 sequence_SO=chromosome SO=protein_coding_gene is_pseudo=false	2.13799e-10	0	95527.09	215	215.1	217.9	141.3	74.9	109.8	3	3				605.347	588.364	676.828	401.682	373.278	368.137	215	215.1	217.9	141.3	74.9	109.8	301.234	287.643	295.76	192.9	80.0538	143.542
TGME49_217480-t26_1-p1		TGME49_217480-t26_1-p1	TGME49_217480-t26_1-p1			transcript=TGME49_217480-t26_1 gene=TGME49_217480 organism=Toxoplasma_gondii_ME49 gene_product=hypothetical protein transcript_product=hypothetical protein location=TGME49_chrXII:1867132-1875006(+) protein_length=1589 sequence_SO=chromosome SO=protein_coding_gene is_pseudo=false	6.34806e-10	0	174617.01	20.8	17.6	19.9	16.8	16.7	12.9	3	3				118.674	104.863	111.877	153.058	191.333	141.804	20.8	17.6	19.9	16.8	16.7	12.9	29.1427	23.5356	27.0107	22.935	17.8491	16.8643
TGME49_217510-t26_1-p1		TGME49_217510-t26_1-p1	TGME49_217510-t26_1-p1			transcript=TGME49_217510-t26_1 gene=TGME49_217510 organism=Toxoplasma_gondii_ME49 gene_product=hypothetical protein transcript_product=hypothetical protein location=TGME49_chrXII:1885676-1887506(+) protein_length=380 sequence_SO=chromosome SO=protein_coding_gene is_pseudo=false	6.43654e-14	0	42130.65	103.8	79.1	84.1	69	63.9	93.7	3	3				301.22	250.219	237.949	209.094	306.818	296.832	103.8	79.1	84.1	69	63.9	93.7	145.433	105.777	114.151	94.1973	68.2969	122.495
TGME49_217530-t26_1-p1		TGME49_217530-t26_1-p1	TGME49_217530-t26_1-p1			transcript=TGME49_217530-t26_1 gene=TGME49_217530 organism=Toxoplasma_gondii_ME49 gene_product=hypothetical protein transcript_product=hypothetical protein location=TGME49_chrXII:1892084-1894742(+) protein_length=577 sequence_SO=chromosome SO=protein_coding_gene is_pseudo=false	1.11037e-07	0	63768.17	90.5	79.1	89	104.3	118.6	144.4	3	3				414.802	354.811	423.228	485.876	608.188	564.416	90.5	79.1	89	104.3	118.6	144.4	126.799	105.777	120.802	142.388	126.761	188.775
TGME49_217540-t26_1-p1		TGME49_217540-t26_1-p1	TGME49_217540-t26_1-p1			transcript=TGME49_217540-t26_1 gene=TGME49_217540 organism=Toxoplasma_gondii_ME49 gene_product=RNA recognition motif-containing protein transcript_product=RNA recognition motif-containing protein location=TGME49_chrXII:1896588-1898504(-) protein_length=351 sequence_SO=chromosome SO=protein_coding_gene is_pseudo=false	5.50941e-15	0	38104.15	163.4	166.2	145.6	152.4	97.8	77.9	3	3				335.979	335.691	311.89	308.588	285.119	266.724	163.4	166.2	145.6	152.4	97.8	77.9	228.938	222.251	197.626	208.053	104.529	101.839
TGME49_217550-t26_1-p1		TGME49_217550-t26_1-p1	TGME49_217550-t26_1-p1			transcript=TGME49_217550-t26_1 gene=TGME49_217550 organism=Toxoplasma_gondii_ME49 gene_product=hypothetical protein transcript_product=hypothetical protein location=TGME49_chrXII:1899724-1902812(+) protein_length=233 sequence_SO=chromosome SO=protein_coding_gene is_pseudo=false	9.26427e-08	0	24742.84	51.8	51.1	65.6	33.8	45.5	64	3	3				171.723	153.717	259.174	242.512	479.427	675.381	51.8	51.1	65.6	33.8	45.5	64	72.5765	68.3335	89.0403	46.143	48.6308	83.6676
TGME49_217555-t26_1-p1		TGME49_217555-t26_1-p1	TGME49_217555-t26_1-p1			transcript=TGME49_217555-t26_1 gene=TGME49_217555 organism=Toxoplasma_gondii_ME49 gene_product=hypothetical protein transcript_product=hypothetical protein location=TGME49_chrXII:1907934-1909281(+) protein_length=108 sequence_SO=chromosome SO=protein_coding_gene is_pseudo=false	1.53571e-05	0	11583.06	73	69.6	87	5.4	NaN	NaN	3	1				180.922	175.646	217.214	17.5571			73	69.6	87	5.4			102.28	93.0726	118.087	7.37196	0	0
TGME49_217560-t26_1-p1		TGME49_217560-t26_1-p1	TGME49_217560-t26_1-p1			transcript=TGME49_217560-t26_1 gene=TGME49_217560 organism=Toxoplasma_gondii_ME49 gene_product=DNA-directed RNA polymerase II RPB10 transcript_product=DNA-directed RNA polymerase II RPB10 location=TGME49_chrXII:1910733-1911933(-) protein_length=72 sequence_SO=chromosome SO=protein_coding_gene is_pseudo=false	3.40233e-15	0	8539.08	114.1	105.9	124.6	105.4	129.3	96.6	3	3				130.794	120.145	149.814	108.731	190.419	138.425	114.1	105.9	124.6	105.4	129.3	96.6	159.864	141.615	169.122	143.89	138.197	126.286
TGME49_217570-t26_1-p1		TGME49_217570-t26_1-p1	TGME49_217570-t26_1-p1			transcript=TGME49_217570-t26_1 gene=TGME49_217570 organism=Toxoplasma_gondii_ME49 gene_product=ribosomal protein RPS27 transcript_product=ribosomal protein RPS27 location=TGME49_chrXII:1912822-1914629(+) protein_length=151 sequence_SO=chromosome SO=protein_coding_gene is_pseudo=false	1.50786e-05	0	16954.02	713.6	1107.1	1128.6	859	2642.2	737.2	3	3				1171.61	1480.19	1797.12	1038.41	1765.1	1473.25	713.6	1107.1	1128.6	859	2642.2	737.2	999.818	1480.47	1531.87	1172.69	2824.01	963.746
TGME49_217600-t26_1-p1		TGME49_217600-t26_1-p1	TGME49_217600-t26_1-p1			transcript=TGME49_217600-t26_1 gene=TGME49_217600 organism=Toxoplasma_gondii_ME49 gene_product=calcium-dependent protein kinase CDPK9 transcript_product=calcium-dependent protein kinase CDPK9 location=TGME49_chrXII:1937256-1951873(+) protein_length=666 sequence_SO=chromosome SO=protein_coding_gene is_pseudo=false	0.000196904	0.000360231	75601.33	1.4	1.4	1.8	1	NaN	0.9	3	2				29.6392	32.6297	38.1129	40.7264		35.7608	1.4	1.4	1.8	1		0.9	1.96153	1.87215	2.44318	1.36518	0	1.17658
TGME49_217665-t26_1-p1		TGME49_217665-t26_1-p1	TGME49_217665-t26_1-p1			transcript=TGME49_217665-t26_1 gene=TGME49_217665 organism=Toxoplasma_gondii_ME49 gene_product=hypothetical protein transcript_product=hypothetical protein location=TGME49_chrXII:1980743-1982533(-) protein_length=195 sequence_SO=chromosome SO=protein_coding_gene is_pseudo=false	0.000338101	0.000703977	20820.32	2.9	2.2	2.9	1.1	NaN	NaN	3	1				12.5859	12.3067	14.7657	31.9925			2.9	2.2	2.9	1.1			4.06316	2.94195	3.93623	1.5017	0	0
TGME49_217680-t26_1-p1		TGME49_217680-t26_1-p1	TGME49_217680-t26_1-p1			transcript=TGME49_217680-t26_1 gene=TGME49_217680 organism=Toxoplasma_gondii_ME49 gene_product=hypothetical protein transcript_product=hypothetical protein location=TGME49_chrXII:1991989-2003898(-) protein_length=2234 sequence_SO=chromosome SO=protein_coding_gene is_pseudo=false	7.32315e-15	0	246146.58	93.8	96.1	93.8	164.6	137.8	121.5	3	3				726.742	708.91	722.141	1226.29	1088.2	1016.75	93.8	96.1	93.8	164.6	137.8	121.5	131.422	128.51	127.317	224.708	147.282	158.838
TGME49_217740-t26_1-p1		TGME49_217740-t26_1-p1	TGME49_217740-t26_1-p1			transcript=TGME49_217740-t26_1 gene=TGME49_217740 organism=Toxoplasma_gondii_ME49 gene_product=3-ketoacyl-(acyl-carrier-protein) reductase transcript_product=3-ketoacyl-(acyl-carrier-protein) reductase location=TGME49_chrXII:2086018-2089750(+) protein_length=376 sequence_SO=chromosome SO=protein_coding_gene is_pseudo=false	4.91146e-08	0	39040.23	158	160.7	150.7	161.9	138.5	116.3	3	3				372.263	384.717	369.9	413.86	351.749	333.883	158	160.7	150.7	161.9	138.5	116.3	221.372	214.896	204.548	221.022	148.03	152.04
TGME49_217820-t26_1-p1		TGME49_217820-t26_1-p1	TGME49_217820-t26_1-p1			transcript=TGME49_217820-t26_1 gene=TGME49_217820 organism=Toxoplasma_gondii_ME49 gene_product=PCI domain-containing protein transcript_product=PCI domain-containing protein location=TGME49_chrXII:2149943-2155311(+) protein_length=463 sequence_SO=chromosome SO=protein_coding_gene is_pseudo=false	2.1192e-10	0	51723.11	146.7	134.1	152.8	71.1	36.2	52.8	3	3				432.68	402.071	446.935	205.294	200.012	214.506	146.7	134.1	152.8	71.1	36.2	52.8	205.54	179.325	207.399	97.0642	38.6909	69.0258
TGME49_217880-t26_1-p1		TGME49_217880-t26_1-p1	TGME49_217880-t26_1-p1			transcript=TGME49_217880-t26_1 gene=TGME49_217880 organism=Toxoplasma_gondii_ME49 gene_product=RNA-binding protein Nova-1, putative transcript_product=RNA-binding protein Nova-1, putative location=TGME49_chrXII:2200494-2201732(+) protein_length=412 sequence_SO=chromosome SO=protein_coding_gene is_pseudo=false	1.6928e-10	0	41467.75	69	64.9	88.1	55.8	41.4	38	3	3				231.018	190.662	235.677	242.295	237.421	226.428	69	64.9	88.1	55.8	41.4	38	96.6752	86.7876	119.58	76.177	44.2487	49.6776
TGME49_217890-t26_1-p1		TGME49_217890-t26_1-p1	TGME49_217890-t26_1-p1			transcript=TGME49_217890-t26_1 gene=TGME49_217890 organism=Toxoplasma_gondii_ME49 gene_product=alkyl hydroperoxide reductase/ Thiol specific antioxidant/ Mal allergen, putative transcript_product=alkyl hydroperoxide reductase/ Thiol specific antioxidant/ Mal allergen, putative location=TGME49_chrXII:2204505-2205095(-) protein_length=196 sequence_SO=chromosome SO=protein_coding_gene is_pseudo=false	6.10059e-11	0	21722.13	1507.5	1497.1	1400.4	1004.7	2204.8	2380.3	3	3				2039.83	2427.43	2322.1	1605.96	1251.73	1062.61	1507.5	1497.1	1400.4	1004.7	2204.8	2380.3	2112.14	2002	1900.79	1371.59	2356.51	3111.78
TGME49_217900-t26_1-p1		TGME49_217900-t26_1-p1	TGME49_217900-t26_1-p1			transcript=TGME49_217900-t26_1 gene=TGME49_217900 organism=Toxoplasma_gondii_ME49 gene_product=hypothetical protein transcript_product=hypothetical protein location=TGME49_chrXII:2207431-2208789(-) protein_length=182 sequence_SO=chromosome SO=protein_coding_gene is_pseudo=false	1.98031e-11	0	20698.71	46.5	37	38.5	16.3	1.4	2.8	3	3				47.9773	46.4528	48.3942	34.7932	42.4789	54.3936	46.5	37	38.5	16.3	1.4	2.8	65.1507	49.4783	52.2569	22.2524	1.49633	3.66046
TGME49_217910-t26_1-p1		TGME49_217910-t26_1-p1	TGME49_217910-t26_1-p1			transcript=TGME49_217910-t26_1 gene=TGME49_217910 organism=Toxoplasma_gondii_ME49 gene_product=DNA polymerase (pol2) superfamily protein transcript_product=DNA polymerase (pol2) superfamily protein location=TGME49_chrXII:2211873-2221509(-) protein_length=2017 sequence_SO=chromosome SO=protein_coding_gene is_pseudo=false	0.00227592	0.00334225	223400.36	0.2	0.1	0.1	0.1	NaN	NaN	3	1				7.71069	3.88954	9.33562	7.50977			0.2	0.1	0.1	0.1			0.280218	0.133725	0.135732	0.136518	0	0
TGME49_218070-t26_1-p1		TGME49_218070-t26_1-p1	TGME49_218070-t26_1-p1			transcript=TGME49_218070-t26_1 gene=TGME49_218070 organism=Toxoplasma_gondii_ME49 gene_product=hypothetical protein transcript_product=hypothetical protein location=TGME49_chrXII:1729307-1737254(-) protein_length=1745 sequence_SO=chromosome SO=protein_coding_gene is_pseudo=false	0.00161923	0.00272758	186094.9	0.4	0.5	0.1	0	NaN	0	3	1				4.64099	2.98434	11.9576	4.50949			0.4	0.5	0.1	0		0	0.560436	0.668625	0.135732	0	0	0
TGME49_218200-t26_1-p1		TGME49_218200-t26_1-p1	TGME49_218200-t26_1-p1			transcript=TGME49_218200-t26_1 gene=TGME49_218200 organism=Toxoplasma_gondii_ME49 gene_product=UDP-sugar pyrophospharylase transcript_product=UDP-sugar pyrophospharylase location=TGME49_chrXII:1700331-1705956(-) protein_length=623 sequence_SO=chromosome SO=protein_coding_gene is_pseudo=false	1.19698e-10	0	67852.23	2.5	2.7	3	0.2	NaN	NaN	3	1				31.3692	29.0027	39.5307	12.4563			2.5	2.7	3	0.2			3.50273	3.61058	4.07196	0.273036	0	0
TGME49_218220-t26_1-p1		TGME49_218220-t26_1-p1	TGME49_218220-t26_1-p1			transcript=TGME49_218220-t26_1 gene=TGME49_218220 organism=Toxoplasma_gondii_ME49 gene_product=cell-cycle-associated protein kinase CDK, putative transcript_product=cell-cycle-associated protein kinase CDK, putative location=TGME49_chrXII:1667412-1670868(+) protein_length=300 sequence_SO=chromosome SO=protein_coding_gene is_pseudo=false	2.92563e-07	0	34285.47	230.9	219.8	274.1	306.2	264	441.2	3	3				822.06	749.143	830.862	982.073	1232.58	1268.76	230.9	219.8	274.1	306.2	264	441.2	323.512	293.928	372.042	418.018	282.165	576.784
TGME49_218240-t26_1-p1		TGME49_218240-t26_1-p1	TGME49_218240-t26_1-p1			transcript=TGME49_218240-t26_1 gene=TGME49_218240 organism=Toxoplasma_gondii_ME49 gene_product=hypothetical protein transcript_product=hypothetical protein location=TGME49_chrXII:1652352-1656412(-) protein_length=1246 sequence_SO=chromosome SO=protein_coding_gene is_pseudo=false	8.7179e-11	0	132282.07	78.6	70.4	72.1	88.4	73.9	72.8	3	3				555.375	464.33	507.999	618.14	666.04	620.347	78.6	70.4	72.1	88.4	73.9	72.8	110.126	94.1424	97.8629	120.682	78.9849	95.1719
TGME49_218250-t26_1-p1		TGME49_218250-t26_1-p1	TGME49_218250-t26_1-p1			transcript=TGME49_218250-t26_1 gene=TGME49_218250 organism=Toxoplasma_gondii_ME49 gene_product=TAP42 family protein transcript_product=TAP42 family protein location=TGME49_chrXII:1640033-1649988(-) protein_length=512 sequence_SO=chromosome SO=protein_coding_gene is_pseudo=false	6.83799e-11	0	56861.6	28.8	24.7	26.7	22.2	4.1	11.5	3	3				79.2988	67.7092	77.9967	68.4886	60.6491	61.8642	28.8	24.7	26.7	22.2	4.1	11.5	40.3514	33.0301	36.2405	30.307	4.38211	15.034
TGME49_218260-t26_1-p1	NA	TGME49_218260-t26_1-p1;TGME49_261240-t26_1-p1	TGME49_218260-t26_1-p1;TGME49_261240-t26_1-p1			transcript=TGME49_218260-t26_1 gene=TGME49_218260 organism=Toxoplasma_gondii_ME49 gene_product=histone H3.3 transcript_product=histone H3.3 location=TGME49_chrXII:1637998-1638408(+) protein_length=136 sequence_SO=chromosome SO=protein_coding_gene is_pseudo=false;transcript=TGME49_261240-t26_1 gene=TGME49_261240 organism=Toxoplasma_gondii_ME49 gene_product=histone H3 transcript_product=histone H3 …	0.000322924	0.000703977	15413.11;15402.05	10626.2;10626.2	9057.1;9057.1	11295.1;11295.1	20177.8;20177.8	33660.4;33660.4	30666;30666	3	3				7429.05	7137.82	9995.96	16279.5	22378.9	18990.6	10626.2	9057.1	11295.1	20177.8	33660.4	30666	14888.3	12111.6	15331.1	27546.3	35976.5	40089.9
TGME49_218270-t26_1-p1		TGME49_218270-t26_1-p1	TGME49_218270-t26_1-p1			transcript=TGME49_218270-t26_1 gene=TGME49_218270 organism=Toxoplasma_gondii_ME49 gene_product=hypothetical protein transcript_product=hypothetical protein location=TGME49_chrXII:1635126-1636217(-) protein_length=363 sequence_SO=chromosome SO=protein_coding_gene is_pseudo=false	2.64549e-05	0	39047.68	7.2	6.9	6.4	9	NaN	11.8	3	2				43.4956	38.6323	39.1529	47.7954		80.7443	7.2	6.9	6.4	9		11.8	10.0879	9.22703	8.68686	12.2866	0	15.4262
TGME49_218280-t26_1-p1		TGME49_218280-t26_1-p1	TGME49_218280-t26_1-p1			transcript=TGME49_218280-t26_1 gene=TGME49_218280 organism=Toxoplasma_gondii_ME49 gene_product=eukaryotic porin, putative transcript_product=eukaryotic porin, putative location=TGME49_chrXII:1628343-1633530(+) protein_length=466 sequence_SO=chromosome SO=protein_coding_gene is_pseudo=false	7.64529e-09	0	50570.68	147.2	148.4	134.1	234.5	250.7	248.9	3	3				481.198	455.132	475.896	735.307	746.732	854.648	147.2	148.4	134.1	234.5	250.7	248.9	206.241	198.448	182.017	320.134	267.95	325.389
TGME49_218300-t26_1-p1		TGME49_218300-t26_1-p1	TGME49_218300-t26_1-p1			transcript=TGME49_218300-t26_1 gene=TGME49_218300 organism=Toxoplasma_gondii_ME49 gene_product=zinc finger (CCCH type) motif-containing protein transcript_product=zinc finger (CCCH type) motif-containing protein location=TGME49_chrXII:1607637-1612717(-) protein_length=1199 sequence_SO=chromosome SO=protein_coding_gene is_pseudo=false	6.35833e-08	0	124070.28	3.4	2.8	2.8	1.9	0.9	0.2	3	3				39.3645	32.7111	38.6567	28.9234	66.5643	21.0162	3.4	2.8	2.8	1.9	0.9	0.2	4.76371	3.7443	3.8005	2.59384	0.961928	0.261461
TGME49_218358-t26_1-p1		TGME49_218358-t26_1-p1	TGME49_218358-t26_1-p1			transcript=TGME49_218358-t26_1 gene=TGME49_218358 organism=Toxoplasma_gondii_ME49 gene_product=zinc knuckle domain-containing protein transcript_product=zinc knuckle domain-containing protein location=TGME49_chrXII:1571751-1574609(-) protein_length=442 sequence_SO=chromosome SO=protein_coding_gene is_pseudo=false	5.59595e-11	0	48542.61	23.3	16.6	28.3	4.9	NaN	NaN	3	1				78.0941	64.0238	79.5058	60.0625			23.3	16.6	28.3	4.9			32.6454	22.1984	38.4122	6.68937	0	0
TGME49_218410-t26_1-p1		TGME49_218410-t26_1-p1	TGME49_218410-t26_1-p1			transcript=TGME49_218410-t26_1 gene=TGME49_218410 organism=Toxoplasma_gondii_ME49 gene_product=ribosomal protein RPP0 transcript_product=ribosomal protein RPP0 location=TGME49_chrXII:1531423-1532964(+) protein_length=314 sequence_SO=chromosome SO=protein_coding_gene is_pseudo=false	1.56827e-10	0	34157.51	1371.2	1274	1272.1	305	216.5	171.3	3	3				2155.08	1986.29	2251.9	489.51	446.47	328.116	1371.2	1274	1272.1	305	216.5	171.3	1921.18	1703.66	1726.65	416.379	231.397	223.942
TGME49_218420-t26_1-p1		TGME49_218420-t26_1-p1	TGME49_218420-t26_1-p1			transcript=TGME49_218420-t26_1 gene=TGME49_218420 organism=Toxoplasma_gondii_ME49 gene_product=WD domain, G-beta repeat-containing protein transcript_product=WD domain, G-beta repeat-containing protein location=TGME49_chrXII:1524280-1529034(-) protein_length=576 sequence_SO=chromosome SO=protein_coding_gene is_pseudo=false	1.16646e-09	0	62558	44.7	45.6	50.4	30.7	10.6	8.7	3	3				69.0566	83.2743	88.3232	63.7448	59.3641	88.84	44.7	45.6	50.4	30.7	10.6	8.7	62.6287	60.9786	68.409	41.911	11.3294	11.3736
TGME49_218520-t26_1-p1		TGME49_218520-t26_1-p1	TGME49_218520-t26_1-p1			transcript=TGME49_218520-t26_1 gene=TGME49_218520 organism=Toxoplasma_gondii_ME49 gene_product=microneme protein MIC6 transcript_product=microneme protein MIC6 location=TGME49_chrXII:1478619-1479668(-) protein_length=349 sequence_SO=chromosome SO=protein_coding_gene is_pseudo=false	6.22406e-08	0	36669.33	541	456.2	428.5	288.9	293	223.3	3	3				1724.54	1454.76	1278.91	859.814	900.129	690.533	541	456.2	428.5	288.9	293	223.3	757.99	610.054	581.612	394.4	313.161	291.921
TGME49_218530-t26_1-p1		TGME49_218530-t26_1-p1	TGME49_218530-t26_1-p1			transcript=TGME49_218530-t26_1 gene=TGME49_218530 organism=Toxoplasma_gondii_ME49 gene_product=proteasome-interacting thioredoxin domain-containing protein transcript_product=proteasome-interacting thioredoxin domain-containing protein location=TGME49_chrXII:1474434-1477159(+) protein_length=345 sequence_SO=chromosome SO=protein_coding_gene is_pseudo=false	1.90033e-08	0	38082.51	36.8	37.9	35.1	22.5	NaN	3.2	3	2				119.952	122.667	125.978	73.9434		30.2164	36.8	37.9	35.1	22.5		3.2	51.5601	50.6818	47.642	30.7165	0	4.18338
TGME49_218540-t26_1-p1		TGME49_218540-t26_1-p1	TGME49_218540-t26_1-p1			transcript=TGME49_218540-t26_1 gene=TGME49_218540 organism=Toxoplasma_gondii_ME49 gene_product=peptidase S15, putative transcript_product=peptidase S15, putative location=TGME49_chrXII:1470393-1474197(-) protein_length=412 sequence_SO=chromosome SO=protein_coding_gene is_pseudo=false	9.04724e-11	0	45091.33	92	189.8	145.4	163.6	127.2	159.6	3	3				308.565	313.65	319.196	503.493	566.512	705.174	92	189.8	145.4	163.6	127.2	159.6	128.9	253.81	197.355	223.343	135.952	208.646
TGME49_218570-t26_1-p1		TGME49_218570-t26_1-p1	TGME49_218570-t26_1-p1			transcript=TGME49_218570-t26_1 gene=TGME49_218570 organism=Toxoplasma_gondii_ME49 gene_product=Nin one binding (NOB1) Zn-ribbon family protein transcript_product=Nin one binding (NOB1) Zn-ribbon family protein location=TGME49_chrXII:1420369-1423485(-) protein_length=553 sequence_SO=chromosome SO=protein_coding_gene is_pseudo=false	4.91466e-08	0	61202.66	20.4	14.2	13.8	5.4	4.3	13.3	3	3				115.533	99.5636	95.5403	50.7171	89.9267	89.1591	20.4	14.2	13.8	5.4	4.3	13.3	28.5822	18.989	18.731	7.37196	4.59588	17.3872
TGME49_218590-t26_1-p1		TGME49_218590-t26_1-p1	TGME49_218590-t26_1-p1			transcript=TGME49_218590-t26_1 gene=TGME49_218590 organism=Toxoplasma_gondii_ME49 gene_product=protein phosphatase 2C domain-containing protein transcript_product=protein phosphatase 2C domain-containing protein location=TGME49_chrXII:1392658-1398435(-) protein_length=900 sequence_SO=chromosome SO=protein_coding_gene is_pseudo=false	1.23884e-10	0	97636.97	8.4	7	7.6	11.9	6.2	10.8	3	3				52.7544	42.6127	48.8751	77.3641	90.6022	84.5119	8.4	7	7.6	11.9	6.2	10.8	11.7692	9.36075	10.3156	16.2456	6.62661	14.1189
TGME49_218600-t26_1-p1		TGME49_218600-t26_1-p1	TGME49_218600-t26_1-p1			transcript=TGME49_218600-t26_1 gene=TGME49_218600 organism=Toxoplasma_gondii_ME49 gene_product=RNA recognition motif-containing protein transcript_product=RNA recognition motif-containing protein location=TGME49_chrXII:1376741-1383061(+) protein_length=752 sequence_SO=chromosome SO=protein_coding_gene is_pseudo=false	7.22922e-05	0	83928.81	2.7	3	3.4	1.8	1.5	0.8	3	3				29.8042	27.9749	32.8	25.5865	20.8921	24.4031	2.7	3	3.4	1.8	1.5	0.8	3.78294	4.01175	4.61489	2.45732	1.60321	1.04585
TGME49_218610-t26_1-p1		TGME49_218610-t26_1-p1	TGME49_218610-t26_1-p1			transcript=TGME49_218610-t26_1 gene=TGME49_218610 organism=Toxoplasma_gondii_ME49 gene_product=ATPase (DUF699) protein transcript_product=ATPase (DUF699) protein location=TGME49_chrXII:1365292-1375295(-) protein_length=1247 sequence_SO=chromosome SO=protein_coding_gene is_pseudo=false	3.21892e-08	0	136210.58	24.2	24.8	24.1	29.1	22.2	24.1	3	3				263.555	240.625	254.514	274.161	401.097	369.216	24.2	24.8	24.1	29.1	22.2	24.1	33.9064	33.1638	32.7114	39.7267	23.7275	31.5061
TGME49_218720-t26_1-p1		TGME49_218720-t26_1-p1	TGME49_218720-t26_1-p1			transcript=TGME49_218720-t26_1 gene=TGME49_218720 organism=Toxoplasma_gondii_ME49 gene_product=calcium-dependent protein kinase CDPK6 transcript_product=calcium-dependent protein kinase CDPK6 location=TGME49_chrXII:1352527-1363659(+) protein_length=1477 sequence_SO=chromosome SO=protein_coding_gene is_pseudo=false	4.92105e-06	0	160931.81	3.8	1.8	2.3	2	1.3	2.3	3	3				102.308	74.938	91.7079	82.8761	84.5726	97.7863	3.8	1.8	2.3	2	1.3	2.3	5.32414	2.40705	3.12184	2.73036	1.38945	3.0068
TGME49_218760-t26_1-p1		TGME49_218760-t26_1-p1	TGME49_218760-t26_1-p1			transcript=TGME49_218760-t26_1 gene=TGME49_218760 organism=Toxoplasma_gondii_ME49 gene_product=SNAP protein (soluble N-ethylmaleimide-sensitive factor Attachment Protein), putative transcript_product=SNAP protein (soluble N-ethylmaleimide-sensitive factor Attachment Protein), putative location=TGME49_chrXII:1324347-1327416(+) protein_length=329 sequence_SO=chromosome SO=protein_coding_gene is_pse…	3.45681e-10	0	35808.12	58.5	62.8	60.4	55.9	34.3	28.7	3	3				142.488	140.417	157.689	130.477	167.271	120.711	58.5	62.8	60.4	55.9	34.3	28.7	81.9638	83.9793	81.9822	76.3135	36.6601	37.5197
TGME49_218780-t26_1-p1		TGME49_218780-t26_1-p1	TGME49_218780-t26_1-p1			transcript=TGME49_218780-t26_1 gene=TGME49_218780 organism=Toxoplasma_gondii_ME49 gene_product=phosphoserine aminotransferase, putative transcript_product=phosphoserine aminotransferase, putative location=TGME49_chrXII:1308223-1314254(-) protein_length=481 sequence_SO=chromosome SO=protein_coding_gene is_pseudo=false	1.11247e-10	0	52754.56	165.8	160	154.7	88	40.1	46.3	3	3				244.42	262.722	246.271	132.039	110.478	78.2211	165.8	160	154.7	88	40.1	46.3	232.301	213.96	209.978	120.136	42.8592	60.5283
TGME49_218810-t26_1-p1		TGME49_218810-t26_1-p1	TGME49_218810-t26_1-p1			transcript=TGME49_218810-t26_1 gene=TGME49_218810 organism=Toxoplasma_gondii_ME49 gene_product=histidyl-tRNA synthetase transcript_product=histidyl-tRNA synthetase location=TGME49_chrXII:1283487-1287528(+) protein_length=223 sequence_SO=chromosome SO=protein_coding_gene is_pseudo=false	3.56182e-05	0	24878.35	8.2	8.9	12.6	5.3	6.7	10.6	3	3				24.3809	28.9194	38.6366	66.272	83.2462	130.786	8.2	8.9	12.6	5.3	6.7	10.6	11.4889	11.9015	17.1022	7.23545	7.16102	13.8574
TGME49_218820-t26_1-p1		TGME49_218820-t26_1-p1	TGME49_218820-t26_1-p1			transcript=TGME49_218820-t26_1 gene=TGME49_218820 organism=Toxoplasma_gondii_ME49 gene_product=alba 2 transcript_product=alba 2 location=TGME49_chrXII:1278904-1280705(+) protein_length=148 sequence_SO=chromosome SO=protein_coding_gene is_pseudo=false	1.59643e-06	0	15391.64	1221.2	1178.4	1121.5	431.1	423	279.6	3	3				2298.66	2089.95	2110.62	805.245	768.812	522.391	1221.2	1178.4	1121.5	431.1	423	279.6	1711.01	1575.82	1522.24	588.528	452.106	365.523
TGME49_218830-t26_1-p1		TGME49_218830-t26_1-p1	TGME49_218830-t26_1-p1			transcript=TGME49_218830-t26_1 gene=TGME49_218830 organism=Toxoplasma_gondii_ME49 gene_product=hypothetical protein transcript_product=hypothetical protein location=TGME49_chrXII:1267214-1276521(-) protein_length=1219 sequence_SO=chromosome SO=protein_coding_gene is_pseudo=false	1.59511e-05	0	131432.66	5.3	4.1	5.1	3.9	5	3.1	3	3				67.1948	55.7977	59.1236	70.495	116.562	111.148	5.3	4.1	5.1	3.9	5	3.1	7.42578	5.48273	6.92234	5.3242	5.34404	4.05265
TGME49_218920-t26_1-p1		TGME49_218920-t26_1-p1	TGME49_218920-t26_1-p1			transcript=TGME49_218920-t26_1 gene=TGME49_218920 organism=Toxoplasma_gondii_ME49 gene_product=proteasome subunit beta type, putative transcript_product=proteasome subunit beta type, putative location=TGME49_chrXII:1212047-1216774(+) protein_length=309 sequence_SO=chromosome SO=protein_coding_gene is_pseudo=false	3.65107e-10	0	33757.6	145.2	146.9	170.7	176.6	225.5	248.4	3	3				609.275	558.136	520.485	466.582	554.387	499.54	145.2	146.9	170.7	176.6	225.5	248.4	203.438	196.442	231.695	241.091	241.016	324.735
TGME49_218940-t26_1-p1		TGME49_218940-t26_1-p1	TGME49_218940-t26_1-p1			transcript=TGME49_218940-t26_1 gene=TGME49_218940 organism=Toxoplasma_gondii_ME49 gene_product=hypothetical protein transcript_product=hypothetical protein location=TGME49_chrXII:1198409-1201135(+) protein_length=325 sequence_SO=chromosome SO=protein_coding_gene is_pseudo=false	2.47864e-11	0	35121.31	124.6	137.7	135.2	196.2	205.8	182.8	3	3				418.971	411.243	424.945	607.661	568.368	667.08	124.6	137.7	135.2	196.2	205.8	182.8	174.576	184.139	183.51	267.848	219.961	238.976
TGME49_218960-t26_1-p1		TGME49_218960-t26_1-p1	TGME49_218960-t26_1-p1			transcript=TGME49_218960-t26_1 gene=TGME49_218960 organism=Toxoplasma_gondii_ME49 gene_product=AP2 domain transcription factor AP2XII-1 transcript_product=AP2 domain transcription factor AP2XII-1 location=TGME49_chrXII:1176935-1187769(-) protein_length=2282 sequence_SO=chromosome SO=protein_coding_gene is_pseudo=false	2.64404e-12	0	247702.81	19.3	20.2	20.2	13.4	3.3	10.9	3	3				82.8218	79.937	78.0575	95.5018	112.683	117.155	19.3	20.2	20.2	13.4	3.3	10.9	27.041	27.0125	27.4179	18.2934	3.52707	14.2496
TGME49_219080-t26_1-p1		TGME49_219080-t26_1-p1	TGME49_219080-t26_1-p1			transcript=TGME49_219080-t26_1 gene=TGME49_219080 organism=Toxoplasma_gondii_ME49 gene_product=edge expressed protein, putative transcript_product=edge expressed protein, putative location=TGME49_chrXII:1136696-1141940(+) protein_length=313 sequence_SO=chromosome SO=protein_coding_gene is_pseudo=false	1.8444e-07	0	35403.75	26.1	29.2	27.8	26.6	4.2	37	3	3				224.038	254.326	246.53	156.68	128.546	151.467	26.1	29.2	27.8	26.6	4.2	37	36.5685	39.0477	37.7335	36.3137	4.489	48.3703
TGME49_219130-t26_1-p1		TGME49_219130-t26_1-p1	TGME49_219130-t26_1-p1			transcript=TGME49_219130-t26_1 gene=TGME49_219130 organism=Toxoplasma_gondii_ME49 gene_product=NADPH-glutathione reductase transcript_product=NADPH-glutathione reductase location=TGME49_chrXII:1112844-1118444(-) protein_length=639 sequence_SO=chromosome SO=protein_coding_gene is_pseudo=false	0.000407334	0.000703977	68586.61	1.6	1.3	2.2	3.7	4	4.5	3	3				22.0164	17.113	30.1291	49.3488	80.5447	57.3607	1.6	1.3	2.2	3.7	4	4.5	2.24174	1.73843	2.98611	5.05116	4.27523	5.88288
TGME49_219140-t26_1-p1		TGME49_219140-t26_1-p1	TGME49_219140-t26_1-p1			transcript=TGME49_219140-t26_1 gene=TGME49_219140 organism=Toxoplasma_gondii_ME49 gene_product=EF-1 guanine nucleotide exchange domain-containing protein transcript_product=EF-1 guanine nucleotide exchange domain-containing protein location=TGME49_chrXII:1109700-1111336(+) protein_length=187 sequence_SO=chromosome SO=protein_coding_gene is_pseudo=false	6.16355e-07	0	20734.34	497.9	522.6	556.6	161.7	124.7	91.9	3	3				872.914	938.547	969.925	306.351	262.361	181.808	497.9	522.6	556.6	161.7	124.7	91.9	697.603	698.847	755.485	220.749	133.28	120.141
TGME49_219150-t26_1-p1		TGME49_219150-t26_1-p1	TGME49_219150-t26_1-p1			transcript=TGME49_219150-t26_1 gene=TGME49_219150 organism=Toxoplasma_gondii_ME49 gene_product=zinc finger, zz type domain-containing protein transcript_product=zinc finger, zz type domain-containing protein location=TGME49_chrXII:1103666-1108648(-) protein_length=843 sequence_SO=chromosome SO=protein_coding_gene is_pseudo=false	7.11805e-11	0	96009.93	13.3	12.6	14.1	15.3	1.3	3.1	3	3				90.9715	89.1367	91.3866	107.276	100.724	96.6724	13.3	12.6	14.1	15.3	1.3	3.1	18.6345	16.8494	19.1382	20.8872	1.38945	4.05265
TGME49_219170-t26_1-p1		TGME49_219170-t26_1-p1	TGME49_219170-t26_1-p1			transcript=TGME49_219170-t26_1 gene=TGME49_219170 organism=Toxoplasma_gondii_ME49 gene_product=hypothetical protein transcript_product=hypothetical protein location=TGME49_chrXII:1095257-1096174(+) protein_length=305 sequence_SO=chromosome SO=protein_coding_gene is_pseudo=false	1.82373e-07	0	33334.44	63.1	64.2	61.1	38.7	48.1	39.4	3	3				306.805	279.724	289.923	199.391	256.498	228.439	63.1	64.2	61.1	38.7	48.1	39.4	88.4088	85.8515	82.9323	52.8324	51.4097	51.5079
TGME49_219190-t26_1-p1		TGME49_219190-t26_1-p1	TGME49_219190-t26_1-p1			transcript=TGME49_219190-t26_1 gene=TGME49_219190 organism=Toxoplasma_gondii_ME49 gene_product=nuclear movement protein domain containing protein transcript_product=nuclear movement protein domain containing protein location=TGME49_chrXII:1085782-1088408(-) protein_length=270 sequence_SO=chromosome SO=protein_coding_gene is_pseudo=false	1.27362e-07	0	30098.53	47.9	42.4	39.2	20.5	6.9	4.6	3	3				156.338	138.514	126.135	91.6276	65.9215	43.6324	47.9	42.4	39.2	20.5	6.9	4.6	67.1122	56.6994	53.207	27.9862	7.37478	6.01361
TGME49_219200-t26_1-p1		TGME49_219200-t26_1-p1	TGME49_219200-t26_1-p1			transcript=TGME49_219200-t26_1 gene=TGME49_219200 organism=Toxoplasma_gondii_ME49 gene_product=DEAD/DEAH box RNA helicase family protein transcript_product=DEAD/DEAH box RNA helicase family protein location=TGME49_chrXII:1076130-1084911(+) protein_length=962 sequence_SO=chromosome SO=protein_coding_gene is_pseudo=false	1.85625e-09	0	107354.09	17.1	14.8	23	16.5	11.4	23	3	3				149.346	120.081	152.193	208.258	175.23	293.516	17.1	14.8	23	16.5	11.4	23	23.9586	19.7913	31.2184	22.5254	12.1844	30.068
TGME49_219210-t26_1-p1		TGME49_219210-t26_1-p1	TGME49_219210-t26_1-p1			transcript=TGME49_219210-t26_1 gene=TGME49_219210 organism=Toxoplasma_gondii_ME49 gene_product=ankyrin repeat-containing protein transcript_product=ankyrin repeat-containing protein location=TGME49_chrXII:1069661-1073979(-) protein_length=294 sequence_SO=chromosome SO=protein_coding_gene is_pseudo=false	4.71617e-07	0	30785.12	54	44.2	40.2	38.2	34.9	12.6	3	3				202.96	168.816	165.564	141.411	265.787	160.231	54	44.2	40.2	38.2	34.9	12.6	75.6589	59.1065	54.5643	52.1498	37.3014	16.4721
TGME49_219230-t26_1-p1		TGME49_219230-t26_1-p1	TGME49_219230-t26_1-p1			transcript=TGME49_219230-t26_1 gene=TGME49_219230 organism=Toxoplasma_gondii_ME49 gene_product=AMP-binding enzyme domain-containing protein transcript_product=AMP-binding enzyme domain-containing protein location=TGME49_chrXII:1047500-1055172(-) protein_length=782 sequence_SO=chromosome SO=protein_coding_gene is_pseudo=false	3.24328e-09	0	87017.44	10.6	7	6.1	17.4	11.4	10.9	3	3				61.7781	51.475	47.0307	100.879	106.952	114.23	10.6	7	6.1	17.4	11.4	10.9	14.8516	9.36075	8.27966	23.7541	12.1844	14.2496
TGME49_219250-t26_1-p1		TGME49_219250-t26_1-p1	TGME49_219250-t26_1-p1			transcript=TGME49_219250-t26_1 gene=TGME49_219250 organism=Toxoplasma_gondii_ME49 gene_product=acetyltransferase, GNAT family protein transcript_product=acetyltransferase, GNAT family protein location=TGME49_chrXII:1036333-1041731(-) protein_length=823 sequence_SO=chromosome SO=protein_coding_gene is_pseudo=false	3.3426e-11	0	89518.06	53	47	52.9	81.6	86.8	102.4	3	3				294.904	248.167	244.521	401.547	401.67	483.136	53	47	52.9	81.6	86.8	102.4	74.2578	62.8508	71.8023	111.399	92.7726	133.868
TGME49_219270-t26_1-p1		TGME49_219270-t26_1-p1	TGME49_219270-t26_1-p1			transcript=TGME49_219270-t26_1 gene=TGME49_219270 organism=Toxoplasma_gondii_ME49 gene_product=multi-pass transmembrane protein transcript_product=multi-pass transmembrane protein location=TGME49_chrXII:1010292-1011861(+) protein_length=389 sequence_SO=chromosome SO=protein_coding_gene is_pseudo=false	2.74517e-12	0	43033.37	270.1	331.6	322.8	487.5	554.3	600.9	3	3				328.524	459.21	483.098	666.004	691.684	820.535	270.1	331.6	322.8	487.5	554.3	600.9	378.435	443.432	438.143	665.524	592.441	785.56
TGME49_219280-t26_1-p1		TGME49_219280-t26_1-p1	TGME49_219280-t26_1-p1			transcript=TGME49_219280-t26_1 gene=TGME49_219280 organism=Toxoplasma_gondii_ME49 gene_product=actin like protein ALP1 transcript_product=actin like protein ALP1 location=TGME49_chrXII:998301-1004576(-) protein_length=414 sequence_SO=chromosome SO=protein_coding_gene is_pseudo=false	6.78737e-10	0	46086.25	90.2	96	100.3	70.3	54.1	26.3	3	3				143.098	159.379	180.223	104.572	129.415	116.388	90.2	96	100.3	70.3	54.1	26.3	126.378	128.376	136.139	95.972	57.8225	34.3822
TGME49_219300-t26_1-p1		TGME49_219300-t26_1-p1	TGME49_219300-t26_1-p1			transcript=TGME49_219300-t26_1 gene=TGME49_219300 organism=Toxoplasma_gondii_ME49 gene_product=ran binding protein transcript_product=ran binding protein location=TGME49_chrXII:987309-988412(+) protein_length=367 sequence_SO=chromosome SO=protein_coding_gene is_pseudo=false	6.75623e-11	0	38513.03	21.1	21.5	23.9	14.1	NaN	NaN	3	1				106.496	92.7973	99.3388	73.5357			21.1	21.5	23.9	14.1			29.563	28.7509	32.44	19.249	0	0
TGME49_219310-t26_1-p1		TGME49_219310-t26_1-p1	TGME49_219310-t26_1-p1			transcript=TGME49_219310-t26_1 gene=TGME49_219310 organism=Toxoplasma_gondii_ME49 gene_product=DnaK family protein transcript_product=DnaK family protein location=TGME49_chrXII:977608-984396(+) protein_length=818 sequence_SO=chromosome SO=protein_coding_gene is_pseudo=false	1.57601e-11	0	90142.52	505.1	537.6	506.7	315	353	159.6	3	3				1355.01	1338.66	1383.39	723.797	589.386	494.088	505.1	537.6	506.7	315	353	159.6	707.691	718.906	687.755	430.031	377.289	208.646
TGME49_219320-t26_1-p1		TGME49_219320-t26_1-p1	TGME49_219320-t26_1-p1			transcript=TGME49_219320-t26_1 gene=TGME49_219320 organism=Toxoplasma_gondii_ME49 gene_product=acid phosphatase GAP50 transcript_product=acid phosphatase GAP50 location=TGME49_chrXII:969580-972474(-) protein_length=431 sequence_SO=chromosome SO=protein_coding_gene is_pseudo=false	1.7437e-12	0	46606.85	1069.9	1144.2	1139.8	1813.2	1776.1	2558.5	3	3				2220.78	2259.35	2230.12	3701.68	3972.25	5050.81	1069.9	1144.2	1139.8	1813.2	1776.1	2558.5	1499.03	1530.08	1547.07	2475.34	1898.31	3344.74
TGME49_219440-t26_1-p1		TGME49_219440-t26_1-p1	TGME49_219440-t26_1-p1			transcript=TGME49_219440-t26_1 gene=TGME49_219440 organism=Toxoplasma_gondii_ME49 gene_product=hypothetical protein transcript_product=hypothetical protein location=TGME49_chrXII:941715-951504(-) protein_length=1707 sequence_SO=chromosome SO=protein_coding_gene is_pseudo=false	6.10198e-15	0	181402.09	6.8	7.1	5.8	4.4	2.5	5.2	3	3				74.459	69.2491	71.272	99.577	110.847	125.476	6.8	7.1	5.8	4.4	2.5	5.2	9.52741	9.49448	7.87246	6.00678	2.67202	6.79799
TGME49_219460-t26_1-p1		TGME49_219460-t26_1-p1	TGME49_219460-t26_1-p1			transcript=TGME49_219460-t26_1 gene=TGME49_219460 organism=Toxoplasma_gondii_ME49 gene_product=hypothetical protein transcript_product=hypothetical protein location=TGME49_chrXII:923809-928034(+) protein_length=1283 sequence_SO=chromosome SO=protein_coding_gene is_pseudo=false	4.22664e-07	0	136333.08	2.7	1.3	2.7	NaN	NaN	1.7	3	1				56.0602	55.2857	54.5103			80.3922	2.7	1.3	2.7			1.7	3.78294	1.73843	3.66477	0	0	2.22242
TGME49_219520-t26_1-p1		TGME49_219520-t26_1-p1	TGME49_219520-t26_1-p1			transcript=TGME49_219520-t26_1 gene=TGME49_219520 organism=Toxoplasma_gondii_ME49 gene_product=histone arginine methyltransferase PRMT1 transcript_product=histone arginine methyltransferase PRMT1 location=TGME49_chrXII:885956-889364(-) protein_length=392 sequence_SO=chromosome SO=protein_coding_gene is_pseudo=false	9.64869e-14	0	44029.22	131.9	141.6	136.9	82.4	56.3	59.8	3	3				354.905	380.293	327.07	216.323	213.534	197.329	131.9	141.6	136.9	82.4	56.3	59.8	184.804	189.355	185.817	112.491	60.1739	78.1769
TGME49_219540-t26_1-p1		TGME49_219540-t26_1-p1	TGME49_219540-t26_1-p1			transcript=TGME49_219540-t26_1 gene=TGME49_219540 organism=Toxoplasma_gondii_ME49 gene_product=cytosolic tRNA-Ala synthetase transcript_product=cytosolic tRNA-Ala synthetase location=TGME49_chrXII:862865-876562(-) protein_length=1280 sequence_SO=chromosome SO=protein_coding_gene is_pseudo=false	3.11062e-16	0	139515.92	322.9	323.2	323.1	123.3	110.8	82.2	3	3				1373.23	1378.13	1401.7	484.728	507.014	411.776	322.9	323.2	323.1	123.3	110.8	82.2	452.412	432.199	438.551	168.326	118.424	107.461
TGME49_219550-t26_1-p1		TGME49_219550-t26_1-p1	TGME49_219550-t26_1-p1			transcript=TGME49_219550-t26_1 gene=TGME49_219550 organism=Toxoplasma_gondii_ME49 gene_product=dihydrolipoyllysine-residue succinyltransferase component of oxoglutarate dehydrogenase transcript_product=dihydrolipoyllysine-residue succinyltransferase component of oxoglutarate dehydrogenase location=TGME49_chrXII:852325-859876(-) protein_length=470 sequence_SO=chromosome SO=protein_coding_gene is_p…	1.6975e-14	0	50125.99	152.1	141	125.3	282.9	290.6	242.1	3	3				627.856	599.933	668.532	1266.11	1311.99	1200.38	152.1	141	125.3	282.9	290.6	242.1	213.106	188.552	170.072	386.209	310.596	316.499
TGME49_219590-t26_1-p1		TGME49_219590-t26_1-p1	TGME49_219590-t26_1-p1			transcript=TGME49_219590-t26_1 gene=TGME49_219590 organism=Toxoplasma_gondii_ME49 gene_product=RuvB family 1 protein transcript_product=RuvB family 1 protein location=TGME49_chrXII:840604-847215(+) protein_length=492 sequence_SO=chromosome SO=protein_coding_gene is_pseudo=false	1.07168e-09	0	52950.09	58.5	49.7	57.2	47.3	43.2	35	3	3				240.745	228.402	249.645	204.667	227.453	203.04	58.5	49.7	57.2	47.3	43.2	35	81.9638	66.4613	77.6388	64.5729	46.1725	45.7557
TGME49_219630-t26_1-p1		TGME49_219630-t26_1-p1	TGME49_219630-t26_1-p1			transcript=TGME49_219630-t26_1 gene=TGME49_219630 organism=Toxoplasma_gondii_ME49 gene_product=flavodoxin domain-containing protein transcript_product=flavodoxin domain-containing protein location=TGME49_chrXII:803527-815033(+) protein_length=949 sequence_SO=chromosome SO=protein_coding_gene is_pseudo=false	1.93161e-09	0	103987.72	58	56.7	65.5	86.1	111.9	112.9	3	3				565.598	489.359	645.387	782.825	798.774	994.258	58	56.7	65.5	86.1	111.9	112.9	81.2632	75.8221	88.9045	117.542	119.6	147.595
TGME49_219682-t26_1-p1		TGME49_219682-t26_1-p1	TGME49_219682-t26_1-p1			transcript=TGME49_219682-t26_1 gene=TGME49_219682 organism=Toxoplasma_gondii_ME49 gene_product=pyruvate dehydrogenase kinase, putative transcript_product=pyruvate dehydrogenase kinase, putative location=TGME49_chrXII:729240-736911(-) protein_length=758 sequence_SO=chromosome SO=protein_coding_gene is_pseudo=false	6.36141e-07	0	82162.32	13.3	13.5	13.1	29.4	14.2	17	3	3				32.3574	32.4325	37.8884	69.7771	87.5781	93.3362	13.3	13.5	13.1	29.4	14.2	17	18.6345	18.0529	17.7809	40.1362	15.1771	22.2242
TGME49_219690-t26_1-p1		TGME49_219690-t26_1-p1	TGME49_219690-t26_1-p1			transcript=TGME49_219690-t26_1 gene=TGME49_219690 organism=Toxoplasma_gondii_ME49 gene_product=hypothetical protein transcript_product=hypothetical protein location=TGME49_chrXII:724890-727484(-) protein_length=208 sequence_SO=chromosome SO=protein_coding_gene is_pseudo=false	2.71059e-07	0	23379.47	184	190.6	153.9	44.6	45.1	21.8	3	3				447.948	513.325	551.367	162.86	170.379	185.156	184	190.6	153.9	44.6	45.1	21.8	257.801	254.88	208.892	60.887	48.2033	28.4993
TGME49_219700-t26_1-p1		TGME49_219700-t26_1-p1	TGME49_219700-t26_1-p1			transcript=TGME49_219700-t26_1 gene=TGME49_219700 organism=Toxoplasma_gondii_ME49 gene_product=DNA replication licensing factor MCM4, putative transcript_product=DNA replication licensing factor MCM4, putative location=TGME49_chrXII:713805-722380(+) protein_length=1014 sequence_SO=chromosome SO=protein_coding_gene is_pseudo=false	3.52912e-12	0	111886.43	76.2	72.5	78.7	39.7	40.3	32.9	3	3				253.734	253.199	298.683	211.498	271.389	213.133	76.2	72.5	78.7	39.7	40.3	32.9	106.763	96.9507	106.821	54.1976	43.073	43.0104
TGME49_219710-t26_1-p1		TGME49_219710-t26_1-p1	TGME49_219710-t26_1-p1			transcript=TGME49_219710-t26_1 gene=TGME49_219710 organism=Toxoplasma_gondii_ME49 gene_product=hypothetical protein transcript_product=hypothetical protein location=TGME49_chrXII:697114-708721(-) protein_length=1893 sequence_SO=chromosome SO=protein_coding_gene is_pseudo=false	1.07241e-09	0	200025.72	22.1	18.4	22.5	25	11.6	18.5	3	3				153.58	148.569	160.577	176.87	187.627	150.932	22.1	18.4	22.5	25	11.6	18.5	30.9641	24.6054	30.5397	34.1295	12.3982	24.1852
TGME49_219720-t26_1-p1		TGME49_219720-t26_1-p1	TGME49_219720-t26_1-p1			transcript=TGME49_219720-t26_1 gene=TGME49_219720 organism=Toxoplasma_gondii_ME49 gene_product=Ras-related protein Rab-5C, putative transcript_product=Ras-related protein Rab-5C, putative location=TGME49_chrXII:691264-691995(+) protein_length=243 sequence_SO=chromosome SO=protein_coding_gene is_pseudo=false	5.58107e-06	0	25801.06	49.5	44.8	36.7	54.2	35.5	50.4	3	3				139.082	125.299	105.658	154.705	280.763	197.16	49.5	44.8	36.7	54.2	35.5	50.4	69.354	59.9088	49.8137	73.9927	37.9427	65.8882
TGME49_219730-t26_1-p1		TGME49_219730-t26_1-p1	TGME49_219730-t26_1-p1			transcript=TGME49_219730-t26_1 gene=TGME49_219730 organism=Toxoplasma_gondii_ME49 gene_product=hypothetical protein transcript_product=hypothetical protein location=TGME49_chrXII:686187-687643(+) protein_length=438 sequence_SO=chromosome SO=protein_coding_gene is_pseudo=false	0.000306251	0.000703977	49537.01	3.8	0.9	1.1	6.8	8.6	3	3	3				26.1389	16.4981	19.9511	59.0433	69.969	56.1461	3.8	0.9	1.1	6.8	8.6	3	5.32414	1.20353	1.49305	9.28321	9.19175	3.92192
TGME49_219750-t26_1-p1		TGME49_219750-t26_1-p1	TGME49_219750-t26_1-p1			transcript=TGME49_219750-t26_1 gene=TGME49_219750 organism=Toxoplasma_gondii_ME49 gene_product=cytochrome c, putative transcript_product=cytochrome c, putative location=TGME49_chrXII:663478-664469(-) protein_length=115 sequence_SO=chromosome SO=protein_coding_gene is_pseudo=false	4.13749e-09	0	12453.25	972.9	1074.5	1116.7	753.2	625	547.1	3	3				1842.02	2266.02	2783.42	1720.66	1428.9	1452.47	972.9	1074.5	1116.7	753.2	625	547.1	1363.12	1436.88	1515.72	1028.25	668.005	715.227
TGME49_219760-t26_1-p1		TGME49_219760-t26_1-p1	TGME49_219760-t26_1-p1			transcript=TGME49_219760-t26_1 gene=TGME49_219760 organism=Toxoplasma_gondii_ME49 gene_product=N-acetyltransferase family protein transcript_product=N-acetyltransferase family protein location=TGME49_chrXII:657918-661431(-) protein_length=221 sequence_SO=chromosome SO=protein_coding_gene is_pseudo=false	8.39196e-09	0	24641.71	60	47.7	65.3	66.3	92.7	81.1	3	3				117.057	101.159	132.99	215.139	289.169	289.005	60	47.7	65.3	66.3	92.7	81.1	84.0654	63.7868	88.6331	90.5113	99.0785	106.023
TGME49_219790-t26_1-p1		TGME49_219790-t26_1-p1	TGME49_219790-t26_1-p1			transcript=TGME49_219790-t26_1 gene=TGME49_219790 organism=Toxoplasma_gondii_ME49 gene_product=pre-mRNA processing factor PRP3 transcript_product=pre-mRNA processing factor PRP3 location=TGME49_chrXII:642583-651901(-) protein_length=694 sequence_SO=chromosome SO=protein_coding_gene is_pseudo=false	1.18208e-09	0	76834.3	35.2	35.6	33.6	27.4	19.9	6.2	3	3				101.826	109.838	118.627	107.517	144.902	148.455	35.2	35.6	33.6	27.4	19.9	6.2	49.3184	47.6061	45.606	37.4059	21.2693	8.1053
TGME49_219800-t26_1-p1		TGME49_219800-t26_1-p1	TGME49_219800-t26_1-p1			transcript=TGME49_219800-t26_1 gene=TGME49_219800 organism=Toxoplasma_gondii_ME49 gene_product=vacuolar ATP synthase subunit b, putative transcript_product=vacuolar ATP synthase subunit b, putative location=TGME49_chrXII:638220-640954(+) protein_length=505 sequence_SO=chromosome SO=protein_coding_gene is_pseudo=false	6.86704e-10	0	56614.36	263.9	293.8	263.6	258.9	272.2	299.8	3	3				851.622	947.382	946.667	785.954	796.896	672.005	263.9	293.8	263.6	258.9	272.2	299.8	369.748	392.884	357.79	353.445	290.93	391.93
TGME49_219810-t26_1-p1		TGME49_219810-t26_1-p1	TGME49_219810-t26_1-p1			transcript=TGME49_219810-t26_1 gene=TGME49_219810 organism=Toxoplasma_gondii_ME49 gene_product=hypothetical protein transcript_product=hypothetical protein location=TGME49_chrXII:629022-635109(-) protein_length=966 sequence_SO=chromosome SO=protein_coding_gene is_pseudo=false	1.22096e-10	0	106329.04	49.5	50.4	39.8	34.3	18.6	19.3	3	3				144.847	136.833	137.311	122.481	160.23	150.671	49.5	50.4	39.8	34.3	18.6	19.3	69.354	67.3974	54.0214	46.8256	19.8798	25.231
TGME49_219820-t26_1-p1	NA	TGME49_219820-t26_1-p1;TGME49_289750-t26_1-p1	TGME49_219820-t26_1-p1;TGME49_289750-t26_1-p1			transcript=TGME49_219820-t26_1 gene=TGME49_219820 organism=Toxoplasma_gondii_ME49 gene_product=polyubiquitin UbC, putative transcript_product=polyubiquitin UbC, putative location=TGME49_chrXII:621317-623152(-) protein_length=611 sequence_SO=chromosome SO=protein_coding_gene is_pseudo=false;transcript=TGME49_289750-t26_1 gene=TGME49_289750 organism=Toxoplasma_gondii_ME49 gene_product=ribosomal-ubi…	8.98333e-07	0	68580.75;14685.22	1304.1;8476.6	1678.5;10910.5	1694.6;11015.2	2375.7;15442.1	4699.1;30544.3	3278;21306.9	3	3				8359.4	8319.75	10462.2	14407.4	22475.1	19829.9	1304.1	1678.5	1694.6	2375.7	4699.1	3278	1827.16	2244.57	2300.12	3243.25	5022.44	4285.35
TGME49_219850-t26_1-p1		TGME49_219850-t26_1-p1	TGME49_219850-t26_1-p1			transcript=TGME49_219850-t26_1 gene=TGME49_219850 organism=Toxoplasma_gondii_ME49 gene_product=prolyl-tRNA synthetase (ProRS) transcript_product=prolyl-tRNA synthetase (ProRS) location=TGME49_chrXII:593135-602054(-) protein_length=830 sequence_SO=chromosome SO=protein_coding_gene is_pseudo=false	9.47216e-11	0	93478.78	320.1	311.4	300.7	163.9	132.1	111.7	3	3				1031.57	1025.8	1023.91	541.29	503.371	408.295	320.1	311.4	300.7	163.9	132.1	111.7	448.489	416.42	408.147	223.753	141.19	146.026
TGME49_219860-t26_1-p1		TGME49_219860-t26_1-p1	TGME49_219860-t26_1-p1			transcript=TGME49_219860-t26_1 gene=TGME49_219860 organism=Toxoplasma_gondii_ME49 gene_product=replication licensing factor, putative transcript_product=replication licensing factor, putative location=TGME49_chrXII:579608-588861(-) protein_length=972 sequence_SO=chromosome SO=protein_coding_gene is_pseudo=false	1.39423e-09	0	108255.65	52.8	51.1	49.9	30.2	10.8	23.6	3	3				150.812	148.027	149.972	119.282	144.834	158.919	52.8	51.1	49.9	30.2	10.8	23.6	73.9776	68.3335	67.7303	41.2284	11.5431	30.8524
TGME49_220090-t26_1-p1		TGME49_220090-t26_1-p1	TGME49_220090-t26_1-p1			transcript=TGME49_220090-t26_1 gene=TGME49_220090 organism=Toxoplasma_gondii_ME49 gene_product=hypothetical protein transcript_product=hypothetical protein location=TGME49_chrV:123734-125829(+) protein_length=263 sequence_SO=chromosome SO=protein_coding_gene is_pseudo=false	4.76946e-12	0	28049.97	44.7	37.5	37.6	40.1	23.9	7.1	3	3				81.1897	79.2585	77.1415	111.471	214.433	168.903	44.7	37.5	37.6	40.1	23.9	7.1	62.6287	50.1469	51.0353	54.7437	25.5445	9.28187
TGME49_220100-t26_1-p1		TGME49_220100-t26_1-p1	TGME49_220100-t26_1-p1			transcript=TGME49_220100-t26_1 gene=TGME49_220100 organism=Toxoplasma_gondii_ME49 gene_product=phosphoribosylpyrophosphate synthetase transcript_product=phosphoribosylpyrophosphate synthetase location=TGME49_chrV:128008-130772(+) protein_length=557 sequence_SO=chromosome SO=protein_coding_gene is_pseudo=false	1.2165e-10	0	61019.45	138.6	124.8	116.6	180.8	189.4	162.8	3	3				373.989	385.016	415.345	625.179	622.41	592.656	138.6	124.8	116.6	180.8	189.4	162.8	194.191	166.889	158.264	246.824	202.432	212.829
TGME49_220190-t26_1-p1		TGME49_220190-t26_1-p1	TGME49_220190-t26_1-p1			transcript=TGME49_220190-t26_1 gene=TGME49_220190 organism=Toxoplasma_gondii_ME49 gene_product=hypothetical protein transcript_product=hypothetical protein location=TGME49_chrV:194076-198813(-) protein_length=560 sequence_SO=chromosome SO=protein_coding_gene is_pseudo=false	0.0028353	0.00334225	60949.76	6.1	6.5	7.2	8.2	NaN	1.8	3	2				69.3353	72.5981	90.8494	96.7024		135.466	6.1	6.5	7.2	8.2		1.8	8.54665	8.69213	9.77271	11.1945	0	2.35315
TGME49_220240-t26_1-p1		TGME49_220240-t26_1-p1	TGME49_220240-t26_1-p1			transcript=TGME49_220240-t26_1 gene=TGME49_220240 organism=Toxoplasma_gondii_ME49 gene_product=hypothetical protein transcript_product=hypothetical protein location=TGME49_chrV:238210-239790(-) protein_length=526 sequence_SO=chromosome SO=protein_coding_gene is_pseudo=false	1.80953e-08	0	54102.51	451.7	515.2	530.9	886.1	1118.6	887.3	3	3				2573.74	2463.03	2672.37	4760.06	4315.1	4483.04	451.7	515.2	530.9	886.1	1118.6	887.3	632.873	688.951	720.602	1209.68	1195.57	1159.97
TGME49_220250-t26_1-p1		TGME49_220250-t26_1-p1	TGME49_220250-t26_1-p1			transcript=TGME49_220250-t26_1 gene=TGME49_220250 organism=Toxoplasma_gondii_ME49 gene_product=Nucleotide-sensitive chloride conductance regulator (ICln) protein transcript_product=Nucleotide-sensitive chloride conductance regulator (ICln) protein location=TGME49_chrV:242126-244725(-) protein_length=206 sequence_SO=chromosome SO=protein_coding_gene is_pseudo=false	2.28912e-09	0	22208.11	80.6	90.9	37.8	8.3	6.2	7.1	3	3				174.277	193.698	205.984	55.5339	41.639	47.7682	80.6	90.9	37.8	8.3	6.2	7.1	112.928	121.556	51.3067	11.331	6.62661	9.28187
TGME49_220260-t26_1-p1		TGME49_220260-t26_1-p1	TGME49_220260-t26_1-p1			transcript=TGME49_220260-t26_1 gene=TGME49_220260 organism=Toxoplasma_gondii_ME49 gene_product=hypothetical protein transcript_product=hypothetical protein location=TGME49_chrV:246292-248082(+) protein_length=596 sequence_SO=chromosome SO=protein_coding_gene is_pseudo=false	7.43661e-13	0	63403.95	32.6	27.4	29.3	11.9	7.8	5.7	3	3				72.2572	69.6817	69.8789	46.7811	77.5278	88.6941	32.6	27.4	29.3	11.9	7.8	5.7	45.6755	36.6407	39.7695	16.2456	8.33671	7.45165
TGME49_220270-t26_1-p1		TGME49_220270-t26_1-p1	TGME49_220270-t26_1-p1			transcript=TGME49_220270-t26_1 gene=TGME49_220270 organism=Toxoplasma_gondii_ME49 gene_product=alveolin domain containing intermediate filament IMC6 transcript_product=alveolin domain containing intermediate filament IMC6 location=TGME49_chrV:250740-252074(-) protein_length=444 sequence_SO=chromosome SO=protein_coding_gene is_pseudo=false	5.21034e-13	0	48634.93	413.5	439.3	398	382.7	404.9	411.9	3	3				476.817	489.599	495.585	445.915	569.704	512.666	413.5	439.3	398	382.7	404.9	411.9	579.351	587.454	540.214	522.454	432.761	538.479
TGME49_220360-t26_1-p1		TGME49_220360-t26_1-p1	TGME49_220360-t26_1-p1			transcript=TGME49_220360-t26_1 gene=TGME49_220360 organism=Toxoplasma_gondii_ME49 gene_product=FAD binding domain-containing protein transcript_product=FAD binding domain-containing protein location=TGME49_chrV:320814-330548(+) protein_length=1390 sequence_SO=chromosome SO=protein_coding_gene is_pseudo=false	7.65297e-08	0	148570.39	6.1	5.8	6.2	1.9	NaN	0.7	3	2				48.6437	42.0058	44.6186	32.9054		36.4434	6.1	5.8	6.2	1.9		0.7	8.54665	7.75605	8.41539	2.59384	0	0.915114
TGME49_220390-t26_1-p1		TGME49_220390-t26_1-p1	TGME49_220390-t26_1-p1			transcript=TGME49_220390-t26_1 gene=TGME49_220390 organism=Toxoplasma_gondii_ME49 gene_product=hypothetical protein transcript_product=hypothetical protein location=TGME49_chrV:346665-349659(+) protein_length=274 sequence_SO=chromosome SO=protein_coding_gene is_pseudo=false	3.9971e-08	0	29293.82	22.3	19.6	22.1	22.6	14.3	22	3	3				143.24	126.558	145.024	148.396	137.252	147.404	22.3	19.6	22.1	22.6	14.3	22	31.2443	26.2101	29.9968	30.853	15.284	28.7607
TGME49_220400-t26_1-p1		TGME49_220400-t26_1-p1	TGME49_220400-t26_1-p1			transcript=TGME49_220400-t26_1 gene=TGME49_220400 organism=Toxoplasma_gondii_ME49 gene_product=actin depolymerizing factor ADF transcript_product=actin depolymerizing factor ADF location=TGME49_chrV:352732-354045(-) protein_length=118 sequence_SO=chromosome SO=protein_coding_gene is_pseudo=false	3.62754e-08	0	12921.96	4942.8	5721.8	4749.6	1329.2	1202.9	691.3	3	3				4223.47	4542.98	4612.04	1066.32	905.5	610.168	4942.8	5721.8	4749.6	1329.2	1202.9	691.3	6925.31	7651.48	6446.73	1814.6	1285.67	903.741
TGME49_220490-t26_1-p1		TGME49_220490-t26_1-p1	TGME49_220490-t26_1-p1			transcript=TGME49_220490-t26_1 gene=TGME49_220490 organism=Toxoplasma_gondii_ME49 gene_product=pre-rRNA-processing protein PNO1, putative transcript_product=pre-rRNA-processing protein PNO1, putative location=TGME49_chrV:414846-415733(+) protein_length=295 sequence_SO=chromosome SO=protein_coding_gene is_pseudo=false	3.11046e-08	0	32824.53	46.1	59.8	63.5	101.8	4.6	151.3	3	3				284.382	309.513	320.848	348.247	407.671	987.194	46.1	59.8	63.5	101.8	4.6	151.3	64.5903	79.9676	86.1899	138.975	4.91652	197.795
TGME49_220500-t26_1-p1		TGME49_220500-t26_1-p1	TGME49_220500-t26_1-p1			transcript=TGME49_220500-t26_1 gene=TGME49_220500 organism=Toxoplasma_gondii_ME49 gene_product=UBX domain-containing protein transcript_product=UBX domain-containing protein location=TGME49_chrV:419288-423470(+) protein_length=387 sequence_SO=chromosome SO=protein_coding_gene is_pseudo=false	5.89447e-08	0	43078.68	170.4	176.8	153.8	65.7	27.3	45.4	3	3				634.63	634.756	701.331	255.438	164.748	202.527	170.4	176.8	153.8	65.7	27.3	45.4	238.746	236.426	208.756	89.6922	29.1785	59.3517
TGME49_220510-t26_1-p1		TGME49_220510-t26_1-p1	TGME49_220510-t26_1-p1			transcript=TGME49_220510-t26_1 gene=TGME49_220510 organism=Toxoplasma_gondii_ME49 gene_product=hypothetical protein transcript_product=hypothetical protein location=TGME49_chrV:426714-428597(+) protein_length=627 sequence_SO=chromosome SO=protein_coding_gene is_pseudo=false	9.66645e-06	0	65806.65	9.7	10.3	9.2	1.3	NaN	NaN	3	1				104.597	97.7486	94.5202	58.0225			9.7	10.3	9.2	1.3			13.5906	13.7737	12.4874	1.77473	0	0
TGME49_220600-t26_1-p1		TGME49_220600-t26_1-p1	TGME49_220600-t26_1-p1			transcript=TGME49_220600-t26_1 gene=TGME49_220600 organism=Toxoplasma_gondii_ME49 gene_product=hypothetical protein transcript_product=hypothetical protein location=TGME49_chrV:479325-483044(+) protein_length=755 sequence_SO=chromosome SO=protein_coding_gene is_pseudo=false	2.58998e-08	0	82440	14.6	13.9	14.7	19.1	13.8	15.7	3	3				41.2548	46.3329	65.5848	82.8211	91.8762	92.3544	14.6	13.9	14.7	19.1	13.8	15.7	20.4559	18.5878	19.9526	26.0749	14.7496	20.5247
TGME49_220610-t26_1-p1		TGME49_220610-t26_1-p1	TGME49_220610-t26_1-p1			transcript=TGME49_220610-t26_1 gene=TGME49_220610 organism=Toxoplasma_gondii_ME49 gene_product=protein phosphatase 2C domain-containing protein transcript_product=protein phosphatase 2C domain-containing protein location=TGME49_chrV:485940-489825(-) protein_length=548 sequence_SO=chromosome SO=protein_coding_gene is_pseudo=false	0.00012619	0.000360231	58057.36	8.8	8.5	10.2	1	NaN	NaN	3	1				37.3307	40.9287	59.728	25.9491			8.8	8.5	10.2	1			12.3296	11.3666	13.8447	1.36518	0	0
TGME49_220860-t26_1-p1		TGME49_220860-t26_1-p1	TGME49_220860-t26_1-p1			transcript=TGME49_220860-t26_1 gene=TGME49_220860 organism=Toxoplasma_gondii_ME49 gene_product=DEAD/DEAH box helicase transcript_product=DEAD/DEAH box helicase location=TGME49_chrII:24997-28873(+) protein_length=602 sequence_SO=chromosome SO=protein_coding_gene is_pseudo=false	4.98196e-09	0	65158.39	106.4	111.4	110.8	74.5	61.4	51.5	3	3				239.892	261.443	270.001	155.344	181.888	173.416	106.4	111.4	110.8	74.5	61.4	51.5	149.076	148.97	150.391	101.706	65.6248	67.3263
TGME49_220890-t26_1-p1		TGME49_220890-t26_1-p1	TGME49_220890-t26_1-p1			transcript=TGME49_220890-t26_1 gene=TGME49_220890 organism=Toxoplasma_gondii_ME49 gene_product=hypothetical protein transcript_product=hypothetical protein location=TGME49_chrII:38762-41471(-) protein_length=454 sequence_SO=chromosome SO=protein_coding_gene is_pseudo=false	1.26788e-09	0	51195.94	56.1	53.7	47.3	82.5	88.3	72.9	3	3				196.206	191.774	172.864	309.446	333.87	271.946	56.1	53.7	47.3	82.5	88.3	72.9	78.6012	71.8103	64.2013	112.627	94.3758	95.3026
TGME49_220900-t26_1-p1		TGME49_220900-t26_1-p1	TGME49_220900-t26_1-p1			transcript=TGME49_220900-t26_1 gene=TGME49_220900 organism=Toxoplasma_gondii_ME49 gene_product=hypothetical protein transcript_product=hypothetical protein location=TGME49_chrII:43132-45252(+) protein_length=706 sequence_SO=chromosome SO=protein_coding_gene is_pseudo=false	6.83056e-12	0	78151.94	100.9	95.9	100.3	88.4	73.6	81	3	3				247.921	226.834	240.337	222.439	250.576	247.07	100.9	95.9	100.3	88.4	73.6	81	141.37	128.242	136.139	120.682	78.6643	105.892
TGME49_220930-t26_1-p1		TGME49_220930-t26_1-p1	TGME49_220930-t26_1-p1			transcript=TGME49_220930-t26_1 gene=TGME49_220930 organism=Toxoplasma_gondii_ME49 gene_product=hypothetical protein transcript_product=hypothetical protein location=TGME49_chrII:69415-74717(-) protein_length=687 sequence_SO=chromosome SO=protein_coding_gene is_pseudo=false	2.4565e-13	0	74167.66	30.4	31.3	22.9	42.8	49.5	62.2	3	3				306.633	274.989	240.949	372.784	423.763	575.664	30.4	31.3	22.9	42.8	49.5	62.2	42.5931	41.8559	31.0827	58.4296	52.906	81.3144
TGME49_221170-t26_1-p1		TGME49_221170-t26_1-p1	TGME49_221170-t26_1-p1			transcript=TGME49_221170-t26_1 gene=TGME49_221170 organism=Toxoplasma_gondii_ME49 gene_product=CAAX metallo endopeptidase transcript_product=CAAX metallo endopeptidase location=TGME49_chrII:103057-107134(+) protein_length=432 sequence_SO=chromosome SO=protein_coding_gene is_pseudo=false	2.62882e-08	0	49432.26	30.6	29.9	32.2	64	51.8	81.8	3	3				44.9379	41.5539	47.0527	96.7757	91.4605	130.839	30.6	29.9	32.2	64	51.8	81.8	42.8734	39.9838	43.7057	87.3714	55.3643	106.938
TGME49_221180-t26_1-p1		TGME49_221180-t26_1-p1	TGME49_221180-t26_1-p1			transcript=TGME49_221180-t26_1 gene=TGME49_221180 organism=Toxoplasma_gondii_ME49 gene_product=hypothetical protein transcript_product=hypothetical protein location=TGME49_chrII:109544-114763(-) protein_length=768 sequence_SO=chromosome SO=protein_coding_gene is_pseudo=false	1.7237e-11	0	77084.61	102.7	84.7	91.1	82.8	31.8	18.4	3	3				186.175	173.939	169.981	138.848	134.231	103.039	102.7	84.7	91.1	82.8	31.8	18.4	143.892	113.265	123.652	113.037	33.9881	24.0544
TGME49_221200-t26_1-p1		TGME49_221200-t26_1-p1	TGME49_221200-t26_1-p1			transcript=TGME49_221200-t26_1 gene=TGME49_221200 organism=Toxoplasma_gondii_ME49 gene_product=CW-type Zinc Finger protein transcript_product=CW-type Zinc Finger protein location=TGME49_chrII:120151-131162(-) protein_length=2794 sequence_SO=chromosome SO=protein_coding_gene is_pseudo=false	3.02223e-08	0	296264.66	1.6	1.7	1.9	1	NaN	0.5	3	2				46.5933	48.2895	45.8022	48.5733		47.4974	1.6	1.7	1.9	1		0.5	2.24174	2.27333	2.57891	1.36518	0	0.653653
TGME49_221210-t26_1-p1		TGME49_221210-t26_1-p1	TGME49_221210-t26_1-p1			transcript=TGME49_221210-t26_1 gene=TGME49_221210 organism=Toxoplasma_gondii_ME49 gene_product=cyclophilin transcript_product=cyclophilin location=TGME49_chrII:135770-137645(+) protein_length=179 sequence_SO=chromosome SO=protein_coding_gene is_pseudo=false	2.21482e-07	0	19604.32	3340.8	3451	3317.7	1878.5	1871.1	1329.3	3	3				2664.46	2819.47	2628.66	1543.8	1312.53	975.203	3340.8	3451	3317.7	1878.5	1871.1	1329.3	4680.76	4614.85	4503.19	2564.49	1999.85	1737.8
TGME49_221230-t26_1-p1		TGME49_221230-t26_1-p1	TGME49_221230-t26_1-p1			transcript=TGME49_221230-t26_1 gene=TGME49_221230 organism=Toxoplasma_gondii_ME49 gene_product=hypothetical protein transcript_product=hypothetical protein location=TGME49_chrII:161630-167204(-) protein_length=574 sequence_SO=chromosome SO=protein_coding_gene is_pseudo=false	2.30041e-10	0	61779.79	132.9	126.6	145.4	417.2	400.5	467.5	3	3				1493.88	1338.31	1364.73	2612.61	2677.51	3103.64	132.9	126.6	145.4	417.2	400.5	467.5	186.205	169.296	197.355	569.552	428.058	611.166
TGME49_221320-t26_1-p1		TGME49_221320-t26_1-p1	TGME49_221320-t26_1-p1			transcript=TGME49_221320-t26_1 gene=TGME49_221320 organism=Toxoplasma_gondii_ME49 gene_product=acetyl-CoA carboxylase ACC1 transcript_product=acetyl-CoA carboxylase ACC1 location=TGME49_chrII:236225-252286(-) protein_length=2612 sequence_SO=chromosome SO=protein_coding_gene is_pseudo=false	4.13645e-14	0	287681.76	53.2	50.7	54	52.6	25.1	42.1	3	3				205.839	203.131	222.387	245.214	314.022	297.93	53.2	50.7	54	52.6	25.1	42.1	74.538	67.7986	73.2954	71.8084	26.8271	55.0376
TGME49_221350-t26_1-p1		TGME49_221350-t26_1-p1	TGME49_221350-t26_1-p1			transcript=TGME49_221350-t26_1 gene=TGME49_221350 organism=Toxoplasma_gondii_ME49 gene_product=Ctr copper transporter family protein transcript_product=Ctr copper transporter family protein location=TGME49_chrII:278393-280984(+) protein_length=300 sequence_SO=chromosome SO=protein_coding_gene is_pseudo=false	1.23149e-05	0	32176.47	5.3	11.2	2.9	4	5.6	3.5	3	3				61.3026	48.4023	44.125	61.9593	87.1148	53.6702	5.3	11.2	2.9	4	5.6	3.5	7.42578	14.9772	3.93623	5.46071	5.98533	4.57557
TGME49_221380-t26_1-p1		TGME49_221380-t26_1-p1	TGME49_221380-t26_1-p1			transcript=TGME49_221380-t26_1 gene=TGME49_221380 organism=Toxoplasma_gondii_ME49 gene_product=alba 1 transcript_product=alba 1 location=TGME49_chrII:298565-299912(-) protein_length=247 sequence_SO=chromosome SO=protein_coding_gene is_pseudo=false	1.47542e-06	0	27228.29	1249.9	1274.3	1401	522.4	501.5	329.3	3	3				1598.23	1566.18	1799.69	642.014	641.945	521.522	1249.9	1274.3	1401	522.4	501.5	329.3	1751.22	1704.06	1901.61	713.169	536.007	430.496
TGME49_221390-t26_1-p1		TGME49_221390-t26_1-p1	TGME49_221390-t26_1-p1			transcript=TGME49_221390-t26_1 gene=TGME49_221390 organism=Toxoplasma_gondii_ME49 gene_product=hypothetical protein transcript_product=hypothetical protein location=TGME49_chrII:303287-309176(-) protein_length=875 sequence_SO=chromosome SO=protein_coding_gene is_pseudo=false	1.04578e-08	0	96463.79	1	0.8	1.9	0.2	NaN	0.2	3	2				15.8829	4.28193	32.3109	19.1902		19.8946	1	0.8	1.9	0.2		0.2	1.40109	1.0698	2.57891	0.273036	0	0.261461
TGME49_221460-t26_1-p1		TGME49_221460-t26_1-p1	TGME49_221460-t26_1-p1			transcript=TGME49_221460-t26_1 gene=TGME49_221460 organism=Toxoplasma_gondii_ME49 gene_product=phosphoglycerate mutase family protein transcript_product=phosphoglycerate mutase family protein location=TGME49_chrII:366572-372686(+) protein_length=451 sequence_SO=chromosome SO=protein_coding_gene is_pseudo=false	3.8178e-07	0	48719.8	5.3	4.4	5.9	10.7	NaN	11.7	3	2				70.8175	57.671	76.7948	183.72		201.464	5.3	4.4	5.9	10.7		11.7	7.42578	5.8839	8.0082	14.6074	0	15.2955
TGME49_221470-t26_1-p1		TGME49_221470-t26_1-p1	TGME49_221470-t26_1-p1			transcript=TGME49_221470-t26_1 gene=TGME49_221470 organism=Toxoplasma_gondii_ME49 gene_product=hypothetical protein transcript_product=hypothetical protein location=TGME49_chrII:377607-384556(+) protein_length=552 sequence_SO=chromosome SO=protein_coding_gene is_pseudo=false	5.76852e-10	0	61517.27	213.2	211.6	183.2	146.6	108.5	25.2	3	3				445.755	425.782	360.279	261.855	191.927	136.085	213.2	211.6	183.2	146.6	108.5	25.2	298.712	282.962	248.661	200.135	115.966	32.9441
TGME49_221480-t26_1-p1		TGME49_221480-t26_1-p1	TGME49_221480-t26_1-p1			transcript=TGME49_221480-t26_1 gene=TGME49_221480 organism=Toxoplasma_gondii_ME49 gene_product=hypothetical protein transcript_product=hypothetical protein location=TGME49_chrII:388526-390872(-) protein_length=290 sequence_SO=chromosome SO=protein_coding_gene is_pseudo=false	6.39523e-07	0	31704.33	38.6	32.7	36	19.8	10.3	16.9	3	3				278.045	236.736	268.943	153.237	133.09	130.606	38.6	32.7	36	19.8	10.3	16.9	54.0821	43.7281	48.8636	27.0305	11.0087	22.0935
TGME49_221490-t26_1-p1		TGME49_221490-t26_1-p1	TGME49_221490-t26_1-p1			transcript=TGME49_221490-t26_1 gene=TGME49_221490 organism=Toxoplasma_gondii_ME49 gene_product=cell cycle regulator protein transcript_product=cell cycle regulator protein location=TGME49_chrII:394878-398208(-) protein_length=180 sequence_SO=chromosome SO=protein_coding_gene is_pseudo=false	1.0579e-11	0	20071.48	62.9	62.9	57.1	42	15.5	18.6	3	3				228.835	217.362	229.192	174.257	185.918	130.973	62.9	62.9	57.1	42	15.5	18.6	88.1286	84.1131	77.503	57.3375	16.5665	24.3159
TGME49_221510-t26_1-p1		TGME49_221510-t26_1-p1	TGME49_221510-t26_1-p1			transcript=TGME49_221510-t26_1 gene=TGME49_221510 organism=Toxoplasma_gondii_ME49 gene_product=hypothetical protein transcript_product=hypothetical protein location=TGME49_chrII:405254-406852(+) protein_length=159 sequence_SO=chromosome SO=protein_coding_gene is_pseudo=false	2.1793e-13	0	17913.64	74.9	88.6	77.5	131.5	104.6	126	3	3				121.041	133.734	127.262	212.566	168.835	203.386	74.9	88.6	77.5	131.5	104.6	126	104.942	118.48	105.192	179.521	111.797	164.721
TGME49_221522-t26_1-p1		TGME49_221522-t26_1-p1	TGME49_221522-t26_1-p1			transcript=TGME49_221522-t26_1 gene=TGME49_221522 organism=Toxoplasma_gondii_ME49 gene_product=adaptor complexes medium subunit family protein transcript_product=adaptor complexes medium subunit family protein location=TGME49_chrII:410371-416853(+) protein_length=571 sequence_SO=chromosome SO=protein_coding_gene is_pseudo=false	6.30212e-08	0	61127.27	77.5	76.9	79.6	42.4	22.3	29.7	3	3				254.201	245.972	252.46	134.129	126.711	125.915	77.5	76.9	79.6	42.4	22.3	29.7	108.585	102.835	108.043	57.8836	23.8344	38.827
TGME49_221580-t26_1-p1		TGME49_221580-t26_1-p1	TGME49_221580-t26_1-p1			transcript=TGME49_221580-t26_1 gene=TGME49_221580 organism=Toxoplasma_gondii_ME49 gene_product=ribosomal RNA large subunit methyltransferase J protein transcript_product=ribosomal RNA large subunit methyltransferase J protein location=TGME49_chrII:451815-464698(+) protein_length=2180 sequence_SO=chromosome SO=protein_coding_gene is_pseudo=false	0.00014147	0.000360231	233378.73	1.6	2	2.3	4.6	11.1	9.3	3	3				149.912	182.598	226.965	446.736	1083	908.431	1.6	2	2.3	4.6	11.1	9.3	2.24174	2.6745	3.12184	6.27982	11.8638	12.1579
TGME49_221610-t26_1-p1		TGME49_221610-t26_1-p1	TGME49_221610-t26_1-p1			transcript=TGME49_221610-t26_1 gene=TGME49_221610 organism=Toxoplasma_gondii_ME49 gene_product=ubiquitin carboxyl-terminal hydrolase transcript_product=ubiquitin carboxyl-terminal hydrolase location=TGME49_chrII:481441-485745(+) protein_length=795 sequence_SO=chromosome SO=protein_coding_gene is_pseudo=false	7.1393e-07	0	87237.25	11.5	11.3	11.1	5.8	NaN	NaN	3	1				76.4854	77.0444	86.1994	82.5326			11.5	11.3	11.1	5.8			16.1125	15.1109	15.0663	7.91803	0	0
TGME49_221620-t26_1-p1		TGME49_221620-t26_1-p1	TGME49_221620-t26_1-p1			transcript=TGME49_221620-t26_1 gene=TGME49_221620 organism=Toxoplasma_gondii_ME49 gene_product=beta-tubulin, putative transcript_product=beta-tubulin, putative location=TGME49_chrII:489143-491480(-) protein_length=449 sequence_SO=chromosome SO=protein_coding_gene is_pseudo=false	1.89233e-12	0	50037.22	3574.1	3727.8	3926.6	4348.6	5381.6	4624	3	3				8152.03	8891.89	9179.95	8904.93	9484.47	8606.13	3574.1	3727.8	3926.6	4348.6	5381.6	4624	5007.64	4985	5329.66	5936.61	5751.9	6044.98
TGME49_221660-t26_1-p1		TGME49_221660-t26_1-p1	TGME49_221660-t26_1-p1			transcript=TGME49_221660-t26_1 gene=TGME49_221660 organism=Toxoplasma_gondii_ME49 gene_product=DEAD/DEAH box helicase domain-containing protein transcript_product=DEAD/DEAH box helicase domain-containing protein location=TGME49_chrII:517289-530763(+) protein_length=1850 sequence_SO=chromosome SO=protein_coding_gene is_pseudo=false	1.64508e-12	0	202182.67	6.6	5.3	6.4	5.1	2.6	3.5	3	3				63.0718	68.1317	69.8747	65.307	91.4685	85.0333	6.6	5.3	6.4	5.1	2.6	3.5	9.2472	7.08743	8.68686	6.96241	2.7789	4.57557
TGME49_221670-t26_1-p1		TGME49_221670-t26_1-p1	TGME49_221670-t26_1-p1			transcript=TGME49_221670-t26_1 gene=TGME49_221670 organism=Toxoplasma_gondii_ME49 gene_product=transcriptional elongation factor FACT140 transcript_product=transcriptional elongation factor FACT140 location=TGME49_chrII:538134-551419(-) protein_length=1198 sequence_SO=chromosome SO=protein_coding_gene is_pseudo=false	1.96977e-09	0	134598.85	54.4	50	49.6	32.4	17.8	16.8	3	3				188.327	182.58	177.89	127.292	117.702	123.926	54.4	50	49.6	32.4	17.8	16.8	76.2193	66.8625	67.3231	44.2318	19.0248	21.9627
TGME49_221690-t26_1-p1		TGME49_221690-t26_1-p1	TGME49_221690-t26_1-p1			transcript=TGME49_221690-t26_1 gene=TGME49_221690 organism=Toxoplasma_gondii_ME49 gene_product=hypothetical protein transcript_product=hypothetical protein location=TGME49_chrII:570505-575367(-) protein_length=1410 sequence_SO=chromosome SO=protein_coding_gene is_pseudo=false	1.4394e-10	0	149621.3	15.1	14.6	14.7	10.5	1.9	1.6	3	3				119.635	115.102	128.156	98.7052	91.1412	72.7465	15.1	14.6	14.7	10.5	1.9	1.6	21.1565	19.5239	19.9526	14.3344	2.03074	2.09169
TGME49_221870-t26_1-p1		TGME49_221870-t26_1-p1	TGME49_221870-t26_1-p1			transcript=TGME49_221870-t26_1 gene=TGME49_221870 organism=Toxoplasma_gondii_ME49 gene_product=hypothetical protein transcript_product=hypothetical protein location=TGME49_chrII:644118-650964(+) protein_length=1373 sequence_SO=chromosome SO=protein_coding_gene is_pseudo=false	2.31382e-10	0	144134.64	30	29.2	31	44.3	44.3	57.1	3	3				327.844	250.239	286.68	373.201	325.296	401.458	30	29.2	31	44.3	44.3	57.1	42.0327	39.0477	42.077	60.4774	47.3482	74.6472
TGME49_221910-t26_1-p1		TGME49_221910-t26_1-p1	TGME49_221910-t26_1-p1			transcript=TGME49_221910-t26_1 gene=TGME49_221910 organism=Toxoplasma_gondii_ME49 gene_product=AN1 family Zinc finger domain-containing protein transcript_product=AN1 family Zinc finger domain-containing protein location=TGME49_chrII:688778-690317(+) protein_length=232 sequence_SO=chromosome SO=protein_coding_gene is_pseudo=false	4.8493e-10	0	24263.67	45.1	36.5	35.9	NaN	NaN	NaN	3	0	CTR	CTR		86.1268	69.7967	74.7779				45.1	36.5	35.9				63.1892	48.8096	48.7278	0	0	0
TGME49_221922-t26_1-p1		TGME49_221922-t26_1-p1	TGME49_221922-t26_1-p1			transcript=TGME49_221922-t26_1 gene=TGME49_221922 organism=Toxoplasma_gondii_ME49 gene_product=NifU family domain-containing protein transcript_product=NifU family domain-containing protein location=TGME49_chrII:697038-700681(+) protein_length=483 sequence_SO=chromosome SO=protein_coding_gene is_pseudo=false	3.17621e-06	0	51751.98	3	2.9	3.2	3.4	2.7	NaN	3	2				23.7384	24.428	25.1337	24.7455	85.5851		3	2.9	3.2	3.4	2.7		4.20327	3.87803	4.34343	4.64161	2.88578	0
TGME49_221950-t26_1-p1		TGME49_221950-t26_1-p1	TGME49_221950-t26_1-p1			transcript=TGME49_221950-t26_1 gene=TGME49_221950 organism=Toxoplasma_gondii_ME49 gene_product=splicesome-associated protein, putative transcript_product=splicesome-associated protein, putative location=TGME49_chrII:720999-727446(-) protein_length=558 sequence_SO=chromosome SO=protein_coding_gene is_pseudo=false	3.40329e-13	0	64911.8	106	95.3	96.4	81.3	59.3	43.5	3	3				232.989	224.874	222.981	211.672	240.764	196.342	106	95.3	96.4	81.3	59.3	43.5	148.516	127.44	130.846	110.989	63.3803	56.8678
TGME49_221970-t26_1-p1		TGME49_221970-t26_1-p1	TGME49_221970-t26_1-p1			transcript=TGME49_221970-t26_1 gene=TGME49_221970 organism=Toxoplasma_gondii_ME49 gene_product=hypothetical protein transcript_product=hypothetical protein location=TGME49_chrII:730888-732217(-) protein_length=228 sequence_SO=chromosome SO=protein_coding_gene is_pseudo=false	0.000331042	0.000703977	25271.86	40.4	24.1	50.4	36.8	40.3	55.9	3	3				125.445	165.037	150.972	126.411	220.941	196.774	40.4	24.1	50.4	36.8	40.3	55.9	56.6041	32.2277	68.409	50.2386	43.073	73.0784
TGME49_222000-t26_1-p1		TGME49_222000-t26_1-p1	TGME49_222000-t26_1-p1			transcript=TGME49_222000-t26_1 gene=TGME49_222000 organism=Toxoplasma_gondii_ME49 gene_product=brix domain-containing protein transcript_product=brix domain-containing protein location=TGME49_chrII:743051-748920(-) protein_length=517 sequence_SO=chromosome SO=protein_coding_gene is_pseudo=false	1.09301e-08	0	58521.36	32.3	32.1	27.6	20.9	2.3	4.3	3	3				85.3528	89.1833	86.7912	69.6326	51.963	37.0068	32.3	32.1	27.6	20.9	2.3	4.3	45.2552	42.9257	37.4621	28.5322	2.45826	5.62142
TGME49_222020-t26_1-p1		TGME49_222020-t26_1-p1	TGME49_222020-t26_1-p1			transcript=TGME49_222020-t26_1 gene=TGME49_222020 organism=Toxoplasma_gondii_ME49 gene_product=phosphoglycerate kinase PGKII transcript_product=phosphoglycerate kinase PGKII location=TGME49_chrII:761699-766846(+) protein_length=593 sequence_SO=chromosome SO=protein_coding_gene is_pseudo=false	2.95721e-12	0	63029.97	59.4	72.1	80	45.8	6.3	18.1	3	3				87.882	93.2677	98.8438	85.5151	95.5015	98.3045	59.4	72.1	80	45.8	6.3	18.1	83.2248	96.4158	108.586	62.5252	6.73349	23.6622
TGME49_222040-t26_1-p1		TGME49_222040-t26_1-p1	TGME49_222040-t26_1-p1			transcript=TGME49_222040-t26_1 gene=TGME49_222040 organism=Toxoplasma_gondii_ME49 gene_product=Ran-interacting Mog1 protein transcript_product=Ran-interacting Mog1 protein location=TGME49_chrII:778953-781001(+) protein_length=183 sequence_SO=chromosome SO=protein_coding_gene is_pseudo=false	0.000172961	0.000360231	20557.34	7.4	6.2	5.6	2.3	NaN	NaN	3	1				35.3329	30.2785	26.8971	19.9214			7.4	6.2	5.6	2.3			10.3681	8.29095	7.601	3.13991	0	0
TGME49_222100-t26_1-p1		TGME49_222100-t26_1-p1	TGME49_222100-t26_1-p1			transcript=TGME49_222100-t26_1 gene=TGME49_222100 organism=Toxoplasma_gondii_ME49 gene_product=hypothetical protein transcript_product=hypothetical protein location=TGME49_chrII:869179-872601(-) protein_length=1140 sequence_SO=chromosome SO=protein_coding_gene is_pseudo=false	2.37119e-11	0	128318.48	36.4	35	33	7.5	4.7	6.5	3	3				84.0778	86.9531	77.9371	53.4169	69.1827	60.426	36.4	35	33	7.5	4.7	6.5	50.9997	46.8038	44.7916	10.2388	5.0234	8.49749
TGME49_222110-t26_1-p1		TGME49_222110-t26_1-p1	TGME49_222110-t26_1-p1			transcript=TGME49_222110-t26_1 gene=TGME49_222110 organism=Toxoplasma_gondii_ME49 gene_product=PUB domain-containing protein transcript_product=PUB domain-containing protein location=TGME49_chrII:877547-882249(+) protein_length=355 sequence_SO=chromosome SO=protein_coding_gene is_pseudo=false	1.23598e-07	0	41068.31	6.6	5.7	6.9	4.5	NaN	0.9	3	2				36.258	34.8504	37.7298	18.1388		84.7683	6.6	5.7	6.9	4.5		0.9	9.2472	7.62233	9.36552	6.1433	0	1.17658
TGME49_222160-t26_1-p1		TGME49_222160-t26_1-p1	TGME49_222160-t26_1-p1			transcript=TGME49_222160-t26_1 gene=TGME49_222160 organism=Toxoplasma_gondii_ME49 gene_product=aldehyde dehydrogenase transcript_product=aldehyde dehydrogenase location=TGME49_chrII:918527-925169(-) protein_length=497 sequence_SO=chromosome SO=protein_coding_gene is_pseudo=false	5.19505e-09	0	53701.84	113	147.2	255.3	210.3	334.6	358.7	3	3				110.629	105.935	145.309	277.327	355.356	263.438	113	147.2	255.3	210.3	334.6	358.7	158.323	196.843	346.524	287.097	357.623	468.931
TGME49_222170-t26_1-p1		TGME49_222170-t26_1-p1	TGME49_222170-t26_1-p1			transcript=TGME49_222170-t26_1 gene=TGME49_222170 organism=Toxoplasma_gondii_ME49 gene_product=dense-granule antigen DG32 transcript_product=dense-granule antigen DG32 location=TGME49_chrII:928859-930183(+) protein_length=300 sequence_SO=chromosome SO=protein_coding_gene is_pseudo=false	8.88901e-08	0	33651.32	110.9	110.8	111.2	210	142.5	183.2	3	3				283.233	276.284	292.085	565.908	490.87	516.665	110.9	110.8	111.2	210	142.5	183.2	155.381	148.167	150.934	286.687	152.305	239.499
TGME49_222210-t26_1-p1		TGME49_222210-t26_1-p1	TGME49_222210-t26_1-p1			transcript=TGME49_222210-t26_1 gene=TGME49_222210 organism=Toxoplasma_gondii_ME49 gene_product=SPFH domain / Band 7 family protein transcript_product=SPFH domain / Band 7 family protein location=TGME49_chrII:957372-962230(-) protein_length=440 sequence_SO=chromosome SO=protein_coding_gene is_pseudo=false	1.21874e-11	0	47492.07	17.5	18.6	19.8	31.8	23.9	31.3	3	3				82.7148	87.4332	92.594	137.565	154.897	161.797	17.5	18.6	19.8	31.8	23.9	31.3	24.5191	24.8729	26.875	43.4127	25.5445	40.9187
TGME49_222220-t26_1-p1		TGME49_222220-t26_1-p1	TGME49_222220-t26_1-p1			transcript=TGME49_222220-t26_1 gene=TGME49_222220 organism=Toxoplasma_gondii_ME49 gene_product=alveolin domain containing intermediate filament IMC7 transcript_product=alveolin domain containing intermediate filament IMC7 location=TGME49_chrII:966861-970350(+) protein_length=429 sequence_SO=chromosome SO=protein_coding_gene is_pseudo=false	1.76623e-09	0	46812.07	598.2	603.7	664.1	2158.5	2088.7	1903.8	3	3				1235.01	1310.48	1399.77	4617.76	4443.48	3960.03	598.2	603.7	664.1	2158.5	2088.7	1903.8	838.132	807.298	901.397	2946.74	2232.42	2488.85
TGME49_222230-t26_1-p1		TGME49_222230-t26_1-p1	TGME49_222230-t26_1-p1			transcript=TGME49_222230-t26_1 gene=TGME49_222230 organism=Toxoplasma_gondii_ME49 gene_product=hypothetical protein transcript_product=hypothetical protein location=TGME49_chrII:973850-982577(-) protein_length=2493 sequence_SO=chromosome SO=protein_coding_gene is_pseudo=false	6.68501e-06	0	265302.02	0.3	0.3	0.2	0	NaN	NaN	3	1				21.0659	15.8757	14.7359	6.4233			0.3	0.3	0.2	0			0.420327	0.401175	0.271464	0	0	0
TGME49_222270-t26_1-p1		TGME49_222270-t26_1-p1	TGME49_222270-t26_1-p1			transcript=TGME49_222270-t26_1 gene=TGME49_222270 organism=Toxoplasma_gondii_ME49 gene_product=hypothetical protein transcript_product=hypothetical protein location=TGME49_chrII:1005482-1008032(+) protein_length=387 sequence_SO=chromosome SO=protein_coding_gene is_pseudo=false	1.31002e-13	0	41660.94	102.5	91.5	118.2	175.4	249.8	189.8	3	3				772.713	708.967	693.352	898.493	1093.27	872.567	102.5	91.5	118.2	175.4	249.8	189.8	143.612	122.358	160.435	239.452	266.988	248.127
TGME49_222300-t26_1-p1		TGME49_222300-t26_1-p1	TGME49_222300-t26_1-p1			transcript=TGME49_222300-t26_1 gene=TGME49_222300 organism=Toxoplasma_gondii_ME49 gene_product=hypothetical protein transcript_product=hypothetical protein location=TGME49_chrII:1014684-1020449(-) protein_length=1476 sequence_SO=chromosome SO=protein_coding_gene is_pseudo=false	1.7504e-09	0	159728.44	13.4	13.6	13.5	22.3	12.5	20.9	3	3				69.5088	59.8382	68.8082	114.233	140.54	127.898	13.4	13.6	13.5	22.3	12.5	20.9	18.7746	18.1866	18.3238	30.4435	13.3601	27.3227
TGME49_222350-t26_1-p1		TGME49_222350-t26_1-p1	TGME49_222350-t26_1-p1			transcript=TGME49_222350-t26_1 gene=TGME49_222350 organism=Toxoplasma_gondii_ME49 gene_product=hypothetical protein transcript_product=hypothetical protein location=TGME49_chrII:1057298-1064277(-) protein_length=410 sequence_SO=chromosome SO=protein_coding_gene is_pseudo=false	1.46772e-09	0	47882.15	33.9	18.3	38	31.8	11.8	70.1	3	3				72.2446	75.3614	79.2457	116.187	138.965	149.154	33.9	18.3	38	31.8	11.8	70.1	47.497	24.4717	51.5782	43.4127	12.6119	91.6422
TGME49_222360-t26_1-p1		TGME49_222360-t26_1-p1	TGME49_222360-t26_1-p1			transcript=TGME49_222360-t26_1 gene=TGME49_222360 organism=Toxoplasma_gondii_ME49 gene_product=hypothetical protein transcript_product=hypothetical protein location=TGME49_chrII:1066967-1076786(+) protein_length=774 sequence_SO=chromosome SO=protein_coding_gene is_pseudo=false	8.90533e-11	0	83332.51	30.8	26.6	33.2	28.7	12.2	16.9	3	3				138.502	126.394	139.558	142.788	173.559	138.308	30.8	26.6	33.2	28.7	12.2	16.9	43.1536	35.5709	45.0631	39.1806	13.0395	22.0935
TGME49_222370-t26_1-p1		TGME49_222370-t26_1-p1	TGME49_222370-t26_1-p1			transcript=TGME49_222370-t26_1 gene=TGME49_222370 organism=Toxoplasma_gondii_ME49 gene_product=SAG-related sequence SRS13 transcript_product=SAG-related sequence SRS13 location=TGME49_chrII:1079158-1081827(+) protein_length=889 sequence_SO=chromosome SO=protein_coding_gene is_pseudo=false	4.21476e-06	0	92469.64	7.7	8.4	2.2	49.7	25.9	17.1	3	3				13.979	14.5995	17.9672	94.9778	73.1443	57.0932	7.7	8.4	2.2	49.7	25.9	17.1	10.7884	11.2329	2.98611	67.8494	27.6821	22.3549
TGME49_222380-t26_1-p1		TGME49_222380-t26_1-p1	TGME49_222380-t26_1-p1			transcript=TGME49_222380-t26_1 gene=TGME49_222380 organism=Toxoplasma_gondii_ME49 gene_product=importin-beta N-terminal domain-containing protein transcript_product=importin-beta N-terminal domain-containing protein location=TGME49_chrII:1087760-1096839(+) protein_length=1147 sequence_SO=chromosome SO=protein_coding_gene is_pseudo=false	6.08231e-13	0	129488.38	73.4	67.4	67.1	49.8	38.4	35.5	3	3				301.969	277.663	263.554	228.538	257.636	229.113	73.4	67.4	67.1	49.8	38.4	35.5	102.84	90.1307	91.0763	67.9859	41.0422	46.4094
TGME49_222400-t26_1-p1		TGME49_222400-t26_1-p1	TGME49_222400-t26_1-p1			transcript=TGME49_222400-t26_1 gene=TGME49_222400 organism=Toxoplasma_gondii_ME49 gene_product=hypothetical protein transcript_product=hypothetical protein location=TGME49_chrII:1114767-1118687(+) protein_length=627 sequence_SO=chromosome SO=protein_coding_gene is_pseudo=false	7.94097e-09	0	67980.73	19.9	16.9	16.4	35.8	26.8	31.2	3	3				110.877	95.8125	103.82	212.78	199.564	208.276	19.9	16.9	16.4	35.8	26.8	31.2	27.8817	22.5995	22.2601	48.8734	28.6441	40.788
TGME49_222410-t26_1-p1		TGME49_222410-t26_1-p1	TGME49_222410-t26_1-p1			transcript=TGME49_222410-t26_1 gene=TGME49_222410 organism=Toxoplasma_gondii_ME49 gene_product=hypothetical protein transcript_product=hypothetical protein location=TGME49_chrII:1123132-1132980(+) protein_length=709 sequence_SO=chromosome SO=protein_coding_gene is_pseudo=false	1.66524e-07	0	77523.94	11.4	9.2	5	8.1	2.5	21.9	3	3				63.2165	56.445	49.0131	96.5516	72.9927	150.629	11.4	9.2	5	8.1	2.5	21.9	15.9724	12.3027	6.78661	11.0579	2.67202	28.63
TGME49_222430-t26_1-p1		TGME49_222430-t26_1-p1	TGME49_222430-t26_1-p1			transcript=TGME49_222430-t26_1 gene=TGME49_222430 organism=Toxoplasma_gondii_ME49 gene_product=HECT-domain (ubiquitin-transferase) domain-containing protein transcript_product=HECT-domain (ubiquitin-transferase) domain-containing protein location=TGME49_chrII:1142475-1155459(-) protein_length=1686 sequence_SO=chromosome SO=protein_coding_gene is_pseudo=false	4.64032e-10	0	180696.82	20.9	18.9	21.4	3.8	1.2	1.1	3	3				100.786	97.5567	103.978	42.2612	308.957	47.107	20.9	18.9	21.4	3.8	1.2	1.1	29.2828	25.274	29.0467	5.18768	1.28257	1.43804
TGME49_222660-t26_1-p1		TGME49_222660-t26_1-p1	TGME49_222660-t26_1-p1			transcript=TGME49_222660-t26_1 gene=TGME49_222660 organism=Toxoplasma_gondii_ME49 gene_product=leucine rich repeat-containing protein transcript_product=leucine rich repeat-containing protein location=TGME49_chrII:1160734-1193868(+) protein_length=1705 sequence_SO=chromosome SO=protein_coding_gene is_pseudo=false	0.00110883	0.00138841	192584.54	1.2	1.3	0.2	NaN	NaN	NaN	3	0	CTR	CTR		61.272	40.231	35.7257				1.2	1.3	0.2				1.68131	1.73843	0.271464	0	0	0
TGME49_222840-t26_1-p1		TGME49_222840-t26_1-p1	TGME49_222840-t26_1-p1			transcript=TGME49_222840-t26_1 gene=TGME49_222840 organism=Toxoplasma_gondii_ME49 gene_product=Ser/Thr phosphatase family protein transcript_product=Ser/Thr phosphatase family protein location=TGME49_chrII:1249564-1255974(-) protein_length=433 sequence_SO=chromosome SO=protein_coding_gene is_pseudo=false	3.97673e-10	0	48157.67	64.2	58.3	48.2	29.7	22	4.1	3	3				250.369	228.217	201.04	111.295	110.597	65.9441	64.2	58.3	48.2	29.7	22	4.1	89.95	77.9617	65.4229	40.5458	23.5138	5.35996
TGME49_222850-t26_1-p1		TGME49_222850-t26_1-p1	TGME49_222850-t26_1-p1			transcript=TGME49_222850-t26_1 gene=TGME49_222850 organism=Toxoplasma_gondii_ME49 gene_product=stress responsive a/b barrel domain-containing protein transcript_product=stress responsive a/b barrel domain-containing protein location=TGME49_chrII:1256879-1257184(+) protein_length=101 sequence_SO=chromosome SO=protein_coding_gene is_pseudo=false	8.31976e-09	0	11922.78	81.4	68.3	64.5	57.3	58.2	35.8	3	3				195.25	179.726	154.851	139.889	202.691	124.764	81.4	68.3	64.5	57.3	58.2	35.8	114.049	91.3342	87.5472	78.2247	62.2047	46.8016
TGME49_222860-t26_1-p1		TGME49_222860-t26_1-p1	TGME49_222860-t26_1-p1			transcript=TGME49_222860-t26_1 gene=TGME49_222860 organism=Toxoplasma_gondii_ME49 gene_product=eukaryotic translation initiation factor, putative transcript_product=eukaryotic translation initiation factor, putative location=TGME49_chrII:1259638-1271109(-) protein_length=756 sequence_SO=chromosome SO=protein_coding_gene is_pseudo=false	2.76609e-09	0	88391.95	347.3	355.7	348	164	101.9	100.2	3	3				974.491	958.903	1010.16	460.78	449.596	350.443	347.3	355.7	348	164	101.9	100.2	486.599	475.66	472.348	223.889	108.912	130.992
TGME49_222900-t26_1-p1		TGME49_222900-t26_1-p1	TGME49_222900-t26_1-p1			transcript=TGME49_222900-t26_1 gene=TGME49_222900 organism=Toxoplasma_gondii_ME49 gene_product=phosphoserine phosphatase transcript_product=phosphoserine phosphatase location=TGME49_chrII:1285224-1301978(-) protein_length=1757 sequence_SO=chromosome SO=protein_coding_gene is_pseudo=false	3.06607e-06	0	190477.06	5.6	5	5	5.2	1.7	3.1	3	3				80.8368	67.3223	73.5151	71.7617	129.408	109.747	5.6	5	5	5.2	1.7	3.1	7.84611	6.68625	6.78661	7.09893	1.81697	4.05265
TGME49_222910-t26_1-p1		TGME49_222910-t26_1-p1	TGME49_222910-t26_1-p1			transcript=TGME49_222910-t26_1 gene=TGME49_222910 organism=Toxoplasma_gondii_ME49 gene_product=phosphoglycerate mutase transcript_product=phosphoglycerate mutase location=TGME49_chrII:1305290-1309361(+) protein_length=514 sequence_SO=chromosome SO=protein_coding_gene is_pseudo=false	2.33454e-10	0	55861.38	37	31.6	32.7	77.5	62	93.6	3	3				126.554	114.511	118.28	271.253	229.432	317.036	37	31.6	32.7	77.5	62	93.6	51.8403	42.2571	44.3844	105.801	66.2661	122.364
TGME49_222952-t26_1-p1		TGME49_222952-t26_1-p1	TGME49_222952-t26_1-p1			transcript=TGME49_222952-t26_1 gene=TGME49_222952 organism=Toxoplasma_gondii_ME49 gene_product=phosphohistidine phosphatase transcript_product=phosphohistidine phosphatase location=TGME49_chrII:1323379-1324955(-) protein_length=386 sequence_SO=chromosome SO=protein_coding_gene is_pseudo=false	5.76932e-15	0	42099.63	105.3	110.3	60.5	56.9	49.6	20.4	3	3				75.9573	81.8173	86.6666	77.6886	77.8893	63.9513	105.3	110.3	60.5	56.9	49.6	20.4	147.535	147.499	82.1179	77.6787	53.0129	26.669
TGME49_222970-t26_1-p1		TGME49_222970-t26_1-p1	TGME49_222970-t26_1-p1			transcript=TGME49_222970-t26_1 gene=TGME49_222970 organism=Toxoplasma_gondii_ME49 gene_product=inositol(myo)-1(or 4)-monophosphatase 2, putative transcript_product=inositol(myo)-1(or 4)-monophosphatase 2, putative location=TGME49_chrII:1344535-1349252(+) protein_length=297 sequence_SO=chromosome SO=protein_coding_gene is_pseudo=false	2.19502e-10	0	32347.7	71.7	63.8	48.7	50.5	NaN	10	3	2				205.29	202.786	203.492	211.447		156.302	71.7	63.8	48.7	50.5		10	100.458	85.3166	66.1016	68.9415	0	13.0731
TGME49_223000-t26_1-p1		TGME49_223000-t26_1-p1	TGME49_223000-t26_1-p1			transcript=TGME49_223000-t26_1 gene=TGME49_223000 organism=Toxoplasma_gondii_ME49 gene_product=dynein light chain DLC transcript_product=dynein light chain DLC location=TGME49_chrII:1368821-1369885(+) protein_length=138 sequence_SO=chromosome SO=protein_coding_gene is_pseudo=false	1.15457e-07	0	15982.73	86.7	123.5	117.1	60.8	79.5	48.9	3	3				140.288	193.072	181.845	118.291	123.612	80.4673	86.7	123.5	117.1	60.8	79.5	48.9	121.475	165.15	158.942	83.0028	84.9703	63.9273
TGME49_223020-t26_1-p1		TGME49_223020-t26_1-p1	TGME49_223020-t26_1-p1			transcript=TGME49_223020-t26_1 gene=TGME49_223020 organism=Toxoplasma_gondii_ME49 gene_product=coproporphyrinogen III oxidase transcript_product=coproporphyrinogen III oxidase location=TGME49_chrII:1371970-1374101(-) protein_length=364 sequence_SO=chromosome SO=protein_coding_gene is_pseudo=false	1.63315e-06	0	41676.86	66.6	57.6	54.1	10.3	NaN	2.4	3	2				74.0394	70.1902	76.7753	54.1129		81.635	66.6	57.6	54.1	10.3		2.4	93.3126	77.0256	73.4311	14.0613	0	3.13754
TGME49_223040-t26_1-p1		TGME49_223040-t26_1-p1	TGME49_223040-t26_1-p1			transcript=TGME49_223040-t26_1 gene=TGME49_223040 organism=Toxoplasma_gondii_ME49 gene_product=hypothetical protein transcript_product=hypothetical protein location=TGME49_chrII:1380326-1381881(-) protein_length=239 sequence_SO=chromosome SO=protein_coding_gene is_pseudo=false	3.064e-08	0	27437.47	212.5	242.9	202.2	350.2	441.4	326.4	3	3				347.22	376.416	383.766	562.174	663.92	559.098	212.5	242.9	202.2	350.2	441.4	326.4	297.732	324.818	274.45	478.085	471.772	426.705
TGME49_223050-t26_1-p1		TGME49_223050-t26_1-p1	TGME49_223050-t26_1-p1			transcript=TGME49_223050-t26_1 gene=TGME49_223050 organism=Toxoplasma_gondii_ME49 gene_product=ribosomal protein RPS20 transcript_product=ribosomal protein RPS20 location=TGME49_chrII:1385210-1387050(+) protein_length=233 sequence_SO=chromosome SO=protein_coding_gene is_pseudo=false	7.71786e-08	0	25899.18	636.3	707.3	606	189.3	148.3	98.5	3	3				1027.12	1122.55	1076.55	347.077	327.048	203.848	636.3	707.3	606	189.3	148.3	98.5	891.514	945.837	822.537	258.428	158.504	128.77
TGME49_223070-t26_1-p1		TGME49_223070-t26_1-p1	TGME49_223070-t26_1-p1			transcript=TGME49_223070-t26_1 gene=TGME49_223070 organism=Toxoplasma_gondii_ME49 gene_product=hypothetical protein transcript_product=hypothetical protein location=TGME49_chrII:1421332-1424329(+) protein_length=211 sequence_SO=chromosome SO=protein_coding_gene is_pseudo=false	3.77054e-08	0	23925.29	91.8	118.8	105.2	77.7	36.7	19.5	3	3				145.866	165.748	164.065	99.2581	84.6632	61.8113	91.8	118.8	105.2	77.7	36.7	19.5	128.62	158.865	142.79	106.074	39.2253	25.4925
TGME49_223080-t26_1-p1		TGME49_223080-t26_1-p1	TGME49_223080-t26_1-p1			transcript=TGME49_223080-t26_1 gene=TGME49_223080 organism=Toxoplasma_gondii_ME49 gene_product=hypothetical protein transcript_product=hypothetical protein location=TGME49_chrII:1428354-1438916(-) protein_length=2909 sequence_SO=chromosome SO=protein_coding_gene is_pseudo=false	0.00129963	0.00172058	306625.44	1.3	1.1	0.4	0.1	NaN	0.6	3	2				56.6453	46.4829	37.5821	32.3422		67.6203	1.3	1.1	0.4	0.1		0.6	1.82142	1.47098	0.542929	0.136518	0	0.784384
TGME49_223110-t26_1-p1		TGME49_223110-t26_1-p1	TGME49_223110-t26_1-p1			transcript=TGME49_223110-t26_1 gene=TGME49_223110 organism=Toxoplasma_gondii_ME49 gene_product=glycolipid transfer protein GLTP transcript_product=glycolipid transfer protein GLTP location=TGME49_chrII:1449790-1452874(-) protein_length=230 sequence_SO=chromosome SO=protein_coding_gene is_pseudo=false	1.85524e-08	0	25338.35	81.2	89.3	74	62.7	58.8	17.9	3	3				142.361	168.052	131.56	139.076	195.274	152.026	81.2	89.3	74	62.7	58.8	17.9	113.769	119.416	100.442	85.5967	62.8459	23.4008
TGME49_223140-t26_1-p1		TGME49_223140-t26_1-p1	TGME49_223140-t26_1-p1			transcript=TGME49_223140-t26_1 gene=TGME49_223140 organism=Toxoplasma_gondii_ME49 gene_product=tRNA binding domain-containing protein transcript_product=tRNA binding domain-containing protein location=TGME49_chrII:1470065-1475074(+) protein_length=472 sequence_SO=chromosome SO=protein_coding_gene is_pseudo=false	1.14824e-11	0	50986.48	205	213.4	195.9	114.5	112.4	110.6	3	3				536.957	535.785	524.312	296.673	305.476	300.407	205	213.4	195.9	114.5	112.4	110.6	287.224	285.369	265.899	156.313	120.134	144.588
TGME49_223390-t26_1-p1		TGME49_223390-t26_1-p1	TGME49_223390-t26_1-p1			transcript=TGME49_223390-t26_1 gene=TGME49_223390 organism=Toxoplasma_gondii_ME49 gene_product=activating signal cointegrator 1 complex subunit 3 family 1 ASCC3L1, putative transcript_product=activating signal cointegrator 1 complex subunit 3 family 1 ASCC3L1, putative location=TGME49_chrX:3866423-3883318(+) protein_length=2207 sequence_SO=chromosome SO=protein_coding_gene is_pseudo=false	3.99629e-12	0	248403.03	101.6	94.7	95.2	109.9	88.1	110.3	3	3				684.351	670.599	663.878	726.243	771.747	858.612	101.6	94.7	95.2	109.9	88.1	110.3	142.351	126.638	129.217	150.033	94.162	144.196
TGME49_223410-t26_1-p1		TGME49_223410-t26_1-p1	TGME49_223410-t26_1-p1			transcript=TGME49_223410-t26_1 gene=TGME49_223410 organism=Toxoplasma_gondii_ME49 gene_product=eukaryotic initiation factor-4E, putative transcript_product=eukaryotic initiation factor-4E, putative location=TGME49_chrX:3858953-3861695(+) protein_length=225 sequence_SO=chromosome SO=protein_coding_gene is_pseudo=false	6.74184e-10	0	25981.45	340.5	332.1	338.5	207.4	127.4	44.2	3	3				662.713	669.914	712.039	383.708	359.5	229.635	340.5	332.1	338.5	207.4	127.4	44.2	477.071	444.101	459.453	283.138	136.166	57.7829
TGME49_223490-t26_1-p1		TGME49_223490-t26_1-p1	TGME49_223490-t26_1-p1			transcript=TGME49_223490-t26_1 gene=TGME49_223490 organism=Toxoplasma_gondii_ME49 gene_product=hypothetical protein transcript_product=hypothetical protein location=TGME49_chrX:3782419-3783357(+) protein_length=312 sequence_SO=chromosome SO=protein_coding_gene is_pseudo=false	1.05668e-07	0	34779.16	11.4	11.6	16.3	NaN	NaN	NaN	3	0	CTR	CTR		70.6475	61.8711	87.1491				11.4	11.6	16.3				15.9724	15.5121	22.1243	0	0	0
TGME49_223500-t26_1-p1		TGME49_223500-t26_1-p1	TGME49_223500-t26_1-p1			transcript=TGME49_223500-t26_1 gene=TGME49_223500 organism=Toxoplasma_gondii_ME49 gene_product=hypothetical protein transcript_product=hypothetical protein location=TGME49_chrX:3773701-3780485(+) protein_length=1112 sequence_SO=chromosome SO=protein_coding_gene is_pseudo=false	0.00107056	0.00104384	120961.25	1	0.7	0.9	1.1	NaN	0.8	3	2				32.7417	23.3453	32.2091	38.7795		61.418	1	0.7	0.9	1.1		0.8	1.40109	0.936075	1.22159	1.5017	0	1.04585
TGME49_223510-t26_1-p1		TGME49_223510-t26_1-p1	TGME49_223510-t26_1-p1			transcript=TGME49_223510-t26_1 gene=TGME49_223510 organism=Toxoplasma_gondii_ME49 gene_product=hypothetical protein transcript_product=hypothetical protein location=TGME49_chrX:3765659-3769260(-) protein_length=452 sequence_SO=chromosome SO=protein_coding_gene is_pseudo=false	4.39128e-06	0	49382.61	11.1	9.7	8.8	13.2	NaN	8	3	2				41.9468	34.3614	30.8466	51.2638		65.6481	11.1	9.7	8.8	13.2		8	15.5521	12.9713	11.9444	18.0204	0	10.4585
TGME49_223540-t26_1-p1		TGME49_223540-t26_1-p1	TGME49_223540-t26_1-p1			transcript=TGME49_223540-t26_1 gene=TGME49_223540 organism=Toxoplasma_gondii_ME49 gene_product=importin-beta N-terminal domain-containing protein transcript_product=importin-beta N-terminal domain-containing protein location=TGME49_chrX:3746345-3757588(-) protein_length=1095 sequence_SO=chromosome SO=protein_coding_gene is_pseudo=false	2.29596e-14	0	122220.85	57.5	52.2	50.3	26.2	10.1	7.1	3	3				113.438	103.448	106.035	73.8713	75.0856	69.6613	57.5	52.2	50.3	26.2	10.1	7.1	80.5627	69.8045	68.2733	35.7677	10.795	9.28187
TGME49_223590-t26_1-p1		TGME49_223590-t26_1-p1	TGME49_223590-t26_1-p1			transcript=TGME49_223590-t26_1 gene=TGME49_223590 organism=Toxoplasma_gondii_ME49 gene_product=proteasome subunit transcript_product=proteasome subunit location=TGME49_chrX:3722301-3723634(-) protein_length=369 sequence_SO=chromosome SO=protein_coding_gene is_pseudo=false	1.6701e-08	0	39397.4	125.4	128.9	118.7	65.3	47	64	3	3				378.163	336.028	332.67	175.804	165.885	120.174	125.4	128.9	118.7	65.3	47	64	175.697	172.372	161.114	89.1461	50.234	83.6676
TGME49_223600-t26_1-p1		TGME49_223600-t26_1-p1	TGME49_223600-t26_1-p1			transcript=TGME49_223600-t26_1 gene=TGME49_223600 organism=Toxoplasma_gondii_ME49 gene_product=hypothetical protein transcript_product=hypothetical protein location=TGME49_chrX:3706031-3717686(-) protein_length=744 sequence_SO=chromosome SO=protein_coding_gene is_pseudo=false	7.39594e-08	0	80233.89	5.7	4.7	5.5	7.9	3.9	1.3	3	3				26.6395	22.9917	26.4789	35.5136	82.0583	32.59	5.7	4.7	5.5	7.9	3.9	1.3	7.98622	6.28508	7.46527	10.7849	4.16835	1.6995
TGME49_223610-t26_1-p1		TGME49_223610-t26_1-p1	TGME49_223610-t26_1-p1			transcript=TGME49_223610-t26_1 gene=TGME49_223610 organism=Toxoplasma_gondii_ME49 gene_product=hypothetical protein transcript_product=hypothetical protein location=TGME49_chrX:3697080-3701807(-) protein_length=1297 sequence_SO=chromosome SO=protein_coding_gene is_pseudo=false	4.8124e-08	0	139116.63	2.3	1.6	2.1	1.4	NaN	1.3	3	2				77.502	53.5168	71.5562	57.718		56.6381	2.3	1.6	2.1	1.4		1.3	3.22251	2.1396	2.85037	1.91125	0	1.6995
TGME49_223620-t26_1-p1		TGME49_223620-t26_1-p1	TGME49_223620-t26_1-p1			transcript=TGME49_223620-t26_1 gene=TGME49_223620 organism=Toxoplasma_gondii_ME49 gene_product=golgi SNARE, putative transcript_product=golgi SNARE, putative location=TGME49_chrX:3692588-3693382(+) protein_length=264 sequence_SO=chromosome SO=protein_coding_gene is_pseudo=false	9.12022e-06	0	29139.27	16.1	14.2	14	20.6	33.8	30.9	3	3				68.7284	77.4016	64.3629	106.258	149.739	161.967	16.1	14.2	14	20.6	33.8	30.9	22.5576	18.989	19.0025	28.1227	36.1257	40.3958
TGME49_223668-t26_1-p1		TGME49_223668-t26_1-p1	TGME49_223668-t26_1-p1			transcript=TGME49_223668-t26_1 gene=TGME49_223668 organism=Toxoplasma_gondii_ME49 gene_product=LYAR-type C2HC zinc finger protein transcript_product=LYAR-type C2HC zinc finger protein location=TGME49_chrX:3665375-3667239(+) protein_length=219 sequence_SO=chromosome SO=protein_coding_gene is_pseudo=false	6.93435e-18	0	24648.9	44.2	44.7	52.8	27.6	25.6	47.6	3	3				77.0981	65.3412	72.7872	64.4876	93.5664	120.469	44.2	44.7	52.8	27.6	25.6	47.6	61.9282	59.7751	71.6666	37.6789	27.3615	62.2278
TGME49_223680-t26_1-p1		TGME49_223680-t26_1-p1	TGME49_223680-t26_1-p1			transcript=TGME49_223680-t26_1 gene=TGME49_223680 organism=Toxoplasma_gondii_ME49 gene_product=ubiquitin family protein transcript_product=ubiquitin family protein location=TGME49_chrX:3657731-3661162(-) protein_length=399 sequence_SO=chromosome SO=protein_coding_gene is_pseudo=false	2.74744e-09	0	41747.42	314	306.8	306.1	135.4	55	84.5	3	3				379.591	414.88	412.11	212.3	164.845	170.468	314	306.8	306.1	135.4	55	84.5	439.942	410.268	415.476	184.845	58.7845	110.467
TGME49_223710-t26_1-p1		TGME49_223710-t26_1-p1	TGME49_223710-t26_1-p1			transcript=TGME49_223710-t26_1 gene=TGME49_223710 organism=Toxoplasma_gondii_ME49 gene_product=tetratricopeptide repeat-containing protein transcript_product=tetratricopeptide repeat-containing protein location=TGME49_chrX:3638194-3646645(-) protein_length=964 sequence_SO=chromosome SO=protein_coding_gene is_pseudo=false	2.08469e-15	0	109193.59	38.4	35.4	38.6	14.7	0.6	10.2	3	3				194.388	176.143	170.12	106.31	159.049	176.662	38.4	35.4	38.6	14.7	0.6	10.2	53.8019	47.3387	52.3926	20.0681	0.641285	13.3345
TGME49_223790-t26_1-p1		TGME49_223790-t26_1-p1	TGME49_223790-t26_1-p1			transcript=TGME49_223790-t26_1 gene=TGME49_223790 organism=Toxoplasma_gondii_ME49 gene_product=hypothetical protein transcript_product=hypothetical protein location=TGME49_chrX:3574927-3581767(+) protein_length=1003 sequence_SO=chromosome SO=protein_coding_gene is_pseudo=false	1.07079e-08	0	110159.19	14.7	12.9	14.9	22.1	16.5	20.4	3	3				124.599	85.3706	114.653	162.574	175.947	216.929	14.7	12.9	14.9	22.1	16.5	20.4	20.596	17.2505	20.2241	30.1704	17.6353	26.669
TGME49_223840-t26_1-p1		TGME49_223840-t26_1-p1	TGME49_223840-t26_1-p1			transcript=TGME49_223840-t26_1 gene=TGME49_223840 organism=Toxoplasma_gondii_ME49 gene_product=ATP-citrate lyase, putative transcript_product=ATP-citrate lyase, putative location=TGME49_chrX:3540913-3545202(-) protein_length=1281 sequence_SO=chromosome SO=protein_coding_gene is_pseudo=false	1.06152e-14	0	139835.52	40.3	33.3	41.2	19	13.1	7.2	3	3				172.237	137.66	172.715	105.045	171.486	114.573	40.3	33.3	41.2	19	13.1	7.2	56.4639	44.5304	55.9216	25.9384	14.0014	9.41261
TGME49_223855-t26_1-p1		TGME49_223855-t26_1-p1	TGME49_223855-t26_1-p1			transcript=TGME49_223855-t26_1 gene=TGME49_223855 organism=Toxoplasma_gondii_ME49 gene_product=RNA recognition motif-containing protein transcript_product=RNA recognition motif-containing protein location=TGME49_chrX:3526136-3533268(-) protein_length=565 sequence_SO=chromosome SO=protein_coding_gene is_pseudo=false	4.77851e-12	0	62601.71	20.1	20.2	21.6	11.5	16.8	7.9	3	3				98.0891	95.8146	102.654	101.393	141.17	87.5411	20.1	20.2	21.6	11.5	16.8	7.9	28.1619	27.0125	29.3181	15.6996	17.956	10.3277
TGME49_223910-t26_1-p1		TGME49_223910-t26_1-p1	TGME49_223910-t26_1-p1			transcript=TGME49_223910-t26_1 gene=TGME49_223910 organism=Toxoplasma_gondii_ME49 gene_product=acyltransferase domain-containing protein transcript_product=acyltransferase domain-containing protein location=TGME49_chrX:3467904-3474535(-) protein_length=388 sequence_SO=chromosome SO=protein_coding_gene is_pseudo=false	1.23298e-11	0	44062.15	35.1	28.3	32.4	52.7	8.8	64.9	3	3				134.15	119.482	123.788	210.392	142.738	293.746	35.1	28.3	32.4	52.7	8.8	64.9	49.1783	37.8442	43.9772	71.9449	9.40551	84.8442
TGME49_223920-t26_1-p1		TGME49_223920-t26_1-p1	TGME49_223920-t26_1-p1			transcript=TGME49_223920-t26_1 gene=TGME49_223920 organism=Toxoplasma_gondii_ME49 gene_product=rhoptry neck protein RON3 transcript_product=rhoptry neck protein RON3 location=TGME49_chrX:3453595-3464270(+) protein_length=1958 sequence_SO=chromosome SO=protein_coding_gene is_pseudo=false	1.32889e-13	0	222883.02	202.2	227.1	202.7	191.4	197.2	236.5	3	3				820.881	868.009	815.414	722.959	806.437	953.164	202.2	227.1	202.7	191.4	197.2	236.5	283.3	303.69	275.129	261.295	210.769	309.178
TGME49_223930-t26_1-p1		TGME49_223930-t26_1-p1	TGME49_223930-t26_1-p1			transcript=TGME49_223930-t26_1 gene=TGME49_223930 organism=Toxoplasma_gondii_ME49 gene_product=RNA recognition motif-containing protein transcript_product=RNA recognition motif-containing protein location=TGME49_chrX:3445014-3449020(-) protein_length=382 sequence_SO=chromosome SO=protein_coding_gene is_pseudo=false	1.48618e-11	0	40671.9	165.3	137.2	146.2	106.3	39.4	93.8	3	3				180.837	160.338	178.873	144.165	132.115	139.909	165.3	137.2	146.2	106.3	39.4	93.8	231.6	183.471	198.44	145.118	42.1111	122.625
TGME49_223940-t26_1-p1		TGME49_223940-t26_1-p1	TGME49_223940-t26_1-p1			transcript=TGME49_223940-t26_1 gene=TGME49_223940 organism=Toxoplasma_gondii_ME49 gene_product=GAP45 transcript_product=GAP45 location=TGME49_chrX:3440920-3441657(-) protein_length=245 sequence_SO=chromosome SO=protein_coding_gene is_pseudo=false	8.14029e-10	0	27333.95	363.3	368.4	380.5	249.2	260.9	288.9	3	3				964.043	795.839	785.286	681.402	743.236	628.998	363.3	368.4	380.5	249.2	260.9	288.9	509.016	492.643	516.461	340.202	278.852	377.681
TGME49_223960-t26_1-p1		TGME49_223960-t26_1-p1	TGME49_223960-t26_1-p1			transcript=TGME49_223960-t26_1 gene=TGME49_223960 organism=Toxoplasma_gondii_ME49 gene_product=ubiquitin interaction motif family protein transcript_product=ubiquitin interaction motif family protein location=TGME49_chrX:3424804-3428954(-) protein_length=388 sequence_SO=chromosome SO=protein_coding_gene is_pseudo=false	5.49804e-09	0	41377.06	175.7	154.4	143.3	83.3	74.4	58.6	3	3				482.11	409.731	415.274	257.357	189.3	171.296	175.7	154.4	143.3	83.3	74.4	58.6	246.172	206.471	194.504	113.719	79.5194	76.6081
TGME49_223970-t26_1-p1		TGME49_223970-t26_1-p1	TGME49_223970-t26_1-p1			transcript=TGME49_223970-t26_1 gene=TGME49_223970 organism=Toxoplasma_gondii_ME49 gene_product=translation elongation and release factors (gtpases), putative transcript_product=translation elongation and release factors (gtpases), putative location=TGME49_chrX:3419580-3422615(+) protein_length=1011 sequence_SO=chromosome SO=protein_coding_gene is_pseudo=false	2.74711e-10	0	110214.4	6.3	5.6	9.9	16.1	20.1	26.5	3	3				166.86	149.863	242.973	418.9	502.633	585.863	6.3	5.6	9.9	16.1	20.1	26.5	8.82687	7.4886	13.4375	21.9794	21.4831	34.6436
TGME49_224050-t26_1-p1		TGME49_224050-t26_1-p1	TGME49_224050-t26_1-p1			transcript=TGME49_224050-t26_1 gene=TGME49_224050 organism=Toxoplasma_gondii_ME49 gene_product=AP2 domain transcription factor AP2X-4 transcript_product=AP2 domain transcription factor AP2X-4 location=TGME49_chrX:3364598-3368452(-) protein_length=896 sequence_SO=chromosome SO=protein_coding_gene is_pseudo=false	2.08557e-10	0	93810.35	46.2	42.3	34.3	26.1	10.7	17.5	3	3				97.7009	98.351	90.8846	77.7336	82.3657	86.0441	46.2	42.3	34.3	26.1	10.7	17.5	64.7304	56.5657	46.5561	35.6312	11.4363	22.8779
TGME49_224060-t26_1-p1		TGME49_224060-t26_1-p1	TGME49_224060-t26_1-p1			transcript=TGME49_224060-t26_1 gene=TGME49_224060 organism=Toxoplasma_gondii_ME49 gene_product=thioredoxin, putative transcript_product=thioredoxin, putative location=TGME49_chrX:3359090-3360958(-) protein_length=622 sequence_SO=chromosome SO=protein_coding_gene is_pseudo=false	9.68663e-12	0	68948.02	160.4	155	187.5	297.7	194.1	204.1	3	3				398.861	373.648	428.035	622.441	668.474	631.889	160.4	155	187.5	297.7	194.1	204.1	224.735	207.274	254.498	406.414	207.456	266.821
TGME49_224110-t26_1-p1		TGME49_224110-t26_1-p1	TGME49_224110-t26_1-p1			transcript=TGME49_224110-t26_1 gene=TGME49_224110 organism=Toxoplasma_gondii_ME49 gene_product=adhesion regulating molecule region protein, putative transcript_product=adhesion regulating molecule region protein, putative location=TGME49_chrX:3318156-3324419(+) protein_length=396 sequence_SO=chromosome SO=protein_coding_gene is_pseudo=false	3.83735e-10	0	43125.71	131.8	138.3	134.8	51.7	35.4	28.8	3	3				243.264	244.336	256.186	110.611	127.375	101.074	131.8	138.3	134.8	51.7	35.4	28.8	184.664	184.942	182.967	70.5797	37.8358	37.6504
TGME49_224130-t26_1-p1		TGME49_224130-t26_1-p1	TGME49_224130-t26_1-p1			transcript=TGME49_224130-t26_1 gene=TGME49_224130 organism=Toxoplasma_gondii_ME49 gene_product=hypothetical protein transcript_product=hypothetical protein location=TGME49_chrX:3313972-3314815(-) protein_length=154 sequence_SO=chromosome SO=protein_coding_gene is_pseudo=false	1.03226e-06	0	16631.22	130	142.4	142.2	7.2	NaN	13.3	3	2				261.651	323.471	312.127	31.0054		57.4021	130	142.4	142.2	7.2		13.3	182.142	190.424	193.011	9.82928	0	17.3872
TGME49_224200-t26_1-p1		TGME49_224200-t26_1-p1	TGME49_224200-t26_1-p1			transcript=TGME49_224200-t26_1 gene=TGME49_224200 organism=Toxoplasma_gondii_ME49 gene_product=tRNA pseudouridine synthase transcript_product=tRNA pseudouridine synthase location=TGME49_chrX:3249900-3256800(-) protein_length=904 sequence_SO=chromosome SO=protein_coding_gene is_pseudo=false	0.00101998	0.00104384	97495.61	0.4	3.6	4.9	7.1	28.1	8.4	3	3				161.704	129.576	177.647	281.808	1114.89	334.319	0.4	3.6	4.9	7.1	28.1	8.4	0.560436	4.8141	6.65087	9.69277	30.0335	10.9814
TGME49_224205-t26_1-p1		TGME49_224205-t26_1-p1	TGME49_224205-t26_1-p1			transcript=TGME49_224205-t26_1 gene=TGME49_224205 organism=Toxoplasma_gondii_ME49 gene_product=ER lumen protein retaining receptor, putative transcript_product=ER lumen protein retaining receptor, putative location=TGME49_chrX:3241057-3246264(-) protein_length=378 sequence_SO=chromosome SO=protein_coding_gene is_pseudo=false	4.32048e-08	0	41497.83	24.9	22.8	23.8	32.4	24.3	61.3	3	3				120.582	116.01	127.661	172.928	117.956	303.047	24.9	22.8	23.8	32.4	24.3	61.3	34.8872	30.4893	32.3042	44.2318	25.972	80.1379
TGME49_224220-t26_1-p1		TGME49_224220-t26_1-p1	TGME49_224220-t26_1-p1			transcript=TGME49_224220-t26_1 gene=TGME49_224220 organism=Toxoplasma_gondii_ME49 gene_product=serine/threonine-protein phosphatase PP2A catalytic subunit transcript_product=serine/threonine-protein phosphatase PP2A catalytic subunit location=TGME49_chrX:3217994-3221754(+) protein_length=347 sequence_SO=chromosome SO=protein_coding_gene is_pseudo=false	2.82824e-09	0	39127.61	52	43.7	48.4	58.1	84.1	80.6	3	3				188.511	155.428	165.847	190.163	309.199	291.288	52	43.7	48.4	58.1	84.1	80.6	72.8567	58.4378	65.6944	79.3169	89.8868	105.369
TGME49_224260-t26_1-p1		TGME49_224260-t26_1-p1	TGME49_224260-t26_1-p1			transcript=TGME49_224260-t26_1 gene=TGME49_224260 organism=Toxoplasma_gondii_ME49 gene_product=PHD-finger domain-containing protein transcript_product=PHD-finger domain-containing protein location=TGME49_chrX:3156523-3178408(-) protein_length=5657 sequence_SO=chromosome SO=protein_coding_gene is_pseudo=false	3.5176e-11	0	602433.55	6.9	4.6	7	8	0.7	2.1	3	3				76.247	60.3554	68.2143	87.1691	101.08	105.785	6.9	4.6	7	8	0.7	2.1	9.66752	6.15135	9.50125	10.9214	0.748166	2.74534
TGME49_224330-t26_1-p1		TGME49_224330-t26_1-p1	TGME49_224330-t26_1-p1			transcript=TGME49_224330-t26_1 gene=TGME49_224330 organism=Toxoplasma_gondii_ME49 gene_product=proteasome activator pa28 beta subunit protein transcript_product=proteasome activator pa28 beta subunit protein location=TGME49_chrX:3081511-3083571(+) protein_length=443 sequence_SO=chromosome SO=protein_coding_gene is_pseudo=false	6.61173e-12	0	47944.74	19.7	17.6	15.1	5.2	NaN	1.8	3	2				56.7228	51.3685	44.2981	41.5543		40.7232	19.7	17.6	15.1	5.2		1.8	27.6015	23.5356	20.4956	7.09893	0	2.35315
TGME49_224350-t26_1-p1		TGME49_224350-t26_1-p1	TGME49_224350-t26_1-p1			transcript=TGME49_224350-t26_1 gene=TGME49_224350 organism=Toxoplasma_gondii_ME49 gene_product=aminopeptidase N, putative transcript_product=aminopeptidase N, putative location=TGME49_chrX:3062823-3072006(-) protein_length=1419 sequence_SO=chromosome SO=protein_coding_gene is_pseudo=false	1.05868e-12	0	156761.31	219.2	217	213	99.7	86	72.8	3	3				612.195	607.605	618.701	299.269	307.553	257.265	219.2	217	213	99.7	86	72.8	307.119	290.183	289.109	136.108	91.9175	95.1719
TGME49_224460-t26_1-p1		TGME49_224460-t26_1-p1	TGME49_224460-t26_1-p1			transcript=TGME49_224460-t26_1 gene=TGME49_224460 organism=Toxoplasma_gondii_ME49 gene_product=aminopeptidase n, putative transcript_product=aminopeptidase n, putative location=TGME49_chrX:3053388-3061374(+) protein_length=970 sequence_SO=chromosome SO=protein_coding_gene is_pseudo=false	2.32331e-11	0	108717.94	275.6	342.7	228.5	249.1	196.5	179.6	3	3				883.788	1137.99	810.177	887.696	765.256	693.099	275.6	342.7	228.5	249.1	196.5	179.6	386.141	458.276	310.148	340.066	210.021	234.792
TGME49_224490-t26_1-p1		TGME49_224490-t26_1-p1	TGME49_224490-t26_1-p1			transcript=TGME49_224490-t26_1 gene=TGME49_224490 organism=Toxoplasma_gondii_ME49 gene_product=polyprenyl synthetase superfamily protein transcript_product=polyprenyl synthetase superfamily protein location=TGME49_chrX:3029064-3034686(+) protein_length=646 sequence_SO=chromosome SO=protein_coding_gene is_pseudo=false	5.36003e-09	0	69698.1	2.4	1.8	2.5	3	3.2	3.9	3	3				28.3699	16.5402	28.5793	32.2067	39.2389	61.0202	2.4	1.8	2.5	3	3.2	3.9	3.36262	2.40705	3.3933	4.09554	3.42019	5.09849
TGME49_224520-t26_1-p1		TGME49_224520-t26_1-p1	TGME49_224520-t26_1-p1			transcript=TGME49_224520-t26_1 gene=TGME49_224520 organism=Toxoplasma_gondii_ME49 gene_product=alveolin domain containing intermediate filament IMC8 transcript_product=alveolin domain containing intermediate filament IMC8 location=TGME49_chrX:3007325-3009377(+) protein_length=202 sequence_SO=chromosome SO=protein_coding_gene is_pseudo=false	1.50607e-13	0	22943.48	38	29.4	29	46.2	47.3	39.6	3	3				132.841	105.525	101.817	153.481	167.173	138.572	38	29.4	29	46.2	47.3	39.6	53.2414	39.3152	39.3623	63.0712	50.5546	51.7693
TGME49_224530-t26_1-p1		TGME49_224530-t26_1-p1	TGME49_224530-t26_1-p1			transcript=TGME49_224530-t26_1 gene=TGME49_224530 organism=Toxoplasma_gondii_ME49 gene_product=alveolin domain containing intermediate filament IMC5 transcript_product=alveolin domain containing intermediate filament IMC5 location=TGME49_chrX:3001634-3004741(-) protein_length=584 sequence_SO=chromosome SO=protein_coding_gene is_pseudo=false	6.21382e-06	0	62623.82	11.8	13.5	11.9	13.2	12.2	15.9	3	3				101.745	87.6299	79.7722	115.495	128.223	140.516	11.8	13.5	11.9	13.2	12.2	15.9	16.5329	18.0529	16.1521	18.0204	13.0395	20.7862
TGME49_224580-t26_1-p1		TGME49_224580-t26_1-p1	TGME49_224580-t26_1-p1			transcript=TGME49_224580-t26_1 gene=TGME49_224580 organism=Toxoplasma_gondii_ME49 gene_product=RNA recognition motif-containing protein transcript_product=RNA recognition motif-containing protein location=TGME49_chrX:2962947-2967853(-) protein_length=539 sequence_SO=chromosome SO=protein_coding_gene is_pseudo=false	1.23486e-06	0	54418	43.2	44	42.3	29.1	11.5	11.1	3	3				215.264	245.995	182.272	129.123	137.268	98.4538	43.2	44	42.3	29.1	11.5	11.1	60.5271	58.839	57.4147	39.7267	12.2913	14.5111
TGME49_224600-t26_1-p1		TGME49_224600-t26_1-p1	TGME49_224600-t26_1-p1			transcript=TGME49_224600-t26_1 gene=TGME49_224600 organism=Toxoplasma_gondii_ME49 gene_product=GTP binding protein transcript_product=GTP binding protein location=TGME49_chrX:2944052-2951106(-) protein_length=451 sequence_SO=chromosome SO=protein_coding_gene is_pseudo=false	3.51075e-06	0	50623.69	122.6	119.4	110.1	54.4	27.3	8.8	3	3				720.099	696.569	643.169	522.651	264.805	914.877	122.6	119.4	110.1	54.4	27.3	8.8	171.774	159.668	149.441	74.2657	29.1785	11.5043
TGME49_224650-t26_1-p1		TGME49_224650-t26_1-p1	TGME49_224650-t26_1-p1			transcript=TGME49_224650-t26_1 gene=TGME49_224650 organism=Toxoplasma_gondii_ME49 gene_product=mRNA capping enzyme, beta chain protein transcript_product=mRNA capping enzyme, beta chain protein location=TGME49_chrX:2907650-2911649(-) protein_length=920 sequence_SO=chromosome SO=protein_coding_gene is_pseudo=false	8.50967e-07	0	95947.95	1.8	1.7	2.2	1.4	NaN	NaN	3	1				17.5719	16.054	18.744	43.1415			1.8	1.7	2.2	1.4			2.52196	2.27333	2.98611	1.91125	0	0
TGME49_224720-t26_1-p1		TGME49_224720-t26_1-p1	TGME49_224720-t26_1-p1			transcript=TGME49_224720-t26_1 gene=TGME49_224720 organism=Toxoplasma_gondii_ME49 gene_product=SPOC domain-containing protein transcript_product=SPOC domain-containing protein location=TGME49_chrX:2855203-2859419(-) protein_length=704 sequence_SO=chromosome SO=protein_coding_gene is_pseudo=false	8.26565e-10	0	73465.22	49.8	45.2	43.3	58.7	38.3	45.9	3	3				168.383	155.456	173.814	169.831	162.89	192.217	49.8	45.2	43.3	58.7	38.3	45.9	69.7743	60.4437	58.772	80.136	40.9354	60.0054
TGME49_224770-t26_1-p1		TGME49_224770-t26_1-p1	TGME49_224770-t26_1-p1			transcript=TGME49_224770-t26_1 gene=TGME49_224770 organism=Toxoplasma_gondii_ME49 gene_product=SAG-related sequence SRS40D transcript_product=SAG-related sequence SRS40D location=TGME49_chrX:2833530-2834699(-) protein_length=389 sequence_SO=chromosome SO=protein_coding_gene is_pseudo=false	4.76522e-11	0	40837	73.3	59.8	62.1	202.7	216	216.2	3	3				196.126	156.494	178.092	545.961	534.034	608.245	73.3	59.8	62.1	202.7	216	216.2	102.7	79.9676	84.2897	276.722	230.863	282.64
TGME49_224850-t26_1-p1		TGME49_224850-t26_1-p1	TGME49_224850-t26_1-p1			transcript=TGME49_224850-t26_1 gene=TGME49_224850 organism=Toxoplasma_gondii_ME49 gene_product=polyadenylate binding protein, putative transcript_product=polyadenylate binding protein, putative location=TGME49_chrX:2776323-2778629(+) protein_length=768 sequence_SO=chromosome SO=protein_coding_gene is_pseudo=false	2.13782e-11	0	82572.61	727.1	722.7	730	390.4	419.2	427	3	3				1216.41	1336.48	1449.88	747.476	803.592	842.345	727.1	722.7	730	390.4	419.2	427	1018.73	966.431	990.845	532.966	448.045	558.22
TGME49_224890-t26_1-p1		TGME49_224890-t26_1-p1	TGME49_224890-t26_1-p1			transcript=TGME49_224890-t26_1 gene=TGME49_224890 organism=Toxoplasma_gondii_ME49 gene_product=hypothetical protein transcript_product=hypothetical protein location=TGME49_chrX:2707676-2712114(-) protein_length=1075 sequence_SO=chromosome SO=protein_coding_gene is_pseudo=false	4.81807e-10	0	116709.41	17.6	14.2	18.1	16.9	3.7	13.7	3	3				149.834	138.224	142.708	153.239	218.759	146.565	17.6	14.2	18.1	16.9	3.7	13.7	24.6592	18.989	24.5675	23.0715	3.95459	17.9101
TGME49_224900-t26_1-p1		TGME49_224900-t26_1-p1	TGME49_224900-t26_1-p1			transcript=TGME49_224900-t26_1 gene=TGME49_224900 organism=Toxoplasma_gondii_ME49 gene_product=adenylate kinase, putative transcript_product=adenylate kinase, putative location=TGME49_chrX:2700827-2703461(+) protein_length=257 sequence_SO=chromosome SO=protein_coding_gene is_pseudo=false	2.27101e-09	0	28560.81	375.9	408.1	405.4	555.1	527.7	455.4	3	3				635.999	673.965	683.647	995.084	943.339	806.858	375.9	408.1	405.4	555.1	527.7	455.4	526.67	545.732	550.258	757.811	564.01	595.347
TGME49_224910-t26_1-p1		TGME49_224910-t26_1-p1	TGME49_224910-t26_1-p1			transcript=TGME49_224910-t26_1 gene=TGME49_224910 organism=Toxoplasma_gondii_ME49 gene_product=divalent cation tolerance protein, CutA1 family protein transcript_product=divalent cation tolerance protein, CutA1 family protein location=TGME49_chrX:2692060-2695316(+) protein_length=255 sequence_SO=chromosome SO=protein_coding_gene is_pseudo=false	1.51274e-06	0	27563.52	53.3	47.5	41.6	30.8	NaN	NaN	3	1				109.954	104.616	89.2789	67.4323			53.3	47.5	41.6	30.8			74.6781	63.5194	56.4646	42.0475	0	0
TGME49_224960-t26_1-p1		TGME49_224960-t26_1-p1	TGME49_224960-t26_1-p1			transcript=TGME49_224960-t26_1 gene=TGME49_224960 organism=Toxoplasma_gondii_ME49 gene_product=hypothetical protein transcript_product=hypothetical protein location=TGME49_chrX:2631746-2632489(+) protein_length=247 sequence_SO=chromosome SO=protein_coding_gene is_pseudo=false	1.43366e-11	0	28690.79	41	37.1	29.7	62.5	22	49.7	3	3				87.3468	83.2285	75.303	133.367	137.117	194.08	41	37.1	29.7	62.5	22	49.7	57.4447	49.612	40.3124	85.3236	23.5138	64.9731
TGME49_224980-t26_1-p1		TGME49_224980-t26_1-p1	TGME49_224980-t26_1-p1			transcript=TGME49_224980-t26_1 gene=TGME49_224980 organism=Toxoplasma_gondii_ME49 gene_product=hypothetical protein transcript_product=hypothetical protein location=TGME49_chrX:2612329-2620974(+) protein_length=1114 sequence_SO=chromosome SO=protein_coding_gene is_pseudo=false	7.62093e-08	0	122254.68	5.5	6.4	6.2	2.2	0.1	0	3	3				59.6035	57.7155	61.7113	32.5664	33.8836	12.9435	5.5	6.4	6.2	2.2	0.1	0	7.706	8.5584	8.41539	3.00339	0.106881	0
TGME49_225000-t26_1-p1		TGME49_225000-t26_1-p1	TGME49_225000-t26_1-p1			transcript=TGME49_225000-t26_1 gene=TGME49_225000 organism=Toxoplasma_gondii_ME49 gene_product=hypothetical protein transcript_product=hypothetical protein location=TGME49_chrX:2597369-2604534(-) protein_length=1474 sequence_SO=chromosome SO=protein_coding_gene is_pseudo=false	9.47179e-08	0	154662.57	3.5	2.5	2.6	2.3	1.4	1.6	3	3				78.4069	56.7183	66.3003	50.5884	40.7691	38.3902	3.5	2.5	2.6	2.3	1.4	1.6	4.90382	3.34313	3.52904	3.13991	1.49633	2.09169
TGME49_225050-t26_1-p1		TGME49_225050-t26_1-p1	TGME49_225050-t26_1-p1			transcript=TGME49_225050-t26_1 gene=TGME49_225050 organism=Toxoplasma_gondii_ME49 gene_product=adenosylhomocysteinase, putative transcript_product=adenosylhomocysteinase, putative location=TGME49_chrX:2554283-2556669(-) protein_length=588 sequence_SO=chromosome SO=protein_coding_gene is_pseudo=false	8.10227e-09	0	64105.79	727.5	743.2	828.4	450.3	441	359.2	3	3				1714.97	1817.03	1775.09	875.809	860.886	643.339	727.5	743.2	828.4	450.3	441	359.2	1019.29	993.845	1124.41	614.74	471.345	469.584
TGME49_225060-t26_1-p1		TGME49_225060-t26_1-p1	TGME49_225060-t26_1-p1			transcript=TGME49_225060-t26_1 gene=TGME49_225060 organism=Toxoplasma_gondii_ME49 gene_product=nucleoredoxin family protein transcript_product=nucleoredoxin family protein location=TGME49_chrX:2547352-2552083(+) protein_length=416 sequence_SO=chromosome SO=protein_coding_gene is_pseudo=false	1.83021e-08	0	45225.5	46.2	50.7	41.3	23.3	7.8	5.7	3	3				181.841	201.215	171.442	122.313	77.3862	66.6837	46.2	50.7	41.3	23.3	7.8	5.7	64.7304	67.7986	56.0574	31.8087	8.33671	7.45165
TGME49_225080-t26_1-p1		TGME49_225080-t26_1-p1	TGME49_225080-t26_1-p1			transcript=TGME49_225080-t26_1 gene=TGME49_225080 organism=Toxoplasma_gondii_ME49 gene_product=ribosomal protein RPS18 transcript_product=ribosomal protein RPS18 location=TGME49_chrX:2540172-2541420(+) protein_length=156 sequence_SO=chromosome SO=protein_coding_gene is_pseudo=false	3.42273e-07	0	17722.56	2751.6	2574.5	2454.5	897.4	754.8	696	3	3				2726.42	2780.45	2763.07	976.326	765.545	766.551	2751.6	2574.5	2454.5	897.4	754.8	696	3855.24	3442.75	3331.55	1225.11	806.737	909.885
TGME49_225120-t26_1-p1		TGME49_225120-t26_1-p1	TGME49_225120-t26_1-p1			transcript=TGME49_225120-t26_1 gene=TGME49_225120 organism=Toxoplasma_gondii_ME49 gene_product=hypothetical protein transcript_product=hypothetical protein location=TGME49_chrX:2486271-2491280(+) protein_length=242 sequence_SO=chromosome SO=protein_coding_gene is_pseudo=false	4.96881e-08	0	26920.12	2100.5	1480.5	1702.9	3169.4	148.2	125.7	3	3				310.443	292.218	257.756	334.653	287.884	281.056	2100.5	1480.5	1702.9	3169.4	148.2	125.7	2942.99	1979.8	2311.38	4326.8	158.397	164.328
TGME49_225125-t26_1-p1		TGME49_225125-t26_1-p1	TGME49_225125-t26_1-p1			transcript=TGME49_225125-t26_1 gene=TGME49_225125 organism=Toxoplasma_gondii_ME49 gene_product=pre-rRNA processing protein transcript_product=pre-rRNA processing protein location=TGME49_chrX:2469050-2483704(+) protein_length=2865 sequence_SO=chromosome SO=protein_coding_gene is_pseudo=false	4.09127e-12	0	310135.47	17.4	16.2	17.5	18.7	23.9	20	3	3				163.282	159.229	175.965	203.623	252.354	271.261	17.4	16.2	17.5	18.7	23.9	20	24.379	21.6635	23.7531	25.5288	25.5445	26.1461
TGME49_225150-t26_1-p1		TGME49_225150-t26_1-p1	TGME49_225150-t26_1-p1			transcript=TGME49_225150-t26_1 gene=TGME49_225150 organism=Toxoplasma_gondii_ME49 gene_product=hypothetical protein transcript_product=hypothetical protein location=TGME49_chrX:2448305-2451764(+) protein_length=691 sequence_SO=chromosome SO=protein_coding_gene is_pseudo=false	3.75875e-09	0	76724.06	27.6	31.4	25.5	29.4	27.9	35.1	3	3				158.108	175.82	153.55	194.908	294.162	253.592	27.6	31.4	25.5	29.4	27.9	35.1	38.6701	41.9897	34.6117	40.1362	29.8198	45.8864
TGME49_225160-t26_1-p1		TGME49_225160-t26_1-p1	TGME49_225160-t26_1-p1			transcript=TGME49_225160-t26_1 gene=TGME49_225160 organism=Toxoplasma_gondii_ME49 gene_product=hypothetical protein transcript_product=hypothetical protein location=TGME49_chrX:2445343-2446548(+) protein_length=401 sequence_SO=chromosome SO=protein_coding_gene is_pseudo=false	2.37447e-10	0	45443.42	190.6	207.5	175.5	236.5	212.8	183.6	3	3				457.486	493.56	454.428	609.77	577.506	574.882	190.6	207.5	175.5	236.5	212.8	183.6	267.048	277.479	238.21	322.865	227.442	240.021
TGME49_225200-t26_1-p1		TGME49_225200-t26_1-p1	TGME49_225200-t26_1-p1			transcript=TGME49_225200-t26_1 gene=TGME49_225200 organism=Toxoplasma_gondii_ME49 gene_product=hypothetical protein transcript_product=hypothetical protein location=TGME49_chrX:2408633-2433221(+) protein_length=1641 sequence_SO=chromosome SO=protein_coding_gene is_pseudo=false	2.72754e-07	0	179694.04	31.6	19.4	16.9	13.9	6.6	12.2	3	3				139.622	141.098	157.618	213.109	387.499	229.9	31.6	19.4	16.9	13.9	6.6	12.2	44.2745	25.9427	22.9387	18.976	7.05414	15.9491
TGME49_225260-t26_1-p1		TGME49_225260-t26_1-p1	TGME49_225260-t26_1-p1			transcript=TGME49_225260-t26_1 gene=TGME49_225260 organism=Toxoplasma_gondii_ME49 gene_product=DNA-directed RNA polymerase II RPB1 transcript_product=DNA-directed RNA polymerase II RPB1 location=TGME49_chrX:2363000-2373855(+) protein_length=1892 sequence_SO=chromosome SO=protein_coding_gene is_pseudo=false	5.62598e-11	0	209001.15	25.2	28.5	31.5	34.7	15.1	9.2	3	3				130.518	117.076	147.044	141.856	167.389	163.565	25.2	28.5	31.5	34.7	15.1	9.2	35.3075	38.1116	42.7556	47.3717	16.139	12.0272
TGME49_225310-t26_1-p1		TGME49_225310-t26_1-p1	TGME49_225310-t26_1-p1			transcript=TGME49_225310-t26_1 gene=TGME49_225310 organism=Toxoplasma_gondii_ME49 gene_product=ARF1-directed GTPase-activating protein, putative transcript_product=ARF1-directed GTPase-activating protein, putative location=TGME49_chrX:2320515-2324575(+) protein_length=502 sequence_SO=chromosome SO=protein_coding_gene is_pseudo=false	9.15966e-10	0	52471.66	88.8	85.1	82.8	65.4	34.1	37.1	3	3				334.51	344.309	362.295	252.309	202.012	158.634	88.8	85.1	82.8	65.4	34.1	37.1	124.417	113.8	112.386	89.2827	36.4464	48.5011
TGME49_225320-t26_1-p1		TGME49_225320-t26_1-p1	TGME49_225320-t26_1-p1			transcript=TGME49_225320-t26_1 gene=TGME49_225320 organism=Toxoplasma_gondii_ME49 gene_product=hypothetical protein transcript_product=hypothetical protein location=TGME49_chrX:2314170-2316318(+) protein_length=504 sequence_SO=chromosome SO=protein_coding_gene is_pseudo=false	4.28669e-10	0	54458.09	42.8	37.1	45.3	15.8	18.5	26.9	3	3				87.2121	83.4198	98.1634	68.3895	164.807	131.018	42.8	37.1	45.3	15.8	18.5	26.9	59.9667	49.612	61.4867	21.5698	19.773	35.1665
TGME49_225330-t26_1-p1		TGME49_225330-t26_1-p1	TGME49_225330-t26_1-p1			transcript=TGME49_225330-t26_1 gene=TGME49_225330 organism=Toxoplasma_gondii_ME49 gene_product=hypothetical protein transcript_product=hypothetical protein location=TGME49_chrX:2308125-2312021(+) protein_length=699 sequence_SO=chromosome SO=protein_coding_gene is_pseudo=false	0.000228255	0.000360231	73863.35	0.6	0.5	0.8	0.6	NaN	NaN	3	1				8.71296	7.32769	8.89896	9.45468			0.6	0.5	0.8	0.6			0.840654	0.668625	1.08586	0.819107	0	0
TGME49_225410-t26_1-p1		TGME49_225410-t26_1-p1	TGME49_225410-t26_1-p1			transcript=TGME49_225410-t26_1 gene=TGME49_225410 organism=Toxoplasma_gondii_ME49 gene_product=histone H3 centromeric CENH3 transcript_product=histone H3 centromeric CENH3 location=TGME49_chrX:2259864-2261380(+) protein_length=216 sequence_SO=chromosome SO=protein_coding_gene is_pseudo=false	0.000640819	0.000703977	23282.47	2836.5	3237.8	4140.3	7935.8	15052.6	11191.5	3	3				5007.25	4608.83	6304.68	11828.8	19327.4	18984.7	2836.5	3237.8	4140.3	7935.8	15052.6	11191.5	3974.19	4329.75	5619.72	10833.8	16088.3	14630.7
TGME49_225420-t26_1-p1		TGME49_225420-t26_1-p1	TGME49_225420-t26_1-p1			transcript=TGME49_225420-t26_1 gene=TGME49_225420 organism=Toxoplasma_gondii_ME49 gene_product=histidine triad domain-containing protein transcript_product=histidine triad domain-containing protein location=TGME49_chrX:2249697-2250908(+) protein_length=221 sequence_SO=chromosome SO=protein_coding_gene is_pseudo=false	3.03985e-07	0	24006.39	33.1	33.6	32.8	10.7	NaN	NaN	3	1				105.856	111.209	109.363	96.6044			33.1	33.6	32.8	10.7			46.3761	44.9316	44.5201	14.6074	0	0
TGME49_225470-t26_1-p1		TGME49_225470-t26_1-p1	TGME49_225470-t26_1-p1			transcript=TGME49_225470-t26_1 gene=TGME49_225470 organism=Toxoplasma_gondii_ME49 gene_product=peptide methionine sulfoxide reductase transcript_product=peptide methionine sulfoxide reductase location=TGME49_chrX:2222866-2223973(+) protein_length=269 sequence_SO=chromosome SO=protein_coding_gene is_pseudo=false	2.99121e-13	0	30384.14	37	39	31.6	20.1	18.2	NaN	3	2				74.185	90.7047	84.3848	92.6898	165.469		37	39	31.6	20.1	18.2		51.8403	52.1528	42.8914	27.4401	19.4523	0
TGME49_225500-t26_1-p1		TGME49_225500-t26_1-p1	TGME49_225500-t26_1-p1			transcript=TGME49_225500-t26_1 gene=TGME49_225500 organism=Toxoplasma_gondii_ME49 gene_product=hypothetical protein transcript_product=hypothetical protein location=TGME49_chrX:2204296-2206974(+) protein_length=430 sequence_SO=chromosome SO=protein_coding_gene is_pseudo=false	0.000120199	0.000360231	46210.07	3.4	3.3	2.2	2.3	NaN	3	3	2				30.8682	29.7823	22.8116	42.456		54.3658	3.4	3.3	2.2	2.3		3	4.76371	4.41293	2.98611	3.13991	0	3.92192
TGME49_225530-t26_1-p1		TGME49_225530-t26_1-p1	TGME49_225530-t26_1-p1			transcript=TGME49_225530-t26_1 gene=TGME49_225530 organism=Toxoplasma_gondii_ME49 gene_product=metal cation transporter, ZIP family protein transcript_product=metal cation transporter, ZIP family protein location=TGME49_chrX:2177867-2183479(-) protein_length=717 sequence_SO=chromosome SO=protein_coding_gene is_pseudo=false	0.000222075	0.000360231	74702.09	1.6	0.7	1.2	NaN	NaN	NaN	3	0	CTR	CTR		18.3792	9.87756	17.4053				1.6	0.7	1.2				2.24174	0.936075	1.62879	0	0	0
TGME49_225540-t26_1-p1		TGME49_225540-t26_1-p1	TGME49_225540-t26_1-p1			transcript=TGME49_225540-t26_1 gene=TGME49_225540 organism=Toxoplasma_gondii_ME49 gene_product=hypothetical protein transcript_product=hypothetical protein location=TGME49_chrX:2171733-2174211(-) protein_length=501 sequence_SO=chromosome SO=protein_coding_gene is_pseudo=false	4.4952e-08	0	52713.18	7.5	7.2	4.7	9.9	13	11.5	3	3				58.4853	37.3607	65.5808	62.4927	75.8931	77.1099	7.5	7.2	4.7	9.9	13	11.5	10.5082	9.6282	6.37941	13.5153	13.8945	15.034
TGME49_225550-t26_1-p1		TGME49_225550-t26_1-p1	TGME49_225550-t26_1-p1			transcript=TGME49_225550-t26_1 gene=TGME49_225550 organism=Toxoplasma_gondii_ME49 gene_product=phosphatidylserine decarboxylase transcript_product=phosphatidylserine decarboxylase location=TGME49_chrX:2166480-2170208(+) protein_length=427 sequence_SO=chromosome SO=protein_coding_gene is_pseudo=false	5.65958e-11	0	48394.97	56.7	56.2	57.1	79.1	70.4	113.4	3	3				110.564	105.436	106.309	168.158	185.281	224.127	56.7	56.2	57.1	79.1	70.4	113.4	79.4418	75.1535	77.503	107.986	75.2441	148.249
TGME49_225555-t26_1-p1		TGME49_225555-t26_1-p1	TGME49_225555-t26_1-p1			transcript=TGME49_225555-t26_1 gene=TGME49_225555 organism=Toxoplasma_gondii_ME49 gene_product=hypothetical protein transcript_product=hypothetical protein location=TGME49_chrX:2164265-2164468(-) protein_length=67 sequence_SO=chromosome SO=protein_coding_gene is_pseudo=false	2.78692e-06	0	7372.55	71.1	74.2	82.3	156.2	149	166.2	3	3				120.11	157.652	174.277	329.837	314.77	345.895	71.1	74.2	82.3	156.2	149	166.2	99.6175	99.224	111.708	213.241	159.252	217.274
TGME49_225580-t26_1-p1		TGME49_225580-t26_1-p1	TGME49_225580-t26_1-p1			transcript=TGME49_225580-t26_1 gene=TGME49_225580 organism=Toxoplasma_gondii_ME49 gene_product=proteasome (prosome, macropain) 26S subunit, non-ATPase, 9, putative transcript_product=proteasome (prosome, macropain) 26S subunit, non-ATPase, 9, putative location=TGME49_chrX:2145527-2147131(+) protein_length=244 sequence_SO=chromosome SO=protein_coding_gene is_pseudo=false	3.36253e-08	0	26650.36	25.9	23.7	18.5	7.8	NaN	3.2	3	2				38.2228	47.2547	36.8175	35.9067		46.0759	25.9	23.7	18.5	7.8		3.2	36.2882	31.6928	25.1104	10.6484	0	4.18338
TGME49_225690-t26_1-p1		TGME49_225690-t26_1-p1	TGME49_225690-t26_1-p1			transcript=TGME49_225690-t26_1 gene=TGME49_225690 organism=Toxoplasma_gondii_ME49 gene_product=hypothetical protein transcript_product=hypothetical protein location=TGME49_chrX:2117359-2122809(+) protein_length=1816 sequence_SO=chromosome SO=protein_coding_gene is_pseudo=false	5.84106e-12	0	194253.81	34.8	35.7	36.5	22.6	13.8	27.5	3	3				176.557	178.466	177.961	144.035	155.87	187.444	34.8	35.7	36.5	22.6	13.8	27.5	48.7579	47.7398	49.5422	30.853	14.7496	35.9509
TGME49_225730-t26_1-p1		TGME49_225730-t26_1-p1	TGME49_225730-t26_1-p1			transcript=TGME49_225730-t26_1 gene=TGME49_225730 organism=Toxoplasma_gondii_ME49 gene_product=membrane protein, putative transcript_product=membrane protein, putative location=TGME49_chrX:2105400-2107642(-) protein_length=128 sequence_SO=chromosome SO=protein_coding_gene is_pseudo=false	1.27841e-08	0	14904.26	350.5	382.9	331.9	548.3	590.1	690.9	3	3				554.379	627.609	558.894	1009.06	1063.89	1281.1	350.5	382.9	331.9	548.3	590.1	690.9	491.082	512.033	450.495	748.527	630.704	903.218
TGME49_225790-t26_1-p1		TGME49_225790-t26_1-p1	TGME49_225790-t26_1-p1			transcript=TGME49_225790-t26_1 gene=TGME49_225790 organism=Toxoplasma_gondii_ME49 gene_product=PDI family protein transcript_product=PDI family protein location=TGME49_chrX:2038686-2040591(+) protein_length=189 sequence_SO=chromosome SO=protein_coding_gene is_pseudo=false	0.000171501	0.000360231	21658.94	51.5	46	43	47.7	34.4	34.2	3	3				238.942	215.831	203.633	228.38	228.267	340.409	51.5	46	43	47.7	34.4	34.2	72.1562	61.5135	58.3648	65.119	36.767	44.7099
TGME49_225850-t26_1-p1		TGME49_225850-t26_1-p1	TGME49_225850-t26_1-p1			transcript=TGME49_225850-t26_1 gene=TGME49_225850 organism=Toxoplasma_gondii_ME49 gene_product=peptidase, M28 family protein transcript_product=peptidase, M28 family protein location=TGME49_chrX:1998525-2009384(+) protein_length=1555 sequence_SO=chromosome SO=protein_coding_gene is_pseudo=false	7.60747e-10	0	167670.28	3	1.8	1.8	5	2.6	6.6	3	3				44.6469	36.8442	37.8021	98.2883	102.137	122.531	3	1.8	1.8	5	2.6	6.6	4.20327	2.40705	2.44318	6.82589	2.7789	8.62822
TGME49_225860-t26_1-p1		TGME49_225860-t26_1-p1	TGME49_225860-t26_1-p1			transcript=TGME49_225860-t26_1 gene=TGME49_225860 organism=Toxoplasma_gondii_ME49 gene_product=hypothetical protein transcript_product=hypothetical protein location=TGME49_chrX:1989154-1994106(-) protein_length=1057 sequence_SO=chromosome SO=protein_coding_gene is_pseudo=false	7.64264e-09	0	111619.39	17.3	14.8	14.5	13.4	8	5.2	3	3				128.721	96.1193	116.147	139.547	109.051	95.1864	17.3	14.8	14.5	13.4	8	5.2	24.2389	19.7913	19.6812	18.2934	8.55047	6.79799
TGME49_225880-t26_1-p1		TGME49_225880-t26_1-p1	TGME49_225880-t26_1-p1			transcript=TGME49_225880-t26_1 gene=TGME49_225880 organism=Toxoplasma_gondii_ME49 gene_product=UDP-glucose 4-epimerase transcript_product=UDP-glucose 4-epimerase location=TGME49_chrX:1967149-1970759(+) protein_length=362 sequence_SO=chromosome SO=protein_coding_gene is_pseudo=false	1.52199e-13	0	39777.03	25.7	23.2	21.9	17.2	6.7	7.4	3	3				60.0003	52.0214	53.5472	40.8835	52.6394	24.2313	25.7	23.2	21.9	17.2	6.7	7.4	36.008	31.0242	29.7253	23.4811	7.16102	9.67407
TGME49_225890-t26_1-p1		TGME49_225890-t26_1-p1	TGME49_225890-t26_1-p1			transcript=TGME49_225890-t26_1 gene=TGME49_225890 organism=Toxoplasma_gondii_ME49 gene_product=hypothetical protein transcript_product=hypothetical protein location=TGME49_chrX:1955982-1963478(-) protein_length=2114 sequence_SO=chromosome SO=protein_coding_gene is_pseudo=false	1.12116e-08	0	223318.41	0.3	0.2	0.2	0.1	NaN	0.1	3	2				17.5344	12.4109	12.9489	7.98961		6.90291	0.3	0.2	0.2	0.1		0.1	0.420327	0.26745	0.271464	0.136518	0	0.130731
TGME49_225930-t26_1-p1		TGME49_225930-t26_1-p1	TGME49_225930-t26_1-p1			transcript=TGME49_225930-t26_1 gene=TGME49_225930 organism=Toxoplasma_gondii_ME49 gene_product=triose-phosphate isomerase TPI-I transcript_product=triose-phosphate isomerase TPI-I location=TGME49_chrX:1925824-1928172(+) protein_length=253 sequence_SO=chromosome SO=protein_coding_gene is_pseudo=false	1.26996e-08	0	27889.87	1218	886.8	1447.3	2101.4	2417.7	1994.8	3	3				4321.02	4697.39	4450.22	2481.14	1939.55	1401.01	1218	886.8	1447.3	2101.4	2417.7	1994.8	1706.53	1185.87	1964.45	2868.79	2584.06	2607.81
TGME49_225940-t26_1-p1		TGME49_225940-t26_1-p1	TGME49_225940-t26_1-p1			transcript=TGME49_225940-t26_1 gene=TGME49_225940 organism=Toxoplasma_gondii_ME49 gene_product=hypothetical protein transcript_product=hypothetical protein location=TGME49_chrX:1921506-1923028(-) protein_length=315 sequence_SO=chromosome SO=protein_coding_gene is_pseudo=false	1.3728e-07	0	33736.41	76.6	62.6	71	76.9	88.1	57.5	3	3				267.451	214.104	224.598	243.343	328.077	218.682	76.6	62.6	71	76.9	88.1	57.5	107.324	83.7119	96.3698	104.982	94.162	75.1701
TGME49_225990-t26_1-p1		TGME49_225990-t26_1-p1	TGME49_225990-t26_1-p1			transcript=TGME49_225990-t26_1 gene=TGME49_225990 organism=Toxoplasma_gondii_ME49 gene_product=acyl transferase domain-containing protein transcript_product=acyl transferase domain-containing protein location=TGME49_chrX:1876445-1879253(+) protein_length=502 sequence_SO=chromosome SO=protein_coding_gene is_pseudo=false	6.93435e-18	0	53257.47	34.8	28.8	30.1	14.5	2.3	7.1	3	3				98.5408	86.3017	89.7082	75.291	56.1976	100.941	34.8	28.8	30.1	14.5	2.3	7.1	48.7579	38.5128	40.8554	19.7951	2.45826	9.28187
TGME49_226000-t26_1-p1		TGME49_226000-t26_1-p1	TGME49_226000-t26_1-p1			transcript=TGME49_226000-t26_1 gene=TGME49_226000 organism=Toxoplasma_gondii_ME49 gene_product=ATP synthase, putative transcript_product=ATP synthase, putative location=TGME49_chrX:1872552-1874663(-) protein_length=183 sequence_SO=chromosome SO=protein_coding_gene is_pseudo=false	1.7006e-07	0	19457.13	167.4	151.8	165.9	226.8	212.1	185.2	3	3				476.575	435.81	475.821	654.805	554.018	499.66	167.4	151.8	165.9	226.8	212.1	185.2	234.543	202.995	225.18	309.622	226.694	242.113
TGME49_226020-t26_1-p1		TGME49_226020-t26_1-p1	TGME49_226020-t26_1-p1			transcript=TGME49_226020-t26_1 gene=TGME49_226020 organism=Toxoplasma_gondii_ME49 gene_product=transporter, major facilitator family protein transcript_product=transporter, major facilitator family protein location=TGME49_chrX:1864095-1867675(-) protein_length=589 sequence_SO=chromosome SO=protein_coding_gene is_pseudo=false	9.81041e-09	0	64569.34	11.3	10.1	9.8	10.2	11.4	15.3	3	3				66.1691	60.5103	56.273	69.2959	103.422	99.8262	11.3	10.1	9.8	10.2	11.4	15.3	15.8323	13.5062	13.3017	13.9248	12.1844	20.0018
TGME49_226030-t26_1-p1		TGME49_226030-t26_1-p1	TGME49_226030-t26_1-p1			transcript=TGME49_226030-t26_1 gene=TGME49_226030 organism=Toxoplasma_gondii_ME49 gene_product=AGC kinase transcript_product=AGC kinase location=TGME49_chrX:1855171-1856914(+) protein_length=343 sequence_SO=chromosome SO=protein_coding_gene is_pseudo=false	2.65126e-09	0	39410.58	242.7	238.4	240.3	159.8	129.7	131	3	3				302.247	295.472	325.825	209.662	178.181	195.476	242.7	238.4	240.3	159.8	129.7	131	340.045	318.8	326.164	218.156	138.624	171.257
TGME49_226040-t26_1-p1		TGME49_226040-t26_1-p1	TGME49_226040-t26_1-p1			transcript=TGME49_226040-t26_1 gene=TGME49_226040 organism=Toxoplasma_gondii_ME49 gene_product=EF hand domain-containing protein transcript_product=EF hand domain-containing protein location=TGME49_chrX:1851776-1852285(+) protein_length=169 sequence_SO=chromosome SO=protein_coding_gene is_pseudo=false	8.78968e-13	0	18983.89	41.8	31.5	34	48.4	47.9	35.7	3	3				97.1945	63.7357	67.9917	100.942	140.353	106.122	41.8	31.5	34	48.4	47.9	35.7	58.5656	42.1234	46.1489	66.0746	51.1959	46.6708
TGME49_226060-t26_1-p1		TGME49_226060-t26_1-p1	TGME49_226060-t26_1-p1			transcript=TGME49_226060-t26_1 gene=TGME49_226060 organism=Toxoplasma_gondii_ME49 gene_product=transmembrane amino acid transporter protein transcript_product=transmembrane amino acid transporter protein location=TGME49_chrX:1836342-1842447(+) protein_length=717 sequence_SO=chromosome SO=protein_coding_gene is_pseudo=false	1.27605e-12	0	77751.9	6.1	4.4	1.4	8.4	1.5	26.5	3	3				51.0564	36.5187	45.2355	75.2036	61.9624	188.699	6.1	4.4	1.4	8.4	1.5	26.5	8.54665	5.8839	1.90025	11.4675	1.60321	34.6436
TGME49_226068-t26_1-p1		TGME49_226068-t26_1-p1	TGME49_226068-t26_1-p1			transcript=TGME49_226068-t26_1 gene=TGME49_226068 organism=Toxoplasma_gondii_ME49 gene_product=DnaJ domain-containing protein transcript_product=DnaJ domain-containing protein location=TGME49_chrX:1829082-1835017(-) protein_length=443 sequence_SO=chromosome SO=protein_coding_gene is_pseudo=false	6.02891e-08	0	50100.78	38.1	34.7	35.5	45.9	40.5	51.5	3	3				215.244	185.858	180.779	232.182	227.385	271.297	38.1	34.7	35.5	45.9	40.5	51.5	53.3815	46.4026	48.1849	62.6617	43.2867	67.3263
TGME49_226072-t26_1-p1		TGME49_226072-t26_1-p1	TGME49_226072-t26_1-p1			transcript=TGME49_226072-t26_1 gene=TGME49_226072 organism=Toxoplasma_gondii_ME49 gene_product=Ser/Thr phosphatase family protein transcript_product=Ser/Thr phosphatase family protein location=TGME49_chrX:1821260-1826751(-) protein_length=810 sequence_SO=chromosome SO=protein_coding_gene is_pseudo=false	2.38971e-14	0	88827.09	59.6	60.3	56.4	91.6	96	74.7	3	3				252.083	278.328	272.602	407.554	452.269	361.683	59.6	60.3	56.4	91.6	96	74.7	83.505	80.6362	76.5529	125.05	102.606	97.6558
TGME49_226080-t26_1-p1		TGME49_226080-t26_1-p1	TGME49_226080-t26_1-p1			transcript=TGME49_226080-t26_1 gene=TGME49_226080 organism=Toxoplasma_gondii_ME49 gene_product=polyA polymerase transcript_product=polyA polymerase location=TGME49_chrX:1812592-1818006(+) protein_length=811 sequence_SO=chromosome SO=protein_coding_gene is_pseudo=false	1.20237e-07	0	87168.72	15.9	13.4	15.1	21.1	17.5	20.6	3	3				140.869	112.379	125.67	156.163	243.217	197.067	15.9	13.4	15.1	21.1	17.5	20.6	22.2773	17.9192	20.4956	28.8053	18.7041	26.9305
TGME49_226240-t26_1-p1		TGME49_226240-t26_1-p1	TGME49_226240-t26_1-p1			transcript=TGME49_226240-t26_1 gene=TGME49_226240 organism=Toxoplasma_gondii_ME49 gene_product=bud site selection protein, putative transcript_product=bud site selection protein, putative location=TGME49_chrX:1773819-1775473(-) protein_length=198 sequence_SO=chromosome SO=protein_coding_gene is_pseudo=false	1.03527e-10	0	23201.68	25.7	21.7	21.4	2.8	NaN	NaN	3	1				112.818	102.52	117.702	49.6048			25.7	21.7	21.4	2.8			36.008	29.0183	29.0467	3.8225	0	0
TGME49_226250-t26_1-p1		TGME49_226250-t26_1-p1	TGME49_226250-t26_1-p1			transcript=TGME49_226250-t26_1 gene=TGME49_226250 organism=Toxoplasma_gondii_ME49 gene_product=DEAD (Asp-Glu-Ala-Asp) box polypeptide DDX3X transcript_product=DEAD (Asp-Glu-Ala-Asp) box polypeptide DDX3X location=TGME49_chrX:1759628-1762586(+) protein_length=734 sequence_SO=chromosome SO=protein_coding_gene is_pseudo=false	3.90892e-14	0	78592.68	366.4	377.2	371	174.9	192.7	155.7	3	3				969.446	973.276	1008.61	457.273	564.534	472.199	366.4	377.2	371	174.9	192.7	155.7	513.36	504.411	503.566	238.77	205.959	203.548
TGME49_226320-t26_1-p1		TGME49_226320-t26_1-p1	TGME49_226320-t26_1-p1			transcript=TGME49_226320-t26_1 gene=TGME49_226320 organism=Toxoplasma_gondii_ME49 gene_product=hypothetical protein transcript_product=hypothetical protein location=TGME49_chrX:1719699-1723384(+) protein_length=720 sequence_SO=chromosome SO=protein_coding_gene is_pseudo=false	2.91773e-09	0	73663.52	42.1	37.6	43	46.7	27.8	34.7	3	3				167.213	150.585	181.359	202.831	175.368	195.511	42.1	37.6	43	46.7	27.8	34.7	58.9859	50.2806	58.3648	63.7538	29.7129	45.3635
TGME49_226340-t26_1-p1		TGME49_226340-t26_1-p1	TGME49_226340-t26_1-p1			transcript=TGME49_226340-t26_1 gene=TGME49_226340 organism=Toxoplasma_gondii_ME49 gene_product=hypothetical protein transcript_product=hypothetical protein location=TGME49_chrX:1698011-1707666(+) protein_length=1163 sequence_SO=chromosome SO=protein_coding_gene is_pseudo=false	4.33812e-07	0	126712.93	15.2	15.5	15.4	5.1	2.9	4.9	3	3				85.9023	77.318	92.2392	81.2712	74.2638	120.353	15.2	15.5	15.4	5.1	2.9	4.9	21.2966	20.7274	20.9027	6.96241	3.09954	6.4058
TGME49_226370-t26_1-p1		TGME49_226370-t26_1-p1	TGME49_226370-t26_1-p1			transcript=TGME49_226370-t26_1 gene=TGME49_226370 organism=Toxoplasma_gondii_ME49 gene_product=dgat2l1-prov protein transcript_product=dgat2l1-prov protein location=TGME49_chrX:1680531-1685875(+) protein_length=380 sequence_SO=chromosome SO=protein_coding_gene is_pseudo=false	2.37774e-07	0	43642.37	0.6	2.3	NaN	5.6	NaN	3.5	2	2				14.0298	22.3981		64.6132		78.596	0.6	2.3		5.6		3.5	0.840654	3.07568	0	7.645	0	4.57557
TGME49_226380-t26_1-p1		TGME49_226380-t26_1-p1	TGME49_226380-t26_1-p1			transcript=TGME49_226380-t26_1 gene=TGME49_226380 organism=Toxoplasma_gondii_ME49 gene_product=hypothetical protein transcript_product=hypothetical protein location=TGME49_chrX:1675489-1676625(+) protein_length=378 sequence_SO=chromosome SO=protein_coding_gene is_pseudo=false	3.09396e-10	0	42612.3	224.8	235	192.7	255	250.7	262.5	3	3				596.238	569.513	550.498	658.942	694.747	690.522	224.8	235	192.7	255	250.7	262.5	314.965	314.254	261.556	348.12	267.95	343.168
TGME49_226410-t26_1-p1		TGME49_226410-t26_1-p1	TGME49_226410-t26_1-p1			transcript=TGME49_226410-t26_1 gene=TGME49_226410 organism=Toxoplasma_gondii_ME49 gene_product=EF-1 guanine nucleotide exchange domain-containing protein transcript_product=EF-1 guanine nucleotide exchange domain-containing protein location=TGME49_chrX:1656154-1658166(-) protein_length=328 sequence_SO=chromosome SO=protein_coding_gene is_pseudo=false	1.24367e-07	0	36049.09	629.5	800.3	686.4	248.3	292.5	147	3	3				2391.66	2800.94	2622.09	966.571	874.535	505.522	629.5	800.3	686.4	248.3	292.5	147	881.986	1070.2	931.665	338.974	312.626	192.174
TGME49_226420-t26_1-p1		TGME49_226420-t26_1-p1	TGME49_226420-t26_1-p1			transcript=TGME49_226420-t26_1 gene=TGME49_226420 organism=Toxoplasma_gondii_ME49 gene_product=peptidase family M3 protein transcript_product=peptidase family M3 protein location=TGME49_chrX:1648123-1655167(+) protein_length=667 sequence_SO=chromosome SO=protein_coding_gene is_pseudo=false	4.48657e-08	0	75364.1	61.6	57	63.8	70.8	33.4	15.1	3	3				258.687	252.516	265.472	290.569	268.224	391.549	61.6	57	63.8	70.8	33.4	15.1	86.3072	76.2233	86.5971	96.6546	35.6982	19.7403
TGME49_226430-t26_1-p1		TGME49_226430-t26_1-p1	TGME49_226430-t26_1-p1			transcript=TGME49_226430-t26_1 gene=TGME49_226430 organism=Toxoplasma_gondii_ME49 gene_product=reticulon protein transcript_product=reticulon protein location=TGME49_chrX:1644756-1645346(-) protein_length=196 sequence_SO=chromosome SO=protein_coding_gene is_pseudo=false	5.25914e-09	0	21620.56	82.2	115	66.4	120.7	131.3	116.6	3	3				263.205	332.527	194.814	376.726	386.427	401.09	82.2	115	66.4	120.7	131.3	116.6	115.17	153.784	90.1261	164.777	140.335	152.432
TGME49_226440-t26_1-p1		TGME49_226440-t26_1-p1	TGME49_226440-t26_1-p1			transcript=TGME49_226440-t26_1 gene=TGME49_226440 organism=Toxoplasma_gondii_ME49 gene_product=SWI2/SNF2-containing protein RAD16 transcript_product=SWI2/SNF2-containing protein RAD16 location=TGME49_chrX:1631868-1642575(+) protein_length=1700 sequence_SO=chromosome SO=protein_coding_gene is_pseudo=false	1.16511e-09	0	187784.6	10.4	9	11.8	19	0.9	19.9	3	3				165.004	153.896	179.378	274.14	306.248	282.156	10.4	9	11.8	19	0.9	19.9	14.5713	12.0353	16.0164	25.9384	0.961928	26.0154
TGME49_226500-t26_1-p1		TGME49_226500-t26_1-p1	TGME49_226500-t26_1-p1			transcript=TGME49_226500-t26_1 gene=TGME49_226500 organism=Toxoplasma_gondii_ME49 gene_product=hypothetical protein transcript_product=hypothetical protein location=TGME49_chrX:1574363-1576182(+) protein_length=92 sequence_SO=chromosome SO=protein_coding_gene is_pseudo=false	1.55305e-08	0	11036.8	83.7	91.4	107	154.5	342.1	207.3	3	3				205.608	158.824	206.947	316.095	375.542	418.446	83.7	91.4	107	154.5	342.1	207.3	117.271	122.225	145.233	210.92	365.639	271.005
TGME49_226510-t26_1-p1		TGME49_226510-t26_1-p1	TGME49_226510-t26_1-p1			transcript=TGME49_226510-t26_1 gene=TGME49_226510 organism=Toxoplasma_gondii_ME49 gene_product=Sec23/Sec24 trunk domain-containing protein transcript_product=Sec23/Sec24 trunk domain-containing protein location=TGME49_chrX:1560450-1570491(-) protein_length=1539 sequence_SO=chromosome SO=protein_coding_gene is_pseudo=false	1.29167e-11	0	165234.8	18.3	14.6	13.4	10	1.1	5	3	3				56.9751	44.5956	48.3802	61.464	71.9923	80.123	18.3	14.6	13.4	10	1.1	5	25.64	19.5239	18.1881	13.6518	1.17569	6.53653
TGME49_226550-t26_1-p1		TGME49_226550-t26_1-p1	TGME49_226550-t26_1-p1			transcript=TGME49_226550-t26_1 gene=TGME49_226550 organism=Toxoplasma_gondii_ME49 gene_product=TBC domain containing protein transcript_product=TBC domain containing protein location=TGME49_chrX:1541043-1542454(+) protein_length=315 sequence_SO=chromosome SO=protein_coding_gene is_pseudo=false	1.78174e-15	0	35990.89	93.7	80.3	76	30.2	51.1	17.9	3	3				255.821	231.007	201.625	148.763	150.215	128.434	93.7	80.3	76	30.2	51.1	17.9	131.282	107.381	103.156	41.2284	54.6161	23.4008
TGME49_226570-t26_1-p1		TGME49_226570-t26_1-p1	TGME49_226570-t26_1-p1			transcript=TGME49_226570-t26_1 gene=TGME49_226570 organism=Toxoplasma_gondii_ME49 gene_product=hypothetical protein transcript_product=hypothetical protein location=TGME49_chrX:1531761-1533277(-) protein_length=139 sequence_SO=chromosome SO=protein_coding_gene is_pseudo=false	2.90379e-05	0	14995.8	788.4	724.8	771.7	2053.3	1875.6	1869.4	3	3				1097.39	969.16	1097.42	2727.75	2219.38	2384.55	788.4	724.8	771.7	2053.3	1875.6	1869.4	1104.62	969.239	1047.44	2803.12	2004.66	2443.88
TGME49_226580-t26_1-p1		TGME49_226580-t26_1-p1	TGME49_226580-t26_1-p1			transcript=TGME49_226580-t26_1 gene=TGME49_226580 organism=Toxoplasma_gondii_ME49 gene_product=hypothetical protein transcript_product=hypothetical protein location=TGME49_chrX:1524179-1529076(-) protein_length=380 sequence_SO=chromosome SO=protein_coding_gene is_pseudo=false	4.26558e-12	0	42752.96	18.2	13.7	18.4	17.3	6	24.1	3	3				83.223	63.83	87.9419	93.4565	104.521	130.053	18.2	13.7	18.4	17.3	6	24.1	25.4998	18.3203	24.9747	23.6176	6.41285	31.5061
TGME49_226590-t26_1-p1		TGME49_226590-t26_1-p1	TGME49_226590-t26_1-p1			transcript=TGME49_226590-t26_1 gene=TGME49_226590 organism=Toxoplasma_gondii_ME49 gene_product=cytochrome C oxidase subunit IIa, putative transcript_product=cytochrome C oxidase subunit IIa, putative location=TGME49_chrX:1517465-1519871(+) protein_length=299 sequence_SO=chromosome SO=protein_coding_gene is_pseudo=false	8.28137e-08	0	34502.71	59.8	68.6	52.1	110.1	98.4	134.3	3	3				131.943	178.014	131.411	285.316	294.105	349.551	59.8	68.6	52.1	110.1	98.4	134.3	83.7852	91.7354	70.7164	150.306	105.171	175.571
TGME49_226600-t26_1-p1		TGME49_226600-t26_1-p1	TGME49_226600-t26_1-p1			transcript=TGME49_226600-t26_1 gene=TGME49_226600 organism=Toxoplasma_gondii_ME49 gene_product=syntaxin 5, putative transcript_product=syntaxin 5, putative location=TGME49_chrX:1510877-1514840(+) protein_length=283 sequence_SO=chromosome SO=protein_coding_gene is_pseudo=false	2.38569e-11	0	32253.37	15.3	14.4	13.5	13.6	NaN	17.7	3	2				74.2547	66.4434	65.8084	107.551		129.17	15.3	14.4	13.5	13.6		17.7	21.4367	19.2564	18.3238	18.5664	0	23.1393
TGME49_226660-t26_1-p1		TGME49_226660-t26_1-p1	TGME49_226660-t26_1-p1			transcript=TGME49_226660-t26_1 gene=TGME49_226660 organism=Toxoplasma_gondii_ME49 gene_product=hypothetical protein transcript_product=hypothetical protein location=TGME49_chrX:1453772-1473117(+) protein_length=3735 sequence_SO=chromosome SO=protein_coding_gene is_pseudo=false	2.92387e-11	0	389806.18	12.7	10.4	12	14.3	10.5	11.4	3	3				161.602	150.782	162.225	203.688	183.92	245.692	12.7	10.4	12	14.3	10.5	11.4	17.7938	13.9074	16.2879	19.5221	11.2225	14.9033
TGME49_226680-t26_1-p1		TGME49_226680-t26_1-p1	TGME49_226680-t26_1-p1			transcript=TGME49_226680-t26_1 gene=TGME49_226680 organism=Toxoplasma_gondii_ME49 gene_product=hypothetical protein transcript_product=hypothetical protein location=TGME49_chrX:1442897-1448473(-) protein_length=899 sequence_SO=chromosome SO=protein_coding_gene is_pseudo=false	2.00145e-11	0	98063.86	23.9	24.6	25.2	8.5	7	3.4	3	3				90.5593	85.2497	88.7693	48.9177	84.7112	65.1552	23.9	24.6	25.2	8.5	7	3.4	33.4861	32.8964	34.2045	11.604	7.48166	4.44484
TGME49_226690-t26_1-p1		TGME49_226690-t26_1-p1	TGME49_226690-t26_1-p1			transcript=TGME49_226690-t26_1 gene=TGME49_226690 organism=Toxoplasma_gondii_ME49 gene_product=hypothetical protein transcript_product=hypothetical protein location=TGME49_chrX:1433385-1441187(+) protein_length=1011 sequence_SO=chromosome SO=protein_coding_gene is_pseudo=false	6.07359e-09	0	113186.63	13.5	25.5	33.1	4	3.7	1.5	3	3				54.3268	52.9545	43.4093	65.813	177.212	69.1197	13.5	25.5	33.1	4	3.7	1.5	18.9147	34.0999	44.9273	5.46071	3.95459	1.96096
TGME49_226710-t26_1-p1		TGME49_226710-t26_1-p1	TGME49_226710-t26_1-p1			transcript=TGME49_226710-t26_1 gene=TGME49_226710 organism=Toxoplasma_gondii_ME49 gene_product=hypothetical protein transcript_product=hypothetical protein location=TGME49_chrX:1416134-1419546(-) protein_length=297 sequence_SO=chromosome SO=protein_coding_gene is_pseudo=false	4.91547e-08	0	33272.02	22.3	31.7	30.3	18.5	11.4	42.3	3	3				59.4339	77.7085	87.9729	61.5677	62.2837	111.133	22.3	31.7	30.3	18.5	11.4	42.3	31.2443	42.3908	41.1268	25.2558	12.1844	55.2991
TGME49_226720-t26_1-p1		TGME49_226720-t26_1-p1	TGME49_226720-t26_1-p1			transcript=TGME49_226720-t26_1 gene=TGME49_226720 organism=Toxoplasma_gondii_ME49 gene_product=translin family protein transcript_product=translin family protein location=TGME49_chrX:1412514-1414193(+) protein_length=273 sequence_SO=chromosome SO=protein_coding_gene is_pseudo=false	1.56244e-10	0	31273.91	64.2	69	60.4	53.4	13.3	40.1	3	3				146.597	154.85	149.033	136.002	107.477	121.536	64.2	69	60.4	53.4	13.3	40.1	89.95	92.2703	81.9822	72.9005	14.2152	52.423
TGME49_226730-t26_1-p1		TGME49_226730-t26_1-p1	TGME49_226730-t26_1-p1			transcript=TGME49_226730-t26_1 gene=TGME49_226730 organism=Toxoplasma_gondii_ME49 gene_product=aconitate hydratase ACN/IRP transcript_product=aconitate hydratase ACN/IRP location=TGME49_chrX:1401179-1408350(-) protein_length=1055 sequence_SO=chromosome SO=protein_coding_gene is_pseudo=false	8.49574e-10	0	114884.92	300.4	328.4	323.3	395.5	436.3	325.3	3	3				746.761	796.356	836.722	973.752	974.33	850.071	300.4	328.4	323.3	395.5	436.3	325.3	420.888	439.153	438.822	539.928	466.321	425.267
TGME49_226830-t26_1-p1		TGME49_226830-t26_1-p1	TGME49_226830-t26_1-p1			transcript=TGME49_226830-t26_1 gene=TGME49_226830 organism=Toxoplasma_gondii_ME49 gene_product=DnaK family protein transcript_product=DnaK family protein location=TGME49_chrX:1308000-1310816(-) protein_length=938 sequence_SO=chromosome SO=protein_coding_gene is_pseudo=false	1.62908e-11	0	103192.5	266.7	255.8	242.5	264.1	225	226.7	3	3				703.939	714.87	752.288	770.635	758.542	615.214	266.7	255.8	242.5	264.1	225	226.7	373.671	342.069	329.15	360.544	240.482	296.366
TGME49_226860-t26_1-p1		TGME49_226860-t26_1-p1	TGME49_226860-t26_1-p1			transcript=TGME49_226860-t26_1 gene=TGME49_226860 organism=Toxoplasma_gondii_ME49 gene_product=SAG-related sequence SRS67 transcript_product=SAG-related sequence SRS67 location=TGME49_chrX:1285111-1285743(-) protein_length=210 sequence_SO=chromosome SO=protein_coding_gene is_pseudo=false	4.09179e-06	0	23135.64	421	398.3	416	747	705	794.8	3	3				724.725	706.094	782.371	1314.8	1350.27	1468.6	421	398.3	416	747	705	794.8	589.859	532.627	564.646	1019.79	753.51	1039.05
TGME49_226870-t26_1-p1		TGME49_226870-t26_1-p1	TGME49_226870-t26_1-p1			transcript=TGME49_226870-t26_1 gene=TGME49_226870 organism=Toxoplasma_gondii_ME49 gene_product=tubulin gamma chain transcript_product=tubulin gamma chain location=TGME49_chrX:1273484-1281577(-) protein_length=461 sequence_SO=chromosome SO=protein_coding_gene is_pseudo=false	1.32364e-15	0	51784.15	31.6	25.6	32.3	41.6	34.4	45.7	3	3				134.641	116.724	139.021	176.066	230.438	223.74	31.6	25.6	32.3	41.6	34.4	45.7	44.2745	34.2336	43.8415	56.7914	36.767	59.7439
TGME49_226910-t26_1-p1		TGME49_226910-t26_1-p1	TGME49_226910-t26_1-p1			transcript=TGME49_226910-t26_1 gene=TGME49_226910 organism=Toxoplasma_gondii_ME49 gene_product=Amylo-alpha-1,6-glucosidase transcript_product=Amylo-alpha-1,6-glucosidase location=TGME49_chrX:1228618-1245169(-) protein_length=1882 sequence_SO=chromosome SO=protein_coding_gene is_pseudo=false	8.96915e-10	0	208019.44	57.6	50	54.5	14.2	2.9	5.2	3	3				179.962	163.953	173.023	93.2621	115.448	105.186	57.6	50	54.5	14.2	2.9	5.2	80.7028	66.8625	73.974	19.3855	3.09954	6.79799
TGME49_226950-t26_1-p1		TGME49_226950-t26_1-p1	TGME49_226950-t26_1-p1			transcript=TGME49_226950-t26_1 gene=TGME49_226950 organism=Toxoplasma_gondii_ME49 gene_product=IgA-specific metalloendopeptidase transcript_product=IgA-specific metalloendopeptidase location=TGME49_chrX:1199550-1211755(+) protein_length=2702 sequence_SO=chromosome SO=protein_coding_gene is_pseudo=false	0.000434229	0.000703977	281267.57	0.3	0.2	0.2	0.1	NaN	NaN	3	1				14.6838	9.07679	9.87599	12.3001			0.3	0.2	0.2	0.1			0.420327	0.26745	0.271464	0.136518	0	0
TGME49_226960-t26_1-p1		TGME49_226960-t26_1-p1	TGME49_226960-t26_1-p1			transcript=TGME49_226960-t26_1 gene=TGME49_226960 organism=Toxoplasma_gondii_ME49 gene_product=phosphofructokinase PFKII transcript_product=phosphofructokinase PFKII location=TGME49_chrX:1186611-1197026(-) protein_length=1225 sequence_SO=chromosome SO=protein_coding_gene is_pseudo=false	1.52169e-11	0	131362.43	623.8	646.1	618	275.3	243.5	181.2	3	3				1858.36	1949.98	1868.55	883.429	800.803	659.56	623.8	646.1	618	275.3	243.5	181.2	874	863.997	838.825	375.834	260.255	236.884
TGME49_226970-t26_1-p1		TGME49_226970-t26_1-p1	TGME49_226970-t26_1-p1			transcript=TGME49_226970-t26_1 gene=TGME49_226970 organism=Toxoplasma_gondii_ME49 gene_product=ribosomal protein RPS11 transcript_product=ribosomal protein RPS11 location=TGME49_chrX:1180402-1183277(-) protein_length=161 sequence_SO=chromosome SO=protein_coding_gene is_pseudo=false	1.50572e-07	0	18676.87	2138.9	2814.5	2820.5	1896.5	2038	2444.9	3	3				2734.58	3533.47	3839.09	2093.23	1915.72	2264.06	2138.9	2814.5	2820.5	1896.5	2038	2444.9	2996.79	3763.69	3828.32	2589.06	2178.23	3196.23
TGME49_226980-t26_1-p1		TGME49_226980-t26_1-p1	TGME49_226980-t26_1-p1			transcript=TGME49_226980-t26_1 gene=TGME49_226980 organism=Toxoplasma_gondii_ME49 gene_product=hypothetical protein transcript_product=hypothetical protein location=TGME49_chrX:1172455-1176693(-) protein_length=227 sequence_SO=chromosome SO=protein_coding_gene is_pseudo=false	6.81608e-07	0	25352.61	104.9	117.6	132	54.9	49.1	59	3	3				323.187	324.18	333.699	164.316	143.996	146.437	104.9	117.6	132	54.9	49.1	59	146.974	157.261	179.166	74.9483	52.4785	77.1311
TGME49_227000-t26_1-p1		TGME49_227000-t26_1-p1	TGME49_227000-t26_1-p1			transcript=TGME49_227000-t26_1 gene=TGME49_227000 organism=Toxoplasma_gondii_ME49 gene_product=hypothetical protein transcript_product=hypothetical protein location=TGME49_chrX:1144996-1155370(+) protein_length=1082 sequence_SO=chromosome SO=protein_coding_gene is_pseudo=false	3.4063e-08	0	119494.1	5.6	5.9	7	12.7	9.2	15.6	3	3				88.9167	72.908	94.1713	133.458	156.463	184.747	5.6	5.9	7	12.7	9.2	15.6	7.84611	7.88978	9.50125	17.3378	9.83304	20.394
TGME49_227030-t26_1-p1		TGME49_227030-t26_1-p1	TGME49_227030-t26_1-p1			transcript=TGME49_227030-t26_1 gene=TGME49_227030 organism=Toxoplasma_gondii_ME49 gene_product=hypothetical protein transcript_product=hypothetical protein location=TGME49_chrX:1129103-1130675(+) protein_length=170 sequence_SO=chromosome SO=protein_coding_gene is_pseudo=false	3.0754e-11	0	18687.59	485.6	476.9	524.6	400.2	236.8	409.7	3	3				832.979	929.224	939.231	684.613	653.446	670.215	485.6	476.9	524.6	400.2	236.8	409.7	680.37	637.735	712.051	546.344	253.094	535.603
TGME49_227280-t26_1-p1		TGME49_227280-t26_1-p1	TGME49_227280-t26_1-p1			transcript=TGME49_227280-t26_1 gene=TGME49_227280 organism=Toxoplasma_gondii_ME49 gene_product=dense granule protein GRA3 transcript_product=dense granule protein GRA3 location=TGME49_chrX:1049243-1049905(-) protein_length=220 sequence_SO=chromosome SO=protein_coding_gene is_pseudo=false	7.63396e-09	0	23875.54	1222.8	1519.5	1061.1	1684.9	2341.9	1744.9	3	3				1619.48	1683.03	1502.45	2352.18	2747.5	3446.12	1222.8	1519.5	1061.1	1684.9	2341.9	1744.9	1713.25	2031.95	1440.25	2300.19	2503.04	2281.12
TGME49_227290-t26_1-p1		TGME49_227290-t26_1-p1	TGME49_227290-t26_1-p1			transcript=TGME49_227290-t26_1 gene=TGME49_227290 organism=Toxoplasma_gondii_ME49 gene_product=histone deacetylase HDAC3 transcript_product=histone deacetylase HDAC3 location=TGME49_chrX:1044057-1046582(-) protein_length=451 sequence_SO=chromosome SO=protein_coding_gene is_pseudo=false	3.31665e-08	0	50457.84	85.8	84.4	92.9	125.2	176.4	165.7	3	3				241.819	244.966	250.114	292.099	409.043	363.369	85.8	84.4	92.9	125.2	176.4	165.7	120.214	112.864	126.095	170.92	188.538	216.621
TGME49_227360-t26_1-p1		TGME49_227360-t26_1-p1	TGME49_227360-t26_1-p1			transcript=TGME49_227360-t26_1 gene=TGME49_227360 organism=Toxoplasma_gondii_ME49 gene_product=ribosomal protein RPL3 transcript_product=ribosomal protein RPL3 location=TGME49_chrX:994273-996966(-) protein_length=389 sequence_SO=chromosome SO=protein_coding_gene is_pseudo=false	1.05006e-07	0	44056.51	1677.2	2030.9	2105.1	1360.4	1616.4	1415.4	3	3				4350.51	5776.69	5563.06	2760.1	2247.89	1864.89	1677.2	2030.9	2105.1	1360.4	1616.4	1415.4	2349.91	2715.82	2857.3	1857.19	1727.62	1850.36
TGME49_227390-t26_1-p1		TGME49_227390-t26_1-p1	TGME49_227390-t26_1-p1			transcript=TGME49_227390-t26_1 gene=TGME49_227390 organism=Toxoplasma_gondii_ME49 gene_product=hypothetical protein transcript_product=hypothetical protein location=TGME49_chrX:967013-971149(-) protein_length=1066 sequence_SO=chromosome SO=protein_coding_gene is_pseudo=false	1.04956e-06	0	116123.45	9.5	7.9	8.5	5.5	NaN	2.2	3	2				86.8153	85.9787	88.086	94.1111		146.679	9.5	7.9	8.5	5.5		2.2	13.3104	10.5643	11.5372	7.50848	0	2.87607
TGME49_227420-t26_1-p1		TGME49_227420-t26_1-p1	TGME49_227420-t26_1-p1			transcript=TGME49_227420-t26_1 gene=TGME49_227420 organism=Toxoplasma_gondii_ME49 gene_product=4-hydroxy-3-methylbut-2-enyl diphosphate reductase transcript_product=4-hydroxy-3-methylbut-2-enyl diphosphate reductase location=TGME49_chrX:947825-952154(-) protein_length=718 sequence_SO=chromosome SO=protein_coding_gene is_pseudo=false	4.64142e-13	0	75777.45	19.5	15.5	19.1	32.8	34.7	25.4	3	3				91.143	70.7491	86.0176	139.077	181.098	166.358	19.5	15.5	19.1	32.8	34.7	25.4	27.3213	20.7274	25.9248	44.7779	37.0877	33.2056
TGME49_227450-t26_1-p1		TGME49_227450-t26_1-p1	TGME49_227450-t26_1-p1			transcript=TGME49_227450-t26_1 gene=TGME49_227450 organism=Toxoplasma_gondii_ME49 gene_product=hydrolase, NUDIX family protein transcript_product=hydrolase, NUDIX family protein location=TGME49_chrX:924766-931715(+) protein_length=2063 sequence_SO=chromosome SO=protein_coding_gene is_pseudo=false	0.00115827	0.00138841	216621.39	0.3	0.3	0.2	0.2	NaN	NaN	3	1				12.9679	11.8511	13.3146	14.9859			0.3	0.3	0.2	0.2			0.420327	0.401175	0.271464	0.273036	0	0
TGME49_227560-t26_1-p1		TGME49_227560-t26_1-p1	TGME49_227560-t26_1-p1			transcript=TGME49_227560-t26_1 gene=TGME49_227560 organism=Toxoplasma_gondii_ME49 gene_product=IWS1 transcription factor, putative transcript_product=IWS1 transcription factor, putative location=TGME49_chrX:916274-921316(+) protein_length=476 sequence_SO=chromosome SO=protein_coding_gene is_pseudo=false	2.74534e-09	0	54331.24	18.7	13.8	11	3.9	NaN	3.1	3	2				67.7006	46.6626	40.2919	46.6981		51.5435	18.7	13.8	11	3.9		3.1	26.2004	18.4541	14.9305	5.3242	0	4.05265
TGME49_227600-t26_1-p1		TGME49_227600-t26_1-p1	TGME49_227600-t26_1-p1			transcript=TGME49_227600-t26_1 gene=TGME49_227600 organism=Toxoplasma_gondii_ME49 gene_product=ribosomal protein RPL34 transcript_product=ribosomal protein RPL34 location=TGME49_chrX:894289-896541(-) protein_length=134 sequence_SO=chromosome SO=protein_coding_gene is_pseudo=false	0.000253532	0.000360231	15383.12	1300	1633.6	1310.9	471	559.1	209.3	3	3				896.805	1053.68	1087.74	283.255	342.548	199.908	1300	1633.6	1310.9	471	559.1	209.3	1821.42	2184.53	1779.31	642.999	597.571	273.619
TGME49_227620-t26_1-p1		TGME49_227620-t26_1-p1	TGME49_227620-t26_1-p1			transcript=TGME49_227620-t26_1 gene=TGME49_227620 organism=Toxoplasma_gondii_ME49 gene_product=dense granule protein GRA2 transcript_product=dense granule protein GRA2 location=TGME49_chrX:870576-871374(-) protein_length=185 sequence_SO=chromosome SO=protein_coding_gene is_pseudo=false	3.08862e-12	0	19804.47	9924.5	12018.5	10748.3	11899.9	12635.1	8281.8	3	3				16226.3	20149.4	19425.5	19153.6	17843.7	15454.5	9924.5	12018.5	10748.3	11899.9	12635.1	8281.8	13905.1	16071.7	14588.9	16245.5	13504.5	10826.8
TGME49_227650-t26_1-p1		TGME49_227650-t26_1-p1	TGME49_227650-t26_1-p1			transcript=TGME49_227650-t26_1 gene=TGME49_227650 organism=Toxoplasma_gondii_ME49 gene_product=microtubule-associated protein RP/EB family, putative transcript_product=microtubule-associated protein RP/EB family, putative location=TGME49_chrX:862557-864751(-) protein_length=413 sequence_SO=chromosome SO=protein_coding_gene is_pseudo=false	2.85407e-16	0	45690.03	45.3	39.4	42.7	45.7	38.2	43.5	3	3				152.238	142.495	148.443	147.188	179.122	202.236	45.3	39.4	42.7	45.7	38.2	43.5	63.4694	52.6877	57.9576	62.3887	40.8285	56.8678
TGME49_227790-t26_1-p1		TGME49_227790-t26_1-p1	TGME49_227790-t26_1-p1			transcript=TGME49_227790-t26_1 gene=TGME49_227790 organism=Toxoplasma_gondii_ME49 gene_product=glycosyltransferase, group 1 family protein transcript_product=glycosyltransferase, group 1 family protein location=TGME49_chrX:823156-829674(-) protein_length=462 sequence_SO=chromosome SO=protein_coding_gene is_pseudo=false	4.65104e-11	0	51170.6	11.6	15.3	10.5	14	5.6	23.2	3	3				56.7924	46.0075	46.0956	63.2945	69.4865	83.6217	11.6	15.3	10.5	14	5.6	23.2	16.2526	20.4599	14.2519	19.1125	5.98533	30.3295
TGME49_227800-t26_1-p1		TGME49_227800-t26_1-p1	TGME49_227800-t26_1-p1			transcript=TGME49_227800-t26_1 gene=TGME49_227800 organism=Toxoplasma_gondii_ME49 gene_product=EF hand domain-containing protein transcript_product=EF hand domain-containing protein location=TGME49_chrX:810640-819713(-) protein_length=1280 sequence_SO=chromosome SO=protein_coding_gene is_pseudo=false	1.30704e-13	0	135825	19.5	20.7	28.5	32.2	8	9.2	3	3				57.5961	56.2766	54.4666	70.9997	81.4654	71.2393	19.5	20.7	28.5	32.2	8	9.2	27.3213	27.6811	38.6837	43.9587	8.55047	12.0272
TGME49_227810-t26_1-p1		TGME49_227810-t26_1-p1	TGME49_227810-t26_1-p1			transcript=TGME49_227810-t26_1 gene=TGME49_227810 organism=Toxoplasma_gondii_ME49 gene_product=rhoptry kinase family protein ROP11 (incomplete catalytic triad) transcript_product=rhoptry kinase family protein ROP11 (incomplete catalytic triad) location=TGME49_chrX:805942-807519(+) protein_length=525 sequence_SO=chromosome SO=protein_coding_gene is_pseudo=false	3.36841e-14	0	58034.33	222.2	207.3	201.7	63.8	62.6	51.8	3	3				600.554	561.163	549.937	175.545	246.099	231.826	222.2	207.3	201.7	63.8	62.6	51.8	311.322	277.212	273.772	87.0984	66.9074	67.7185
TGME49_227830-t26_1-p1		TGME49_227830-t26_1-p1	TGME49_227830-t26_1-p1			transcript=TGME49_227830-t26_1 gene=TGME49_227830 organism=Toxoplasma_gondii_ME49 gene_product=mitochondrial inner membrane translocase TIM44, putative transcript_product=mitochondrial inner membrane translocase TIM44, putative location=TGME49_chrX:787028-790796(-) protein_length=598 sequence_SO=chromosome SO=protein_coding_gene is_pseudo=false	4.27116e-12	0	65088.22	16.7	14.5	16	16.6	18.3	18	3	3				132.516	110.655	124.358	131.317	170.394	142.56	16.7	14.5	16	16.6	18.3	18	23.3982	19.3901	21.7171	22.662	19.5592	23.5315
TGME49_227840-t26_1-p1		TGME49_227840-t26_1-p1	TGME49_227840-t26_1-p1			transcript=TGME49_227840-t26_1 gene=TGME49_227840 organism=Toxoplasma_gondii_ME49 gene_product=Memo family protein transcript_product=Memo family protein location=TGME49_chrX:778810-785480(+) protein_length=302 sequence_SO=chromosome SO=protein_coding_gene is_pseudo=false	1.37741e-16	0	33336.83	49.3	55.4	44.5	21.7	5.5	2.1	3	3				100.95	126.525	102.035	60.3927	190.869	26.1951	49.3	55.4	44.5	21.7	5.5	2.1	69.0738	74.0837	60.4008	29.6244	5.87845	2.74534
TGME49_227850-t26_1-p1		TGME49_227850-t26_1-p1	TGME49_227850-t26_1-p1			transcript=TGME49_227850-t26_1 gene=TGME49_227850 organism=Toxoplasma_gondii_ME49 gene_product=peptidyl-prolyl cis-trans isomerase, cyclophilin-type domain-containing protein transcript_product=peptidyl-prolyl cis-trans isomerase, cyclophilin-type domain-containing protein location=TGME49_chrX:771786-775480(-) protein_length=592 sequence_SO=chromosome SO=protein_coding_gene is_pseudo=false	9.35897e-08	0	66253.44	11.2	6.7	10.4	14.5	21.6	14	3	3				92.5676	80.4785	90.543	160.282	240.73	249.048	11.2	6.7	10.4	14.5	21.6	14	15.6922	8.95958	14.1161	19.7951	23.0863	18.3023
TGME49_227870-t26_1-p1		TGME49_227870-t26_1-p1	TGME49_227870-t26_1-p1			transcript=TGME49_227870-t26_1 gene=TGME49_227870 organism=Toxoplasma_gondii_ME49 gene_product=Tim10/DDP family zinc finger superfamily protein transcript_product=Tim10/DDP family zinc finger superfamily protein location=TGME49_chrX:762981-764443(-) protein_length=103 sequence_SO=chromosome SO=protein_coding_gene is_pseudo=false	9.38103e-07	0	11223.65	88	101.9	109.8	72.9	43.8	54.3	3	3				117.329	127.029	122.261	114.94	111.232	112.854	88	101.9	109.8	72.9	43.8	54.3	123.296	136.266	149.034	99.5215	46.8138	70.9867
TGME49_227890-t26_1-p1		TGME49_227890-t26_1-p1	TGME49_227890-t26_1-p1			transcript=TGME49_227890-t26_1 gene=TGME49_227890 organism=Toxoplasma_gondii_ME49 gene_product=hypothetical protein transcript_product=hypothetical protein location=TGME49_chrX:752967-753755(-) protein_length=262 sequence_SO=chromosome SO=protein_coding_gene is_pseudo=false	1.34105e-09	0	28991.71	2.6	2.5	3.8	5.9	4.1	6.9	3	3				12.9111	13.7223	18.8315	31.4268	29.9154	35.9215	2.6	2.5	3.8	5.9	4.1	6.9	3.64284	3.34313	5.15782	8.05455	4.38211	9.02041
TGME49_227900-t26_1-p1		TGME49_227900-t26_1-p1	TGME49_227900-t26_1-p1			transcript=TGME49_227900-t26_1 gene=TGME49_227900 organism=Toxoplasma_gondii_ME49 gene_product=AP2 domain transcription factor AP2X-1 transcript_product=AP2 domain transcription factor AP2X-1 location=TGME49_chrX:745307-749405(-) protein_length=1292 sequence_SO=chromosome SO=protein_coding_gene is_pseudo=false	1.13468e-08	0	133848.27	7.3	5.7	6.1	6.6	NaN	2	3	2				68.3804	63.7575	70.0465	81.9007		122.556	7.3	5.7	6.1	6.6		2	10.228	7.62233	8.27966	9.01018	0	2.61461
TGME49_227910-t26_1-p1		TGME49_227910-t26_1-p1	TGME49_227910-t26_1-p1			transcript=TGME49_227910-t26_1 gene=TGME49_227910 organism=Toxoplasma_gondii_ME49 gene_product=hypothetical protein transcript_product=hypothetical protein location=TGME49_chrX:740600-742360(+) protein_length=122 sequence_SO=chromosome SO=protein_coding_gene is_pseudo=false	1.08578e-08	0	14373.67	180.2	195.1	212.8	300.2	278.8	356.4	3	3				202.369	251.498	296.26	382.042	371.789	533.986	180.2	195.1	212.8	300.2	278.8	356.4	252.476	260.898	288.838	409.827	297.984	465.924
TGME49_227920-t26_1-p1		TGME49_227920-t26_1-p1	TGME49_227920-t26_1-p1			transcript=TGME49_227920-t26_1 gene=TGME49_227920 organism=Toxoplasma_gondii_ME49 gene_product=hypothetical protein transcript_product=hypothetical protein location=TGME49_chrX:738034-739417(-) protein_length=85 sequence_SO=chromosome SO=protein_coding_gene is_pseudo=false	3.64127e-05	0	9546.96	33.5	25.6	8.9	38.5	10.2	49	3	3				96.8026	54.1494	79.157	86.5467	90.8191	136.478	33.5	25.6	8.9	38.5	10.2	49	46.9365	34.2336	12.0802	52.5594	10.9018	64.058
TGME49_227948-t26_1-p1		TGME49_227948-t26_1-p1	TGME49_227948-t26_1-p1			transcript=TGME49_227948-t26_1 gene=TGME49_227948 organism=Toxoplasma_gondii_ME49 gene_product=peptidase M16 inactive domain-containing protein transcript_product=peptidase M16 inactive domain-containing protein location=TGME49_chrX:716364-726488(+) protein_length=1306 sequence_SO=chromosome SO=protein_coding_gene is_pseudo=false	1.16566e-14	0	142763.64	182	190.1	166.6	229.9	191.3	159.1	3	3				722.369	768.614	723.447	958.482	879.176	762.034	182	190.1	166.6	229.9	191.3	159.1	254.998	254.211	226.13	313.855	204.463	207.992
TGME49_227952-t26_1-p1		TGME49_227952-t26_1-p1	TGME49_227952-t26_1-p1			transcript=TGME49_227952-t26_1 gene=TGME49_227952 organism=Toxoplasma_gondii_ME49 gene_product=14-3-3 superfamily protein transcript_product=14-3-3 superfamily protein location=TGME49_chrX:711263-714441(+) protein_length=422 sequence_SO=chromosome SO=protein_coding_gene is_pseudo=false	6.37075e-10	0	47993.19	12.1	11.3	12.3	5.3	NaN	NaN	3	1				74.9746	77.2079	89.8477	71.6141			12.1	11.3	12.3	5.3			16.9532	15.1109	16.6951	7.23545	0	0
TGME49_227960-t26_1-p1		TGME49_227960-t26_1-p1	TGME49_227960-t26_1-p1			transcript=TGME49_227960-t26_1 gene=TGME49_227960 organism=Toxoplasma_gondii_ME49 gene_product=PCI domain-containing protein transcript_product=PCI domain-containing protein location=TGME49_chrX:703057-705828(-) protein_length=506 sequence_SO=chromosome SO=protein_coding_gene is_pseudo=false	5.78949e-10	0	55708.23	142.9	152.8	133.9	91.1	109.4	60.4	3	3				347.529	352.45	329.727	210.743	276.378	228.086	142.9	152.8	133.9	91.1	109.4	60.4	200.216	204.332	181.745	124.368	116.928	78.9613
TGME49_227970-t26_1-p1		TGME49_227970-t26_1-p1	TGME49_227970-t26_1-p1			transcript=TGME49_227970-t26_1 gene=TGME49_227970 organism=Toxoplasma_gondii_ME49 gene_product=histone family DNA-binding protein transcript_product=histone family DNA-binding protein location=TGME49_chrX:700161-701425(+) protein_length=235 sequence_SO=chromosome SO=protein_coding_gene is_pseudo=false	8.82131e-10	0	25188.18	109.7	129.1	117.6	104.2	88.7	76.4	3	3				389.441	435.889	447.068	428.188	324.691	309.469	109.7	129.1	117.6	104.2	88.7	76.4	153.7	172.639	159.621	142.252	94.8033	99.8782
TGME49_228000-t26_1-p1		TGME49_228000-t26_1-p1	TGME49_228000-t26_1-p1			transcript=TGME49_228000-t26_1 gene=TGME49_228000 organism=Toxoplasma_gondii_ME49 gene_product=splicing factor 3A subunit 2, putative transcript_product=splicing factor 3A subunit 2, putative location=TGME49_chrX:678567-681275(+) protein_length=242 sequence_SO=chromosome SO=protein_coding_gene is_pseudo=false	1.42282e-10	0	27857.88	79.8	98.9	99.9	108.6	80.1	61.2	3	3				211.812	245.536	232.15	216.146	337.471	205.597	79.8	98.9	99.9	108.6	80.1	61.2	111.807	132.254	135.596	148.258	85.6116	80.0071
TGME49_228080-t26_1-p1		TGME49_228080-t26_1-p1	TGME49_228080-t26_1-p1			transcript=TGME49_228080-t26_1 gene=TGME49_228080 organism=Toxoplasma_gondii_ME49 gene_product=dihydrouridine synthase (dus) protein transcript_product=dihydrouridine synthase (dus) protein location=TGME49_chrX:594953-604809(+) protein_length=1220 sequence_SO=chromosome SO=protein_coding_gene is_pseudo=false	9.10552e-10	0	131463.31	4.8	3.4	3.6	1.2	NaN	NaN	3	1				60.0221	42.0652	51.2167	38.3075			4.8	3.4	3.6	1.2			6.72523	4.54665	4.88636	1.63821	0	0
TGME49_228100-t26_1-p1		TGME49_228100-t26_1-p1	TGME49_228100-t26_1-p1			transcript=TGME49_228100-t26_1 gene=TGME49_228100 organism=Toxoplasma_gondii_ME49 gene_product=hypothetical protein transcript_product=hypothetical protein location=TGME49_chrX:583489-592859(-) protein_length=1314 sequence_SO=chromosome SO=protein_coding_gene is_pseudo=false	1.25097e-08	0	139351.83	12.9	10.9	13.3	9.4	8.7	7.1	3	3				103.342	86.2063	100.87	112.852	137.635	120.266	12.9	10.9	13.3	9.4	8.7	7.1	18.0741	14.576	18.0524	12.8327	9.29863	9.28187
TGME49_228120-t26_1-p1		TGME49_228120-t26_1-p1	TGME49_228120-t26_1-p1			transcript=TGME49_228120-t26_1 gene=TGME49_228120 organism=Toxoplasma_gondii_ME49 gene_product=hypothetical protein transcript_product=hypothetical protein location=TGME49_chrX:559808-576867(+) protein_length=3945 sequence_SO=chromosome SO=protein_coding_gene is_pseudo=false	1.92342e-11	0	417839.6	10.1	10.9	9.8	9.1	4.5	4.3	3	3				82.1902	79.3	81.5971	80.141	99.5294	102.921	10.1	10.9	9.8	9.1	4.5	4.3	14.151	14.576	13.3017	12.4231	4.80964	5.62142
TGME49_228150-t26_1-p1		TGME49_228150-t26_1-p1	TGME49_228150-t26_1-p1			transcript=TGME49_228150-t26_1 gene=TGME49_228150 organism=Toxoplasma_gondii_ME49 gene_product=hypothetical protein transcript_product=hypothetical protein location=TGME49_chrX:540868-548551(+) protein_length=2115 sequence_SO=chromosome SO=protein_coding_gene is_pseudo=false	7.65783e-11	0	214729.11	14.5	12.3	9.7	7.3	3.3	7	3	3				42.5833	38.256	42.5031	42.722	49.6107	36.4617	14.5	12.3	9.7	7.3	3.3	7	20.3158	16.4482	13.166	9.9658	3.52707	9.15114
TGME49_228170-t26_1-p1		TGME49_228170-t26_1-p1	TGME49_228170-t26_1-p1			transcript=TGME49_228170-t26_1 gene=TGME49_228170 organism=Toxoplasma_gondii_ME49 gene_product=inner membrane complex protein IMC2A transcript_product=inner membrane complex protein IMC2A location=TGME49_chrX:521898-527392(-) protein_length=1491 sequence_SO=chromosome SO=protein_coding_gene is_pseudo=false	4.83777e-10	0	170816.22	261.7	269.1	236.9	324.9	305.4	321.1	3	3				924.224	888.786	838.013	1107.1	1102.45	1154.22	261.7	269.1	236.9	324.9	305.4	321.1	366.665	359.854	321.549	443.546	326.414	419.776
TGME49_228190-t26_1-p1		TGME49_228190-t26_1-p1	TGME49_228190-t26_1-p1			transcript=TGME49_228190-t26_1 gene=TGME49_228190 organism=Toxoplasma_gondii_ME49 gene_product=eukaryotic initiation factor-3, subunit 5, putative transcript_product=eukaryotic initiation factor-3, subunit 5, putative location=TGME49_chrX:505019-507250(+) protein_length=346 sequence_SO=chromosome SO=protein_coding_gene is_pseudo=false	9.78571e-08	0	38069.53	157	173.6	199.2	105.1	50.7	40.6	3	3				161.239	172.483	177.248	87.5688	84.2567	68.5355	157	173.6	199.2	105.1	50.7	40.6	219.971	232.147	270.378	143.48	54.1886	53.0766
[truncated: 1,954 more rows]

## Sheet: proteinGroups DE test
Leading_Protein	Leading_Gene	PG.ProteinGroups	PG.ProteinAccessions	PG.Genes	PG.Organisms	PG.ProteinDescriptions	PG.Pvalue	PG.Qvalue	PG.MolecularWeight	Seen in # reps in CTR	Seen in # reps in MNC	OnOff CTR vs MNC onIn	StrictOnOff CTR vs MNC onIn	Potential Contaminant	SN Selected	SN CTR_1	SN CTR_2	SN CTR_3	SN MNC_1	SN MNC_2	SN MNC_3	iSN CTR_1	iSN CTR_2	iSN CTR_3	iSN MNC_1	iSN MNC_2	iSN MNC_3	iSN log2FC MNC - CTR	iSN EB_stat MNC - CTR	iSN EB_pVal MNC - CTR	iSN EB_adjpVal MNC - CTR	iSN Signif MNC - CTR	iSN Proportion Signif MNC - CTR	iSN Persistent Signif MNC - CTR
[truncated: 2,670 more rows]

[truncated: 2 more sheets: Experimental design and counts , Note]
