# Supplementary material for: Bumped Kinase Inhibitor BKI-1708 Interferes in Cytokinesis and Drives Baryzoite Conversion in the Cyst-Forming Apicomplexan Parasites Toxoplasma gondii, Neospora caninum and Besnoitia besnoiti
Source: Int J Mol Sci. 2026 Mar 23;27(6):2914. doi: 10.3390/ijms27062914 (PMC13027286; doi:10.3390/ijms27062914)
Supplement: Supplementary file 1 [file ijms-27-02914-s001.zip › Supplementary tables and figure 2/Table S2_Neospora.xlsx]

## Sheet: proteinGroups cleaned
Leading_Protein	Leading_Gene	PG.ProteinGroups	PG.ProteinAccessions	PG.Genes	PG.Organisms	PG.ProteinDescriptions	PG.Pvalue	PG.Qvalue	PG.MolecularWeight	IBAQ CTR_1	IBAQ CTR_2	IBAQ CTR_3	IBAQ MNC_1	IBAQ MNC_2	IBAQ MNC_3	Seen in # reps in CTR	Seen in # reps in MNC	OnOff CTR vs MNC onIn	StrictOnOff CTR vs MNC onIn	Potential Contaminant	SN CTR_1	SN CTR_2	SN CTR_3	SN MNC_1	SN MNC_2	SN MNC_3	IBAQ Leading protein CTR_1	IBAQ Leading protein CTR_2	IBAQ Leading protein CTR_3	IBAQ Leading protein MNC_1	IBAQ Leading protein MNC_2	IBAQ Leading protein MNC_3	rAbu CTR_1	rAbu CTR_2	rAbu CTR_3	rAbu MNC_1	rAbu MNC_2	rAbu MNC_3
A0A0F7U2P1	BN1204_000130	A0A0F7U2P1	A0A0F7U2P1	BN1204_000130	Neospora caninum (strain Liverpool)	Glutamate dehydrogenase	4.51569e-21	0	53695.28	77.5	39.9	121.9	23.4	20.3	26	3	3				361.827	218.794	450.103	137.663	132.451	177.307	77.5	39.9	121.9	23.4	20.3	26	61.2762	38.4824	100.296	26.6389	22.8173	28.0755
A0A0F7U2T5	BN1204_000530	A0A0F7U2T5;F0V764	A0A0F7U2T5;F0V764	BN1204_000530;NCLIV_000530	Neospora caninum (strain Liverpool)	beta-ketoacyl-[acyl-carrier-protein] synthase I	2.29034e-22	0	58724.97;61244.43	5.3;5.7	0.9;0.9	6.7;7.1	2.5;2.6	2;2.2	6;6.4	3	3				34.4379	10.5405	21.5305	29.7375	27.4275	33.0751	5.3	0.9	6.7	2.5	2	6	4.1905	0.868023	5.51255	2.84604	2.24801	6.47896
F0V768	NCLIV_000570	A0A0F7U2U0;F0V768	A0A0F7U2U0;F0V768	BN1204_000570;NCLIV_000570	Neospora caninum (strain Liverpool)	C2H2-type domain-containing protein	1.95152e-15	0	94254.8;92637.46	3.1;3	NaN	2.9;2.9	NaN	NaN	2.2;2.2	2	1				63.571		59.6593			65.8546	3		2.9			2.2	2.37198	0	2.38603	0	0	2.37562
A0A0F7U2V8	BN1204_000710	A0A0F7U2V8	A0A0F7U2V8	BN1204_000710	Neospora caninum (strain Liverpool)	SCP family extracellular subfamily protein	3.67511e-29	0	28402.6	48.6	22.5	57	37.1	19.5	30.3	3	3				192.38	94.8926	311.27	207.279	190.627	129.076	48.6	22.5	57	37.1	19.5	30.3	38.4261	21.7006	46.8978	42.2352	21.918	32.7187
F0V7D6	NCLIV_001180	A0A0F7U323;F0V7D6	A0A0F7U323;F0V7D6	BN1204_001180;NCLIV_001180	Neospora caninum (strain Liverpool)	Glycerol-3-phosphate dehydrogenase [NAD(+)]	1.28102e-26	0	98814.54;95698.03	9.8;10.2	5.3;5.5	10.6;11	9;9.4	2.5;2.6	7.3;7.6	3	3				88.9504	57.4235	85.5113	86.1926	120.233	109.456	10.2	5.5	11	9.4	2.6	7.6	8.06474	5.30459	9.05046	10.7011	2.92241	8.20668
A0A0F7U3D1	BN1204_002020	A0A0F7U3D1	A0A0F7U3D1	BN1204_002020	Neospora caninum (strain Liverpool)	KRUF family protein	4.66906e-22	0	108728.24	5	NaN	4.2	4.1	2.6	4.3	2	3				64.3614		63.5515	91.1678	122.037	96.7711	5		4.2	4.1	2.6	4.3	3.9533	0	3.45563	4.6675	2.92241	4.64325
A0A0F7U3P3	BN1204_002850	A0A0F7U3P3;F0V7V6	A0A0F7U3P3;F0V7V6	BN1204_002850;NCLIV_002850	Neospora caninum (strain Liverpool)	Phosphatidylethanolamine-binding protein	7.13748e-31	0	22275.45;24322.88	10.7;9.8	1.6;1.5	11.1;10.2	2.1;1.9	0.8;0.8	1.8;1.7	3	3				16.892	26.2459	15.8995	34.3634	13.6164	29.5574	10.7	1.6	11.1	2.1	0.8	1.8	8.46007	1.54315	9.13274	2.39067	0.899202	1.94369
A0A0F7U3Z0	BN1204_003650	A0A0F7U3Z0;F0V839	A0A0F7U3Z0;F0V839	BN1204_003650;NCLIV_003650	Neospora caninum (strain Liverpool)	Cytochrome c oxidase subunit, putative;Cytochrome c oxidase subunit	3.88612e-25	0	34942.99;37496.96	46.7;42.5	12.4;11.3	66.9;60.8	12;10.9	7.5;6.8	13.3;12.1	3	3				106.277	46.2588	129.682	54.8958	73.1944	58.544	46.7	12.4	66.9	12	7.5	13.3	36.9239	11.9594	55.0433	13.661	8.43002	14.3617
F0V8F7	NCLIV_004750	A0A0F7U477;F0V8F7	A0A0F7U477;F0V8F7	BN1204_004750;NCLIV_004750	Neospora caninum (strain Liverpool)	CAAX prenyl protease	2.85476e-24	0	49466.49;48954.86	16.1;17.9	11.9;13.2	15.4;17.1	16.7;18.6	22.1;24.5	19;21.1	3	3				53.8647	37.6043	62.8598	69.4772	81.0347	88.3534	17.9	13.2	17.1	18.6	24.5	21.1	14.1528	12.731	14.0694	21.1745	27.5381	22.7843
A0A0F7U479	BN1204_004580	A0A0F7U479;F0V8E0	A0A0F7U479;F0V8E0	BN1204_004580;NCLIV_004580	Neospora caninum (strain Liverpool)	Membrane protein, putative;Uncharacterized protein	0.00106287	0.00127146	370774.27;374453.41	2.2;2.1	2.9;2.9	3.1;3.1	4.1;4.1	NaN	NaN	3	1				337.661	351.264	315.112	437.22			2.2	2.9	3.1	4.1			1.73945	2.79696	2.55058	4.6675	0	0
F0V8K2	NCLIV_005190	A0A0F7U4C4;F0V8K2	A0A0F7U4C4;F0V8K2	BN1204_005185;NCLIV_005190	Neospora caninum (strain Liverpool)	FACT complex subunit	1.81175e-42	0	92875.97;91971.11	11.2;11.9	8;8.4	14.4;15.2	6.3;6.6	7.2;7.6	7.4;7.8	3	3				65.2178	63.9331	85.6339	55.6128	98.5552	73.1872	11.9	8.4	15.2	6.6	7.6	7.8	9.40886	8.10155	12.5061	7.51354	8.54242	8.42264
A0A0F7U4C7	BN1204_005050	A0A0F7U4C7;F0V8I8	A0A0F7U4C7;F0V8I8	BN1204_005050;NCLIV_005050	Neospora caninum (strain Liverpool)	Coatomer subunit delta	2.72269e-27	0	61854.29;68347.86	12.7;11	4.9;4.2	11.5;10	9.1;7.9	10.5;9.1	10.9;9.4	3	3				49.1921	46.5841	51.8586	35.2038	69.8669	52.0743	12.7	4.9	11.5	9.1	10.5	10.9	10.0414	4.7259	9.46185	10.3596	11.802	11.7701
A0A0F7U4E1	BN1204_005195	A0A0F7U4E1	A0A0F7U4E1	BN1204_005195	Neospora caninum (strain Liverpool)	Phosphoglycerate mutase family protein	8.91655e-26	0	92099.83	8.5	1.6	7.2	1.8	2.1	1.4	3	3				121.047	71.5367	147.641	48.9222	52.9826	39.978	8.5	1.6	7.2	1.8	2.1	1.4	6.72062	1.54315	5.92394	2.04915	2.36041	1.51176
F0V8L9	NCLIV_005360	A0A0F7U4F6;F0V8L9	A0A0F7U4F6;F0V8L9	BN1204_005360;NCLIV_005360	Neospora caninum (strain Liverpool)	Splicing factor 3a protein, putative;Putative splicing factor 3a protein	2.2983e-20	0	64563.45;58538.76	13.7;15.9	7.5;8.8	17.2;19.9	5.9;6.8	6.7;7.7	10.3;11.9	3	3				145.94	109.873	158.173	110.692	131.743	127.309	15.9	8.8	19.9	6.8	7.7	11.9	12.5715	8.48734	16.3731	7.74122	8.65482	12.8499
F0V8N8	NCLIV_005550	A0A0F7U4H5;F0V8N8	A0A0F7U4H5;F0V8N8	BN1204_005550;NCLIV_005550	Neospora caninum (strain Liverpool)	Aldehyde dehydrogenase;Aldehyde dehydrogenase domain-containing protein	3.57041e-33	0	67667.94;54177.28	89.7;105.2	42.1;49.3	104.7;122.8	14.4;16.9	15.8;18.5	14.2;16.7	3	3				182.576	94.8017	192.401	50.5872	51.3722	67.0327	105.2	49.3	122.8	16.9	18.5	16.7	83.1775	47.5484	101.036	19.2392	20.794	18.0331
F0V8Q3	NCLIV_005700	A0A0F7U4I9;F0V8Q3	A0A0F7U4I9;F0V8Q3	BN1204_005700;NCLIV_005700	Neospora caninum (strain Liverpool)	Transmembrane protein	1.6665e-08	0	170345.81;152227.58	1;1.1	NaN	0.5;0.5	NaN	0.3;0.3	0.2;0.2	2	2				17.4525		22.9921		41.8685	23.0926	1.1		0.5		0.3	0.2	0.869727	0	0.411385	0	0.337201	0.215965
F0V8R3	NCLIV_005800	A0A0F7U4K4;F0V8R3	A0A0F7U4K4;F0V8R3	BN1204_005800;NCLIV_005800	Neospora caninum (strain Liverpool)	Lipase maturation factor 2	1.52482e-16	0	79199.45;77379.8	2.4;2.4	1.5;1.5	3;3	1.3;1.3	1.8;1.8	NaN	3	2				30.3629	55.5719	37.3447	47.4525	68.7054		2.4	1.5	3	1.3	1.8		1.89759	1.44671	2.46831	1.47994	2.0232	0
A0A0F7U4N5	BN1204_006000	A0A0F7U4N5;F0V8T3	A0A0F7U4N5;F0V8T3	BN1204_006000;NCLIV_006000	Neospora caninum (strain Liverpool)	Inositol-1-monophosphatase	2.67508e-22	0	33729.47;37340.76	5.8;4.5	NaN	6.6;5.1	NaN	NaN	1.5;1.2	2	1				53.6582		49.4923			47.1599	5.8		6.6			1.5	4.58583	0	5.43028	0	0	1.61974
A0A0F7U4N7	BN1204_006150	A0A0F7U4N7	A0A0F7U4N7	BN1204_006150	Neospora caninum (strain Liverpool)	tRNA binding domain containing protein, related	5.80599e-21	0	49918.14	35.7	11.5	34	2.4	4.5	9	3	3				103.764	41.7302	104.404	18.9755	34.0805	45.1694	35.7	11.5	34	2.4	4.5	9	28.2266	11.0914	27.9742	2.7322	5.05801	9.71844
F0V780	NCLIV_000690	A0A0F7U4Q8;F0V780	A0A0F7U4Q8;F0V780	BN1204_000690;NCLIV_000690	Neospora caninum (strain Liverpool)	Beta-catenin-like protein 1;SEP domain-containing protein	2.20859e-15	0	68426.84;64402.03	3.5;3.6	0.9;0.9	3;3.1	2.5;2.6	NaN	1.7;1.8	3	2				38.0734	25.2646	42.4547	41.9412		47.9243	3.6	0.9	3.1	2.6		1.8	2.84638	0.868023	2.55058	2.95988	0	1.94369
A0A0F7U4T3	BN1204_006490	A0A0F7U4T3;F0V8Y2	A0A0F7U4T3;F0V8Y2	BN1204_006490;NCLIV_006490	Neospora caninum (strain Liverpool)	Myosin light chain 2, putative;Putative myosin light chain 2	4.37883e-29	0	40702.66;40862.9	62.5;62.5	13.4;13.4	55.3;55.3	NaN	3.2;3.2	1.8;1.8	3	2				64.9924	36.3755	74.018		68.8114	38.3005	62.5	13.4	55.3		3.2	1.8	49.4163	12.9239	45.4991	0	3.59681	1.94369
F0V7B5	NCLIV_001000	A0A0F7U4U6;F0V7B5	A0A0F7U4U6;F0V7B5	BN1204_001000;NCLIV_001000	Neospora caninum (strain Liverpool)	WD domain, G-beta repeat-containing protein;Uncharacterized protein	0.000175553	0.000898242	56952.33;25573.7	3.9;10.9	NaN	3.4;9.6	1.6;4.5	NaN	1.9;5.2	2	2				52.5679		52.7839	41.1058		47.7857	10.9		9.6	4.5		5.2	8.6182	0	7.89858	5.12287	0	5.6151
A0A0F7U4X0	BN1204_007120	A0A0F7U4X0;F0V9S7	A0A0F7U4X0;F0V9S7	BN1204_007120;NCLIV_007120	Neospora caninum (strain Liverpool)	Signal recognition particle subunit SRP72	3.34463e-34	0	81227.85;82576.32	12.2;11.6	1.9;1.9	10.8;10.3	2.7;2.6	3.6;3.4	3.1;3	3	3				52.259	36.3176	60.8279	32.8064	380.584	36.8703	12.2	1.9	10.8	2.7	3.6	3.1	9.64606	1.83249	8.88591	3.07372	4.04641	3.34746
A0A0F7U4X5	BN1204_007220	A0A0F7U4X5	A0A0F7U4X5	BN1204_007220	Neospora caninum (strain Liverpool)	Chaperone protein ClpB, related	7.9709e-27	0	113036.52	22.5	5.5	16.1	11.7	10.7	21.8	3	3				34.238	23.0236	33.0249	38.5858	45.8937	49.0015	22.5	5.5	16.1	11.7	10.7	21.8	17.7899	5.30459	13.2466	13.3195	12.0268	23.5402
F0V7F6	NCLIV_001370	A0A0F7U507;F0V7F6	A0A0F7U507;F0V7F6	BN1204_001370;NCLIV_001370	Neospora caninum (strain Liverpool)	DEAD/DEAH box helicase, putative;Putative DEAD/DEAH box helicase	2.43889e-26	0	257941.21;254963.82	8.8;9	5;5	9.7;9.9	3.4;3.4	4.2;4.2	4;4.1	3	3				200.076	165.034	204.8	129.41	131.501	125.839	9	5	9.9	3.4	4.2	4.1	7.11595	4.82235	8.14541	3.87061	4.72081	4.42729
F0V7G6	NCLIV_001450	A0A0F7U519;F0V7G6	A0A0F7U519;F0V7G6	BN1204_001450;NCLIV_001450	Neospora caninum (strain Liverpool)	Dynein heavy chain;AAA+ ATPase domain-containing protein	1.60207e-23	0	553990.65;545858.31	4.3;4.4	2.7;2.7	5.9;6.1	1.3;1.3	0.5;0.5	1.4;1.5	3	3				56.0453	58.6972	73.0885	61.33	82.6693	76.536	4.4	2.7	6.1	1.3	0.5	1.5	3.47891	2.60407	5.01889	1.47994	0.562001	1.61974
F0V9B1	NCLIV_008080	A0A0F7U599;F0V9B1	A0A0F7U599;F0V9B1	BN1204_008080;NCLIV_008080	Neospora caninum (strain Liverpool)	Transporter, major facilitator family protein;Major facilitator superfamily (MFS) profile domain-containing protein	4.67012e-17	0	137226.98;135063.68	0.4;0.4	NaN	0.8;0.9	NaN	NaN	1;1	2	1				13.0561		26.1389			28.6393	0.4		0.9			1	0.316264	0	0.740492	0	0	1.07983
F0V9K8	NCLIV_009030	A0A0F7U5J2;F0V9K8	A0A0F7U5J2;F0V9K8	BN1204_009030;NCLIV_009030	Neospora caninum (strain Liverpool)	Metallophosphoesterase, related;Metallophosphoesterase, related	4.115e-24	0	46171.44;37027.72	21.7;27.3	14.7;18.5	19.8;24.9	73.2;92.4	62.4;78.7	67.6;85.2	3	3				272.472	294.018	300.642	879.82	800.29	957.101	27.3	18.5	24.9	92.4	78.7	85.2	21.585	17.8427	20.487	105.19	88.459	92.0012
F0V821	NCLIV_003470	A0A0F7U5U3;F0V821	A0A0F7U5U3;F0V821	BN1204_003470;NCLIV_003470	Neospora caninum (strain Liverpool)	Thrombospondin type 1 domain-containing protein,putative;Putative thrombospondin type 1 domain-containing protein	1.38765e-07	0	94686.37;88865.02	1.7;1.7	NaN	1.4;1.4	1.2;1.3	NaN	NaN	2	1				32.4245		30.7649	51.066			1.7		1.4	1.3			1.34412	0	1.15188	1.47994	0	0
A0A0F7U606	BN1204_010850	A0A0F7U606;F0VAC8	A0A0F7U606;F0VAC8	BN1204_010850;NCLIV_010850	Neospora caninum (strain Liverpool)	MGC81714 protein, related;Mgc81714 protein, related	1.4323e-08	0	88696.84;93831.75	0.4;0.3	NaN	6;5.6	NaN	0.2;0.2	0.4;0.4	2	2				15.5765		72.8693		10.6638	16.9467	0.4		6		0.2	0.4	0.316264	0	4.93662	0	0.224801	0.431931
A0A0F7U619	BN1204_004270	A0A0F7U619	A0A0F7U619	BN1204_004270	Neospora caninum (strain Liverpool)	Protein kinase, putative	2.78386e-29	0	150594.24	4.6	1.5	5.4	0.2	NaN	NaN	3	1				76.9946	49.4307	90.0252	54.8364			4.6	1.5	5.4	0.2			3.63704	1.44671	4.44295	0.227683	0	0
F0VAE7	NCLIV_011040	A0A0F7U630;F0VAE7	A0A0F7U630;F0VAE7	BN1204_011040;NCLIV_011040	Neospora caninum (strain Liverpool)	Vesicle-fusing ATPase	3.36856e-08	0	83413.96;81052.2	2.9;3	NaN	3.5;3.6	1.7;1.8	NaN	2.6;2.7	2	2				31.6318		39.4118	40.2985		53.1337	3		3.6	1.8		2.7	2.37198	0	2.96197	2.04915	0	2.91553
A0A0F7U664	BN1204_004730	A0A0F7U664	A0A0F7U664	BN1204_004730	Neospora caninum (strain Liverpool)	Transmembrane protein	1.69535e-28	0	56959.32	64.1	30.6	63.3	48.4	37	60.9	3	3				170.441	95.6067	169.18	183.228	163.72	173.789	64.1	30.6	63.3	48.4	37	60.9	50.6813	29.5128	52.0813	55.0993	41.5881	65.7614
A0A0F7U675	BN1204_011700	A0A0F7U675	A0A0F7U675	BN1204_011700	Neospora caninum (strain Liverpool)	Uncharacterized protein	4.45647e-26	0	34653.76	155.7	74.5	120.3	23.3	17.8	32	3	3				263.651	149.819	287.033	78.9761	94.9988	112.956	155.7	74.5	120.3	23.3	17.8	32	123.106	71.853	98.9791	26.5251	20.0072	34.5544
A0A0F7U690	BN1204_011690	A0A0F7U690	A0A0F7U690	BN1204_011690	Neospora caninum (strain Liverpool)	ROP15 protein, related	3.16362e-23	0	36676.39	26.7	6.5	41.1	17.5	16.7	17.6	3	3				102.628	56.2889	111.524	86.4481	73.1217	60.0007	26.7	6.5	41.1	17.5	16.7	17.6	21.1106	6.26906	33.8158	19.9223	18.7708	19.0049
A0A0F7U692	BN1204_000940	A0A0F7U692	A0A0F7U692	BN1204_000940	Neospora caninum (strain Liverpool)	Glucose-6-phosphate 1-dehydrogenase	8.45073e-33	0	62927.98	107.4	48.2	102.8	106.4	111	113.9	3	3				359.229	220.928	328.802	393.954	447.026	455.437	107.4	48.2	102.8	106.4	111	113.9	84.917	46.4875	84.5807	121.127	124.764	122.992
A0A0F7U6A4	BN1204_011840	A0A0F7U6A4;F0V9V5	A0A0F7U6A4;F0V9V5	BN1204_011840;NCLIV_011840	Neospora caninum (strain Liverpool)	Polyadenylate-binding protein 2, related;RRM domain-containing protein	1.02263e-23	0	30291.86;30677.01	6.9;7.4	2.2;2.4	8.8;9.4	1;1.1	0.5;0.6	4;4.3	3	3				48.634	57.7161	38.5655	26.8988	8.08477	29.6267	6.9	2.2	8.8	1	0.5	4	5.45556	2.12183	7.24037	1.13841	0.562001	4.31931
A0A0F7U6B9	BN1204_012155	A0A0F7U6B9	A0A0F7U6B9	BN1204_012155	Neospora caninum (strain Liverpool)	Transmembrane protein	1.2516e-38	0	19179.81	160.5	70.2	288.7	130.2	86.7	165	3	3				123.951	99.3081	150.991	103.087	128.786	138.213	160.5	70.2	288.7	130.2	86.7	165	126.901	67.7058	237.533	148.222	97.451	178.171
A0A0F7U6C4	BN1204_005280	A0A0F7U6C4	A0A0F7U6C4	BN1204_005280	Neospora caninum (strain Liverpool)	Transmembrane protein	9.82437e-24	0	144262.89	4.8	0.7	5.8	1.2	2.2	2	3	3				22.5287	30.178	24.8908	30.8848	30.5972	22.0171	4.8	0.7	5.8	1.2	2.2	2	3.79517	0.675129	4.77206	1.3661	2.47281	2.15965
A0A0F7U6C8	BN1204_001225	A0A0F7U6C8	A0A0F7U6C8	BN1204_001225	Neospora caninum (strain Liverpool)	Uncharacterized protein	3.27296e-31	0	78643.29	9.7	2.6	11.4	24.9	32.7	21.4	3	3				75.0587	31.4112	36.0852	93.2515	136.738	76.2103	9.7	2.6	11.4	24.9	32.7	21.4	7.66941	2.50762	9.37957	28.3465	36.7549	23.1083
A0A0F7U6F8	BN1204_001550	A0A0F7U6F8	A0A0F7U6F8	BN1204_001550	Neospora caninum (strain Liverpool)	Ribonucleoside-diphosphate reductase	6.50642e-24	0	99124.74	16.2	14.1	25.4	28.7	30	30.8	3	3				61.4535	82.8617	76.0221	109.939	150.38	129.591	16.2	14.1	25.4	28.7	30	30.8	12.8087	13.599	20.8983	32.6725	33.7201	33.2586
F0V7I1	NCLIV_001600	A0A0F7U6G2;F0V7I1	A0A0F7U6G2;F0V7I1	BN1204_001600;NCLIV_001600	Neospora caninum (strain Liverpool)	Possible RNA-binding protein, related;Possible RNA-binding protein, related	4.12106e-35	0	129597.64;122765.1	4.9;5	0.4;0.4	0.2;0.2	0.4;0.5	NaN	0.6;0.6	3	2				14.97	5.05486	6.96738	14.357		12.51	5	0.4	0.2	0.5		0.6	3.9533	0.385788	0.164554	0.569207	0	0.647896
F0V8S6	NCLIV_005930	A0A0F7U6H5;F0V8S6	A0A0F7U6H5;F0V8S6	BN1204_005930;NCLIV_005930	Neospora caninum (strain Liverpool)	phosphoserine phosphatase	5.11038e-15	0	193098.52;178307.39	0.5;0.5	NaN	1.4;1.5	NaN	NaN	NaN	2	0	CTR			43.4704		71.4161				0.5		1.5				0.39533	0	1.23415	0	0	0
F0V8T1	NCLIV_005980	A0A0F7U6H8;F0V8T1	A0A0F7U6H8;F0V8T1	BN1204_005980;NCLIV_005980	Neospora caninum (strain Liverpool)	14 kDa phosphohistidine phosphatase, putative;Putative 14 kDa phosphohistidine phosphatase	8.54449e-20	0	42151.3;25335.03	7.1;11.7	4.1;6.8	3.5;5.7	NaN	NaN	0.8;1.2	3	1				51.6691	43.0715	76.2549			40.6733	11.7	6.8	5.7			1.2	9.25073	6.5584	4.68978	0	0	1.29579
A0A0F7U6K9	BN1204_012920	A0A0F7U6K9	A0A0F7U6K9	BN1204_012920	Neospora caninum (strain Liverpool)	Rhoptry kinase family protein ROP40 (Incomplete catalytic triad), putative	7.67669e-29	0	57898.39	326.2	100.2	290.1	114.2	106.9	151.6	3	3				455.805	175.475	391.616	218.044	207.158	241.337	326.2	100.2	290.1	114.2	106.9	151.6	257.914	96.6399	238.685	130.007	120.156	163.702
A0A0F7U6L1	BN1204_006310	A0A0F7U6L1	A0A0F7U6L1	BN1204_006310	Neospora caninum (strain Liverpool)	Vps53 family, N-terminal protein	2.76582e-17	0	107320.09	1.6	1.3	2.4	2.3	1.6	0.2	3	3				39.9873	39.65	65.0257	55.211	31.658	33.3379	1.6	1.3	2.4	2.3	1.6	0.2	1.26506	1.25381	1.97465	2.61835	1.7984	0.215965
F0VD05	NCLIV_013130	A0A0F7U6M4;F0VD05	A0A0F7U6M4;F0VD05	BN1204_013130;NCLIV_013130	Neospora caninum (strain Liverpool)	Transmembrane protein	3.03261e-21	0	143604.91;123241.53	2.2;2.6	0.3;0.4	1.8;2	0.4;0.4	NaN	NaN	3	1				39.9657	24.6887	28.2394	25.9294			2.6	0.4	2	0.4			2.05572	0.385788	1.64554	0.455366	0	0
A0A0F7U6N0	BN1204_002375	A0A0F7U6N0	A0A0F7U6N0	BN1204_002375	Neospora caninum (strain Liverpool)	Uncharacterized protein	4.54195e-23	0	28677.53	10.2	3	7.1	4.6	7.4	9	3	3				52.6962	31.9313	36.7722	49.7819	79.5413	62.6915	10.2	3	7.1	4.6	7.4	9	8.06474	2.89341	5.84166	5.23671	8.31762	9.71844
A0A0F7U6Q9	BN1204_013610	A0A0F7U6Q9	A0A0F7U6Q9	BN1204_013610	Neospora caninum (strain Liverpool)	Ubiquitin carboxyl-terminal hydrolase, related	3.24544e-16	0	118638.23	8	2.5	8.8	1.7	NaN	1.5	3	2				46.1049	27.9908	50.9305	34.2694		49.5001	8	2.5	8.8	1.7		1.5	6.32529	2.41118	7.24037	1.93531	0	1.61974
F0V919	NCLIV_006850	A0A0F7U6R6;F0V919	A0A0F7U6R6;F0V919	BN1204_006850;NCLIV_006850	Neospora caninum (strain Liverpool)	Hornerin, related;Uncharacterized protein	4.76218e-21	0	264512.32;252366.48	6.8;7.2	1.1;1.2	7.6;8	4.2;4.5	2.6;2.7	3.2;3.3	3	3				85.0344	55.3703	127.367	84.0432	84.3367	62.4486	7.2	1.2	8	4.5	2.7	3.3	5.69276	1.15736	6.58215	5.12287	3.03481	3.56343
A0A0F7U6T1	BN1204_013870	A0A0F7U6T1	A0A0F7U6T1	BN1204_013870	Neospora caninum (strain Liverpool)	Pinin/SDK/memA/ domain-containing protein,putative	9.26606e-12	0	36508.5	9.3	11.3	11.7	14.1	13.9	10.4	3	3				64.9296	78.7511	82.2827	98.0634	93.3876	74.0441	9.3	11.3	11.7	14.1	13.9	10.4	7.35314	10.8985	9.6264	16.0516	15.6236	11.2302
A0A0F7U6T7	BN1204_013170	A0A0F7U6T7;F0VD09	A0A0F7U6T7;F0VD09	BN1204_013170;NCLIV_013170	Neospora caninum (strain Liverpool)	WD domain-containing protein, putative;Putative WD domain-containing protein	4.06605e-27	0	332437.45;338442.52	1.4;1.3	0.2;0.2	1.5;1.5	NaN	NaN	1;1	3	1				28.1137	38.1832	37.4412			47.4773	1.4	0.2	1.5			1	1.10692	0.192894	1.23415	0	0	1.07983
F0VDD0	NCLIV_014390	A0A0F7U6X6;F0VDD0	A0A0F7U6X6;F0VDD0	BN1204_014390;NCLIV_014390	Neospora caninum (strain Liverpool)	Tic22-like family protein	3.11556e-10	0	59099.66;57101.07	3.2;3.4	1.8;1.9	3.4;3.6	2.8;2.9	2.5;2.6	4.6;4.7	3	3				46.099	44.4347	48.1039	68.9681	61.7003	69.3467	3.4	1.9	3.6	2.9	2.6	4.7	2.68825	1.83249	2.96197	3.3014	2.92241	5.07518
A0A0F7U6X9	BN1204_000650	A0A0F7U6X9;F0V776	A0A0F7U6X9;F0V776	BN1204_000650;NCLIV_000650	Neospora caninum (strain Liverpool)	Rhoptry kinase family protein ROP34, putative;Protein kinase domain-containing protein	4.49943e-15	0	48550.56;97933.53	6.3;3.1	3.2;1.6	3.7;1.8	1.3;0.6	0.8;0.4	0.3;0.1	3	3				20.0044	7.74781	11.9425	13.907	50.2887	19.5246	6.3	3.2	3.7	1.3	0.8	0.3	4.98116	3.08631	3.04425	1.47994	0.899202	0.323948
A0A0F7U6Y6	BN1204_013800	A0A0F7U6Y6;F0VD71	A0A0F7U6Y6;F0VD71	BN1204_013800;NCLIV_013800	Neospora caninum (strain Liverpool)	Uncharacterized protein	4.69815e-24	0	39124.55;39108.55	1.6;1.6	0.4;0.4	0.9;0.9	NaN	NaN	NaN	3	0	CTR	CTR		15.7941	4.58485	9.38594				1.6	0.4	0.9				1.26506	0.385788	0.740492	0	0	0
F0VCI6	NCLIV_014690	A0A0F7U700;F0VCI6	A0A0F7U700;F0VCI6	BN1204_014690;NCLIV_014690	Neospora caninum (strain Liverpool)	Dihydrolipoamide acyltransferase, putative;Putative dihydrolipoamide acyltransferase	8.21611e-14	0	49669.89;26650.85	2.5;4.7	1.4;2.7	4;7.6	3;5.8	3.3;6.3	4;7.6	3	3				29.5795	19.6488	43.1841	38.0776	34.1055	43.3885	4.7	2.7	7.6	5.8	6.3	7.6	3.71611	2.60407	6.25305	6.60281	7.08122	8.20668
A0A0F7U704	BN1204_014050	A0A0F7U704	A0A0F7U704	BN1204_014050	Neospora caninum (strain Liverpool)	Microtubule associated protein SPM2	2.97204e-16	0	39028.07	7.5	1.1	15.1	NaN	NaN	NaN	3	0	CTR	CTR		54.1886	60.235	57.6847				7.5	1.1	15.1				5.92995	1.06092	12.4238	0	0	0
A0A0F7U705	BN1204_000960	A0A0F7U705	A0A0F7U705	BN1204_000960	Neospora caninum (strain Liverpool)	C6H2-type domain-containing protein	5.47161e-22	0	63214.43	3.4	1.5	2.2	2.3	2.1	2.8	3	3				26.7382	11.9543	17.021	46.8938	39.7745	28.428	3.4	1.5	2.2	2.3	2.1	2.8	2.68825	1.44671	1.81009	2.61835	2.36041	3.02351
A0A0F7U737	BN1204_001290	A0A0F7U737;F0V7E8	A0A0F7U737;F0V7E8	BN1204_001290;NCLIV_001290	Neospora caninum (strain Liverpool)	HEAT repeat-containing protein	1.54386e-17	0	125528.12;130323.41	7.2;6.8	2.2;2.1	4.9;4.7	1.1;1	NaN	1.3;1.2	3	2				85.5472	56.1883	72.2688	69.3938		82.1817	7.2	2.2	4.9	1.1		1.3	5.69276	2.12183	4.03157	1.25226	0	1.40377
A0A0F7U760	BN1204_001460	A0A0F7U760	A0A0F7U760	BN1204_001460	Neospora caninum (strain Liverpool)	Rhoptry kinase family protein ROP37 (Incomplete catalytic triad), putative	5.95797e-19	0	85478.66	2.3	NaN	2.3	NaN	NaN	NaN	2	0	CTR			45.4841		39.3127				2.3		2.3				1.81852	0	1.89237	0	0	0
F0V9A5	NCLIV_008030	A0A0F7U767;F0V9A5	A0A0F7U767;F0V9A5	BN1204_008030;NCLIV_008030	Neospora caninum (strain Liverpool)	Ion transport domain-containing protein;Uncharacterized protein	4.7416e-24	0	25265.32;21920.37	2.5;2.7	NaN	2.4;2.6	3.8;4.1	1.2;1.3	8.5;9.3	2	3				14.7675		12.4451	22.9626	12.8175	19.7465	2.7		2.6	4.1	1.3	9.3	2.13478	0	2.1392	4.6675	1.4612	10.0424
A0A0F7U769	BN1204_001570	A0A0F7U769	A0A0F7U769	BN1204_001570	Neospora caninum (strain Liverpool)	Eukaryotic translation initiation factor 3 subunit G	1.01942e-34	0	31883.59	100.4	34.8	66.6	7.5	8.5	7.8	3	3				49.8344	61.4497	58.0023	59.2264	117.443	36.1616	100.4	34.8	66.6	7.5	8.5	7.8	79.3823	33.5636	54.7964	8.53811	9.55402	8.42264
A0A0F7U782	BN1204_015545	A0A0F7U782	A0A0F7U782	BN1204_015545	Neospora caninum (strain Liverpool)	Nodal modulator 1, putative	9.72572e-26	0	162432.52	1.4	1.5	3	2.7	2.2	3.3	3	3				39.5144	51.412	41.2276	85.176	76.8758	53.381	1.4	1.5	3	2.7	2.2	3.3	1.10692	1.44671	2.46831	3.07372	2.47281	3.56343
A0A0F7U7G3	BN1204_002495	A0A0F7U7G3	A0A0F7U7G3	BN1204_002495	Neospora caninum (strain Liverpool)	Uncharacterized protein	4.04495e-22	0	19472.53	61.8	14.4	56.4	NaN	4.2	10.6	3	2				368.639	132.475	387.192		59.2633	148.961	61.8	14.4	56.4		4.2	10.6	48.8628	13.8884	46.4042	0	4.72081	11.4462
A0A0F7U7G6	BN1204_016375	A0A0F7U7G6;F0VDQ2	A0A0F7U7G6;F0VDQ2	BN1204_016375;NCLIV_016370	Neospora caninum (strain Liverpool)	N-acetylgalactosaminide beta-1,3-galactosyltransferase;Galactosyltransferase, related	1.64306e-27	0	102985.3;145890.91	3.8;2.7	3.4;2.5	3.7;2.7	1.3;1	1.6;1.1	1.8;1.3	3	3				65.8932	74.0507	60.3759	59.7153	71.8226	53.9868	3.8	3.4	3.7	1.3	1.6	1.8	3.00451	3.2792	3.04425	1.47994	1.7984	1.94369
A0A0F7U7H1	BN1204_016430	A0A0F7U7H1	A0A0F7U7H1	BN1204_016430	Neospora caninum (strain Liverpool)	Chorein N-terminal domain-containing protein	5.60652e-16	0	34001.98	3.6	NaN	5.3	NaN	NaN	NaN	2	0	CTR			37.1075		37.8675				3.6		5.3				2.84638	0	4.36068	0	0	0
F0V7T8	NCLIV_002670	A0A0F7U7I5;F0V7T8	A0A0F7U7I5;F0V7T8	BN1204_002670;NCLIV_002670	Neospora caninum (strain Liverpool)	Nucleolar protein 6, related;Nrap protein	7.51519e-16	0	182704.21;177985.92	1.7;1.8	1.3;1.3	1.5;1.5	NaN	NaN	NaN	3	0	CTR	CTR		74.8337	56.3771	54.7146				1.8	1.3	1.5				1.42319	1.25381	1.23415	0	0	0
F0V8G9	NCLIV_004860	A0A0F7U7J2;F0V8G9	A0A0F7U7J2;F0V8G9	BN1204_004860;NCLIV_004860	Neospora caninum (strain Liverpool)	Acetyl-CoA carboxylase;Uncharacterized protein	1.81154e-22	0	286749.44;282193.38	7.5;7.6	2.1;2.1	7.8;7.9	0.6;0.6	0.1;0.1	2.7;2.7	3	3				32.0214	24.3316	27.0027	29.8953	25.445	32.3315	7.6	2.1	7.9	0.6	0.1	2.7	6.00902	2.02539	6.49988	0.683049	0.1124	2.91553
F0VDV5	NCLIV_016900	A0A0F7U7M3;F0VDV5	A0A0F7U7M3;F0VDV5	BN1204_016900;NCLIV_016900	Neospora caninum (strain Liverpool)	U2 snRNP-associated SURP motif-containing protein;RNA recognition motif-containing protein	0.000400857	0.000898242	103271.94;98322.32	0.8;0.8	1.3;1.4	1.4;1.5	NaN	0.5;0.6	0.4;0.4	3	2				12.3046	49.4301	30.2163		25.2287	19.5849	0.8	1.4	1.5		0.6	0.4	0.632529	1.35026	1.23415	0	0.674402	0.431931
A0A0F7U7N2	BN1204_016990	A0A0F7U7N2;F0VDW4	A0A0F7U7N2;F0VDW4	BN1204_016990;NCLIV_016990	Neospora caninum (strain Liverpool)	Bifunctional lysine-specific demethylase and histidyl-hydroxylase	2.11398e-08	0	57510.25;58280.1	1.1;1.1	NaN	6;6	NaN	NaN	NaN	2	0	CTR			62.3735		65.1134				1.1		6				0.869727	0	4.93662	0	0	0
F0VDT5	NCLIV_016700	A0A0F7U7N6;F0VDT5	A0A0F7U7N6;F0VDT5	BN1204_016700;NCLIV_016700	Neospora caninum (strain Liverpool)	PITH domain-containing protein	9.01713e-18	0	32488.02;32186.68	1.7;1.8	0.9;0.9	2.4;2.6	2;2.1	NaN	5.5;5.9	3	2				28.7549	14.3598	20.6583	12.3578		21.843	1.8	0.9	2.6	2.1		5.9	1.42319	0.868023	2.1392	2.39067	0	6.37097
F0VDU5	NCLIV_016800	A0A0F7U7P4;F0VDU5	A0A0F7U7P4;F0VDU5	BN1204_016800;NCLIV_016800	Neospora caninum (strain Liverpool)	TCP-1/cpn60 chaperonin family protein, putative;Putative TCP-1/cpn60 chaperonin family protein	9.04752e-26	0	71375.62;62759.74	54.9;63.5	29.4;34	61.5;71.2	74;85.5	74.8;86.5	94.1;108.8	3	3				238.472	155.516	266.833	268.944	299.319	330.943	63.5	34	71.2	85.5	86.5	108.8	50.207	32.792	58.5812	97.3345	97.2262	117.485
A0A0F7U7P9	BN1204_016850	A0A0F7U7P9	A0A0F7U7P9	BN1204_016850	Neospora caninum (strain Liverpool)	AT3G15980 protein, related	3.07873e-25	0	142058.78	32.3	12.5	27.5	7.4	5.9	7.3	3	3				70.599	45.2746	72.6118	47.2321	77.2584	56.2543	32.3	12.5	27.5	7.4	5.9	7.3	25.5383	12.0559	22.6262	8.42427	6.63162	7.88273
F0V8P4	NCLIV_005610	A0A0F7U7Q8;F0V8P4	A0A0F7U7Q8;F0V8P4	BN1204_005610;NCLIV_005610	Neospora caninum (strain Liverpool)	Membrane protein, related;Membrane protein, related	2.98673e-13	0	47953.86;32008.53	2.8;4	2.5;3.5	5.2;7.4	6.1;8.5	3.3;4.7	7.9;11.1	3	3				35.6138	30.9513	39.2746	74.0259	84.0665	65.3848	4	3.5	7.4	8.5	4.7	11.1	3.16264	3.37565	6.08849	9.67653	5.28281	11.9861
A0A0F7U7Q9	BN1204_003050	A0A0F7U7Q9;F0V7X7	A0A0F7U7Q9;F0V7X7	BN1204_003050;NCLIV_003050	Neospora caninum (strain Liverpool)	Myosin heavy chain, putative;Putative myosin heavy chain	5.34642e-33	0	124581.41;124792.42	70.5;69.4	19.9;19.6	68.4;67.4	33.7;33.1	25.3;24.9	44.6;43.9	3	3				328.672	185.441	352.074	273.87	254.868	302.714	70.5	19.9	68.4	33.7	25.3	44.6	55.7416	19.193	56.2774	38.3646	28.4373	48.1603
F0V7Z2	NCLIV_003190	A0A0F7U7S1;F0V7Z2	A0A0F7U7S1;F0V7Z2	BN1204_003190;NCLIV_003190	Neospora caninum (strain Liverpool)	Mitochondrial carrier domain-containing protein,putative;Putative mitochondrial carrier domain-containing protein	2.23697e-32	0	65302;51628.46	17.4;20.5	7.8;9.2	14.6;17.2	5;5.9	14.9;17.5	11.7;13.8	3	3				63.3362	57.5704	65.5822	84.4661	96.7589	86.3128	20.5	9.2	17.2	5.9	17.5	13.8	16.2085	8.87313	14.1516	6.71665	19.67	14.9016
F0VA27	NCLIV_009850	A0A0F7U7S6;F0VA27	A0A0F7U7S6;F0VA27	BN1204_009850;NCLIV_009850	Neospora caninum (strain Liverpool)	SNF2 family N-terminal domain-containing protein, related;Snf2 family N-terminal domain-containing protein, related	3.27516e-05	0.000522876	184539.58;181386.87	0.1;0.1	NaN	NaN	0.1;0.1	NaN	0.1;0.1	1	2				5.13547			3.9748		5.65464	0.1			0.1		0.1	0.0790661	0	0	0.113841	0	0.107983
F0V8U0	NCLIV_006070	A0A0F7U7U0;F0V8U0	A0A0F7U7U0;F0V8U0	BN1204_006070;NCLIV_006070	Neospora caninum (strain Liverpool)	30S ribosomal protein S10P, related;30s ribosomal protein S10P, related	1.0205e-25	0	27199.89;13363.55	128.4;278.3	117;253.6	113.5;245.8	31;67.2	35.3;76.6	28.6;62	3	3				111.521	183.296	182.634	74.6344	74.3918	65.2893	278.3	253.6	245.8	67.2	76.6	62	220.041	244.59	202.237	76.5015	86.0986	66.9492
A0A0F7U7U9	BN1204_003580	A0A0F7U7U9	A0A0F7U7U9	BN1204_003580	Neospora caninum (strain Liverpool)	Uncharacterized protein	6.87506e-19	0	45660.08	25.1	12.2	25	4.3	4.2	8.4	3	3				86.2336	75.7488	94.7566	46.1327	63.7462	55.3521	25.1	12.2	25	4.3	4.2	8.4	19.8456	11.7665	20.5692	4.89518	4.72081	9.07054
A0A0F7U7Y5	BN1204_003990	A0A0F7U7Y5;F0V874	A0A0F7U7Y5;F0V874	BN1204_003990;NCLIV_003990	Neospora caninum (strain Liverpool)	DUF4149 domain-containing protein	8.35383e-29	0	23500.43;32671.78	15.6;10	5.3;3.4	14.3;9.2	7.5;4.8	6.6;4.3	11.4;7.4	3	3				48.4027	26.489	35.8882	40.5752	36.1938	63.3192	15.6	5.3	14.3	7.5	6.6	11.4	12.3343	5.11169	11.7656	8.53811	7.41842	12.31
A0A0F7U7Z3	BN1204_004090	A0A0F7U7Z3	A0A0F7U7Z3	BN1204_004090	Neospora caninum (strain Liverpool)	RNA recognition motif-containing protein	5.71938e-14	0	180852.39	8.9	4.2	10.7	4.9	4.8	8.8	3	3				133.946	73.8643	146.764	79.8278	94.1272	93.1529	8.9	4.2	10.7	4.9	4.8	8.8	7.03688	4.05078	8.80363	5.57823	5.39521	9.50247
A0A0F7U7Z5	BN1204_017540	A0A0F7U7Z5	A0A0F7U7Z5	BN1204_017540	Neospora caninum (strain Liverpool)	Elongation of fatty acids protein	8.59628e-21	0	39866.42	7.3	4.4	6.1	NaN	10.2	6.3	3	2				104.062	72.9831	102.016		170.527	105.241	7.3	4.4	6.1		10.2	6.3	5.77182	4.24367	5.01889	0	11.4648	6.80291
F0V889	NCLIV_004140	A0A0F7U7Z8;F0V889	A0A0F7U7Z8;F0V889	BN1204_004140;NCLIV_004140	Neospora caninum (strain Liverpool)	Uncharacterized protein	9.19328e-20	0	21999.48;17562.67	69;69	18.2;18.2	65.6;65.6	5.9;5.9	2.7;2.7	6;6	3	3				80.2235	32.1594	57.9602	26.2732	60.744	21.6944	69	18.2	65.6	5.9	2.7	6	54.5556	17.5534	53.9737	6.71665	3.03481	6.47896
A0A0F7U813	BN1204_004280	A0A0F7U813	A0A0F7U813	BN1204_004280	Neospora caninum (strain Liverpool)	Cell division protein CDC48CY	1.79676e-14	0	112669.08	4.1	1.2	6.3	6.9	1.5	6.3	3	3				72.3107	195.79	90.576	98.8208	104.814	117.412	4.1	1.2	6.3	6.9	1.5	6.3	3.24171	1.15736	5.18345	7.85506	1.686	6.80291
F0V8B3	NCLIV_004380	A0A0F7U819;F0V8B3	A0A0F7U819;F0V8B3	BN1204_004380;NCLIV_004380	Neospora caninum (strain Liverpool)	Cathepsin L, related;Cathepsin L, related	7.96009e-20	0	47188.87;46460.99	10.5;10.5	2.6;2.6	14.1;14.1	5;5	4.3;4.3	10.5;10.5	3	3				126.461	35.2395	192.823	68.3849	58.3328	143.564	10.5	2.6	14.1	5	4.3	10.5	8.30194	2.50762	11.601	5.69207	4.83321	11.3382
F0VE68	NCLIV_018020	A0A0F7U833;F0VE68	A0A0F7U833;F0VE68	BN1204_018020;NCLIV_018020	Neospora caninum (strain Liverpool)	Myosin H;Myosin motor domain-containing protein	7.39926e-16	0	170974.62;167992.16	6.2;6.3	2;2	6.6;6.7	1.1;1.1	1.1;1.1	2.1;2.1	3	3				114.01	69.9794	125.967	60.4496	56.8037	71.4251	6.3	2	6.7	1.1	1.1	2.1	4.98116	1.92894	5.51255	1.25226	1.2364	2.26764
F0VE78	NCLIV_018120	A0A0F7U839;F0VE78	A0A0F7U839;F0VE78	BN1204_018120;NCLIV_018120	Neospora caninum (strain Liverpool)	Transmembrane protein	3.90687e-25	0	78504.46;74589.91	32.8;30.9	10.2;9.6	23.1;21.8	25.7;24.2	13.4;12.6	17.3;16.3	3	3				99.1673	59.5508	79.0856	85.0083	71.8132	80.0035	30.9	9.6	21.8	24.2	12.6	16.3	24.4314	9.25892	17.9364	27.5496	14.1624	17.6012
A0A0F7U887	BN1204_018620	A0A0F7U887	A0A0F7U887	BN1204_018620	Neospora caninum (strain Liverpool)	Os08g0464000 protein, related	6.34869e-16	0	16200.34	68.5	NaN	38.6	NaN	NaN	21.5	2	1				166.644		193.356			366.379	68.5		38.6			21.5	54.1603	0	31.7589	0	0	23.2163
F0VED7	NCLIV_018710	A0A0F7U897;F0VED7	A0A0F7U897;F0VED7	BN1204_018710;NCLIV_018710	Neospora caninum (strain Liverpool)	Nucleosome assembly protein 1-like 1;Nucleosome assembly protein	3.94906e-30	0	63892.71;51266.61	62.8;79.9	19.8;25.2	60.9;77.5	7.8;9.9	4;5.1	12.6;16.1	3	3				314.976	152.63	376.575	73.5174	68.8051	118.584	79.9	25.2	77.5	9.9	5.1	16.1	63.1738	24.3047	63.7646	11.2703	5.73241	17.3852
A0A0F7U8B4	BN1204_011560	A0A0F7U8B4	A0A0F7U8B4	BN1204_011560	Neospora caninum (strain Liverpool)	GM12258, related	3.21933e-17	0	81719.86	3.7	2.2	3.6	2.4	1.6	2.8	3	3				80.7476	81.4178	78.1904	89.3287	60.533	104.207	3.7	2.2	3.6	2.4	1.6	2.8	2.92544	2.12183	2.96197	2.7322	1.7984	3.02351
F0VEG2	NCLIV_018950	A0A0F7U8B6;F0VEG2	A0A0F7U8B6;F0VEG2	BN1204_018950;NCLIV_018950	Neospora caninum (strain Liverpool)	Coatomer epsilon subunit, putative;Putative coatomer epsilon subunit	4.62357e-11	0	33969.71;30597.87	19;19	2.9;2.9	19.7;19.7	1.4;1.4	1.6;1.6	2.9;2.9	3	3				66.626	28.5251	67.4785	14.6801	19.632	26.6532	19	2.9	19.7	1.4	1.6	2.9	15.0226	2.79696	16.2086	1.59378	1.7984	3.1315
A0A0F7U8C2	BN1204_007450	A0A0F7U8C2	A0A0F7U8C2	BN1204_007450	Neospora caninum (strain Liverpool)	non-specific serine/threonine protein kinase	1.90566e-18	0	62081.44	79	19.7	72.9	12.6	5.4	9.9	3	3				308.076	139.188	253.384	112.673	74.7066	87.6406	79	19.7	72.9	12.6	5.4	9.9	62.4622	19.0001	59.9799	14.344	6.06961	10.6903
F0V9V8	NCLIV_011870	A0A0F7U8E0;F0V9V8	A0A0F7U8E0;F0V9V8	BN1204_011870;NCLIV_011870	Neospora caninum (strain Liverpool)	Alternative splicing type 3 and, putative;Alternative splicing type 3 and	2.4876e-18	0	69663.03;66802.43	5.9;5.9	2.8;2.8	3.9;3.9	NaN	NaN	NaN	3	0	CTR	CTR		53.0435	31.7405	60.4307				5.9	2.8	3.9				4.6649	2.70052	3.2088	0	0	0
A0A0F7U8E6	BN1204_019750	A0A0F7U8E6;F0VEP2	A0A0F7U8E6;F0VEP2	BN1204_019750;NCLIV_019750	Neospora caninum (strain Liverpool)	Uncharacterized protein	1.98092e-12	0	132794.22;136070	3;2.9	0.5;0.5	1.9;1.8	0.9;0.9	0.8;0.8	0.7;0.7	3	3				73.5065	29.828	55.582	54.0274	49.3869	44.5669	3	0.5	1.9	0.9	0.8	0.7	2.37198	0.482235	1.56326	1.02457	0.899202	0.755878
F0VER3	NCLIV_019960	A0A0F7U8G2;F0VER3	A0A0F7U8G2;F0VER3	BN1204_019960;NCLIV_019960	Neospora caninum (strain Liverpool)	Lysine--tRNA ligase	1.4665e-22	0	74284.8;67359.69	47.3;50	34.6;36.6	51.6;54.6	27.6;29.1	26.7;28.3	33.8;35.7	3	3				124.098	78.4149	123.972	77.8419	70.2158	88.2099	50	36.6	54.6	29.1	28.3	35.7	39.533	35.2996	44.9232	33.1279	31.8093	38.5498
A0A0F7U8G6	BN1204_012130	A0A0F7U8G6	A0A0F7U8G6	BN1204_012130	Neospora caninum (strain Liverpool)	Eukaryotic translation initiation factor 3 subunit 7-like protein, related	2.25025e-30	0	68986.43	53	31.6	36.2	16.6	19.5	16	3	3				202.014	140.41	192.904	102.034	120.807	106.465	53	31.6	36.2	16.6	19.5	16	41.905	30.4773	29.7842	18.8977	21.918	17.2772
A0A0F7U8I0	BN1204_019660	A0A0F7U8I0;F0VEN3	A0A0F7U8I0;F0VEN3	BN1204_019660;NCLIV_019660	Neospora caninum (strain Liverpool)	Ubiquitin conjugation factor, putative;Putative ubiquitin conjugation factor	1.30479e-17	0	122289.28;123416.46	13.7;13.7	6.2;6.2	15.3;15.3	10.3;10.3	2;2	2.1;2.1	3	3				88.9672	73.8603	83.7316	52.986	60.8402	35.2883	13.7	6.2	15.3	10.3	2	2.1	10.8321	5.97972	12.5884	11.7257	2.24801	2.26764
A0A0F7U8J3	BN1204_007785	A0A0F7U8J3;F0V979	A0A0F7U8J3;F0V979	BN1204_007785;NCLIV_007780	Neospora caninum (strain Liverpool)	Transmembrane protein;DUF4200 domain-containing protein	2.80919e-36	0	73384.07;102903.33	2.1;1.3	NaN	1.8;1.1	3.4;2.1	3;1.9	3.9;2.5	2	3				14.6617		14.7966	47.9715	52.4416	58.4402	2.1		1.8	3.4	3	3.9	1.66039	0	1.48098	3.87061	3.37201	4.21132
F0V8T7	NCLIV_006040	A0A0F7U8K8;F0V8T7	A0A0F7U8K8;F0V8T7	BN1204_006040;NCLIV_006040	Neospora caninum (strain Liverpool)	coproporphyrinogen oxidase	3.57383e-12	0	41275.46;38677.48	7.6;8	NaN	5.4;5.7	NaN	NaN	3;3.2	2	1				54.0884		53.6037			72.1045	8		5.7			3.2	6.32529	0	4.68978	0	0	3.45544
F0VEW7	NCLIV_020480	A0A0F7U8K9;F0VEW7	A0A0F7U8K9;F0VEW7	BN1204_020480;NCLIV_020480	Neospora caninum (strain Liverpool)	U1 small nuclear ribonucleoprotein 70 kDa;RRM domain-containing protein	2.56824e-21	0	32125.01;30372.09	11.3;11.3	NaN	10.6;10.6	NaN	2.6;2.6	3.5;3.5	2	2				59.911		55.2987		47.2344	64.8288	11.3		10.6		2.6	3.5	8.93447	0	8.72135	0	2.92241	3.77939
A0A0F7U8L1	BN1204_006090	A0A0F7U8L1	A0A0F7U8L1	BN1204_006090	Neospora caninum (strain Liverpool)	Uncharacterized protein	1.27991e-15	0	26756.35	50.3	35.6	50	25	12.6	20.1	3	3				111.331	74.4236	137.74	103.81	92.3849	95.9043	50.3	35.6	50	25	12.6	20.1	39.7702	34.3351	41.1385	28.4604	14.1624	21.7045
A0A0F7U8P8	BN1204_020920	A0A0F7U8P8;F0VF11	A0A0F7U8P8;F0VF11	BN1204_020920;NCLIV_020920	Neospora caninum (strain Liverpool)	Transmembrane protein	4.6858e-17	0	242849.55;245236.17	0.7;0.7	0.1;0.1	0.9;0.9	0.1;0.1	0;0	0.1;0.1	3	3				13.7582	7.97979	11.3564	9.48223	6.1195	14.6922	0.7	0.1	0.9	0.1	0	0.1	0.553462	0.096447	0.740492	0.113841	0	0.107983
F0VEZ6	NCLIV_020770	A0A0F7U8U2;F0VEZ6	A0A0F7U8U2;F0VEZ6	BN1204_020770;NCLIV_020770	Neospora caninum (strain Liverpool)	Chaperone protein DnaJ;DnaJ homolog subfamily C member 16	7.95855e-35	0	71696.12;57403.42	24.1;30.8	11.1;14.2	23;29.4	8.8;11.2	7.6;9.8	10.2;13	3	3				78.858	58.4921	79.1332	62.8978	51.123	46.1021	30.8	14.2	29.4	11.2	9.8	13	24.3523	13.6955	24.1894	12.7502	11.0152	14.0377
A0A0F7U8V5	BN1204_013195	A0A0F7U8V5	A0A0F7U8V5	BN1204_013195	Neospora caninum (strain Liverpool)	Transmembrane protein	3.01824e-21	0	52689.4	28.3	5.9	24.8	23	18	28.8	3	3				144.499	141.122	144.407	126.093	110.32	170.238	28.3	5.9	24.8	23	18	28.8	22.3757	5.69038	20.4047	26.1835	20.232	31.099
F0V9M0	NCLIV_009150	A0A0F7U8X4;F0V9M0	A0A0F7U8X4;F0V9M0	BN1204_009150;NCLIV_009150	Neospora caninum (strain Liverpool)	Alpha-galactosidase	9.32133e-26	0	84659.83;82111.86	13.2;13.2	2.6;2.6	16.3;16.3	0.4;0.4	0.3;0.3	0.6;0.6	3	3				70.8146	78.1918	102.583	36.2676	24.5301	46.5541	13.2	2.6	16.3	0.4	0.3	0.6	10.4367	2.50762	13.4111	0.455366	0.337201	0.647896
A0A0F7U8Z2	BN1204_013700	A0A0F7U8Z2	A0A0F7U8Z2	BN1204_013700	Neospora caninum (strain Liverpool)	CHCH domain-containing protein, putative	1.67747e-23	0	14962.82	29.6	22.4	14.2	68.5	90.3	66.8	3	3				28.1093	37.6616	22.6423	170.768	211.711	177.293	29.6	22.4	14.2	68.5	90.3	66.8	23.4036	21.6041	11.6833	77.9814	101.497	72.1324
F0VA06	NCLIV_009640	A0A0F7U926;F0VA06	A0A0F7U926;F0VA06	BN1204_009640;NCLIV_009640	Neospora caninum (strain Liverpool)	Choline kinase, putative;Putative choline kinase	2.41294e-24	0	68063.9;62492.43	44.5;45.8	8;8.2	33.4;34.4	14.2;14.6	12.6;12.9	18.1;18.6	3	3				188.765	60.6126	158.652	76.958	113.016	98.7526	45.8	8.2	34.4	14.6	12.9	18.6	36.2123	7.90866	28.3033	16.6209	14.4996	20.0848
A0A0F7U939	BN1204_009790	A0A0F7U939;F0VA21	A0A0F7U939;F0VA21	BN1204_009790;NCLIV_009790	Neospora caninum (strain Liverpool)	Rab 11b, putative;Putative Rab 11b	4.26505e-12	0	24177.23;29680.67	8.2;6.9	NaN	6.9;5.7	1;0.9	NaN	NaN	2	1				123.334		103.281	15.4653			8.2		6.9	1			6.48342	0	5.67711	1.13841	0	0
A0A0F7U947	BN1204_014360	A0A0F7U947;F0VDC7	A0A0F7U947;F0VDC7	BN1204_014360;NCLIV_014360	Neospora caninum (strain Liverpool)	Elongation factor 2 family protein;Tr-type G domain-containing protein	4.47288e-30	0	113429.42;116198.32	17.5;17.1	6.5;6.3	18.6;18.3	8.4;8.3	9.8;9.6	9;8.8	3	3				153.452	109.797	120.676	105.51	109.255	133.649	17.5	6.5	18.6	8.4	9.8	9	13.8366	6.26906	15.3035	9.56268	11.0152	9.71844
F0VFB7	NCLIV_022000	A0A0F7U953;F0VFB7	A0A0F7U953;F0VFB7	BN1204_022000;NCLIV_022000	Neospora caninum (strain Liverpool)	aminodeoxychorismate synthase	1.82975e-17	0	107849.4;78626.58	2;2.5	NaN	3;3.9	0.7;0.8	0.5;0.7	0.8;1	2	3				20.5773		38.2296	39.1924	32.5556	22.0894	2.5		3.9	0.8	0.7	1	1.97665	0	3.2088	0.910732	0.786802	1.07983
A0A0F7U957	BN1204_010140	A0A0F7U957	A0A0F7U957	BN1204_010140	Neospora caninum (strain Liverpool)	Proliferating cell nuclear antigen	1.24342e-36	0	32221.47	8.8	12.1	14.3	8.3	1.5	8.4	3	3				42.8588	46.2772	50.4535	70.9305	22.5404	71.754	8.8	12.1	14.3	8.3	1.5	8.4	6.95781	11.6701	11.7656	9.44884	1.686	9.07054
A0A0F7U965	BN1204_010320	A0A0F7U965	A0A0F7U965	BN1204_010320	Neospora caninum (strain Liverpool)	Dihydrolipoamide acetyltransferase component of pyruvate dehydrogenase complex	3.6707e-32	0	55705.71	74.9	56.4	86	88.2	86.9	107.8	3	3				169.672	156.624	180.749	208.848	194.624	243.711	74.9	56.4	86	88.2	86.9	107.8	59.2205	54.3961	70.7581	100.408	97.6758	116.405
A0A0F7U970	BN1204_007800	A0A0F7U970	A0A0F7U970	BN1204_007800	Neospora caninum (strain Liverpool)	Tg65, related	5.40556e-44	0	214506.33	20.5	3.5	17.1	2.6	2.2	2.1	3	3				53.3495	31.7978	44.4297	28.3042	30.3474	34.4244	20.5	3.5	17.1	2.6	2.2	2.1	16.2085	3.37565	14.0694	2.95988	2.47281	2.26764
A0A0F7U999	BN1204_022235	A0A0F7U999	A0A0F7U999	BN1204_022235	Neospora caninum (strain Liverpool)	Uncharacterized protein	1.08738e-16	0	18564.77	20.7	9.1	41.3	10.2	14.8	43.2	3	3				127.742	52.8854	136.505	54.8002	74.753	102.617	20.7	9.1	41.3	10.2	14.8	43.2	16.3667	8.77668	33.9804	11.6118	16.6352	46.6485
F0VAC9	EIF6	A0A0F7U9C1;F0VAC9	A0A0F7U9C1;F0VAC9	EIF6	Neospora caninum (strain Liverpool)	Eukaryotic translation initiation factor 6	1.22045e-15	0	28642.55;27037.69	10.7;12.8	8.2;9.9	22.4;26.9	6.7;8.1	6.5;7.8	9.2;11.1	3	3				139.147	107.496	86.8653	87.681	84.8006	120.381	12.8	9.9	26.9	8.1	7.8	11.1	10.1205	9.54826	22.1325	9.22116	8.76722	11.9861
F0VFG4	NCLIV_022470	A0A0F7U9C5;F0VFG4	A0A0F7U9C5;F0VFG4	BN1204_022470;NCLIV_022470	Neospora caninum (strain Liverpool)	Diacylglycerol kinase	7.18567e-12	0	74253.46;72596.57	4.9;4.9	NaN	4.4;4.4	NaN	NaN	NaN	2	0	CTR			138.454		133.643				4.9		4.4				3.87424	0	3.62018	0	0	0
A0A0F7U9D5	BN1204_022560	A0A0F7U9D5;F0VFH3	A0A0F7U9D5;F0VFH3	BN1204_022560;NCLIV_022560	Neospora caninum (strain Liverpool)	T-complex protein 1 subunit epsilon	3.85428e-44	0	58501.4;58816.79	25.8;25.8	20.2;20.2	26.2;26.2	8.1;8.1	5.4;5.4	13.6;13.6	3	3				54.8134	48.674	55.4576	38.0826	43.8903	44.5644	25.8	20.2	26.2	8.1	5.4	13.6	20.399	19.4823	21.5566	9.22116	6.06961	14.6856
F0VFM8	NCLIV_023100	A0A0F7U9E5;F0VFM8	A0A0F7U9E5;F0VFM8	BN1204_023100;NCLIV_023100	Neospora caninum (strain Liverpool)	Sin3-associated polypeptide SAP18	2.9053e-25	0	94101.5;46570.79	4.3;6.9	NaN	6.3;10	4.2;6.7	3.6;5.8	5.5;8.7	2	3				69.8757		60.5089	71.9413	113.605	68.8932	6.9		10	6.7	5.8	8.7	5.45556	0	8.22769	7.62738	6.51921	9.39449
F0VAF4	NCLIV_011110	A0A0F7U9E8;F0VAF4	A0A0F7U9E8;F0VAF4	BN1204_011110;NCLIV_011110	Neospora caninum (strain Liverpool)	DEAH-box RNA/DNA helicase, putative;Putative DEAH-box RNA/DNA helicase	7.58735e-11	0	243228.3;238844.3	7.2;7.4	4.7;4.9	7.8;8	8;8.2	6.1;6.3	5.7;5.8	3	3				256.073	283.443	348.083	475.688	423.054	392.331	7.4	4.9	8	8.2	6.3	5.8	5.85089	4.7259	6.58215	9.335	7.08122	6.26299
A0A0F7U9H2	BN1204_023520	A0A0F7U9H2;F0VFS0	A0A0F7U9H2;F0VFS0	BN1204_023520;NCLIV_023520	Neospora caninum (strain Liverpool)	Probable protein phosphatase 2C 64;PPM-type phosphatase domain-containing protein	1.04467e-30	0	71750.02;73914.49	3.3;3.1	3;2.8	3.3;3.2	NaN	1.4;1.3	2.5;2.3	3	2				60.5536	47.7162	55.5853		32.757	58.199	3.3	3	3.3		1.4	2.5	2.60918	2.89341	2.71514	0	1.5736	2.69957
A0A0F7U9H6	BN1204_011400	A0A0F7U9H6;F0VAI5	A0A0F7U9H6;F0VAI5	BN1204_011400;NCLIV_011400	Neospora caninum (strain Liverpool)	ATP-dependent helicase, putative;Putative ATP-dependent helicase	1.31762e-17	0	151173.68;152253.87	3.2;3.2	1;1	2.6;2.7	NaN	NaN	1.2;1.2	3	1				48.3205	29.3005	53.6447			26.1113	3.2	1	2.6			1.2	2.53011	0.96447	2.1392	0	0	1.29579
F0VFM7	NCLIV_023090	A0A0F7U9I3;F0VFM7	A0A0F7U9I3;F0VFM7	BN1204_023090;NCLIV_023090	Neospora caninum (strain Liverpool)	Probable protein phosphatase 2C 2;PPM-type phosphatase domain-containing protein	3.56631e-17	0	45120.96;41820.3	108.8;113.7	55.4;58	135.3;141.5	43.3;45.3	31.7;33.2	45.4;47.5	3	3				427.547	299.828	547.129	263.862	191.467	258.18	113.7	58	141.5	45.3	33.2	47.5	89.8981	55.9393	116.422	51.5702	37.3169	51.2917
A0A0F7U9J2	BN1204_011550	A0A0F7U9J2	A0A0F7U9J2	BN1204_011550	Neospora caninum (strain Liverpool)	Novel protein (Zgc:77155), related	2.83639e-18	0	20436.12	134.4	83.3	134.8	74.8	72.8	78.5	3	3				279.74	222.088	387.629	210.86	202.505	224.147	134.4	83.3	134.8	74.8	72.8	78.5	106.265	80.3404	110.909	85.1534	81.8274	84.7664
F0VFS3	NCLIV_023550	A0A0F7U9M7;F0VFS3	A0A0F7U9M7;F0VFS3	BN1204_023550;NCLIV_023550	Neospora caninum (strain Liverpool)	hydroxyacylglutathione hydrolase	3.16003e-24	0	30564.68;29382.21	21.6;21.6	12.9;12.9	15.4;15.4	7.5;7.5	9.5;9.5	17.7;17.7	3	3				72.6537	80.5385	60.9518	110.788	139.56	123.194	21.6	12.9	15.4	7.5	9.5	17.7	17.0783	12.4417	12.6706	8.53811	10.678	19.1129
A0A0F7U9S2	BN1204_023980	A0A0F7U9S2;F0VFW5	A0A0F7U9S2;F0VFW5	BN1204_023980;NCLIV_023980	Neospora caninum (strain Liverpool)	Uncharacterized protein;Trafficking protein particle complex subunit 11 domain-containing protein	6.54981e-06	0.00013217	285617.39;298571.87	1.5;1.4	NaN	2.1;2.1	1.7;1.7	2.7;2.6	1.6;1.6	2	3				164.297		247.552	143.755	264.436	179.85	1.5		2.1	1.7	2.7	1.6	1.18599	0	1.72782	1.93531	3.03481	1.72772
A0A0F7U9X6	BN1204_016450	A0A0F7U9X6	A0A0F7U9X6	BN1204_016450	Neospora caninum (strain Liverpool)	D-3-phosphoglycerate dehydrogenase	6.14555e-28	0	65449.2	70.2	43.9	79	20.7	30.9	44.9	3	3				102.553	77.5854	98.1091	75.5357	75.261	97.5383	70.2	43.9	79	20.7	30.9	44.9	55.5044	42.3402	64.9988	23.5652	34.7317	48.4842
A0A0F7U9X9	BN1204_024740	A0A0F7U9X9	A0A0F7U9X9	BN1204_024740	Neospora caninum (strain Liverpool)	Myosin, heavy polypeptide 1, skeletal muscle,adult, related	1.16733e-20	0	91318.01	38.6	16.9	30.7	8	5.1	6.2	3	3				149.301	81.2822	144.027	74.4151	96.2581	81.52	38.6	16.9	30.7	8	5.1	6.2	30.5195	16.2995	25.259	9.10732	5.73241	6.69492
F0VAB6	NCLIV_010740	A0A0F7U9Z3;F0VAB6	A0A0F7U9Z3;F0VAB6	BN1204_010740;NCLIV_010740	Neospora caninum (strain Liverpool)	Kelch motif domain-containing protein, putative;Putative kelch motif domain-containing protein	1.06869e-28	0	52505.25;43969.77	89.2;96.7	38.8;42	119;128.9	64.1;69.5	69.7;75.5	75.5;81.8	3	3				320.893	194.871	385.328	272.739	287.906	290.01	96.7	42	128.9	69.5	75.5	81.8	76.4569	40.5078	106.055	79.1198	84.8622	88.3298
F0VDW6	NCLIV_017010	A0A0F7UA26;F0VDW6	A0A0F7UA26;F0VDW6	BN1204_017010;NCLIV_017010	Neospora caninum (strain Liverpool)	Lysophosphatidic acid acyltransferase, related;Lysophosphatidic acid acyltransferase, related	7.0486e-06	0.00013217	31622.1;27515.17	11;13	NaN	10.2;12.1	NaN	NaN	8.1;9.5	2	1				71.7425		71.4877			104.894	13		12.1			9.5	10.2786	0	9.95551	0	0	10.2583
F0VGB3	NCLIV_025450	A0A0F7UA40;F0VGB3	A0A0F7UA40;F0VGB3	BN1204_025450;NCLIV_025450	Neospora caninum (strain Liverpool)	Elongation factor Tu	1.16639e-26	0	59133.7;53370.5	137.2;149.7	54.8;59.7	109.5;119.4	184.8;201.6	168.9;184.2	203;221.5	3	3				745.516	580.765	847.291	1085.22	986.228	1052.14	149.7	59.7	119.4	201.6	184.2	221.5	118.362	57.5789	98.2386	229.504	207.041	239.182
A0A0F7UA98	BN1204_017470	A0A0F7UA98;F0VE12	A0A0F7UA98;F0VE12	BN1204_017470;NCLIV_017470	Neospora caninum (strain Liverpool)	Proteasome subunit alpha type, related;Proteasome subunit alpha type,related	3.31666e-20	0	28133.17;32860.57	61.9;55	17.7;15.7	66.3;58.9	8.5;7.5	3.9;3.4	5;4.5	3	3				58.1545	45.8141	51.8194	31.3488	80.0731	48.8945	61.9	17.7	66.3	8.5	3.9	5	48.9419	17.0711	54.5496	9.67653	4.38361	5.39913
A0A0F7UAD1	BN1204_014450	A0A0F7UAD1;F0VDD6	A0A0F7UAD1;F0VDD6	BN1204_014450;NCLIV_014450	Neospora caninum (strain Liverpool)	phosphoglucomutase (alpha-D-glucose-1,6-bisphosphate-dependent);phosphoglucomutase (alpha-D-glucose-1,6-bisphosphate-dependent)	3.50521e-21	0	70430.2;79243.76	18.2;15.6	9.2;7.9	16;13.7	7.8;6.7	12;10.3	8.5;7.3	3	3				86.4082	78.7365	81.8849	136.572	156.364	125.181	18.2	9.2	16	7.8	12	8.5	14.39	8.87313	13.1643	8.87963	13.488	9.17852
A0A0F7UAD3	BN1204_026270	A0A0F7UAD3	A0A0F7UAD3	BN1204_026270	Neospora caninum (strain Liverpool)	26S proteasome regulatory subunit S4 like AAA ATpase, related	4.27202e-20	0	46038.41	43.1	36.6	42.8	45.7	30.3	51.7	3	3				103.876	108.791	109.185	106.193	97.8608	116.026	43.1	36.6	42.8	45.7	30.3	51.7	34.0775	35.2996	35.2145	52.0256	34.0573	55.827
F0VE96	NCLIV_018300	A0A0F7UAI0;F0VE96	A0A0F7UAI0;F0VE96	BN1204_018300;NCLIV_018300	Neospora caninum (strain Liverpool)	HIT family protein, related;HIT family protein, related	1.47309e-18	0	30529.11;16722.37	36;82.4	14.9;34	39.1;89.3	9.3;21.4	6.6;15.1	4.6;10.6	3	3				114.228	58.7362	106.77	65.4676	63.4249	56.4471	82.4	34	89.3	21.4	15.1	10.6	65.1504	32.792	73.4733	24.3621	16.9724	11.4462
A0A0F7UAJ2	BN1204_018500	A0A0F7UAJ2	A0A0F7UAJ2	BN1204_018500	Neospora caninum (strain Liverpool)	Fatty acyl-CoA synthetase 2, related	1.62649e-39	0	84249.85	63.2	34.9	74	33.8	38.3	46.2	3	3				194.828	151.234	207.34	167.859	170.196	164.236	63.2	34.9	74	33.8	38.3	46.2	49.9698	33.66	60.8849	38.4784	43.0493	49.888
F0VCQ6	NCLIV_015380	A0A0F7UAL9;F0VCQ6	A0A0F7UAL9;F0VCQ6	BN1204_015380;NCLIV_015380	Neospora caninum (strain Liverpool)	Uncharacterized protein	2.65769e-27	0	42534.77;37863.34	167.1;176.9	92.8;98.3	169;178.9	65.5;69.4	47.5;50.3	60.3;63.9	3	3				190.783	127.835	218.081	95.1401	91.2554	100.313	176.9	98.3	178.9	69.4	50.3	63.9	139.868	94.8074	147.193	79.006	56.5373	69.0009
F0VCY7	NCLIV_012950	A0A0F7UAP6;F0VCY7	A0A0F7UAP6;F0VCY7	BN1204_012950;NCLIV_012950	Neospora caninum (strain Liverpool)	Ubiquitin family domain-containing protein,putative;Putative ubiquitin family domain-containing protein	1.49598e-17	0	124039.37;118208.93	2;2	1.2;1.2	2;2	2.5;2.5	2.8;2.8	2;2	3	3				49.359	42.0805	39.8476	90.4723	82.4717	59.9782	2	1.2	2	2.5	2.8	2	1.58132	1.15736	1.64554	2.84604	3.14721	2.15965
F0VD57	NCLIV_013660	A0A0F7UAV3;F0VD57	A0A0F7UAV3;F0VD57	BN1204_013660;NCLIV_013660	Neospora caninum (strain Liverpool)	Regulator of chromosome condensation, putative;Putative regulator of chromosome condensation	1.71261e-18	0	123220.06;121124.58	6.6;6.9	1.6;1.7	7;7.3	3.2;3.4	4;4.1	2.9;3	3	3				51.9641	32.5876	60.7827	37.2228	61.6874	42.1485	6.9	1.7	7.3	3.4	4.1	3	5.45556	1.6396	6.00622	3.87061	4.60841	3.23948
A0A0F7UAW5	BN1204_016380	A0A0F7UAW5;F0VDQ3	A0A0F7UAW5;F0VDQ3	BN1204_016380;NCLIV_016380	Neospora caninum (strain Liverpool)	Large ribosomal subunit protein eL22	2.99084e-19	0	15073.58;20325.38	98.4;68.9	46.1;32.3	79.9;55.9	22.3;15.6	24.3;17	14.4;10.1	3	3				109.938	61.671	96.9203	34.1627	42.3486	36.0592	98.4	46.1	79.9	22.3	24.3	14.4	77.801	44.4621	65.7393	25.3866	27.3133	15.5495
A0A0F7UAX2	BN1204_027770	A0A0F7UAX2;F0VGZ4	A0A0F7UAX2;F0VGZ4	BN1204_027770;NCLIV_027770	Neospora caninum (strain Liverpool)	Eukaryotic translation initiation factor 2A;Translation initiation factor beta propellor-like domain-containing protein	2.01991e-11	0	64962.69;67326.36	12.1;11.7	8.2;8	12.4;12	2.5;2.5	2.7;2.6	3.1;3	3	3				130.552	142.167	127.534	54.9669	64.1598	91.4705	12.1	8.2	12.4	2.5	2.7	3.1	9.56699	7.90866	10.2023	2.84604	3.03481	3.34746
F0VEP9	NCLIV_019820	A0A0F7UAY3;F0VEP9	A0A0F7UAY3;F0VEP9	BN1204_019820;NCLIV_019820	Neospora caninum (strain Liverpool)	Transmembrane protein	8.50195e-12	0	32256.47;30184.28	6.7;6.7	2;2	5.3;5.3	NaN	NaN	2.2;2.2	3	1				57.3854	29.396	42.9968			45.2458	6.7	2	5.3			2.2	5.29743	1.92894	4.36068	0	0	2.37562
A0A0F7UAZ1	BN1204_019930	A0A0F7UAZ1;F0VER0	A0A0F7UAZ1;F0VER0	BN1204_019930;NCLIV_019930	Neospora caninum (strain Liverpool)	ER membrane protein complex subunit 1	1.95668e-18	0	139404.02;140688.52	2.1;2.1	0.6;0.6	2.6;2.5	1.9;1.9	1.3;1.3	2.7;2.6	3	3				27.1152	9.00047	27.6815	37.9577	38.207	41.0153	2.1	0.6	2.6	1.9	1.3	2.7	1.66039	0.578682	2.1392	2.16299	1.4612	2.91553
A0A0F7UB65	BN1204_028830	A0A0F7UB65	A0A0F7UB65	BN1204_028830	Neospora caninum (strain Liverpool)	Glucose-6-phosphate isomerase	5.37632e-26	0	56616.85	114.7	47.8	136.7	18.9	21.8	33.5	3	3				254.713	181.121	318.015	118.456	115.74	180.353	114.7	47.8	136.7	18.9	21.8	33.5	90.6888	46.1017	112.473	21.516	24.5033	36.1742
A0A0F7UB89	BN1204_029090	A0A0F7UB89	A0A0F7UB89	BN1204_029090	Neospora caninum (strain Liverpool)	O-acyltransferase WSD1 C-terminal domain-containing protein	1.73402e-14	0	74295.96	3.2	NaN	3.3	0.9	0.1	1.1	2	3				16.6512		19.7758	22.3565	27.4323	19.9856	3.2		3.3	0.9	0.1	1.1	2.53011	0	2.71514	1.02457	0.1124	1.18781
A0A0F7UB91	BN1204_020990	A0A0F7UB91	A0A0F7UB91	BN1204_020990	Neospora caninum (strain Liverpool)	MAC/Perforin domain-containing protein	4.39347e-34	0	115573.74	22.7	8.1	23.9	7.4	4.8	10.1	3	3				85.0922	56.2784	116.416	64.9843	102.386	76.1296	22.7	8.1	23.9	7.4	4.8	10.1	17.948	7.81221	19.6642	8.42427	5.39521	10.9062
F0VF29	NCLIV_021110	A0A0F7UB99;F0VF29	A0A0F7UB99;F0VF29	BN1204_021110;NCLIV_021110	Neospora caninum (strain Liverpool)	Uncharacterized protein	5.18277e-19	0	202321.09;194640.63	5.7;5.9	1.7;1.8	5.6;5.9	1.6;1.7	1.8;1.9	2.2;2.3	3	3				89.3912	55.2653	106.392	38.4212	83.6913	57.0033	5.9	1.8	5.9	1.7	1.9	2.3	4.6649	1.73605	4.85434	1.93531	2.1356	2.4836
F0VE11	NCLIV_017460	A0A0F7UBC1;F0VE11	A0A0F7UBC1;F0VE11	BN1204_017460;NCLIV_017460	Neospora caninum (strain Liverpool)	NUDIX hydrolase domain-containing protein,putative;Putative NUDIX hydrolase domain-containing protein	7.27801e-22	0	32905.16;25639.7	20;26.6	2.3;3.1	18.2;24.2	NaN	2.2;2.9	1.6;2.1	3	2				53.1569	28.9938	62.3687		43.0667	31.886	26.6	3.1	24.2		2.9	2.1	21.0316	2.98986	19.911	0	3.25961	2.26764
F0VDF9	NCLIV_015440	A0A0F7UBC2;F0VDF9	A0A0F7UBC2;F0VDF9	BN1204_015440;NCLIV_015440	Neospora caninum (strain Liverpool)	Staphylococcal nuclease domain-containing protein 1;Nuclease and tudor domain-containing protein	1.93221e-24	0	103857.24;103487.81	71.6;71.6	37.3;37.3	70.6;70.6	10.8;10.8	4.6;4.6	10.3;10.3	3	3				181.199	126.495	158.747	54.7615	66.9285	73.5715	71.6	37.3	70.6	10.8	4.6	10.3	56.6113	35.9747	58.0875	12.2949	5.17041	11.1222
F0VF62	NCLIV_021440	A0A0F7UBD4;F0VF62	A0A0F7UBD4;F0VF62	BN1204_021440;NCLIV_021440	Neospora caninum (strain Liverpool)	RNA binding protein, putative;Putative RNA binding protein	1.64824e-07	0	115377;110909.99	7.3;7.5	0.3;0.3	6.3;6.6	2.7;2.8	0.5;0.5	2.9;3	3	3				67.7112	163.198	68.2743	67.7782	103.378	87.9278	7.5	0.3	6.6	2.8	0.5	3	5.92995	0.289341	5.43028	3.18756	0.562001	3.23948
A0A0F7UBD7	BN1204_015570	A0A0F7UBD7	A0A0F7UBD7	BN1204_015570	Neospora caninum (strain Liverpool)	Alpha/beta hydrolase fold domain containing protein, putative	1.77124e-09	0	87047.57	1	NaN	2.1	NaN	NaN	0.6	2	1				23.7274		26.8661			23.3677	1		2.1			0.6	0.790661	0	1.72782	0	0	0.647896
F0VHL5	NCLIV_029970	A0A0F7UBD8;F0VHL5	A0A0F7UBD8;F0VHL5	BN1204_029970;NCLIV_029970	Neospora caninum (strain Liverpool)	glycine--tRNA ligase	1.1168e-40	0	86061.62;79734	57.5;61.1	37.7;40.1	61.4;65.3	24.1;25.7	19.5;20.8	28;29.8	3	3				107.77	97.9558	132.766	92.1078	115.53	92.8172	61.1	40.1	65.3	25.7	20.8	29.8	48.3094	38.6753	53.7268	29.2573	23.3793	32.1788
A0A0F7UBI4	BN1204_030050	A0A0F7UBI4	A0A0F7UBI4	BN1204_030050	Neospora caninum (strain Liverpool)	Rhoptry neck protein RON4	2.20302e-32	0	104424.65	96.9	33.9	86.1	29.8	29.1	46.5	3	3				290.132	131.29	282.532	149.176	136.006	191.06	96.9	33.9	86.1	29.8	29.1	46.5	76.615	32.6955	70.8404	33.9248	32.7085	50.2119
A0A0F7UBJ7	BN1204_016110	A0A0F7UBJ7	A0A0F7UBJ7	BN1204_016110	Neospora caninum (strain Liverpool)	2-oxoisovalerate dehydrogenase subunit alpha	1.83007e-29	0	51970.77	65.1	41.2	82.2	29.8	28.9	45	3	3				197.42	148.538	231.808	161.787	195.093	210.992	65.1	41.2	82.2	29.8	28.9	45	51.472	39.7362	67.6316	33.9248	32.4837	48.5922
A0A0F7UBK3	BN1204_022080	A0A0F7UBK3	A0A0F7UBK3	BN1204_022080	Neospora caninum (strain Liverpool)	Elicitor-responsive protein, putative	1.22551e-23	0	25933.38	191.5	96.5	223.7	83.5	60.8	126.2	3	3				207.093	161.136	252.689	123.815	111.429	163.036	191.5	96.5	223.7	83.5	60.8	126.2	151.412	93.0714	184.053	95.0576	68.3394	136.274
A0A0F7UBK7	BN1204_016210	A0A0F7UBK7	A0A0F7UBK7	BN1204_016210	Neospora caninum (strain Liverpool)	WD domain, G-beta repeat-containing protein,putative	3.0567e-09	0	76998.91	3.5	1.3	2.7	1.7	5	2.2	3	3				56.051	55.3744	79.2603	68.9768	90.2788	92.2186	3.5	1.3	2.7	1.7	5	2.2	2.76731	1.25381	2.22148	1.93531	5.62001	2.37562
F0VEA5	NCLIV_018390	A0A0F7UBK8;F0VEA5	A0A0F7UBK8;F0VEA5	BN1204_018390;NCLIV_018390	Neospora caninum (strain Liverpool)	Transmembrane protein	4.38523e-27	0	45367.5;24427	2.3;4.7	NaN	2.9;5.7	NaN	NaN	NaN	2	0	CTR			58.3809		31.9056				4.7		5.7				3.71611	0	4.68978	0	0	0
F0VHU2	NCLIV_030900	A0A0F7UBM4;F0VHU2	A0A0F7UBM4;F0VHU2	BN1204_030900;NCLIV_030900	Neospora caninum (strain Liverpool)	EF-hand domain-containing protein	2.85479e-20	0	139758.44;135469.32	14.5;15.2	5.2;5.4	10.9;11.4	3.4;3.6	NaN	1.3;1.3	3	2				132.232	75.0683	103.5	69.6101		49.5216	15.2	5.4	11.4	3.6		1.3	12.018	5.20814	9.37957	4.09829	0	1.40377
F0VHU1	NCLIV_030890	A0A0F7UBQ6;F0VHU1	A0A0F7UBQ6;F0VHU1	BN1204_030890;NCLIV_030890	Neospora caninum (strain Liverpool)	High molecular mass nuclear antigen, putative;Putative high molecular mass nuclear antigen	8.20321e-22	0	101596.46;99590.12	12.2;12.2	8.4;8.4	11.1;11.1	5.2;5.2	9.9;9.9	9.4;9.4	3	3				154.326	139.617	143.76	175.821	337.091	336.742	12.2	8.4	11.1	5.2	9.9	9.4	9.64606	8.10155	9.13274	5.91976	11.1276	10.1504
F0VDU4	NCLIV_0167	A0A0F7UBR1;F0VDU4	A0A0F7UBR1;F0VDU4	BN1204_016790;NCLIV_0167	Neospora caninum (strain Liverpool)	DNA-directed RNA polymerases I, II, and III subunit RPABC1, putative;DNA-directed RNA polymerases I, II, and III subunit RPABC1	3.43137e-10	0	24017.6;16875.42	72.1;79.3	55.8;61.4	16.7;18.4	11.5;12.6	13.4;14.7	11.1;12.2	3	3				600.134	564.188	138.439	116.181	135.454	112.388	79.3	61.4	18.4	12.6	14.7	12.2	62.6994	59.2185	15.139	14.344	16.5228	13.1739
F0VHU6	NCLIV_030940	A0A0F7UBR3;F0VHU6	A0A0F7UBR3;F0VHU6	BN1204_030940;NCLIV_030940	Neospora caninum (strain Liverpool)	Calcium-transporting ATPase, endoplasmic reticulum-type;Cation-transporting P-type ATPase N-terminal domain-containing protein	1.00637e-35	0	119219.3;117556.42	37.4;38.1	17.9;18.2	38.4;39.2	12.6;12.9	9.6;9.8	15.2;15.5	3	3				154.658	116.528	179.841	96.9746	102.27	116.649	38.1	18.2	39.2	12.9	9.8	15.5	30.1242	17.5534	32.2526	14.6855	11.0152	16.7373
F0VFF7	NCLIV_022400	A0A0F7UBS0;F0VFF7	A0A0F7UBS0;F0VFF7	BN1204_022400;NCLIV_022400	Neospora caninum (strain Liverpool)	aspartate--tRNA ligase	2.25118e-30	0	85068.6;62357.24	42.7;57	15.3;20.4	35;46.6	6.1;8.2	9.7;12.9	13.7;18.3	3	3				90.2227	56.9932	97.1129	58.5316	58.5699	62.9882	57	20.4	46.6	8.2	12.9	18.3	45.0677	19.6752	38.341	9.335	14.4996	19.7608
A0A0F7UBT1	BN1204_031500	A0A0F7UBT1;F0VI02	A0A0F7UBT1;F0VI02	BN1204_031500;NCLIV_031500	Neospora caninum (strain Liverpool)	BOS complex subunit NCLN	2.10914e-18	0	80585.71;81730.21	7.3;7.5	10;10.3	8.3;8.5	13.5;14	13;13.4	13.7;14.1	3	3				70.5172	94.1354	74.2184	132.567	145.081	133.707	7.3	10	8.3	13.5	13	13.7	5.77182	9.6447	6.82898	15.3686	14.612	14.7936
A0A0F7UBT6	BN1204_031550	A0A0F7UBT6	A0A0F7UBT6	BN1204_031550	Neospora caninum (strain Liverpool)	non-specific serine/threonine protein kinase	1.21785e-39	0	66672.67	483.6	182.8	462.6	172.4	162	213.5	3	3				946.083	547.245	1027.47	702.978	720.954	731.47	483.6	182.8	462.6	172.4	162	213.5	382.363	176.305	380.613	196.263	182.088	230.543
A0A0F7UBX1	BN1204_031700	A0A0F7UBX1;F0VI22	A0A0F7UBX1;F0VI22	BN1204_031700;NCLIV_031700	Neospora caninum (strain Liverpool)	DEHA2G03652p, related;DEHA2G03652p, related	6.40843e-10	0	144332.95;144462.07	4.4;4.4	NaN	6.4;6.4	1.2;1.2	NaN	0.2;0.2	2	2				45.885		39.1191	39.1054		38.3902	4.4		6.4	1.2		0.2	3.47891	0	5.26572	1.3661	0	0.215965
A0A0F7UBX7	BN1204_031750	A0A0F7UBX7;F0VI27	A0A0F7UBX7;F0VI27	BN1204_031750;NCLIV_031750	Neospora caninum (strain Liverpool)	Importin, putative;Putative importin	3.68379e-29	0	127215.95;130546.69	20.2;19.9	9.2;9.1	24.7;24.4	4.4;4.3	4.6;4.5	9.7;9.5	3	3				61.2225	60.3806	71.0149	43.2862	53.1209	72.2971	20.2	9.2	24.7	4.4	4.6	9.7	15.9713	8.87313	20.3224	5.00902	5.17041	10.4743
A0A0F7UBY0	BN1204_031740	A0A0F7UBY0	A0A0F7UBY0	BN1204_031740	Neospora caninum (strain Liverpool)	GJ10617, related	9.59199e-21	0	29704.08	9.3	6.4	7.8	5.9	4.7	4.5	3	3				98.5013	69.1652	86.6974	76.4283	60.4676	41.8924	9.3	6.4	7.8	5.9	4.7	4.5	7.35314	6.17261	6.4176	6.71665	5.28281	4.85922
F0VFW8	NCLIV_024010	A0A0F7UC19;F0VFW8	A0A0F7UC19;F0VFW8	BN1204_024010;NCLIV_024010	Neospora caninum (strain Liverpool)	PCI domain-containing protein 2 homolog;PCI domain-containing protein	2.44564e-09	0	52835.2;46166.58	NaN	NaN	3.9;4.6	NaN	NaN	1.7;2	1	1						49.1707			41.6669			4.6			2	0	0	3.78474	0	0	2.15965
A0A0F7UC37	BN1204_024220	A0A0F7UC37	A0A0F7UC37	BN1204_024220	Neospora caninum (strain Liverpool)	Glycerol-3-phosphate dehydrogenase	9.25939e-24	0	71210.77	20.8	5	22.2	2.3	2.4	3.7	3	3				62.0797	41.7528	63.9008	47.3816	47.4058	48.5318	20.8	5	22.2	2.3	2.4	3.7	16.4457	4.82235	18.2655	2.61835	2.69761	3.99536
A0A0F7UC59	BN1204_032240	A0A0F7UC59;F0VI76	A0A0F7UC59;F0VI76	BN1204_032240;NCLIV_032240	Neospora caninum (strain Liverpool)	Catalase	2.25121e-42	0	57124.33;58737.24	207.3;199.6	71.7;69	208.7;200.9	39.2;37.7	54;52	60.9;58.6	3	3				132.251	94.6084	159.286	69.9315	95.6814	82.4282	207.3	71.7	208.7	39.2	54	60.9	163.904	69.1525	171.712	44.6259	60.6961	65.7614
A0A0F7UC66	BN1204_020540	A0A0F7UC66	A0A0F7UC66	BN1204_020540	Neospora caninum (strain Liverpool)	Phosphatidylserine decarboxylase, related	1.508e-15	0	59490.19	10.8	0.4	13.6	NaN	0.2	NaN	3	1				56.2827	12.4485	41.1387		33.3846		10.8	0.4	13.6		0.2		8.53914	0.385788	11.1897	0	0.224801	0
F0VEB7	NCLIV_018510	A0A0F7UCA3;F0VEB7	A0A0F7UCA3;F0VEB7	BN1204_018510;NCLIV_018510	Neospora caninum (strain Liverpool)	Hydrolase Cof, related;Hydrolase Cof, related	2.88881e-16	0	41783.68;34988.74	84.7;100.5	24.6;29.2	94.4;112.1	15.4;18.2	8.3;9.9	8.9;10.6	3	3				239.426	92.6781	243.988	72.0966	53.6719	72.957	100.5	29.2	112.1	18.2	9.9	10.6	79.4614	28.1625	92.2324	20.7191	11.1276	11.4462
A0A0F7UCB4	BN1204_032780	A0A0F7UCB4;F0VID0	A0A0F7UCB4;F0VID0	BN1204_032780;NCLIV_032780	Neospora caninum (strain Liverpool)	Small heat shock protein 20, putative;Putative small heat shock protein 20	3.98157e-21	0	20191.23;24874.73	506;467.1	187.6;173.2	594.2;548.5	331.3;305.8	253.7;234.2	387.6;357.8	3	3				454.354	314.076	438.557	465.647	427.762	514.913	506	187.6	594.2	331.3	253.7	387.6	400.074	180.935	488.889	377.157	285.159	418.541
F0VIF4	NCLIV_033030	A0A0F7UCC1;F0VIF4	A0A0F7UCC1;F0VIF4	BN1204_033030;NCLIV_033030	Neospora caninum (strain Liverpool)	Transmembrane protein	8.32315e-12	0	146246.66;138049.93	2.2;2.3	1.2;1.3	4.9;5.2	1.3;1.4	1.8;1.9	5.5;5.8	3	3				62.5046	56.4375	132.697	48.4022	72.8934	71.3039	2.3	1.3	5.2	1.4	1.9	5.8	1.81852	1.25381	4.2784	1.59378	2.1356	6.26299
A0A0F7UCJ5	BN1204_033680	A0A0F7UCJ5	A0A0F7UCJ5	BN1204_033680	Neospora caninum (strain Liverpool)	Solute carrier family 25 (Mitochondrial carrier,dicarboxylate transporter), member 10, related	6.2539e-20	0	36703.63	23.4	4.5	24.7	2.7	1.9	10.7	3	3				68.7504	50.1843	76.267	54.8101	67.3065	74.5126	23.4	4.5	24.7	2.7	1.9	10.7	18.5015	4.34012	20.3224	3.07372	2.1356	11.5541
A0A0F7UCK1	BN1204_033850	A0A0F7UCK1;F0VIN7	A0A0F7UCK1;F0VIN7	BN1204_033850;NCLIV_033850	Neospora caninum (strain Liverpool)	Probable chromatin-remodeling complex ATPase chain;SWI2/SNF2 ISWI-like (AT hook)	2.08027e-20	0	180967.91;180993.95	8.7;8.7	3.2;3.2	9.5;9.5	NaN	NaN	1;1	3	1				40.5693	33.1869	46.4156			38.4617	8.7	3.2	9.5			1	6.87875	3.08631	7.81631	0	0	1.07983
A0A0F7UCM4	BN1204_034090	A0A0F7UCM4;F0VIR1	A0A0F7UCM4;F0VIR1	BN1204_034090;NCLIV_034090	Neospora caninum (strain Liverpool)	Kinesin heavy chain, putative;Putative kinesin heavy chain	5.97733e-34	0	184763.23;199093.23	8.2;7.5	2.8;2.6	11;10	0.4;0.3	NaN	NaN	3	1				133.982	59.8939	113.521	55.1196			8.2	2.8	11	0.4			6.48342	2.70052	9.05046	0.455366	0	0
F0VFB4	NCLIV_021970	A0A0F7UCN0;F0VFB4	A0A0F7UCN0;F0VFB4	BN1204_021970;NCLIV_021970	Neospora caninum (strain Liverpool)	Uncharacterized protein	9.30303e-17	0	152124.48;142107.89	0.6;0.6	0.4;0.4	0.5;0.6	NaN	NaN	NaN	3	0	CTR	CTR		20.3766	15.1778	19.2964				0.6	0.4	0.6				0.474396	0.385788	0.493662	0	0	0
A0A0F7UCP7	BN1204_026300	A0A0F7UCP7	A0A0F7UCP7	BN1204_026300	Neospora caninum (strain Liverpool)	CDGSH iron-sulfur domain-containing protein	2.1332e-20	0	22023.11	23	9	23.4	12.9	11.9	11.3	3	3				106.866	133.808	115.442	192.472	177.532	168.094	23	9	23.4	12.9	11.9	11.3	18.1852	8.68023	19.2528	14.6855	13.3756	12.202
F0VGM1	NCLIV_026540	A0A0F7UCR8;F0VGM1	A0A0F7UCR8;F0VGM1	BN1204_026540;NCLIV_026540	Neospora caninum (strain Liverpool)	COPI associated protein, putative;COPI associated protein	7.68054e-29	0	29900.97;29305.25	61.8;61.8	20.6;20.6	90.8;90.8	48;48	34.8;34.8	40.9;40.9	3	3				105.543	54.1344	126.095	124.68	84.7677	113.447	61.8	20.6	90.8	48	34.8	40.9	48.8628	19.8681	74.7074	54.6439	39.1153	44.1649
A0A0F7UCY0	BN1204_020810	A0A0F7UCY0;F0VF00	A0A0F7UCY0;F0VF00	BN1204_020810;NCLIV_020810	Neospora caninum (strain Liverpool)	Uncharacterized protein	1.85291e-22	0	10319.43;20228.9	41.9;21	2.7;1.4	26.5;13.2	NaN	NaN	NaN	3	0	CTR	CTR		69.0997	57.9407	27.1383				41.9	2.7	26.5				33.1287	2.60407	21.8034	0	0	0
F0VFK9	NCLIV_022920	A0A0F7UD07;F0VFK9	A0A0F7UD07;F0VFK9	BN1204_022920;NCLIV_022920	Neospora caninum (strain Liverpool)	Renin, related;Renin, related	1.67224e-15	0	67156.63;63690.21	4.3;4.7	NaN	4.3;4.8	4;4.4	4.9;5.4	8.1;9	2	3				112.448		90.3641	127.295	157.375	190.494	4.7		4.8	4.4	5.4	9	3.71611	0	3.94929	5.00902	6.06961	9.71844
F0VH23	NCLIV_028060	A0A0F7UD84;F0VH23	A0A0F7UD84;F0VH23	BN1204_028060;NCLIV_028060	Neospora caninum (strain Liverpool)	Transmembrane protein	6.28157e-19	0	64025.98;61221.67	40.7;42.2	11.9;12.3	41;42.6	11.2;11.6	8;8.3	15;15.6	3	3				107.381	55.9828	117.515	82.608	80.003	82.615	42.2	12.3	42.6	11.6	8.3	15.6	33.3659	11.863	35.05	13.2056	9.32922	16.8453
A0A0F7UD89	BN1204_028110	A0A0F7UD89	A0A0F7UD89	BN1204_028110	Neospora caninum (strain Liverpool)	DnaJ protein, putative	3.53887e-23	0	44645.96	30.3	9.1	31.4	9.8	11.4	13.6	3	3				66.5746	58.937	82.8873	64.5442	78.9558	87.6206	30.3	9.1	31.4	9.8	11.4	13.6	23.957	8.77668	25.835	11.1565	12.8136	14.6856
A0A0F7UDA2	BN1204_028210	A0A0F7UDA2;F0VH38	A0A0F7UDA2;F0VH38	BN1204_028210;NCLIV_028210	Neospora caninum (strain Liverpool)	RanBD1 domain-containing protein	1.80883e-13	0	44509.36;44563.53	4.4;4.2	2.4;2.3	5;4.7	NaN	NaN	2.8;2.7	3	1				29.7924	50.6942	56.1366			31.4978	4.4	2.4	5			2.8	3.47891	2.31473	4.11385	0	0	3.02351
A0A0F7UDA9	BN1204_028310	A0A0F7UDA9	A0A0F7UDA9	BN1204_028310	Neospora caninum (strain Liverpool)	Myosin heavy chain, putative	1.13659e-26	0	23524.91	31.3	10.4	28.3	12.4	10.7	15.1	3	3				50.9168	25.5109	46.4769	41.162	60.2183	55.2111	31.3	10.4	28.3	12.4	10.7	15.1	24.7477	10.0305	23.2844	14.1163	12.0268	16.3054
A0A0F7UDB9	BN1204_036700	A0A0F7UDB9	A0A0F7UDB9	BN1204_036700	Neospora caninum (strain Liverpool)	M16 family peptidase, putative	2.20298e-28	0	163197.6	39.8	19.1	41.5	9.8	8.2	11.6	3	3				177.395	114.809	191.556	87.5753	92.5478	98.268	39.8	19.1	41.5	9.8	8.2	11.6	31.4683	18.4214	34.1449	11.1565	9.21682	12.526
A0A0F7UDC5	BN1204_036740	A0A0F7UDC5;F0VJI1	A0A0F7UDC5;F0VJI1	BN1204_036740;NCLIV_036740	Neospora caninum (strain Liverpool)	NAD(+) synthase (glutamine-hydrolyzing)	1.84787e-36	0	99506.61;100040.25	0.3;0.3	0.1;0.1	0.4;0.4	0.1;0.1	NaN	0.1;0.1	3	2				5.68547	2.76011	10.5191	2.36772		2.1737	0.3	0.1	0.4	0.1		0.1	0.237198	0.096447	0.329108	0.113841	0	0.107983
A0A0F7UDE0	BN1204_028710	A0A0F7UDE0;F0VH88	A0A0F7UDE0;F0VH88	BN1204_028710;NCLIV_028710	Neospora caninum (strain Liverpool)	Os07g0659500 protein, related;Os07g0659500 protein, related	7.19756e-05	0.000775896	267588.35;273412.06	0.1;0.1	NaN	0.2;0.2	NaN	NaN	NaN	2	0	CTR			5.61035		17.6095				0.1		0.2				0.0790661	0	0.164554	0	0	0
A0A0F7UDG6	BN1204_024860	A0A0F7UDG6	A0A0F7UDG6	BN1204_024860	Neospora caninum (strain Liverpool)	Proteasome/cyclosome repeat family protein,related	2.50662e-18	0	127678.56	23.3	8.1	22	6.7	2.1	4	3	3				218.231	149.251	240.748	113.643	65.6418	114.14	23.3	8.1	22	6.7	2.1	4	18.4224	7.81221	18.1009	7.62738	2.36041	4.31931
A0A0F7UDH1	BN1204_036830	A0A0F7UDH1;F0VJJ0	A0A0F7UDH1;F0VJJ0	BN1204_036830;NCLIV_036830	Neospora caninum (strain Liverpool)	Transmembrane protein	1.19177e-22	0	95998.78;98075.09	62.3;58.6	22;20.7	41.1;38.7	30.9;29.1	35.2;33.2	43.8;41.2	3	3				201.867	119.541	158.607	197.136	213.091	204.602	62.3	22	41.1	30.9	35.2	43.8	49.2582	21.2183	33.8158	35.177	39.5649	47.2964
F0VJR6	NCLIV_037590	A0A0F7UDN7;F0VJR6	A0A0F7UDN7;F0VJR6	BN1204_037590;NCLIV_037590	Neospora caninum (strain Liverpool)	Transmembrane protein;Uncharacterized protein	1.30107e-11	0	29777.93;23183.17	14.7;17.1	NaN	7.1;8.2	1;1.1	3.1;3.6	1.4;1.7	2	3				64.9368		55.3908	11.5772	21.6448	16.9736	17.1		8.2	1.1	3.6	1.7	13.5203	0	6.74671	1.25226	4.04641	1.8357
A0A0F7UDP3	BN1204_022690	A0A0F7UDP3	A0A0F7UDP3	BN1204_022690	Neospora caninum (strain Liverpool)	Endonuclease/exonuclease/phosphatase domain-containing protein	1.54076e-23	0	83044.25	22.8	8.7	18.3	6.6	5.3	6.5	3	3				171.995	90.2345	141.509	109.532	91.9324	89.3051	22.8	8.7	18.3	6.6	5.3	6.5	18.0271	8.39089	15.0567	7.51354	5.95721	7.01887
A0A0F7UDQ2	BN1204_029990	A0A0F7UDQ2	A0A0F7UDQ2	BN1204_029990	Neospora caninum (strain Liverpool)	H(+)-transporting two-sector ATPase	4.62998e-25	0	68019.91	80.6	39.3	81.1	20.4	19.7	25.2	3	3				357.487	218.141	401.715	192.322	206.365	217.222	80.6	39.3	81.1	20.4	19.7	25.2	63.7272	37.9037	66.7266	23.2237	22.1429	27.2116
F0VJT5	NCLIV_037780	A0A0F7UDQ6;F0VJT5	A0A0F7UDQ6;F0VJT5	BN1204_037780;NCLIV_037780	Neospora caninum (strain Liverpool)	Zinc finger (CCCH type) protein, putative;Putative zinc finger (CCCH type) protein	2.37995e-12	0	46754.58;40446.76	3.2;3.5	4.8;5.3	3;3.3	2.1;2.3	NaN	1.9;2.1	3	2				30.7144	39.361	38.3459	71.7651		63.4028	3.5	5.3	3.3	2.3		2.1	2.76731	5.11169	2.71514	2.61835	0	2.26764
A0A0F7UDS0	BN1204_025920	A0A0F7UDS0;F0VGF9	A0A0F7UDS0;F0VGF9	BN1204_025920;NCLIV_025920	Neospora caninum (strain Liverpool)	60S ribosomal protein L7a	5.04589e-23	0	31091.66;31162.74	317.2;317.2	256.8;256.8	166.5;166.5	53;53	42.6;42.6	54.8;54.8	3	3				132.059	120.923	151.309	79.9726	103.669	70.8681	317.2	256.8	166.5	53	42.6	54.8	250.798	247.676	136.991	60.336	47.8825	59.1745
A0A0F7UDU7	BN1204_023130	A0A0F7UDU7	A0A0F7UDU7	BN1204_023130	Neospora caninum (strain Liverpool)	Transmembrane protein	1.10048e-11	0	101336.12	4.1	0.9	3.4	4.9	3.4	5.7	3	3				32.7681	26.3977	32.6682	60.2588	80.5143	73.6909	4.1	0.9	3.4	4.9	3.4	5.7	3.24171	0.868023	2.79742	5.57823	3.82161	6.15501
A0A0F7UDV4	BN1204_026430	A0A0F7UDV4	A0A0F7UDV4	BN1204_026430	Neospora caninum (strain Liverpool)	DnaJ domain containing protein, related	6.69543e-17	0	76428.47	26.9	13.4	26.4	20.5	15	25.6	3	3				162.345	113.115	125.013	158.444	129.669	163.524	26.9	13.4	26.4	20.5	15	25.6	21.2688	12.9239	21.7211	23.3375	16.86	27.6436
F0VHR4	NCLIV_030620	A0A0F7UDW5;F0VHR4	A0A0F7UDW5;F0VHR4	BN1204_030620;NCLIV_030620	Neospora caninum (strain Liverpool)	Transmembrane protein	5.42084e-21	0	35005.11;26804.63	37.4;46.8	14.6;18.3	38;47.5	8.7;10.8	0.5;0.7	5.5;6.9	3	3				126.856	85.5438	160.159	109.794	33.0147	77.0597	46.8	18.3	47.5	10.8	0.7	6.9	37.0029	17.6498	39.0815	12.2949	0.786802	7.4508
A0A0F7UE02	BN1204_030970	A0A0F7UE02	A0A0F7UE02	BN1204_030970	Neospora caninum (strain Liverpool)	GMP synthase [glutamine-hydrolyzing]	1.04747e-39	0	61936.97	26.3	19.7	41.9	11.2	16.5	16.6	3	3				66.4275	56.3611	107.316	64.8842	90.3618	85.6644	26.3	19.7	41.9	11.2	16.5	16.6	20.7944	19.0001	34.474	12.7502	18.546	17.9251
A0A0F7UE14	BN1204_023780	A0A0F7UE14	A0A0F7UE14	BN1204_023780	Neospora caninum (strain Liverpool)	CRAL-TRIO domain-containing protein	1.15583e-30	0	63708.57	18.2	9.4	25.4	19.2	26	29.2	3	3				112.105	86.7963	150.162	120.643	153.875	160.745	18.2	9.4	25.4	19.2	26	29.2	14.39	9.06602	20.8983	21.8576	29.2241	31.5309
F0VFX4	NCLIV_024060	A0A0F7UE40;F0VFX4	A0A0F7UE40;F0VFX4	BN1204_024060;NCLIV_024060	Neospora caninum (strain Liverpool)	Aldehyde dehydrogenase	2.16024e-17	0	67411.39;63657.85	3.3;3.6	2;2.2	3.8;4.2	0.3;0.3	0.2;0.3	0.2;0.2	3	3				4.14949	27.1655	44.7598	23.8645	18.907	14.7917	3.6	2.2	4.2	0.3	0.3	0.2	2.84638	2.12183	3.45563	0.341524	0.337201	0.215965
F0VFX9	NCLIV_024110	A0A0F7UE44;F0VFX9	A0A0F7UE44;F0VFX9	BN1204_024110;NCLIV_024110	Neospora caninum (strain Liverpool)	C2 domain-containing protein	5.36352e-20	0	24399.74;23356.6	129.7;129.7	66.8;66.8	191.5;191.5	16.9;16.9	25.1;25.1	29.9;29.9	3	3				287.678	142.465	460.124	91.3419	125.569	125.423	129.7	66.8	191.5	16.9	25.1	29.9	102.549	64.4266	157.56	19.2392	28.2125	32.2868
F0VG46	NCLIV_024780	A0A0F7UEA7;F0VG46	A0A0F7UEA7;F0VG46	BN1204_024780;NCLIV_024780	Neospora caninum (strain Liverpool)	Citrate synthase, putative;Citrate synthase	1.6116e-26	0	72594.69;34359.26	11.9;26.4	4.3;9.6	15.5;34.4	5.8;12.9	4.5;9.9	7.3;16.2	3	3				83.5656	54.5642	89.4876	59.2047	53.3481	71.1154	26.4	9.6	34.4	12.9	9.9	16.2	20.8734	9.25892	28.3033	14.6855	11.1276	17.4932
A0A0F7UEB4	BN1204_031670	A0A0F7UEB4	A0A0F7UEB4	BN1204_031670	Neospora caninum (strain Liverpool)	Uncharacterized protein	3.94897e-34	0	64780.04	43.2	18.6	50.5	38.1	41.9	32.3	3	3				199.43	139.069	202.43	212.412	230.731	197.326	43.2	18.6	50.5	38.1	41.9	32.3	34.1565	17.9391	41.5498	43.3736	47.0957	34.8784
A0A0F7UED6	BN1204_031860	A0A0F7UED6	A0A0F7UED6	BN1204_031860	Neospora caninum (strain Liverpool)	Serine-threonine phosophatase 2C, putative	4.88143e-32	0	36734.78	289.8	117.2	270.2	82.9	82.6	87.2	3	3				436.45	252.674	415.306	150.16	186.708	148.837	289.8	117.2	270.2	82.9	82.6	87.2	229.133	113.036	222.312	94.3746	92.8426	94.1609
A0A0F7UEG7	BN1204_040650	A0A0F7UEG7	A0A0F7UEG7	BN1204_040650	Neospora caninum (strain Liverpool)	Bacterial alpha-2-macroglobulin MG10 domain-containing protein	1.9805e-16	0	328874.99	1.8	0.2	2.1	0.4	0.3	1.7	3	3				67.5153	42.9295	73.9453	68.0713	54.2458	95.0973	1.8	0.2	2.1	0.4	0.3	1.7	1.42319	0.192894	1.72782	0.455366	0.337201	1.8357
F0VGE1	NCLIV_025730	A0A0F7UEJ1;F0VGE1	A0A0F7UEJ1;F0VGE1	BN1204_025730;NCLIV_025730	Neospora caninum (strain Liverpool)	Rhoptry neck protein RON10	1.59075e-29	0	92983.03;83765.52	10.8;12.5	2.3;2.7	11.6;13.4	1.8;2.1	2.8;3.3	4;4.6	3	3				53.5881	34.8067	59.4592	34.4113	57.9242	41.8418	12.5	2.7	13.4	2.1	3.3	4.6	9.88326	2.60407	11.0251	2.39067	3.70921	4.9672
A0A0F7UEJ5	BN1204_028600	A0A0F7UEJ5	A0A0F7UEJ5	BN1204_028600	Neospora caninum (strain Liverpool)	ATPase, putative	6.22683e-12	0	71938.64	6.5	2.7	9.1	0.2	1.4	1.7	3	3				33.0894	21.5957	44.8269	25.6076	38.7613	31.6112	6.5	2.7	9.1	0.2	1.4	1.7	5.13929	2.60407	7.4872	0.227683	1.5736	1.8357
A0A0F7UEJ7	BN1204_032260	A0A0F7UEJ7	A0A0F7UEJ7	BN1204_032260	Neospora caninum (strain Liverpool)	Histidine acid phosphatase superfamily protein	5.60294e-08	0	96634	0.3	NaN	1.5	1.1	1.5	1.5	2	3				42.1964		36.8341	34.1241	43.8355	37.2423	0.3		1.5	1.1	1.5	1.5	0.237198	0	1.23415	1.25226	1.686	1.61974
A0A0F7UEK3	BN1204_041120	A0A0F7UEK3	A0A0F7UEK3	BN1204_041120	Neospora caninum (strain Liverpool)	Dense granule protein GRA12	1.31238e-25	0	48587.78	814.5	366.8	618.2	1013	762.9	1015.2	3	3				2018.01	1091.36	1833.9	3391.4	2365.69	2773.86	814.5	366.8	618.2	1013	762.9	1015.2	643.993	353.768	508.636	1153.21	857.502	1096.24
A0A0F7UEL8	BN1204_028750	A0A0F7UEL8;F0VH92	A0A0F7UEL8;F0VH92	BN1204_028750;NCLIV_028750	Neospora caninum (strain Liverpool)	Myosin D;Myosin motor domain-containing protein	5.34739e-24	0	132313.4;138970.82	10.2;9.7	4.1;3.9	9.5;9.1	1.6;1.5	0.3;0.3	NaN	3	2				95.0139	79.243	117.208	83.6678	64.6856		10.2	4.1	9.5	1.6	0.3		8.06474	3.95433	7.81631	1.82146	0.337201	0
F0VGF6	NCLIV_025890	A0A0F7UEL9;F0VGF6	A0A0F7UEL9;F0VGF6	BN1204_025890;NCLIV_025890	Neospora caninum (strain Liverpool)	Peptidase M24, related;Peptidase M24, related	0.000631209	0.00114752	79209.3;74166.43	4.1;4.4	NaN	1.4;1.5	NaN	NaN	NaN	2	0	CTR			79.0458		69.8848				4.4		1.5				3.47891	0	1.23415	0	0	0
A0A0F7UEM8	BN1204_032560	A0A0F7UEM8;F0VIA8	A0A0F7UEM8;F0VIA8	BN1204_032560;NCLIV_032560	Neospora caninum (strain Liverpool)	Phospholipase, patatin family protein;PNPLA domain-containing protein	1.97213e-28	0	71196.92;72101.05	13.3;12.4	6.5;6.1	8.4;7.8	2.3;2.2	NaN	1.6;1.5	3	2				67.8531	56.5873	47.0539	61.1126		37.2951	13.3	6.5	8.4	2.3		1.6	10.5158	6.26906	6.91126	2.61835	0	1.72772
A0A0F7UEQ3	BN1204_032910	A0A0F7UEQ3	A0A0F7UEQ3	BN1204_032910	Neospora caninum (strain Liverpool)	Prohibitin	2.15693e-17	0	32040.96	23.2	8.9	23.9	20.4	8.9	21.8	3	3				97.2398	91.8717	102.287	114.734	95.3868	147.751	23.2	8.9	23.9	20.4	8.9	21.8	18.3433	8.58379	19.6642	23.2237	10.0036	23.5402
A0A0F7UER4	BN1204_026500	A0A0F7UER4	A0A0F7UER4	BN1204_026500	Neospora caninum (strain Liverpool)	ALVEOLIN1, related	3.25566e-33	0	84629.24	52	30.4	23.7	23.9	13.8	21	3	3				241.734	149.44	170.701	223.529	165.117	193.97	52	30.4	23.7	23.9	13.8	21	41.1144	29.3199	19.4996	27.2081	15.5112	22.6764
F0VGQ1	NCLIV_026830	A0A0F7UEV0;F0VGQ1	A0A0F7UEV0;F0VGQ1	BN1204_026830;NCLIV_026830	Neospora caninum (strain Liverpool)	Elongation factor G, mitochondrial;Elongation factor G, mitochondrial	1.64396e-17	0	96615.28;79548.75	2.9;3.4	1.4;1.6	5;5.9	1.9;2.2	1.8;2.1	0.8;0.9	3	3				21.8683	32.2722	36.4845	33.2016	41.6716	71.2143	3.4	1.6	5.9	2.2	2.1	0.9	2.68825	1.54315	4.85434	2.50451	2.36041	0.971844
A0A0F7UEZ5	BN1204_030120	A0A0F7UEZ5	A0A0F7UEZ5	BN1204_030120	Neospora caninum (strain Liverpool)	Importin beta-3 subunit, putative	4.55462e-21	0	136013.54	31.9	12.6	32.5	4.9	3.5	9.2	3	3				103.477	82.1619	111.778	57.1386	64.2779	67.9606	31.9	12.6	32.5	4.9	3.5	9.2	25.2221	12.1523	26.74	5.57823	3.93401	9.9344
F0VC29	NCLIV_042300	A0A0F7UF26;F0VC29	A0A0F7UF26;F0VC29	BN1204_042300;NCLIV_042300	Neospora caninum (strain Liverpool)	uroporphyrinogen decarboxylase	3.65869e-08	0	73097.38;71054.06	2.8;3	NaN	1;1.1	NaN	NaN	NaN	2	0	CTR			24.2856		20.4607				3		1.1				2.37198	0	0.905046	0	0	0
A0A0F7UF27	BN1204_042810	A0A0F7UF27	A0A0F7UF27	BN1204_042810	Neospora caninum (strain Liverpool)	Transmembrane 9 superfamily member	5.04325e-16	0	74121.13	10.5	NaN	12	NaN	NaN	NaN	2	0	CTR			76.5421		81.0825				10.5		12				8.30194	0	9.87323	0	0	0
A0A0F7UF50	BN1204_042590	A0A0F7UF50;F0VC58	A0A0F7UF50;F0VC58	BN1204_042590;NCLIV_042590	Neospora caninum (strain Liverpool)	Succinate--CoA ligase [ADP-forming] subunit alpha, mitochondrial;Succinate--CoA ligase [ADP-forming] subunit alpha, mitochondrial	3.16092e-24	0	35074.37;38261.92	172.4;156	88.4;79.9	163.6;148	113.8;103	121.7;110.1	140.5;127.1	3	3				295.494	211.31	246.075	243.42	251.077	300.22	172.4	88.4	163.6	113.8	121.7	140.5	136.31	85.2592	134.605	129.552	136.791	151.716
F0VGU4	NCLIV_027270	A0A0F7UF73;F0VGU4	A0A0F7UF73;F0VGU4	BN1204_027270;NCLIV_027270	Neospora caninum (strain Liverpool)	Cell division protein, putative;Putative cell division protein	4.29378e-12	0	134070.22;105008.15	1.5;1.9	1;1.2	0.5;0.6	0.3;0.3	0.5;0.7	0.8;1	3	3				23.7546	16.7443	8.04512	42.5993	81.1954	47.5162	1.9	1.2	0.6	0.3	0.7	1	1.50226	1.15736	0.493662	0.341524	0.786802	1.07983
A0A0F7UF90	BN1204_043260	A0A0F7UF90	A0A0F7UF90	BN1204_043260	Neospora caninum (strain Liverpool)	Salivary proline-rich protein, related	0.000541561	0.00114752	85487.26	2.9	1.9	2.4	NaN	NaN	2.7	3	1				111.569	89.0912	115.265			128.73	2.9	1.9	2.4			2.7	2.29292	1.83249	1.97465	0	0	2.91553
A0A0F7UF97	BN1204_027600	A0A0F7UF97	A0A0F7UF97	BN1204_027600	Neospora caninum (strain Liverpool)	Transmembrane protein	6.14993e-32	0	95641.65	84	35.9	73.7	72.9	79.2	83.6	3	3				186.464	105.282	160.615	244.695	243.619	286.362	84	35.9	73.7	72.9	79.2	83.6	66.4155	34.6245	60.6381	82.9904	89.021	90.2735
F0VJ29	NCLIV_035220	A0A0F7UFA3;F0VJ29	A0A0F7UFA3;F0VJ29	BN1204_035220;NCLIV_035220	Neospora caninum (strain Liverpool)	Uncharacterized protein	2.52536e-21	0	24968.95;20924.41	13.6;16.3	5;6	6.9;8.3	NaN	0.8;1	NaN	3	1				100.985	59.141	81.9115		9.47059		16.3	6	8.3		1		12.8878	5.78682	6.82898	0	1.124	0
A0A0F7UFE0	BN1204_031460	A0A0F7UFE0;F0VHZ8	A0A0F7UFE0;F0VHZ8	BN1204_031460;NCLIV_031460	Neospora caninum (strain Liverpool)	Transmembrane protein	1.68232e-22	0	52208.2;55557.09	43.2;41.5	4.1;3.9	33.5;32.2	8;7.7	29.8;28.6	28.3;27.2	3	3				40.363	20.9381	31.6582	36.8745	56.2246	37.0173	43.2	4.1	33.5	8	29.8	28.3	34.1565	3.95433	27.5628	9.10732	33.4953	30.5591
A0A0F7UFE4	BN1204_031510	A0A0F7UFE4;F0VI03	A0A0F7UFE4;F0VI03	BN1204_031510;NCLIV_031510	Neospora caninum (strain Liverpool)	40S ribosomal protein S25	1.4883e-25	0	12205.25;16335.01	139.5;93	193.9;129.3	273.8;182.5	71.2;47.5	63.3;42.2	59.2;39.5	3	3				323.646	207.63	367.213	92.5848	139.706	110.057	139.5	193.9	273.8	71.2	63.3	59.2	110.297	187.011	225.274	81.0551	71.1494	63.9257
A0A0F7UFF1	BN1204_043870	A0A0F7UFF1;F0VAR5	A0A0F7UFF1;F0VAR5	BN1204_043870;NCLIV_043870	Neospora caninum (strain Liverpool)	Transmembrane protein	2.69391e-13	0	89327.28;114227.38	6.6;5.5	NaN	5.6;4.7	NaN	NaN	NaN	2	0	CTR			94.4758		75.3801				6.6		5.6				5.21836	0	4.60751	0	0	0
A0A0F7UFF3	BN1204_031560	A0A0F7UFF3	A0A0F7UFF3	BN1204_031560	Neospora caninum (strain Liverpool)	ATPase ASNA1 homolog	2.57217e-19	0	44176.41	41.7	21.3	36	8.7	4	13.4	3	3				179.793	142.483	131.563	57.7692	58.52	88.1698	41.7	21.3	36	8.7	4	13.4	32.9705	20.5432	29.6197	9.90421	4.49601	14.4697
A0A0F7UFG2	BN1204_044020	A0A0F7UFG2;F0VAS9	A0A0F7UFG2;F0VAS9	BN1204_044020;NCLIV_044020	Neospora caninum (strain Liverpool)	Transmembrane protein	9.31478e-18	0	96949.8;105325.09	NaN	NaN	1.2;1.1	0.6;0.5	0.7;0.7	1.3;1.1	1	3						26.3219	34.7258	45.0883	23.9494			1.2	0.6	0.7	1.3	0	0	0.987323	0.683049	0.786802	1.40377
F0VJ67	NCLIV_035590	A0A0F7UFH6;F0VJ67	A0A0F7UFH6;F0VJ67	BN1204_035590;NCLIV_035590	Neospora caninum (strain Liverpool)	Transmembrane protein	5.78608e-11	0	92078.46;80756.73	3.3;3.7	NaN	5.2;5.9	NaN	1.8;2.1	NaN	2	1				115.34		109.239		94.8291		3.7		5.9		2.1		2.92544	0	4.85434	0	2.36041	0
A0A0F7UFI6	BN1204_044195	A0A0F7UFI6;F0VAY0	A0A0F7UFI6;F0VAY0	BN1204_044195;NCLIV_044200	Neospora caninum (strain Liverpool)	Dihydrolipoyl dehydrogenase	1.31451e-27	0	55272.57;66164.72	55.5;45.3	38.1;31.1	64.9;52.9	34.4;28	39.3;32	41;33.5	3	3				121.784	108.569	151.067	108.02	131.627	124.032	55.5	38.1	64.9	34.4	39.3	41	43.8817	36.7463	53.3977	39.1615	44.1733	44.2729
A0A0F7UFI9	BN1204_028820	A0A0F7UFI9	A0A0F7UFI9	BN1204_028820	Neospora caninum (strain Liverpool)	Kelch repeat-containing protein	5.42509e-29	0	65404.98	13.8	5.5	14.8	4	0.8	4.1	3	3				44.1007	26.0628	43.7185	37.2651	28.26	37.8175	13.8	5.5	14.8	4	0.8	4.1	10.9111	5.30459	12.177	4.55366	0.899202	4.42729
F0VLE5	NCLIV_045060	A0A0F7UFL7;F0VLE5	A0A0F7UFL7;F0VLE5	BN1204_045060;NCLIV_045060	Neospora caninum (strain Liverpool)	PX domain and WD40 repeat containing protein;PX domain-containing protein	1.78962e-16	0	69527.14;66843.05	0.2;0.3	0.2;0.2	2.2;2.3	NaN	NaN	NaN	3	0	CTR	CTR		8.61515	6.69155	13.3705				0.3	0.2	2.3				0.237198	0.192894	1.89237	0	0	0
F0VLI2	NCLIV_045430	A0A0F7UFP8;F0VLI2	A0A0F7UFP8;F0VLI2	BN1204_045430;NCLIV_045430	Neospora caninum (strain Liverpool)	DNA-binding protein HU, putative;Putative DNA-binding protein HU (Fragment)	4.86851e-31	0	25068.22;23514.26	53.1;53.1	24.7;24.7	60.6;60.6	26.6;26.6	27;27	31.5;31.5	3	3				164.315	80.3084	188.039	109.423	112.105	95.5611	53.1	24.7	60.6	26.6	27	31.5	41.9841	23.8224	49.8598	30.2818	30.3481	34.0145
A0A0F7UFQ2	BN1204_029610	A0A0F7UFQ2;F0VHH9	A0A0F7UFQ2;F0VHH9	BN1204_029610;NCLIV_029610	Neospora caninum (strain Liverpool)	Prefoldin subunit 3;Putative prefoldin subunit 3	5.86692e-36	0	24285.6;28674.71	10.8;9.9	6.7;6.1	13.6;12.5	0.4;0.4	NaN	0.4;0.4	3	2				58.5894	21.4277	52.8311	36.6986		35.6146	10.8	6.7	13.6	0.4		0.4	8.53914	6.46195	11.1897	0.455366	0	0.431931
F0VI57	NCLIV_032050	A0A0F7UFQ5;F0VI57	A0A0F7UFQ5;F0VI57	BN1204_032050;NCLIV_032050	Neospora caninum (strain Liverpool)	DnaJ domain-containing protein, putative;Putative DnaJ domain-containing protein	3.0581e-17	0	96605.46;93486.38	33.6;33.6	17.6;17.6	31.8;31.8	17.3;17.3	17.9;17.9	24.3;24.3	3	3				230.962	161.073	298.321	150.743	189.742	237.137	33.6	17.6	31.8	17.3	17.9	24.3	26.5662	16.9747	26.1641	19.6946	20.1196	26.2398
A0A0F7UFQ7	BN1204_036130	A0A0F7UFQ7	A0A0F7UFQ7	BN1204_036130	Neospora caninum (strain Liverpool)	CBR-RSP-4 protein, related	1.76045e-21	0	24346.17	58.4	46.7	71.7	31.6	46.9	45.4	3	3				219.829	188.288	261.841	169.342	251.04	192.343	58.4	46.7	71.7	31.6	46.9	45.4	46.1746	45.0408	58.9926	35.9739	52.7157	49.0241
A0A0F7UFT2	BN1204_030140	A0A0F7UFT2	A0A0F7UFT2	BN1204_030140	Neospora caninum (strain Liverpool)	U2 small nuclear ribonucleoprotein, putative	9.71844e-17	0	28981.27	7.4	4.1	18.5	4.2	2.8	6.5	3	3				33.2927	23.1991	47.951	23.0929	30.1091	36.3599	7.4	4.1	18.5	4.2	2.8	6.5	5.85089	3.95433	15.2212	4.78134	3.14721	7.01887
A0A0F7UFU3	BN1204_036630	A0A0F7UFU3;F0VJH0	A0A0F7UFU3;F0VJH0	BN1204_036630;NCLIV_036630	Neospora caninum (strain Liverpool)	14-3-3 protein, putative;Putative 14-3-3 protein	6.73384e-06	0.00013217	56406.78;59765.49	3.1;3	2.7;2.6	0.8;0.7	NaN	NaN	NaN	3	0	CTR	CTR		51.8857	62.4973	46.8902				3.1	2.7	0.8				2.45105	2.60407	0.658215	0	0	0
F0VHX1	NCLIV_031190	A0A0F7UG02;F0VHX1	A0A0F7UG02;F0VHX1	BN1204_031190;NCLIV_031190	Neospora caninum (strain Liverpool)	phosphatidate phosphatase	1.14353e-16	0	170827.11;81133.8	0.9;1.9	NaN	0.8;1.8	NaN	NaN	NaN	2	0	CTR			39.3807		33.0261				1.9		1.8				1.50226	0	1.48098	0	0	0
F0VHZ5	NCLIV_031430	A0A0F7UG22;F0VHZ5	A0A0F7UG22;F0VHZ5	BN1204_031430;NCLIV_031430	Neospora caninum (strain Liverpool)	Protein kinase, putative;Protein kinase domain-containing protein	7.47198e-07	0	118498.73;106339.98	2.5;2.6	NaN	1.7;1.8	NaN	NaN	NaN	2	0	CTR			52.1763		46.2281				2.6		1.8				2.05572	0	1.48098	0	0	0
F0VI29	NCLIV_031770	A0A0F7UG58;F0VI29	A0A0F7UG58;F0VI29	BN1204_031770;NCLIV_031770	Neospora caninum (strain Liverpool)	Membrane skeletal protein IMC1, putative;Putative membrane skeletal protein IMC1	1.07473e-26	0	50772.41;48298.56	209;209	78.6;78.6	184;184	10.3;10.3	15.8;15.8	20.9;20.9	3	3				344.888	138.066	371.983	44.9817	72.0191	58.3208	209	78.6	184	10.3	15.8	20.9	165.248	75.8074	151.39	11.7257	17.7592	22.5684
F0VLW7	NCLIV_046770	A0A0F7UG71;F0VLW7	A0A0F7UG71;F0VLW7	BN1204_046770;NCLIV_046770	Neospora caninum (strain Liverpool)	Transmembrane amino acid transporter, putative;Putative transmembrane amino acid transporter	1.73404e-14	0	72465.35;66811.29	1.2;1.4	NaN	0.7;0.8	NaN	NaN	1;1.1	2	1				19.9023		20.234			37.1662	1.4		0.8			1.1	1.10692	0	0.658215	0	0	1.18781
F0VLY6	NCLIV_046960	A0A0F7UG76;F0VLY6	A0A0F7UG76;F0VLY6	BN1204_046960;NCLIV_046960	Neospora caninum (strain Liverpool)	Uncharacterized protein	2.10732e-12	0	157260.33;144299.16	1.2;1.3	0.3;0.4	0.8;0.9	0.2;0.2	0.7;0.8	0.5;0.5	3	3				19.1545	31.4281	22.4816	14.3182	22.6516	18.5049	1.3	0.4	0.9	0.2	0.8	0.5	1.02786	0.385788	0.740492	0.227683	0.899202	0.539913
F0VM30	NCLIV_047400	A0A0F7UG90;F0VM30	A0A0F7UG90;F0VM30	BN1204_047400;NCLIV_047400	Neospora caninum (strain Liverpool)	ARF1-directed GTPase-activating protein, putative;ARF1-directed GTPase-activating protein	2.98821e-28	0	50714.68;43722.75	2.3;2.8	2.9;3.6	1.5;1.8	0.2;0.2	0.2;0.2	0.2;0.3	3	3				13.9516	18.9365	13.0583	5.06571	4.23771	5.95681	2.8	3.6	1.8	0.2	0.2	0.3	2.21385	3.47209	1.48098	0.227683	0.224801	0.323948
A0A0F7UG93	BN1204_047500	A0A0F7UG93	A0A0F7UG93	BN1204_047500	Neospora caninum (strain Liverpool)	Trichohyalin, putative	2.88208e-19	0	178305.96	5.3	3.1	6.1	1.3	NaN	0.9	3	2				125.878	112.209	90.1824	46.7826		49.8845	5.3	3.1	6.1	1.3		0.9	4.1905	2.98986	5.01889	1.47994	0	0.971844
A0A0F7UG98	BN1204_037760	A0A0F7UG98;F0VJT3	A0A0F7UG98;F0VJT3	BN1204_037760;NCLIV_037760	Neospora caninum (strain Liverpool)	Rhomboid-like protease	8.35725e-07	0	68951.62;70183.05	8.2;8.2	8.4;8.4	7.4;7.4	9.4;9.4	NaN	NaN	3	1				168.399	123.527	123.049	123.602			8.2	8.4	7.4	9.4			6.48342	8.10155	6.08849	10.7011	0	0
A0A0F7UGA4	BN1204_033780	A0A0F7UGA4	A0A0F7UGA4	BN1204_033780	Neospora caninum (strain Liverpool)	YALI0B05610p, related	3.43376e-32	0	33784.21	49.8	26.6	42.8	29.5	30.4	32.3	3	3				125.718	108.191	138.313	189.425	173.574	176.82	49.8	26.6	42.8	29.5	30.4	32.3	39.3749	25.6549	35.2145	33.5832	34.1697	34.8784
F0VLR5	NCLIV_046260	A0A0F7UGB7;F0VLR5	A0A0F7UGB7;F0VLR5	BN1204_046260;NCLIV_046260	Neospora caninum (strain Liverpool)	aconitate hydratase;Aconitate hydratase	2.35592e-32	0	115298.99;106922.09	56.1;61.3	27.1;29.6	51.2;56	19.3;21.1	15.9;17.4	21.3;23.3	3	3				124.584	91.6477	140.361	84.9921	72.3442	85.5623	61.3	29.6	56	21.1	17.4	23.3	48.4675	28.5483	46.0751	24.0206	19.5576	25.16
F0VIR8	NCLIV_034160	A0A0F7UGC7;F0VIR8	A0A0F7UGC7;F0VIR8	BN1204_034160;NCLIV_034160	Neospora caninum (strain Liverpool)	Glutamine synthetase	6.46238e-30	0	53357.14;50616.94	73.9;73.9	36;36	83.6;83.6	31.1;31.1	25.6;25.6	41.6;41.6	3	3				178.047	128.955	235.026	152.88	134.721	190.817	73.9	36	83.6	31.1	25.6	41.6	58.4298	34.7209	68.7835	35.4047	28.7745	44.9208
F0VLU4	NCLIV_046540	A0A0F7UGD4;F0VLU4	A0A0F7UGD4;F0VLU4	BN1204_046540;NCLIV_046540	Neospora caninum (strain Liverpool)	Oligoendopeptidase F, putative;Putative oligoendopeptidase F	9.21967e-28	0	74873.92;70783.21	28.1;28.9	4.7;4.9	26.1;26.8	10.1;10.3	15.3;15.8	14.4;14.8	3	3				60.0988	45.9766	57.4732	72.5187	77.0345	91.9426	28.9	4.9	26.8	10.3	15.8	14.8	22.8501	4.7259	22.0502	11.7257	17.7592	15.9814
A0A0F7UGF5	BN1204_048590	A0A0F7UGF5	A0A0F7UGF5	BN1204_048590	Neospora caninum (strain Liverpool)	Rhoptry neck protein RON3	1.06695e-25	0	222834.84	58	18.3	64.3	12.3	12.7	13.3	3	3				253.057	128.08	270.332	142.341	184.171	138.544	58	18.3	64.3	12.3	12.7	13.3	45.8583	17.6498	52.9041	14.0025	14.2748	14.3617
A0A0F7UGH3	BN1204_038510	A0A0F7UGH3	A0A0F7UGH3	BN1204_038510	Neospora caninum (strain Liverpool)	ER membrane protein complex subunit 2	2.36398e-07	0	39477.03	3.5	NaN	0.6	2.2	1.6	1.6	2	3				27.4617		11.7077	39.9738	28.5268	28.7951	3.5		0.6	2.2	1.6	1.6	2.76731	0	0.493662	2.50451	1.7984	1.72772
A0A0F7UGH8	BN1204_034460	A0A0F7UGH8	A0A0F7UGH8	BN1204_034460	Neospora caninum (strain Liverpool)	Cell division control protein 48 homolog A	1.64109e-30	0	88172.58	366.6	252.1	395	116.3	122.6	137.2	3	3				1891.03	1349.53	2103.35	989.714	1028.71	1057.67	366.6	252.1	395	116.3	122.6	137.2	289.856	243.143	324.994	132.398	137.803	148.152
A0A0F7UGL7	BN1204_032320	A0A0F7UGL7;F0VI84	A0A0F7UGL7;F0VI84	BN1204_032320;NCLIV_032320	Neospora caninum (strain Liverpool)	Protein phosphatase 1G;PPM-type phosphatase domain-containing protein	5.3033e-31	0	60622.55;70823.04	68.3;61.3	39.2;35.2	71.3;64	10.5;9.4	6.6;6	13.7;12.3	3	3				36.4041	28.7262	46.7118	25.4887	28.4097	28.4851	68.3	39.2	71.3	10.5	6.6	13.7	54.0021	37.8072	58.6634	11.9534	7.41842	14.7936
F0VIZ9	NCLIV_034910	A0A0F7UGM5;F0VIZ9	A0A0F7UGM5;F0VIZ9	BN1204_034910;NCLIV_034910	Neospora caninum (strain Liverpool)	Transmembrane protein;Uncharacterized protein	0.000982725	0.00114752	146022.01;130833.6	1.7;1.8	NaN	NaN	0.5;0.5	2.7;2.9	1.8;2	1	3				36.4471			63.3013	88.2097	55.0325	1.8			0.5	2.9	2	1.42319	0	0	0.569207	3.25961	2.15965
F0VJ03	NCLIV_034950	A0A0F7UGN0;F0VJ03	A0A0F7UGN0;F0VJ03	BN1204_034950;NCLIV_034950	Neospora caninum (strain Liverpool)	Poly(A) RNA export protein, putative;Putative poly(A)+ RNA export protein	0.000811173	0.00114752	41519.87;37613.42	1.6;1.7	0.8;0.9	0.3;0.4	3.7;4	3.3;3.7	3.1;3.4	3	3				18.1214	31.2825	12.8074	59.9382	54.5777	51.0604	1.7	0.9	0.4	4	3.7	3.4	1.34412	0.868023	0.329108	4.55366	4.15881	3.67141
F0VKB0	NCLIV_049400	A0A0F7UGP7;F0VKB0	A0A0F7UGP7;F0VKB0	BN1204_049400;NCLIV_049400	Neospora caninum (strain Liverpool)	Serine hydroxymethyltransferase	5.01362e-29	0	65384.53;54820.31	112.4;133.3	59;69.9	130.7;154.9	20.6;24.4	14.8;17.5	37.9;44.9	3	3				235.264	199.619	278.459	74.415	118.291	117.282	133.3	69.9	154.9	24.4	17.5	44.9	105.395	67.4165	127.447	27.7773	19.67	48.4842
F0VJ20	NCLIV_035130	A0A0F7UGP9;F0VJ20	A0A0F7UGP9;F0VJ20	BN1204_035130;NCLIV_035130	Neospora caninum (strain Liverpool)	Kelch motif domain-containing protein, putative;Putative kelch motif domain-containing protein	3.8307e-11	0	85979.9;66942.66	0.8;1	NaN	2.1;2.6	1.1;1.3	NaN	NaN	2	1				40.4416		54.3718	56.0573			1		2.6	1.3			0.790661	0	2.1392	1.47994	0	0
A0A0F7UGQ3	BN1204_035215	A0A0F7UGQ3	A0A0F7UGQ3	BN1204_035215	Neospora caninum (strain Liverpool)	SRS domain-containing protein	3.12831e-19	0	9813.21	132.7	57.4	114.7	NaN	NaN	10.2	3	1				238.809	110.497	271.456			32.6984	132.7	57.4	114.7			10.2	104.921	55.3606	94.3716	0	0	11.0142
A0A0F7UGQ4	BN1204_035255	A0A0F7UGQ4;F0VJ32	A0A0F7UGQ4;F0VJ32	BN1204_035255;NCLIV_035250	Neospora caninum (strain Liverpool)	GK18150, related;GK18150, related	1.20889e-20	0	35517.63;70984.99	34.2;19.1	4.6;2.5	26.3;14.7	18.5;10.4	4.4;2.4	25.9;14.5	3	3				91.717	52.7426	63.3553	106.525	97.5627	100.368	34.2	4.6	26.3	18.5	4.4	25.9	27.0406	4.43656	21.6388	21.0607	4.94561	27.9675
A0A0F7UGQ9	BN1204_032620	A0A0F7UGQ9;F0VIB4	A0A0F7UGQ9;F0VIB4	BN1204_032620;NCLIV_032620	Neospora caninum (strain Liverpool)	Cs1 protein, related;Cs1 protein, related	1.41904e-32	0	45390.22;46979.15	85.2;80.7	44.4;42	86.8;82.3	27;25.5	26.8;25.4	25.4;24.1	3	3				174.806	117.373	185.315	80.5724	125.561	106.295	85.2	44.4	86.8	27	26.8	25.4	67.3643	42.8225	71.4164	30.7372	30.1233	27.4276
A0A0F7UGS3	BN1204_048020	A0A0F7UGS3;F0VM94	A0A0F7UGS3;F0VM94	BN1204_048020;NCLIV_048020	Neospora caninum (strain Liverpool)	Small ribosomal subunit protein uS2	3.68036e-27	0	31582.07;36058.2	293.4;241.6	98.9;81.5	343.4;282.8	28.5;23.5	25.2;20.8	38.1;31.4	3	3				470.212	260.086	567.634	103.485	126.516	132.475	293.4	98.9	343.4	28.5	25.2	38.1	231.98	95.3861	282.539	32.4448	28.3249	41.1414
A0A0F7UGS8	BN1204_049600	A0A0F7UGS8;F0VKD0	A0A0F7UGS8;F0VKD0	BN1204_049600;NCLIV_049600	Neospora caninum (strain Liverpool)	30S ribosomal protein S8P, related;30S ribosomal protein S8P, related	3.49009e-23	0	14561.15;19443.84	176.1;158.4	180.9;162.8	278.2;250.4	102.9;92.6	107.3;96.5	104.9;94.4	3	3				219.474	266.638	365.042	215.864	275.755	206.798	176.1	180.9	278.2	102.9	107.3	104.9	139.235	174.473	228.894	117.143	120.605	113.274
A0A0F7UGT4	BN1204_032920	A0A0F7UGT4	A0A0F7UGT4	BN1204_032920	Neospora caninum (strain Liverpool)	Inosine-5'-monophosphate dehydrogenase	3.61445e-28	0	61288.49	72.1	40.2	81.6	32.1	25.4	30.8	3	3				113.73	90.4402	147.764	67.5747	74.8212	75.3952	72.1	40.2	81.6	32.1	25.4	30.8	57.0066	38.7717	67.138	36.5431	28.5497	33.2586
F0VKE9	NCLIV_049790	A0A0F7UGU4;F0VKE9	A0A0F7UGU4;F0VKE9	BN1204_049790;NCLIV_049790	Neospora caninum (strain Liverpool)	Uncharacterized protein	2.1812e-26	0	76728.77;73107.41	25.5;26.9	3.4;3.6	21.7;22.8	1.7;1.8	0.6;0.6	2.2;2.3	3	3				48.3292	22.0679	38.6488	17.372	24.4232	12.5128	26.9	3.6	22.8	1.8	0.6	2.3	21.2688	3.47209	18.7591	2.04915	0.674402	2.4836
A0A0F7UGU8	BN1204_049890	A0A0F7UGU8	A0A0F7UGU8	BN1204_049890	Neospora caninum (strain Liverpool)	E2 ubiquitin-conjugating enzyme	3.76288e-19	0	24079.28	26.4	14	37.4	10.3	3.1	NaN	3	2				156.467	84.1675	177.166	60.4259	65.3592		26.4	14	37.4	10.3	3.1		20.8734	13.5026	30.7716	11.7257	3.48441	0
A0A0F7UGX5	BN1204_048430	A0A0F7UGX5;F0VMD6	A0A0F7UGX5;F0VMD6	BN1204_048430;NCLIV_048430	Neospora caninum (strain Liverpool)	3-hydroxyisobutyryl-CoA hydrolase	1.79206e-09	0	51494.78;52556.97	5.1;4.9	4.5;4.3	4.9;4.7	4.6;4.4	NaN	5.4;5.2	3	2				79.3866	67.694	118.36	109.502		130.11	5.1	4.5	4.9	4.6		5.4	4.03237	4.34012	4.03157	5.23671	0	5.83106
A0A0F7UGZ4	BN1204_048810	A0A0F7UGZ4;F0VK51	A0A0F7UGZ4;F0VK51	BN1204_048810;NCLIV_048810	Neospora caninum (strain Liverpool)	3'(2'),5'-bisphosphate nucleotidase 1;3'(2'),5'-bisphosphate nucleotidase 1	1.88216e-07	0	35480.21;56674.95	7.8;5.5	5.5;3.9	8.8;6.2	NaN	NaN	9.6;6.7	3	1				91.4118	85.0926	105.716			101.632	7.8	5.5	8.8			9.6	6.16715	5.30459	7.24037	0	0	10.3663
A0A0F7UGZ5	BN1204_033270	A0A0F7UGZ5;F0VIH8	A0A0F7UGZ5;F0VIH8	BN1204_033270;NCLIV_033270	Neospora caninum (strain Liverpool)	Triosephosphate isomerase	1.71842e-17	0	39171.46;41079.56	58;53	29;26.5	68.7;62.8	45.8;41.8	23.8;21.7	63;57.5	3	3				324.735	211.229	385.138	273.84	176.792	425.968	58	29	68.7	45.8	23.8	63	45.8583	27.9696	56.5242	52.1394	26.7513	68.0291
F0VJG4	NCLIV_036570	A0A0F7UH20;F0VJG4	A0A0F7UH20;F0VJG4	BN1204_036570;NCLIV_036570	Neospora caninum (strain Liverpool)	YALI0D21604p, related;YALI0D21604p, related	4.4206e-21	0	109422.26;104959.36	10.4;10.4	3.9;3.9	12;12	5.3;5.3	1.2;1.2	5.7;5.7	3	3				31.9442	22.8164	35.1759	36.3536	40.2605	40.1659	10.4	3.9	12	5.3	1.2	5.7	8.22287	3.76143	9.87323	6.0336	1.3488	6.15501
F0VBL4	NCLIV_040730	A0A0F7UH36;F0VBL4	A0A0F7UH36;F0VBL4	BN1204_040730;NCLIV_040730	Neospora caninum (strain Liverpool)	PUL domain-containing protein	2.47153e-23	0	88651.01;81840.3	9.3;10	1.3;1.4	10.7;11.4	0.8;0.9	0.7;0.7	1.3;1.3	3	3				32.1767	32.6922	38.7399	20.4659	14.7645	27.3442	10	1.4	11.4	0.9	0.7	1.3	7.90661	1.35026	9.37957	1.02457	0.786802	1.40377
A0A0F7UH59	BN1204_049830	A0A0F7UH59	A0A0F7UH59	BN1204_049830	Neospora caninum (strain Liverpool)	Uncharacterized protein	1.97749e-18	0	67796.67	6	5.6	5.8	0.5	0.5	NaN	3	2				67.0842	57.7455	50.2912	21.0611	21.2417		6	5.6	5.8	0.5	0.5		4.74396	5.40103	4.77206	0.569207	0.562001	0
A0A0F7UH70	BN1204_050080	A0A0F7UH70	A0A0F7UH70	BN1204_050080	Neospora caninum (strain Liverpool)	Fructose-1,6-bisphosphatase class 1, related	3.23506e-15	0	35590.78	29.8	15.9	21.6	6.2	9.1	23.2	3	3				201.188	168.134	136.607	123.149	180.152	236.73	29.8	15.9	21.6	6.2	9.1	23.2	23.5617	15.3351	17.7718	7.05817	10.2284	25.052
A0A0F7UH75	BN1204_041300	A0A0F7UH75	A0A0F7UH75	BN1204_041300	Neospora caninum (strain Liverpool)	C1orf123, related	8.19032e-13	0	18114.3	14.5	NaN	16.5	NaN	NaN	NaN	2	0	CTR			45.2226		58.2326				14.5		16.5				11.4646	0	13.5757	0	0	0
F0VBW0	NCLIV_041690	A0A0F7UHA7;F0VBW0	A0A0F7UHA7;F0VBW0	BN1204_041690;NCLIV_041690	Neospora caninum (strain Liverpool)	Ubiquitin carboxyl-terminal hydrolase, related;Ubiquitin carboxyl-terminal hydrolase, related (Fragment)	1.22882e-20	0	255234.1;251884.38	4.3;4.3	0.9;0.9	5.2;5.2	0.4;0.4	0.5;0.5	NaN	3	2				34.9682	30.1355	44.7778	25.0698	36.3658		4.3	0.9	5.2	0.4	0.5		3.39984	0.868023	4.2784	0.455366	0.562001	0
A0A0F7UHC0	BN1204_051000	A0A0F7UHC0;F0VKS2	A0A0F7UHC0;F0VKS2	BN1204_051000;NCLIV_051000	Neospora caninum (strain Liverpool)	pyridoxal 5'-phosphate synthase (glutamine hydrolyzing)	2.69028e-20	0	32627.62;32823.85	7.2;7.6	2.6;2.8	13.8;14.6	NaN	NaN	7;7.4	3	1				52.9804	78.8519	62.9456			43.6643	7.2	2.6	13.8			7	5.69276	2.50762	11.3542	0	0	7.55878
F0VBY4	NCLIV_041930	A0A0F7UHD1;F0VBY4	A0A0F7UHD1;F0VBY4	BN1204_041930;NCLIV_041930	Neospora caninum (strain Liverpool)	GE25707, related;Ras family domain-containing protein	2.91456e-27	0	24982.15;22859.88	29.1;31.3	14.9;16	16.9;18.2	13.7;14.7	8.9;9.6	12;13	3	3				63.6877	38.7106	55.5532	66.2808	62.631	84.7836	31.3	16	18.2	14.7	9.6	13	24.7477	15.4315	14.9744	16.7347	10.7904	14.0377
A0A0F7UHH4	BN1204_035190	A0A0F7UHH4;F0VJ26	A0A0F7UHH4;F0VJ26	BN1204_035190;NCLIV_035190	Neospora caninum (strain Liverpool)	Glideosome-associated protein with multiple-membrane spans GAPM3	4.02236e-24	0	34173.21;35789.92	54.9;54.9	31.1;31.1	54.4;54.4	15.3;15.3	20.1;20.1	21.9;21.9	3	3				248.028	153.579	214.043	95.3688	125.439	136.481	54.9	31.1	54.4	15.3	20.1	21.9	43.4073	29.995	44.7586	17.4177	22.5925	23.6482
A0A0F7UHJ8	BN1204_051240	A0A0F7UHJ8;F0VKU6	A0A0F7UHJ8;F0VKU6	BN1204_051240;NCLIV_051240	Neospora caninum (strain Liverpool)	Protein phosphatase 2C, putative;PPM-type phosphatase domain-containing protein	0.000296238	0.000898242	101046.93;105970.57	1.5;1.4	NaN	1.9;1.8	NaN	NaN	NaN	2	0	CTR			38.2059		48.2339				1.5		1.9				1.18599	0	1.56326	0	0	0
A0A0F7UHK0	BN1204_051340	A0A0F7UHK0;F0VKV6	A0A0F7UHK0;F0VKV6	BN1204_051340;NCLIV_051340	Neospora caninum (strain Liverpool)	Toxofilin, putative;Putative toxofilin (Fragment)	1.64983e-26	0	29783.82;32317.74	681;635.6	207.5;193.7	557.8;520.6	74.4;69.4	78.7;73.4	107;99.9	3	3				889.805	304.375	716.179	144.645	156.041	164.576	681	207.5	557.8	74.4	78.7	107	538.44	200.128	458.941	84.6981	88.459	115.541
F0VJ59	NCLIV_035510	A0A0F7UHK2;F0VJ59	A0A0F7UHK2;F0VJ59	BN1204_035510;NCLIV_035510	Neospora caninum (strain Liverpool)	PUB domain-containing protein	7.12352e-05	0.000775896	99748.14;92367.68	1.1;1.2	1.5;1.6	2;2.1	NaN	NaN	NaN	3	0	CTR	CTR		24.3154	36.9398	42.5153				1.2	1.6	2.1				0.948793	1.54315	1.72782	0	0	0
F0VCB2	NCLIV_043140	A0A0F7UHN5;F0VCB2	A0A0F7UHN5;F0VCB2	BN1204_043140;NCLIV_043140	Neospora caninum (strain Liverpool)	Aspartate carbamoyltransferase, putative;Putative aspartate carbamoyltransferase	1.42203e-12	0	47309.98;39897.6	9.7;11	4.3;4.9	12.3;13.9	NaN	NaN	NaN	3	0	CTR	CTR		106.236	81.3875	115.235				11	4.9	13.9				8.69727	4.7259	11.4365	0	0	0
F0VCD7	NCLIV_038360	A0A0F7UHP5;F0VCD7	A0A0F7UHP5;F0VCD7	BN1204_038360;NCLIV_038360	Neospora caninum (strain Liverpool)	TSP1 domain-containing protein TSP12 (Precursor),related;Tsp1 domain-containing protein TSP12 (Precursor),related	9.46674e-24	0	151179.51;145050.23	52.1;54.5	20.5;21.4	53.1;55.5	12.3;12.8	9.3;9.7	19.7;20.6	3	3				176.982	106.558	206.725	84.3466	82.0442	96.0581	54.5	21.4	55.5	12.8	9.7	20.6	43.091	20.6397	45.6637	14.5717	10.9028	22.2444
A0A0F7UHQ2	BN1204_051725	A0A0F7UHQ2	A0A0F7UHQ2	BN1204_051725	Neospora caninum (strain Liverpool)	Uncharacterized protein	0.000225596	0.000898242	11587.14	25.9	NaN	10.9	11.6	9.4	10.9	2	3				50.9118		65.2937	69.3781	56.3491	65.3202	25.9		10.9	11.6	9.4	10.9	20.4781	0	8.96818	13.2056	10.5656	11.7701
A0A0F7UHQ6	BN1204_052230	A0A0F7UHQ6;F0VL45	A0A0F7UHQ6;F0VL45	BN1204_052230;NCLIV_052230	Neospora caninum (strain Liverpool)	Succinate dehydrogenase [ubiquinone] iron-sulfur subunit, mitochondrial;Succinate dehydrogenase [ubiquinone] iron-sulfur subunit, mitochondrial	2.86944e-25	0	35386.83;38417.36	29.8;25.7	11.6;10	35.3;30.5	14.4;12.4	15.3;13.2	30.9;26.6	3	3				81.404	58.7065	100.598	79.9284	86.5604	139.832	29.8	11.6	35.3	14.4	15.3	30.9	23.5617	11.1879	29.0438	16.3932	17.1972	33.3666
F0VL44	NCLIV_052220	A0A0F7UHV1;F0VL44	A0A0F7UHV1;F0VL44	BN1204_052220;NCLIV_052220	Neospora caninum (strain Liverpool)	Carbamoyl-phosphate synthase [ammonia],mitochondrial;Carbamoylphosphate synthetase	7.19409e-25	0	188579.23;180282.65	11;11.8	5.6;6	10.4;11.1	1.8;2	0.8;0.8	3;3.2	3	3				125.104	93.12	125.164	62.3799	62.9482	69.264	11.8	6	11.1	2	0.8	3.2	9.3298	5.78682	9.13274	2.27683	0.899202	3.45544
F0VB31	NCLIV_039280	A0A0F7UHX6;F0VB31	A0A0F7UHX6;F0VB31	BN1204_039280;NCLIV_039280	Neospora caninum (strain Liverpool)	isocitrate dehydrogenase (NADP(+));Isocitrate dehydrogenase [NADP]	1.332e-18	0	68147.46;47443.5	8.2;12.2	3;4.5	7.5;11.1	NaN	NaN	1.9;2.8	3	1				45.2038	23.5529	52.221			58.5094	12.2	4.5	11.1			2.8	9.64606	4.34012	9.13274	0	0	3.02351
F0VL72	NCLIV_052500	A0A0F7UHY6;F0VL72	A0A0F7UHY6;F0VL72	BN1204_052500;NCLIV_052500	Neospora caninum (strain Liverpool)	Succinate dehydrogenase [ubiquinone] flavoprotein subunit, mitochondrial;Succinate dehydrogenase [ubiquinone] flavoprotein subunit, mitochondrial	9.67951e-22	0	39264.79;33008.5	38.8;43.3	15;16.8	39.8;44.5	19.5;21.8	15.4;17.2	24.3;27.2	3	3				135.371	75.5216	137.267	95.3373	82.202	133.362	43.3	16.8	44.5	21.8	17.2	27.2	34.2356	16.2031	36.6132	24.8174	19.3328	29.3713
F0VMG2	NCLIV_053340	A0A0F7UI09;F0VMG2	A0A0F7UI09;F0VMG2	BN1204_053340;NCLIV_053340	Neospora caninum (strain Liverpool)	Zinc finger (CCCH type) protein, putative;Putative zinc finger (CCCH type) protein	8.96246e-18	0	78571.22;80680.4	3.5;3.8	0.7;0.8	3.5;3.7	NaN	NaN	2.5;2.7	3	1				40.9493	12.2156	26.5024			27.1096	3.8	0.8	3.7			2.7	3.00451	0.771576	3.04425	0	0	2.91553
F0VJH1	NCLIV_036640	A0A0F7UI40;F0VJH1	A0A0F7UI40;F0VJH1	BN1204_036640;NCLIV_036640	Neospora caninum (strain Liverpool)	Thioredoxin domain-containing protein	1.43783e-14	0	103953.8;98030.1	10.3;10.1	1.8;1.8	10;9.7	6.2;6	3.1;3	4.4;4.3	3	3				117.437	70.9704	122.97	79.3368	69.791	102.668	10.1	1.8	9.7	6	3	4.3	7.98567	1.73605	7.98086	6.83049	3.37201	4.64325
F0VBF5	NCLIV_040140	A0A0F7UI49;F0VBF5	A0A0F7UI49;F0VBF5	BN1204_040140;NCLIV_040140	Neospora caninum (strain Liverpool)	Uncharacterized protein	2.68228e-27	0	269620.73;206332.47	0.6;0.8	NaN	0.6;0.8	0.2;0.3	0.4;0.5	0.7;0.9	2	3				31.307		42.2512	37.2415	61.6633	41.9611	0.8		0.8	0.3	0.5	0.9	0.632529	0	0.658215	0.341524	0.562001	0.971844
A0A0F7UI91	BN1204_054120	A0A0F7UI91	A0A0F7UI91	BN1204_054120	Neospora caninum (strain Liverpool)	Sushi domain-containing protein / SCR repeat-containing protein, putative	7.22434e-29	0	123777.57	20.8	5.6	14.3	4.3	1.9	5	3	3				51.1074	22.6318	55.6181	31.3794	23.2929	29.4532	20.8	5.6	14.3	4.3	1.9	5	16.4457	5.40103	11.7656	4.89518	2.1356	5.39913
A0A0F7UIA3	BN1204_044840	A0A0F7UIA3	A0A0F7UIA3	BN1204_044840	Neospora caninum (strain Liverpool)	Transmembrane protein	2.67985e-20	0	57647.23	1.4	NaN	2.1	2.6	0.9	4.1	2	3				19.3983		20.532	30.9141	20.593	53.2065	1.4		2.1	2.6	0.9	4.1	1.10692	0	1.72782	2.95988	1.0116	4.42729
F0VMT3	NCLIV_054540	A0A0F7UIA8;F0VMT3	A0A0F7UIA8;F0VMT3	BN1204_054540;NCLIV_054540	Neospora caninum (strain Liverpool)	RAB5C, member RAS oncogene family, related;RAB5C, member RAS oncogene family, related (Fragment)	1.89146e-11	0	23497.45;21102.94	9.8;9.1	5.9;5.5	18.5;17.2	11.4;10.6	10.6;9.8	8.5;7.9	3	3				60.6488	75.7068	82.5612	144.696	134.938	107.725	9.1	5.5	17.2	10.6	9.8	7.9	7.19501	5.30459	14.1516	12.0672	11.0152	8.53063
F0VBS9	NCLIV_041380	A0A0F7UID0;F0VBS9	A0A0F7UID0;F0VBS9	BN1204_041380;NCLIV_041380	Neospora caninum (strain Liverpool)	Transmembrane protein	0.00820983	0.00947159	124183.55;122152.29	NaN	NaN	2;2	NaN	NaN	NaN	1	0						37.4088						2				0	0	1.64554	0	0	0
A0A0F7UIF0	BN1204_055230	A0A0F7UIF0	A0A0F7UIF0	BN1204_055230	Neospora caninum (strain Liverpool)	Serine/threonine-protein phosphatase	4.32082e-19	0	56445.93	31.7	6.9	34.6	5.2	4.3	4.4	3	3				142.302	84.7923	135.725	46.7649	61.995	47.1446	31.7	6.9	34.6	5.2	4.3	4.4	25.0639	6.65485	28.4678	5.91976	4.83321	4.75124
F0VLJ4	NCLIV_045550	A0A0F7UIG1;F0VLJ4	A0A0F7UIG1;F0VLJ4	BN1204_045550;NCLIV_045550	Neospora caninum (strain Liverpool)	Peptidyl-prolyl cis-trans isomerase	2.20144e-26	0	76925.49;65633.67	13;13	NaN	8.2;8.2	1;1	1.5;1.5	5.1;5.1	2	3				74.0081		77.6012	57.1658	61.8477	65.6617	13		8.2	1	1.5	5.1	10.2786	0	6.74671	1.13841	1.686	5.50711
F0VLJ9	NCLIV_045590	A0A0F7UIG5;F0VLJ9	A0A0F7UIG5;F0VLJ9	BN1204_045590;NCLIV_045590	Neospora caninum (strain Liverpool)	EF hand domain-containing protein, putative;EF hand domain-containing protein	1.81544e-34	0	136356.72;133164.06	6;6.1	4.3;4.3	7.7;7.9	8.4;8.6	7.6;7.8	6.9;7	3	3				76.4609	77.3058	87.7277	155.873	140.989	135.212	6.1	4.3	7.9	8.6	7.8	7	4.82303	4.14722	6.49988	9.79037	8.76722	7.55878
A0A0F7UIL7	BN1204_041830	A0A0F7UIL7;F0VBX4	A0A0F7UIL7;F0VBX4	BN1204_041830;NCLIV_041830	Neospora caninum (strain Liverpool)	Os07g0543600 protein, related;Os07g0543600 protein, related	2.03881e-13	0	50067.71;50674.61	26.7;25.6	1.9;1.8	15.8;15.2	9.8;9.4	3.9;3.7	6.6;6.4	3	3				172.288	70.7045	104.714	78.3135	68.6319	94.2758	26.7	1.9	15.8	9.8	3.9	6.6	21.1106	1.83249	12.9998	11.1565	4.38361	7.12685
F0VN51	NCLIV_055720	A0A0F7UIP8;F0VN51	A0A0F7UIP8;F0VN51	BN1204_055720;NCLIV_055720	Neospora caninum (strain Liverpool)	Cation ATPase isoform 3;Uncharacterized protein	1.43031e-20	0	199938.98;195860.17	7.8;7.8	2.4;2.4	5.4;5.4	0.5;0.5	NaN	1.2;1.2	3	2				102.295	64.9197	131.2	43.5959		67.9665	7.8	2.4	5.4	0.5		1.2	6.16715	2.31473	4.44295	0.569207	0	1.29579
A0A0F7UIQ3	BN1204_046340	A0A0F7UIQ3;F0VLS3	A0A0F7UIQ3;F0VLS3	BN1204_046340;NCLIV_046340	Neospora caninum (strain Liverpool)	Uncharacterized protein	1.08518e-29	0	407326.81;420671.06	1.4;1.4	0.3;0.3	1;1	0.8;0.8	1;0.9	0.8;0.7	3	3				57.9025	43.0216	48.6456	78.557	95.1721	73.2533	1.4	0.3	1	0.8	1	0.8	1.10692	0.289341	0.822769	0.910732	1.124	0.863861
A0A0F7UIT1	BN1204_046655	A0A0F7UIT1	A0A0F7UIT1	BN1204_046655	Neospora caninum (strain Liverpool)	Transmembrane protein	1.31737e-29	0	30962.99	95	59.1	85.7	137.5	141.7	139.2	3	3				378.573	218.363	351.354	412.634	390.109	479.988	95	59.1	85.7	137.5	141.7	139.2	75.1128	57.0002	70.5113	156.532	159.271	150.312
A0A0F7UIV1	BN1204_042685	A0A0F7UIV1	A0A0F7UIV1	BN1204_042685	Neospora caninum (strain Liverpool)	CHCH domain-containing protein	1.23487e-16	0	10389.71	13.7	NaN	9.7	8.2	6.9	11.4	2	3				60.0405		38.9413	32.555	26.9762	46.724	13.7		9.7	8.2	6.9	11.4	10.8321	0	7.98086	9.335	7.75562	12.31
A0A0F7UIW5	BN1204_042830	A0A0F7UIW5	A0A0F7UIW5	BN1204_042830	Neospora caninum (strain Liverpool)	Phosphoenolpyruvate synthase, related	0.000134035	0.000775896	135930.24	0.8	0.2	0.7	NaN	0.5	NaN	3	1				33.1498	18.8908	23.1674		48.0439		0.8	0.2	0.7		0.5		0.632529	0.192894	0.575938	0	0.562001	0
F0VNA5	NCLIV_056250	A0A0F7UIZ4;F0VNA5	A0A0F7UIZ4;F0VNA5	BN1204_056250;NCLIV_056250	Neospora caninum (strain Liverpool)	PA domain-containing protein;PA domain-containing protein (Fragment)	3.06121e-09	0	64662.96;55535.09	7.5;8.9	1.2;1.5	1.4;1.7	1.7;2	1.7;2.1	6.9;8.2	3	3				19.6578	20.5174	23.879	23.4382	27.016	26.5147	8.9	1.5	1.7	2	2.1	8.2	7.03688	1.44671	1.39871	2.27683	2.36041	8.85458
F0VCD1	NCLIV_043330	A0A0F7UJ18;F0VCD1	A0A0F7UJ18;F0VCD1	BN1204_043330;NCLIV_043330	Neospora caninum (strain Liverpool)	60S ribosomal protein L13a	3.928e-24	0	31690.46;23690.94	186.8;242.8	115.6;150.2	243.8;317	64;83.2	50.8;66	45.4;59	3	3				191.545	201.552	204.583	113.247	109.725	103.186	242.8	150.2	317	83.2	66	59	191.972	144.863	260.818	94.7161	74.1842	63.7097
A0A0F7UJ25	BN1204_056590	A0A0F7UJ25;F0VND9	A0A0F7UJ25;F0VND9	BN1204_056590;NCLIV_056590	Neospora caninum (strain Liverpool)	Phosphatidylinositol-4-phosphate 5-kinase,putative;Putative phosphatidylinositol-4-phosphate 5-kinase	1.33629e-29	0	45118.37;50979.93	23;20.4	2;1.8	19.7;17.5	6.3;5.6	2.1;1.9	5.8;5.2	3	3				39.7678	28.115	57.2766	37.9873	53.9244	47.826	23	2	19.7	6.3	2.1	5.8	18.1852	1.92894	16.2086	7.17201	2.36041	6.26299
F0VM97	NCLIV_048050	A0A0F7UJ63;F0VM97	A0A0F7UJ63;F0VM97	BN1204_048050;NCLIV_048050	Neospora caninum (strain Liverpool)	Transmembrane protein	5.17195e-21	0	43060.92;35360.73	5.2;6.1	1.4;1.7	2.6;3.1	0.1;0.2	NaN	NaN	3	1				24.2832	14.22	28.0266	2.78627			6.1	1.7	3.1	0.2			4.82303	1.6396	2.55058	0.227683	0	0
A0A0F7UJ67	BN1204_057960	A0A0F7UJ67	A0A0F7UJ67	BN1204_057960	Neospora caninum (strain Liverpool)	Rhoptry protein, putative	3.37379e-15	0	120718.21	4.5	0	3.7	NaN	NaN	NaN	3	0	CTR	CTR		49.0213	19.1786	51.9184				4.5	0	3.7				3.55797	0	3.04425	0	0	0
A0A0F7UJ68	BN1204_048095	A0A0F7UJ68	A0A0F7UJ68	BN1204_048095	Neospora caninum (strain Liverpool)	Uncharacterized protein	1.91707e-22	0	79005.36	7.9	3.9	11.8	10	9.3	10.1	3	3				53.0023	33.4633	58.6712	84.4778	102.695	72.2453	7.9	3.9	11.8	10	9.3	10.1	6.24622	3.76143	9.70868	11.3841	10.4532	10.9062
F0VB91	NCLIV_039500	A0A0F7UJ80;F0VB91	A0A0F7UJ80;F0VB91	BN1204_039500;NCLIV_039500	Neospora caninum (strain Liverpool)	Uncharacterized protein	1.61268e-09	0	520728.14;507322.6	0.4;0.4	NaN	0.4;0.4	NaN	NaN	NaN	2	0	CTR			31.0181		34.9205				0.4		0.4				0.316264	0	0.329108	0	0	0
A0A0F7UJ81	BN1204_043880	A0A0F7UJ81;F0VAR6	A0A0F7UJ81;F0VAR6	BN1204_043880;NCLIV_043880	Neospora caninum (strain Liverpool)	V-type proton ATPase subunit E1;Vacuolar ATP synthase subunit e	6.34678e-20	0	26762.89;27040.22	70.4;75.1	27.3;29.1	51.7;55.1	28.2;30.1	31.7;33.8	35.8;38.2	3	3				346.66	189.374	316.359	163.788	217.16	290.254	70.4	27.3	51.7	28.2	31.7	35.8	55.6625	26.33	42.5372	32.1033	35.6309	38.6578
F0VMB6	NCLIV_048240	A0A0F7UJ83;F0VMB6	A0A0F7UJ83;F0VMB6	BN1204_048240;NCLIV_048240	Neospora caninum (strain Liverpool)	Aminopeptidase N	1.3767e-28	0	119046.57;105613.93	61.4;66.4	33.7;36.4	67.1;72.5	26.3;28.4	15.1;16.3	29;31.3	3	3				130.271	118.877	164.509	72.2741	76.9021	82.8598	66.4	36.4	72.5	28.4	16.3	31.3	52.4999	35.1067	59.6508	32.331	18.3212	33.7986
F0VBC6	NCLIV_039850	A0A0F7UJB9;F0VBC6	A0A0F7UJB9;F0VBC6	BN1204_039850;NCLIV_039850	Neospora caninum (strain Liverpool)	Uncharacterized protein	2.8441e-17	0	26334.52;24387.3	3.8;3.8	3.5;3.5	4.2;4.2	NaN	NaN	NaN	3	0	CTR	CTR		19.3916	25.7663	19.1587				3.8	3.5	4.2				3.00451	3.37565	3.45563	0	0	0
A0A0F7UJC0	BN1204_044197	A0A0F7UJC0	A0A0F7UJC0	BN1204_044197	Neospora caninum (strain Liverpool)	Transmembrane protein	1.17421e-21	0	23019.77	19.9	6.2	23.4	16.2	12	13	3	3				119.675	48.2691	123.525	92.2137	70.9436	97.7006	19.9	6.2	23.4	16.2	12	13	15.7341	5.97972	19.2528	18.4423	13.488	14.0377
F0VBD7	NCLIV_039960	A0A0F7UJC8;F0VBD7	A0A0F7UJC8;F0VBD7	BN1204_039960;NCLIV_039960	Neospora caninum (strain Liverpool)	DnaJ homolog subfamily B member 4;J domain-containing protein	4.8941e-14	0	36163.1;34069.69	34.5;36.7	NaN	17;18.1	NaN	6.3;6.7	NaN	2	1				346.723		115.663		144.68		36.7		18.1		6.7		29.0172	0	14.8921	0	7.53082	0
F0VBE2	NCLIV_040010	A0A0F7UJD2;F0VBE2	A0A0F7UJD2;F0VBE2	BN1204_040010;NCLIV_040010	Neospora caninum (strain Liverpool)	Alpha-1 type II collagen, putative;Putative alpha-1 type II collagen	5.46815e-17	0	162695.58;158946.53	1.8;1.9	0.2;0.2	1.5;1.6	0.3;0.3	0.4;0.4	0.5;0.5	3	3				14.2824	14.7478	15.7485	12.7325	16.7881	13.9631	1.9	0.2	1.6	0.3	0.4	0.5	1.50226	0.192894	1.31643	0.341524	0.449601	0.539913
F0VNS6	NCLIV_057950	A0A0F7UJG8;F0VNS6	A0A0F7UJG8;F0VNS6	BN1204_057950;NCLIV_057950	Neospora caninum (strain Liverpool)	Lipase maturation factor 2, related;Rhoptry protein	2.04293e-30	0	110787.72;108149.81	20.4;20.4	6.5;6.5	17.6;17.6	5.7;5.7	4.1;4.1	5.8;5.8	3	3				95.8824	54.4721	135.907	46.8213	59.1321	50.2428	20.4	6.5	17.6	5.7	4.1	5.8	16.1295	6.26906	14.4807	6.48896	4.60841	6.26299
F0VBH7	NCLIV_040360	A0A0F7UJH0;F0VBH7	A0A0F7UJH0;F0VBH7	BN1204_040360;NCLIV_040360	Neospora caninum (strain Liverpool)	Transportin-3	6.85598e-12	0	136310.05;135136.68	9.2;9.3	4.6;4.7	8.6;8.7	1.1;1.1	0.5;0.5	9.9;10.1	3	3				106.053	84.9611	111.272	84.8224	50.905	102.946	9.3	4.7	8.7	1.1	0.5	10.1	7.35314	4.53301	7.15809	1.25226	0.562001	10.9062
A0A0F7UJR4	BN1204_045440	A0A0F7UJR4	A0A0F7UJR4	BN1204_045440	Neospora caninum (strain Liverpool)	Proteasome PCI domain-containing protein,putative	2.27603e-27	0	57303.03	56.2	18.8	90.4	10.1	64.2	28.6	3	3				131.78	86.4502	105.45	63.9094	67.4968	83.2358	56.2	18.8	90.4	10.1	64.2	28.6	44.4351	18.132	74.3783	11.498	72.161	30.883
F0VKH6	NCLIV_050050	A0A0F7UJT1;F0VKH6	A0A0F7UJT1;F0VKH6	BN1204_050050;NCLIV_050050	Neospora caninum (strain Liverpool)	M16 family peptidase, putative;Putative M16 family peptidase	2.07438e-22	0	183627.51;171547.74	1.5;1.6	1;1.1	4.1;4.3	0.6;0.7	NaN	2.3;2.5	3	2				38.3261	18.9372	41.5134	45.7351		56.7946	1.6	1.1	4.3	0.7		2.5	1.26506	1.06092	3.53791	0.79689	0	2.69957
A0A0F7UJU3	BN1204_060470	A0A0F7UJU3	A0A0F7UJU3	BN1204_060470	Neospora caninum (strain Liverpool)	cysteine--tRNA ligase	9.61211e-24	0	101969.12	17.8	8.2	18.4	3	3.9	4.7	3	3				120.986	96.0285	123.564	73.0439	61.2698	60.0417	17.8	8.2	18.4	3	3.9	4.7	14.0738	7.90866	15.139	3.41524	4.38361	5.07518
A0A0F7UJX3	BN1204_046010	A0A0F7UJX3;F0VLP1	A0A0F7UJX3;F0VLP1	BN1204_046010;NCLIV_046010	Neospora caninum (strain Liverpool)	Uncharacterized protein	2.73343e-18	0	119370.28;120975.29	0.6;0.6	NaN	0.3;0.3	0.4;0.4	NaN	NaN	2	1				20.7994		12.7388	48.0086			0.6		0.3	0.4			0.474396	0	0.246831	0.455366	0	0
A0A0F7UJY2	BN1204_050680	A0A0F7UJY2;F0VKN9	A0A0F7UJY2;F0VKN9	BN1204_050680;NCLIV_050680	Neospora caninum (strain Liverpool)	RNA helicase	1.29958e-35	0	59743.9;63106.6	77.8;75.3	47.9;46.4	91.6;88.8	65.7;63.7	64.2;62.2	78.9;76.4	3	3				216.547	185.356	295.417	263.915	263.978	294.008	77.8	47.9	91.6	65.7	64.2	78.9	61.5134	46.1981	75.3657	74.7938	72.161	85.1983
A0A0F7UJZ1	BN1204_050775	A0A0F7UJZ1	A0A0F7UJZ1	BN1204_050775	Neospora caninum (strain Liverpool)	Transmembrane protein	0.00447945	0.00552417	20247.89	7.5	NaN	6.2	7.6	1.8	NaN	2	2				67.8736		56.1567	68.1553	16.349		7.5		6.2	7.6	1.8		5.92995	0	5.10117	8.65195	2.0232	0
A0A0F7UJZ3	BN1204_060810	A0A0F7UJZ3	A0A0F7UJZ3	BN1204_060810	Neospora caninum (strain Liverpool)	Transmembrane protein	3.34093e-38	0	106859.24	28.6	14.6	25.7	9.3	6.5	12.4	3	3				139.915	90.321	123.18	76.6912	78.5687	84.9327	28.6	14.6	25.7	9.3	6.5	12.4	22.6129	14.0813	21.1452	10.5873	7.30602	13.3898
A0A0F7UK07	BN1204_050915	A0A0F7UK07	A0A0F7UK07	BN1204_050915	Neospora caninum (strain Liverpool)	Transmembrane protein	9.94162e-27	0	29580.61	35	3.1	39.1	15.5	17.8	20.7	3	3				73.2064	34.1956	65.8286	77.6637	79.7383	94.3264	35	3.1	39.1	15.5	17.8	20.7	27.6731	2.98986	32.1703	17.6454	20.0072	22.3524
A0A0F7UK35	BN1204_042330	A0A0F7UK35	A0A0F7UK35	BN1204_042330	Neospora caninum (strain Liverpool)	Uncharacterized protein	4.41292e-27	0	21235.85	22.3	9.4	12.1	NaN	NaN	NaN	3	0	CTR	CTR		237.62	103.807	98.2616				22.3	9.4	12.1				17.6317	9.06602	9.95551	0	0	0
A0A0F7UK73	BN1204_051420	A0A0F7UK73;F0VKW4	A0A0F7UK73;F0VKW4	BN1204_051420;NCLIV_051420	Neospora caninum (strain Liverpool)	KLLA0B04587p, related;KLLA0B04587p, related	2.3299e-08	0	70398.75;76472.6	5.9;5	5.8;4.9	8.6;7.3	5.1;4.3	4;3.4	4.7;4	3	3				89.1925	113.006	116.98	99.1176	78.1919	91.4668	5.9	5.8	8.6	5.1	4	4.7	4.6649	5.59393	7.07581	5.80592	4.49601	5.07518
F0VLU6	lipA	A0A0F7UK86;F0VLU6	A0A0F7UK86;F0VLU6	lipA	Neospora caninum (strain Liverpool)	Lipoyl synthase, apicoplast;Lipoyl synthase, apicoplast	2.92331e-13	0	56101.75;44772.43	8.3;10.4	18.1;22.8	9.1;11.5	16.6;20.9	21.8;27.4	20.1;25.4	3	3				82.9415	165.185	78.5832	114.071	189.588	170.756	10.4	22.8	11.5	20.9	27.4	25.4	8.22287	21.9899	9.46185	23.7929	30.7977	27.4276
A0A0F7UK88	BN1204_051620	A0A0F7UK88	A0A0F7UK88	BN1204_051620	Neospora caninum (strain Liverpool)	holo-[acyl-carrier-protein] synthase	5.37042e-31	0	49563.36	34.6	24.4	47.8	23.5	19.2	31.2	3	3				116.893	77.0183	116.59	98.1827	122.287	110.874	34.6	24.4	47.8	23.5	19.2	31.2	27.3569	23.5331	39.3284	26.7527	21.5808	33.6906
A0A0F7UK93	BN1204_062220	A0A0F7UK93	A0A0F7UK93	BN1204_062220	Neospora caninum (strain Liverpool)	glutamine--tRNA ligase	4.06656e-30	0	95255.32	19.9	10.7	25.4	8.4	3.5	7.9	3	3				82.3589	51.6675	89.7841	41.4554	37.039	49.4042	19.9	10.7	25.4	8.4	3.5	7.9	15.7341	10.3198	20.8983	9.56268	3.93401	8.53063
A0A0F7UK98	BN1204_046690	A0A0F7UK98;F0VLV9	A0A0F7UK98;F0VLV9	BN1204_046690;NCLIV_046690	Neospora caninum (strain Liverpool)	RNA helicase	3.85312e-23	0	79219.38;81823.2	80.7;77.4	44.2;42.4	73.2;70.2	32.4;31.1	30.8;29.5	38.6;37.1	3	3				304.706	205.919	367.399	190.847	191.568	233.836	80.7	44.2	73.2	32.4	30.8	38.6	63.8063	42.6296	60.2267	36.8846	34.6193	41.6813
A0A0F7UKA3	BN1204_060760	A0A0F7UKA3	A0A0F7UKA3	BN1204_060760	Neospora caninum (strain Liverpool)	proline--tRNA ligase	2.02883e-28	0	80606.81	122	91.6	112.9	39.8	35.9	44.3	3	3				267.516	201.18	272.596	156.33	181.374	177.371	122	91.6	112.9	39.8	35.9	44.3	96.4606	88.3455	92.8906	45.3089	40.3517	47.8363
F0VLY7	NCLIV_046970	A0A0F7UKC1;F0VLY7	A0A0F7UKC1;F0VLY7	BN1204_046970;NCLIV_046970	Neospora caninum (strain Liverpool)	Clumping factor B	2.06401e-29	0	130383.09;116758.79	3.6;3.9	0.5;0.6	3.1;3.3	NaN	NaN	NaN	3	0	CTR	CTR		42.8347	12.2434	45.6315				3.9	0.6	3.3				3.08358	0.578682	2.71514	0	0	0
F0VQ15	NCLIV_062380	A0A0F7UKD4;F0VQ15	A0A0F7UKD4;F0VQ15	BN1204_062380;NCLIV_062380	Neospora caninum (strain Liverpool)	non-specific serine/threonine protein kinase	2.10562e-07	0	75521.48;65725.37	2.9;3.3	0.4;0.5	6.2;7	5.1;5.8	0.8;0.9	6.7;7.6	3	3				36.2665	24.6341	38.1129	59.1255	40.8346	50.6327	3.3	0.5	7	5.8	0.9	7.6	2.60918	0.482235	5.75938	6.60281	1.0116	8.20668
F0VPV3	NCLIV_061750	A0A0F7UKJ8;F0VPV3	A0A0F7UKJ8;F0VPV3	BN1204_061750;NCLIV_061750	Neospora caninum (strain Liverpool)	Thioredoxin-like protein;PITH domain-containing protein	0.000141626	0.000775896	19515.13;15734.83	1.5;1.6	NaN	1.3;1.5	NaN	NaN	NaN	2	0	CTR			14.9938		6.36569				1.6		1.5				1.26506	0	1.23415	0	0	0
A0A0F7UKP8	BN1204_063570	A0A0F7UKP8	A0A0F7UKP8	BN1204_063570	Neospora caninum (strain Liverpool)	acylaminoacyl-peptidase	1.60277e-19	0	90421.55	7.3	0.9	9.3	NaN	1.5	2.2	3	2				72.8478	36.2865	76.7198		61.4127	65.946	7.3	0.9	9.3		1.5	2.2	5.77182	0.868023	7.65175	0	1.686	2.37562
A0A0F7UKQ6	BN1204_053360	A0A0F7UKQ6;F0VMG4	A0A0F7UKQ6;F0VMG4	BN1204_053360;NCLIV_053360	Neospora caninum (strain Liverpool)	Transcription elongation factor SPT6	7.88514e-10	0	368295.35;368281.33	0.9;0.9	NaN	0.7;0.7	NaN	NaN	0;0	2	1				35.0781		28.1954			45.8265	0.9		0.7			0	0.711595	0	0.575938	0	0	0
A0A0F7UKR2	BN1204_063740	A0A0F7UKR2	A0A0F7UKR2	BN1204_063740	Neospora caninum (strain Liverpool)	Nudix-type motif 9 isoform a family protein	1.65771e-30	0	60938.98	74.8	75.3	101.8	25.8	22.1	28.2	3	3				218.157	182.942	273.649	127.285	120.759	138.454	74.8	75.3	101.8	25.8	22.1	28.2	59.1414	72.6246	83.7579	29.3711	24.8405	30.4511
A0A0F7UKS0	BN1204_044950	A0A0F7UKS0	A0A0F7UKS0	BN1204_044950	Neospora caninum (strain Liverpool)	MIR domain-containing protein	3.89197e-24	0	34709.3	47.1	27.1	45.6	22.7	30.3	31.7	3	3				140.73	110.806	128.473	83.946	87.9549	121.968	47.1	27.1	45.6	22.7	30.3	31.7	37.2401	26.1371	37.5183	25.842	34.0573	34.2305
A0A0F7UKU7	BN1204_045260	A0A0F7UKU7	A0A0F7UKU7	BN1204_045260	Neospora caninum (strain Liverpool)	Serine/threonine protein phosphatase, put ative	8.20198e-35	0	210598.24	29	7.4	25.5	11.4	8.5	6.9	3	3				154.877	97.3872	140.404	109.856	143.595	101.578	29	7.4	25.5	11.4	8.5	6.9	22.9292	7.13708	20.9806	12.9779	9.55402	7.4508
F0VLK0	NCLIV_045600	A0A0F7UKY0;F0VLK0	A0A0F7UKY0;F0VLK0	BN1204_045600;NCLIV_045600	Neospora caninum (strain Liverpool)	Alpha-1,3/1,6-mannosyltransferase ALG2;Alpha-1,3/1,6-mannosyltransferase ALG2	2.61032e-26	0	54035.3;50786.64	6.9;8.7	4.7;5.9	13.6;17.1	7.4;9.3	9.9;12.4	11.3;14.3	3	3				64.9569	87.2183	98.1152	105.421	133.832	148.367	8.7	5.9	17.1	9.3	12.4	14.3	6.87875	5.69038	14.0694	10.5873	13.9376	15.4415
F0VLL4	NCLIV_045740	A0A0F7UKZ2;F0VLL4	A0A0F7UKZ2;F0VLL4	BN1204_045740;NCLIV_045740	Neospora caninum (strain Liverpool)	LytB domain-containing protein, putative;Putative lytB domain-containing protein	6.38123e-20	0	74106.11;42917.83	10.6;15.7	3.3;4.8	6.7;9.9	4.3;6.4	6.8;10	4.8;7	3	3				125.769	86.2345	74.7016	80.4873	111.509	93.2246	15.7	4.8	9.9	6.4	10	7	12.4134	4.62946	8.14541	7.28585	11.24	7.55878
F0VML3	NCLIV_053860	A0A0F7UL04;F0VML3	A0A0F7UL04;F0VML3	BN1204_053860;NCLIV_053860	Neospora caninum (strain Liverpool)	MGC84926 protein, related;MGC84926 protein, related	9.66865e-23	0	72077.3;56634.48	83;109.7	55.1;72.9	101.1;133.5	29.1;38.4	20.8;27.5	34.1;45.1	3	3				329.354	242.696	400.074	190.509	132.296	179.908	109.7	72.9	133.5	38.4	27.5	45.1	86.7355	70.3099	109.84	43.7151	30.9101	48.7002
A0A0F7UL41	BN1204_054200	A0A0F7UL41;F0VMP7	A0A0F7UL41;F0VMP7	BN1204_054200;NCLIV_054200	Neospora caninum (strain Liverpool)	Zgc:92083, related;Zgc:92083, related	2.995e-24	0	89143.53;93929.63	29.4;27.6	9.5;8.9	30.2;28.4	3.2;3	4.9;4.6	5.1;4.8	3	3				95.854	85.7194	93.1863	49.502	53.5421	54.6231	29.4	9.5	30.2	3.2	4.9	5.1	23.2454	9.16247	24.8476	3.64293	5.50761	5.50711
F0VMT0	NCLIV_054510	A0A0F7UL70;F0VMT0	A0A0F7UL70;F0VMT0	BN1204_054510;NCLIV_054510	Neospora caninum (strain Liverpool)	Heat shock protein 90, putative;Putative heat shock protein 90	5.43025e-20	0	120638.9;108431.9	3;3.2	2.3;2.4	4;4.2	2.2;2.3	1.8;1.9	2.5;2.6	3	3				50.0343	36.5215	58.7314	68.3064	51.7095	78.9571	3.2	2.4	4.2	2.3	1.9	2.6	2.53011	2.31473	3.45563	2.61835	2.1356	2.80755
F0VR06	NCLIV_065790	A0A0F7ULC8;F0VR06	A0A0F7ULC8;F0VR06	BN1204_065790;NCLIV_065790	Neospora caninum (strain Liverpool)	Glutaredoxin domain containing protein, putative;Putative glutaredoxin domain containing protein	4.13327e-07	0	39767.25;39628.11	5.8;5.8	1;1	6.7;6.7	2;2	1.7;1.7	10.9;10.9	3	3				26.9025	33.3705	32.0665	65.8542	55.3409	61.0579	5.8	1	6.7	2	1.7	10.9	4.58583	0.96447	5.51255	2.27683	1.9108	11.7701
A0A0F7ULD2	BN1204_050470	A0A0F7ULD2	A0A0F7ULD2	BN1204_050470	Neospora caninum (strain Liverpool)	Mitochondrial-processing peptidase subunit beta	8.12216e-25	0	57522.84	83.6	51.4	89.3	57	41.6	76.9	3	3				171.22	108.868	216.555	214.914	199.371	231.794	83.6	51.4	89.3	57	41.6	76.9	66.0992	49.5738	73.4733	64.8896	46.7585	83.0386
A0A0F7ULE5	BN1204_055300	A0A0F7ULE5	A0A0F7ULE5	BN1204_055300	Neospora caninum (strain Liverpool)	WD domain, G-beta repeat-containing protein	1.88109e-30	0	163607.13	18.9	16.3	28.7	11	5.9	11.3	3	3				98.9736	103.089	107.678	85.7248	84.5166	64.9842	18.9	16.3	28.7	11	5.9	11.3	14.9435	15.7209	23.6135	12.5226	6.63162	12.202
F0VQQ3	NCLIV_064760	A0A0F7ULF4;F0VQQ3	A0A0F7ULF4;F0VQQ3	BN1204_064760;NCLIV_064760	Neospora caninum (strain Liverpool)	Aspartate aminotransferase	1.1014e-14	0	60549.42;46433.15	8.4;11.4	0.2;0.3	12.3;16.6	0.9;1.3	NaN	0.6;0.8	3	2				19.3059	9.32557	23.8279	17.0718		18.3545	11.4	0.3	16.6	1.3		0.8	9.01353	0.289341	13.658	1.47994	0	0.863861
A0A0F7ULH5	BN1204_047530	A0A0F7ULH5	A0A0F7ULH5	BN1204_047530	Neospora caninum (strain Liverpool)	Transmembrane protein	8.27717e-26	0	75821.39	7.4	1.5	9.7	2.8	3.8	4	3	3				63.4546	40.0721	74.0954	50.1203	53.7918	48.2929	7.4	1.5	9.7	2.8	3.8	4	5.85089	1.44671	7.98086	3.18756	4.27121	4.31931
A0A0F7ULH8	BN1204_050810	A0A0F7ULH8	A0A0F7ULH8	BN1204_050810	Neospora caninum (strain Liverpool)	Splicing factor U2af small subunit B	4.65304e-15	0	29451.1	46	22.8	54	13.6	32.7	21.3	3	3				89.4453	86.4036	121.351	69.8374	117.873	98.9663	46	22.8	54	13.6	32.7	21.3	36.3704	21.9899	44.4295	15.4824	36.7549	23.0003
A0A0F7ULI2	BN1204_066370	A0A0F7ULI2;F0VR64	A0A0F7ULI2;F0VR64	BN1204_066370;NCLIV_066370	Neospora caninum (strain Liverpool)	26S proteasome non-ATPase regulatory subunit RPN12A;CSN8/PSMD8/EIF3K domain-containing protein	1.84447e-28	0	41300.18;43726	32.8;30.7	17.1;16	43.6;40.9	14.4;13.5	10.8;10.1	17.3;16.2	3	3				87.8833	71.227	96.2201	71.8446	54.8796	66.8261	32.8	17.1	43.6	14.4	10.8	17.3	25.9337	16.4924	35.8727	16.3932	12.1392	18.681
F0VQU0	NCLIV_065140	A0A0F7ULJ8;F0VQU0	A0A0F7ULJ8;F0VQU0	BN1204_065140;NCLIV_065140	Neospora caninum (strain Liverpool)	Endonuclease/exonuclease/phosphatase domain-containing protein, putative;Putative endonuclease/exonuclease/phosphatase domain-containing protein	2.94811e-07	0	59379.17;56006.48	3.8;4.1	NaN	3.4;3.7	NaN	NaN	NaN	2	0	CTR			62.3398		80.8243				4.1		3.7				3.24171	0	3.04425	0	0	0
A0A0F7ULJ9	BN1204_047820	A0A0F7ULJ9;F0VM73	A0A0F7ULJ9;F0VM73	BN1204_047820;NCLIV_047820	Neospora caninum (strain Liverpool)	Acetyl-CoA synthetase-like protein;AMP-dependent synthetase/ligase domain-containing protein	3.80266e-17	0	117098.25;128174.15	16.8;15.4	12.2;11.1	18.3;16.7	6.6;6	3.9;3.6	8.6;7.9	3	3				174.059	122.922	169.887	83.5646	136.146	102.216	16.8	12.2	18.3	6.6	3.9	8.6	13.2831	11.7665	15.0567	7.51354	4.38361	9.28651
A0A0F7ULK0	BN1204_051010	A0A0F7ULK0;F0VKS3	A0A0F7ULK0;F0VKS3	BN1204_051010;NCLIV_051010	Neospora caninum (strain Liverpool)	Signal peptide peptidase domain-containing protein, putative;Putative signal peptide peptidase domain-containing protein	3.05756e-21	0	45053.57;51866.36	24.1;19.1	5.7;4.5	17.9;14.2	34.2;27	33.1;26.1	36.7;29	3	3				100.431	56.5607	85.8228	149.514	162.983	134.105	24.1	5.7	17.9	34.2	33.1	36.7	19.0549	5.49748	14.7276	38.9338	37.2045	39.6296
F0VM78	NCLIV_047870	A0A0F7ULK4;F0VM78	A0A0F7ULK4;F0VM78	BN1204_047870;NCLIV_047870	Neospora caninum (strain Liverpool)	Phosphodiesterase	9.13476e-15	0	145235.09;141665.22	2.1;2.2	0.5;0.5	0.6;0.6	0.6;0.6	1.1;1.1	1.4;1.4	3	3				27.3303	13.5004	25.418	46.9035	48.008	43.561	2.2	0.5	0.6	0.6	1.1	1.4	1.73945	0.482235	0.493662	0.683049	1.2364	1.51176
A0A0F7ULL7	BN1204_065295	A0A0F7ULL7	A0A0F7ULL7	BN1204_065295	Neospora caninum (strain Liverpool)	Transmembrane protein	2.67772e-29	0	36941.87	23.4	5	16.1	14.3	10.8	14.5	3	3				45.9191	28.2396	39.1067	48.1803	38.4051	48.3574	23.4	5	16.1	14.3	10.8	14.5	18.5015	4.82235	13.2466	16.2793	12.1392	15.6575
A0A0F7ULP3	BN1204_051210	A0A0F7ULP3	A0A0F7ULP3	BN1204_051210	Neospora caninum (strain Liverpool)	Aminomethyltransferase, mitochondrial, putative	1.5025e-11	0	88408.43	0.8	NaN	0.5	1.7	1.6	3	2	3				54.8958		32.9737	32.759	41.1199	57.5328	0.8		0.5	1.7	1.6	3	0.632529	0	0.411385	1.93531	1.7984	3.23948
A0A0F7ULQ0	BN1204_048520	A0A0F7ULQ0;F0VK22	A0A0F7ULQ0;F0VK22	BN1204_048520;NCLIV_048520	Neospora caninum (strain Liverpool)	Uncharacterized protein	8.36365e-06	0.000263644	81615.74;85485.32	0.9;0.9	NaN	0.5;0.5	NaN	NaN	NaN	2	0	CTR			18.3098		9.74988				0.9		0.5				0.711595	0	0.411385	0	0	0
F0VRH6	NCLIV_067490	A0A0F7ULR9;F0VRH6	A0A0F7ULR9;F0VRH6	BN1204_067490;NCLIV_067490	Neospora caninum (strain Liverpool)	Protein phosphatase 2C, putative;PPM-type phosphatase domain-containing protein	5.41974e-27	0	46441.77;36853.77	10.3;12.2	7;8.2	15.2;17.9	1.4;1.7	6.4;7.6	19;22.5	3	3				123.585	83.3197	130.317	83.4943	97.0501	170.36	12.2	8.2	17.9	1.7	7.6	22.5	9.64606	7.90866	14.7276	1.93531	8.54242	24.2961
A0A0F7ULS0	BN1204_051560	A0A0F7ULS0	A0A0F7ULS0	BN1204_051560	Neospora caninum (strain Liverpool)	Glucose transporter 1A, related	4.10942e-21	0	61718.19	50.3	13.7	53.9	35.2	27.5	32.8	3	3				189.848	106.111	189.396	163.164	170.702	162.882	50.3	13.7	53.9	35.2	27.5	32.8	39.7702	13.2132	44.3473	40.0722	30.9101	35.4183
A0A0F7ULS5	BN1204_048800	A0A0F7ULS5	A0A0F7ULS5	BN1204_048800	Neospora caninum (strain Liverpool)	Ubiquitin, putative	1.37064e-25	0	40906.55	66.5	25.1	72.7	21.8	18.5	35.3	3	3				105.383	55.9604	106.726	55.9062	79.1856	69.681	66.5	25.1	72.7	21.8	18.5	35.3	52.5789	24.2082	59.8153	24.8174	20.794	38.1179
A0A0F7ULY2	BN1204_052240	A0A0F7ULY2;F0VL46	A0A0F7ULY2;F0VL46	BN1204_052240;NCLIV_052240	Neospora caninum (strain Liverpool)	Saccharopine dehydrogenase, putative;Putative saccharopine dehydrogenase	3.27372e-18	0	47338.71;49393.15	30.4;29.3	6;5.8	21.9;21.1	18.3;17.7	7.8;7.5	16;15.4	3	3				95.3923	63.343	85.3574	103.827	66.4489	90.8962	30.4	6	21.9	18.3	7.8	16	24.0361	5.78682	18.0186	20.833	8.76722	17.2772
F0VL49	NCLIV_052270	A0A0F7ULY7;F0VL49	A0A0F7ULY7;F0VL49	BN1204_052270;NCLIV_052270	Neospora caninum (strain Liverpool)	Uncharacterized protein	9.88767e-24	0	16282.63;11706.46	37.6;56.4	58.6;87.9	76.2;114.3	86.6;129.8	67.2;100.8	74.2;111.3	3	3				179.919	210.888	237.155	257.565	225.536	277.985	56.4	87.9	114.3	129.8	100.8	111.3	44.5933	84.7769	94.0425	147.766	113.299	120.185
A0A0F7UM21	BN1204_057270	A0A0F7UM21	A0A0F7UM21	BN1204_057270	Neospora caninum (strain Liverpool)	Proteasome subunit beta type-3-A	3.3158e-28	0	22490.78	23.6	32.2	47.6	17.2	21.3	30.2	3	3				138.627	331.952	308.605	177.552	219.702	203.6	23.6	32.2	47.6	17.2	21.3	30.2	18.6596	31.0559	39.1638	19.5807	23.9413	32.6108
A0A0F7UM61	BN1204_057640	A0A0F7UM61;F0VNP5	A0A0F7UM61;F0VNP5	BN1204_057640;NCLIV_057640	Neospora caninum (strain Liverpool)	mRNA splicing factor 3bA, related;mRNA splicing factor 3bA, related	2.54443e-15	0	81608.75;84700.78	4.4;4.1	4.8;4.5	7.3;6.8	4.4;4.1	4.9;4.7	4.8;4.5	3	3				45.2458	41.5013	65.985	65.9007	75.1345	58.3414	4.4	4.8	7.3	4.4	4.9	4.8	3.47891	4.62946	6.00622	5.00902	5.50761	5.18317
A0A0F7UM74	BN1204_050210	A0A0F7UM74	A0A0F7UM74	BN1204_050210	Neospora caninum (strain Liverpool)	KH domain-containing protein, putative	6.06441e-27	0	75988.78	56.3	24.3	71.6	22.4	23.2	38.6	3	3				62.8117	61.0059	104.655	85.3095	87.1376	82.1252	56.3	24.3	71.6	22.4	23.2	38.6	44.5142	23.4366	58.9103	25.5005	26.0769	41.6813
A0A0F7UMG8	BN1204_054140	A0A0F7UMG8;F0VMP1	A0A0F7UMG8;F0VMP1	BN1204_054140;NCLIV_054140	Neospora caninum (strain Liverpool)	Adenylyl cyclase associated protein, putative;Putative adenylyl cyclase associated protein (Fragment)	9.4398e-36	0	22782.97;24688.13	261.3;261.3	111.5;111.5	203.3;203.3	90.6;90.6	89.7;89.7	93.3;93.3	3	3				322.888	187.498	343.014	191.81	207.657	170.331	261.3	111.5	203.3	90.6	89.7	93.3	206.6	107.538	167.269	103.14	100.823	100.748
A0A0F7UMH7	BN1204_059125	A0A0F7UMH7	A0A0F7UMH7	BN1204_059125	Neospora caninum (strain Liverpool)	Uncharacterized protein	9.7311e-24	0	42499.9	26.9	9	30.5	30	17.5	43.6	3	3				100.954	64.5945	133.31	152.206	130.119	173.49	26.9	9	30.5	30	17.5	43.6	21.2688	8.68023	25.0945	34.1524	19.67	47.0804
A0A0F7UMK1	BN1204_059380	A0A0F7UMK1	A0A0F7UMK1	BN1204_059380	Neospora caninum (strain Liverpool)	choline-phosphate cytidylyltransferase	2.36526e-16	0	34165.68	35.6	12.4	39.9	13.4	14.6	14.6	3	3				62.039	48.0806	72.8346	47.6952	55.832	47.2425	35.6	12.4	39.9	13.4	14.6	14.6	28.1475	11.9594	32.8285	15.2548	16.4104	15.7655
A0A0F7UML7	BN1204_059525	A0A0F7UML7	A0A0F7UML7	BN1204_059525	Neospora caninum (strain Liverpool)	Transmembrane protein	5.48301e-14	0	18812.04	14.2	4.4	13	7.6	12.4	4.2	3	3				40.1382	42.27	40.341	66.3376	108.138	36.6846	14.2	4.4	13	7.6	12.4	4.2	11.2274	4.24367	10.696	8.65195	13.9376	4.53527
A0A0F7UMN2	BN1204_068580	A0A0F7UMN2	A0A0F7UMN2	BN1204_068580	Neospora caninum (strain Liverpool)	Protein transport protein Sec24-like	5.42115e-33	0	107921.48	28.7	22.9	28.1	4	3	4.7	3	3				63.1218	69.3135	62.7689	56.7781	85.3251	44.1047	28.7	22.9	28.1	4	3	4.7	22.692	22.0864	23.1198	4.55366	3.37201	5.07518
F0VMW0	NCLIV_054810	A0A0F7UMP5;F0VMW0	A0A0F7UMP5;F0VMW0	BN1204_054810;NCLIV_054810	Neospora caninum (strain Liverpool)	Probable protein phosphatase 2C;PPM-type phosphatase domain-containing protein	6.32409e-12	0	38934.38;33090.86	1.3;1.5	2.7;3.1	2;2.3	3;3.5	2.7;3.1	1.5;1.8	3	3				16.1638	56.3951	29.0126	63.0984	55.8136	32.5293	1.5	3.1	2.3	3.5	3.1	1.8	1.18599	2.98986	1.89237	3.98445	3.48441	1.94369
A0A0F7UMQ3	BN1204_054910	A0A0F7UMQ3;F0VMX0	A0A0F7UMQ3;F0VMX0	BN1204_054910;NCLIV_054910	Neospora caninum (strain Liverpool)	U5 snRNP-specific protein;Uncharacterized protein	4.14808e-13	0	40581.27;41357.71	20.2;22.2	0.5;0.5	18.3;20.1	0.8;0.9	NaN	NaN	3	1				119.774	18.6805	87.327	34.0914			20.2	0.5	18.3	0.8			15.9713	0.482235	15.0567	0.910732	0	0
F0JAW2	NCLIV_068920	A0A0F7UMR1;F0JAW2	A0A0F7UMR1;F0JAW2	BN1204_068920;NCLIV_068920	Neospora caninum (strain Liverpool)	SRS domain-containing protein;SRS domain-containing protein (Fragment)	2.91962e-23	0	41084.8;40728.38	251.9;251.9	70.6;70.6	430.9;430.9	88.1;88.1	70.5;70.5	109.2;109.2	3	3				1377.44	590.621	1460.04	590.152	545.026	724.544	251.9	70.6	430.9	88.1	70.5	109.2	199.167	68.0916	354.531	100.294	79.2422	117.917
A0A0F7UMS1	BN1204_052060	A0A0F7UMS1	A0A0F7UMS1	BN1204_052060	Neospora caninum (strain Liverpool)	Cullin-associated NEDD8-dissociated protein 1,related	1.84415e-13	0	182449.11	1.6	0.6	2.2	1	NaN	NaN	3	1				48.6586	35.2712	68.1014	37.8546			1.6	0.6	2.2	1			1.26506	0.578682	1.81009	1.13841	0	0
F0VPD8	NCLIV_060080	A0A0F7UMS7;F0VPD8	A0A0F7UMS7;F0VPD8	BN1204_060080;NCLIV_060080	Neospora caninum (strain Liverpool)	Ankyrin repeat containing protein / TPR domain-containing protein, putative;Putative ankyrin repeat containing protein / TPR domain-containing protein	2.98145e-19	0	60592.58;58423.19	7.9;8.3	NaN	10.2;10.6	NaN	NaN	10.9;11.3	2	1				108.437		133.054			169.291	8.3		10.6			11.3	6.56248	0	8.72135	0	0	12.202
A0A0F7UMV3	BN1204_060330	A0A0F7UMV3;F0VPG2	A0A0F7UMV3;F0VPG2	BN1204_060330;NCLIV_060330	Neospora caninum (strain Liverpool)	Molybdopterin cofactor sulfurase, putative;Putative molybdopterin cofactor sulfurase	0.00476585	0.00564688	77112.32;81690.69	3.1;2.9	1.2;1.1	3.3;3.1	NaN	NaN	NaN	3	0	CTR	CTR		40.2476	42.3548	41.0976				3.1	1.2	3.3				2.45105	1.15736	2.71514	0	0	0
A0A0F7UMX8	BN1204_069550	A0A0F7UMX8	A0A0F7UMX8	BN1204_069550	Neospora caninum (strain Liverpool)	Cathepsin B-like protease (Precursor), related	1.54244e-18	0	48631.96	15.5	11.4	17.1	52.8	51.1	80.9	3	3				65.5097	53.591	55.05	194.182	227.967	248.892	15.5	11.4	17.1	52.8	51.1	80.9	12.2552	10.995	14.0694	60.1083	57.4365	87.3579
F0VPJ3	NCLIV_060640	A0A0F7UMY4;F0VPJ3	A0A0F7UMY4;F0VPJ3	BN1204_060640;NCLIV_060640	Neospora caninum (strain Liverpool)	Gpi16 subunit, GPI transamidase domain-containing protein, putative;Putative Gpi16 subunit, GPI transamidase domain-containing protein	4.90119e-14	0	79877.26;78387.47	7;7.2	1.7;1.7	7.5;7.7	2.7;2.8	1.2;1.3	3.5;3.6	3	3				90.3696	35.9177	85.1695	48.0484	38.4833	44.7617	7.2	1.7	7.7	2.8	1.3	3.6	5.69276	1.6396	6.33532	3.18756	1.4612	3.88737
F0VPK2	BN1204_060730	A0A0F7UMZ4;F0VPK2	A0A0F7UMZ4;F0VPK2	BN1204_060740;BN1204_060730	Neospora caninum (strain Liverpool)	ROP 2, related;Rhoptry protein ROP5	1.30729e-25	0	NaN;61294.2	130.6;139.1	15.9;16.9	89.5;95.2	15.4;16.4	12.7;13.5	24;25.6	3	3				136.198	62.2758	117.665	53.8629	67.8711	61.2087	139.1	16.9	95.2	16.4	13.5	25.6	109.981	16.2995	78.3276	18.67	15.174	27.6436
F0VN63	NCLIV_055840	A0A0F7UMZ6;F0VN63	A0A0F7UMZ6;F0VN63	BN1204_055840;NCLIV_055840	Neospora caninum (strain Liverpool)	WD domain, G-beta repeat-containing protein;WD domain, G-beta repeat-containing protein	6.54511e-18	0	87886.01;84197.67	2.8;3	1.7;1.8	2.8;2.9	4.2;4.5	1;1	1.3;1.4	3	3				26.708	30.0358	22.0125	39.9735	58.7204	32.4971	3	1.8	2.9	4.5	1	1.4	2.37198	1.73605	2.38603	5.12287	1.124	1.51176
F0VMG5	NCLIV_053370	A0A0F7UN34;F0VMG5	A0A0F7UN34;F0VMG5	BN1204_053370;NCLIV_053370	Neospora caninum (strain Liverpool)	U2 small nuclear ribonucleoprotein auxiliary factor U2AF, putative;Putative U2 small nuclear ribonucleoprotein auxiliary factor U2AF	3.28487e-14	0	76978.02;62892.6	11.4;13.5	11.3;13.4	13.3;15.7	11.6;13.7	10;11.8	6;7.1	3	3				91.6741	75.4142	83.4082	88.1894	180.619	103.714	13.5	13.4	15.7	13.7	11.8	7.1	10.6739	12.9239	12.9175	15.5963	13.2632	7.66677
A0A0F7UN38	BN1204_061030	A0A0F7UN38	A0A0F7UN38	BN1204_061030	Neospora caninum (strain Liverpool)	RuvB-like helicase	1.75225e-14	0	53445.61	19.1	3.4	18.5	6.9	8.5	8.6	3	3				46.0199	35.9308	51.4222	48.5851	93.5651	68.4622	19.1	3.4	18.5	6.9	8.5	8.6	15.1016	3.2792	15.2212	7.85506	9.55402	9.28651
A0A0F7UN39	BN1204_056030	A0A0F7UN39	A0A0F7UN39	BN1204_056030	Neospora caninum (strain Liverpool)	Uncharacterized protein	8.19363e-20	0	48159.04	4.8	2.7	6.8	2	2.1	2.6	3	3				46.6048	63.8124	77.2205	45.8972	49.1446	61.5018	4.8	2.7	6.8	2	2.1	2.6	3.79517	2.60407	5.59483	2.27683	2.36041	2.80755
A0A0F7UNA4	BN1204_056690	A0A0F7UNA4	A0A0F7UNA4	BN1204_056690	Neospora caninum (strain Liverpool)	DnaJ domain-containing protein	1.02678e-12	0	32227.35	0.8	3.4	2.9	0.6	1	3.6	3	3				18.1269	20.3356	23.0827	15.0029	23.2106	18.4909	0.8	3.4	2.9	0.6	1	3.6	0.632529	3.2792	2.38603	0.683049	1.124	3.88737
F0VPX0	NCLIV_061920	A0A0F7UNB7;F0VPX0	A0A0F7UNB7;F0VPX0	BN1204_061920;NCLIV_061920	Neospora caninum (strain Liverpool)	Zinc finger (CCCH type) protein, putative;Putative zinc finger (CCCH type) protein	1.34376e-10	0	123742.06;121393.43	1.2;1.3	NaN	0.9;0.9	0.7;0.7	0.5;0.5	1.3;1.3	2	3				23.0199		17.2327	37.5533	27.9994	33.4169	1.3		0.9	0.7	0.5	1.3	1.02786	0	0.740492	0.79689	0.562001	1.40377
A0A0F7UNC2	BN1204_061980	A0A0F7UNC2;F0VPX5	A0A0F7UNC2;F0VPX5	BN1204_061980;NCLIV_061980	Neospora caninum (strain Liverpool)	TAP42 family protein	6.48722e-08	0	49922.68;59131.14	6.6;5.3	1.7;1.4	8.6;6.9	NaN	NaN	10;8.1	3	1				72.117	67.6743	91.5654			87.0434	6.6	1.7	8.6			10	5.21836	1.6396	7.07581	0	0	10.7983
A0A0F7UNI6	BN1204_062780	A0A0F7UNI6	A0A0F7UNI6	BN1204_062780	Neospora caninum (strain Liverpool)	Dipeptidyl peptidase IV domain-containing protein, putative	7.57542e-15	0	210715.59	1.6	0.2	1.1	0.1	NaN	NaN	3	1				35.9776	24.5224	29.2104	9.67094			1.6	0.2	1.1	0.1			1.26506	0.192894	0.905046	0.113841	0	0
F0VMZ1	NCLIV_055120	A0A0F7UNJ9;F0VMZ1	A0A0F7UNJ9;F0VMZ1	BN1204_055120;NCLIV_055120	Neospora caninum (strain Liverpool)	PWI domain-containing protein	1.17576e-07	0	36050.54;31223.13	11.3;15.1	8.7;11.6	15;19.9	6.4;8.6	NaN	3.8;5	3	2				102.683	69.8779	119.166	61.9946		40.897	15.1	11.6	19.9	8.6		5	11.939	11.1879	16.3731	9.79037	0	5.39913
F0VMZ5	NCLIV_055160	A0A0F7UNK3;F0VMZ5	A0A0F7UNK3;F0VMZ5	BN1204_055160;NCLIV_055160	Neospora caninum (strain Liverpool)	Uncharacterized protein	2.5448e-26	0	481088.44;479270.33	3.9;3.9	1.5;1.4	4.6;4.5	1.9;1.9	1.4;1.4	2;2	3	3				82.1608	60.5011	79.4222	54.4319	68.3928	54.3362	3.9	1.4	4.5	1.9	1.4	2	3.08358	1.35026	3.70246	2.16299	1.5736	2.15965
A0A0F7UNL4	BN1204_055260	A0A0F7UNL4;F0VN05	A0A0F7UNL4;F0VN05	BN1204_055260;NCLIV_055260	Neospora caninum (strain Liverpool)	cGMP-dependent protein kinase	5.90985e-26	0	111633.91;114828.13	7.5;7.3	2;2	10.3;10.1	0.6;0.6	0.4;0.4	2.5;2.4	3	3				23.2065	16.7532	29.1026	22.3614	54.9909	27.3185	7.5	2	10.3	0.6	0.4	2.5	5.92995	1.92894	8.47452	0.683049	0.449601	2.69957
A0A0F7UNM3	BN1204_055360	A0A0F7UNM3	A0A0F7UNM3	BN1204_055360	Neospora caninum (strain Liverpool)	Rhoptry neck protein RON5	1.18144e-22	0	181124.4	89.7	28.9	84.9	28.9	21.8	26.7	3	3				377.307	167.135	347.972	158.706	156.284	168.491	89.7	28.9	84.9	28.9	21.8	26.7	70.9223	27.8732	69.8531	32.9002	24.5033	28.8314
A0A0F7UNN6	BN1204_057820	A0A0F7UNN6	A0A0F7UNN6	BN1204_057820	Neospora caninum (strain Liverpool)	Protein SEY1 homolog	1.21724e-35	0	97761.41	21.7	7.4	17.9	5.1	2.6	7.4	3	3				49.0253	34.8658	49.7564	39.1096	44.5329	61.2799	21.7	7.4	17.9	5.1	2.6	7.4	17.1573	7.13708	14.7276	5.80592	2.92241	7.99071
F0VQA1	NCLIV_063240	A0A0F7UNP0;F0VQA1	A0A0F7UNP0;F0VQA1	BN1204_063240;NCLIV_063240	Neospora caninum (strain Liverpool)	DnaJ homologue, related;DnaJ homologue, related	3.57816e-19	0	84346.81;72356.54	4.1;4.7	NaN	5;5.8	0.8;0.9	NaN	NaN	2	1				46.9219		41.2496	23.0519			4.7		5.8	0.9			3.71611	0	4.77206	1.02457	0	0
F0VQF8	NCLIV_063810	A0A0F7UNV5;F0VQF8	A0A0F7UNV5;F0VQF8	BN1204_063810;NCLIV_063810	Neospora caninum (strain Liverpool)	Uncharacterized protein	1.74707e-09	0	96532.78;89899.09	2.1;2.2	NaN	0.9;1	NaN	NaN	NaN	2	0	CTR			30.2805		18.7016				2.2		1				1.73945	0	0.822769	0	0	0
A0A0F7UP14	BN1204_056140	A0A0F7UP14;F0VN94	A0A0F7UP14;F0VN94	BN1204_056140;NCLIV_056140	Neospora caninum (strain Liverpool)	Anonymous antigen-1, putative;Anonymous antigen-1	6.9153e-41	0	285276.33;295945.12	74.6;72.7	32;31.1	83.6;81.4	24.5;23.8	14.2;13.9	20.3;19.7	3	3				419.874	255.534	517.805	221.698	204.353	231.069	74.6	32	83.6	24.5	14.2	20.3	58.9833	30.8631	68.7835	27.8912	15.9608	21.9205
F0VQN7	NCLIV_064600	A0A0F7UP30;F0VQN7	A0A0F7UP30;F0VQN7	BN1204_064600;NCLIV_064600	Neospora caninum (strain Liverpool)	Cysteine desulfurase, putative;Putative cysteine desulfurase	1.0729e-21	0	87780.21;85512.61	16.1;16.5	7.5;7.7	17.8;18.2	11.2;11.5	12.2;12.4	11.5;11.8	3	3				159.345	104.057	188.668	221.219	165.042	183.681	16.5	7.7	18.2	11.5	12.4	11.8	13.0459	7.42642	14.9744	13.0918	13.9376	12.7419
A0A0F7UP92	BN1204_065230	A0A0F7UP92	A0A0F7UP92	BN1204_065230	Neospora caninum (strain Liverpool)	Uncharacterized protein	6.14392e-26	0	36325.18	183.7	45.3	145.5	51.2	52.4	64.7	3	3				315.613	172.613	282.411	190.601	195.594	210.546	183.7	45.3	145.5	51.2	52.4	64.7	145.244	43.6905	119.713	58.2868	58.8977	69.8648
A0A0F7UPA9	BN1204_065470	A0A0F7UPA9;F0VQX4	A0A0F7UPA9;F0VQX4	BN1204_065470;NCLIV_065470	Neospora caninum (strain Liverpool)	Probable protein disulfide-isomerase A6;Thioredoxin domain-containing protein	1.48436e-21	0	47780.73;50596.09	65.6;63	60.3;57.9	109.5;105.1	42.5;40.8	42.3;40.6	39.7;38.1	3	3				138.945	152.819	275.423	181.497	172.306	140.989	65.6	60.3	109.5	42.5	42.3	39.7	51.8673	58.1576	90.0932	48.3826	47.5453	42.8691
F0VNK9	NCLIV_057280	A0A0F7UPE3;F0VNK9	A0A0F7UPE3;F0VNK9	BN1204_057280;NCLIV_057280	Neospora caninum (strain Liverpool)	Peptidylprolyl isomerase D (Cyclophilin D),related;Peptidylprolyl isomerase D (Cyclophilin D),related	1.68275e-22	0	64675.99;64120.36	10.3;10.3	6.8;6.8	11.1;11.1	2.8;2.8	1.1;1.1	5.4;5.4	3	3				51.8075	43.7612	46.2909	57.5737	33.3356	39.9528	10.3	6.8	11.1	2.8	1.1	5.4	8.1438	6.5584	9.13274	3.18756	1.2364	5.83106
A0A0F7UPJ2	BN1204_057700	A0A0F7UPJ2	A0A0F7UPJ2	BN1204_057700	Neospora caninum (strain Liverpool)	60S ribosomal protein L7-3	5.27069e-25	0	30128.62	307.8	225.3	275.6	111.2	72.5	120.3	3	3				264.095	246.829	282.649	177.374	164.819	137.092	307.8	225.3	275.6	111.2	72.5	120.3	243.365	217.295	226.755	126.592	81.4902	129.903
A0A0F7UPQ2	BN1204_061170	A0A0F7UPQ2	A0A0F7UPQ2	BN1204_061170	Neospora caninum (strain Liverpool)	Heat shock 70 kDa protein	1.37889e-24	0	91180.41	123.5	63.7	135.8	53.3	59.8	71.8	3	3				197.837	138.977	202.421	113.126	136.021	137.286	123.5	63.7	135.8	53.3	59.8	71.8	97.6466	61.4368	111.732	60.6775	67.2154	77.5315
A0A0F7UPR1	BN1204_067180	A0A0F7UPR1	A0A0F7UPR1	BN1204_067180	Neospora caninum (strain Liverpool)	Glucose-6-phosphate 1-dehydrogenase	1.58412e-37	0	96358.97	84.7	30.7	63.5	17.6	12.5	24.4	3	3				130.536	69.0942	115.071	67.8157	84.4342	80.3534	84.7	30.7	63.5	17.6	12.5	24.4	66.969	29.6092	52.2458	20.0361	14.05	26.3478
A0A0F7UPT5	BN1204_058440	A0A0F7UPT5	A0A0F7UPT5	BN1204_058440	Neospora caninum (strain Liverpool)	Os02g0824100 protein, related	4.16391e-30	0	61718.05	74.6	36.2	79.7	61.7	60	83.1	3	3				217.903	141.761	209.403	186.277	222.703	220.635	74.6	36.2	79.7	61.7	60	83.1	58.9833	34.9138	65.5747	70.2402	67.4402	89.7336
A0A0F7UPW2	BN1204_061670	A0A0F7UPW2;F0VPU5	A0A0F7UPW2;F0VPU5	BN1204_061670;NCLIV_061670	Neospora caninum (strain Liverpool)	RNA cytidine acetyltransferase	1.93771e-10	0	138047.74;142284.47	2.1;2.1	0.7;0.7	1.5;1.5	0.3;0.3	NaN	1.4;1.4	3	2				38.2903	32.8524	33.9446	18.914		50.8922	2.1	0.7	1.5	0.3		1.4	1.66039	0.675129	1.23415	0.341524	0	1.51176
F0VRR5	NCLIV_068370	A0A0F7UQ07;F0VRR5	A0A0F7UQ07;F0VRR5	BN1204_068370;NCLIV_068370	Neospora caninum (strain Liverpool)	Dynein intermediate chain, putative;Putative dynein intermediate chain	2.72804e-24	0	100338.16;74032.52	2.1;2.7	1.2;1.4	1;1.2	0.4;0.5	0.4;0.5	1.1;1.4	3	3				19.0249	18.7092	14.1311	9.44231	26.4353	12.7519	2.7	1.4	1.2	0.5	0.5	1.4	2.13478	1.35026	0.987323	0.569207	0.562001	1.51176
F0VPC4	NCLIV_059950	A0A0F7UQC4;F0VPC4	A0A0F7UQC4;F0VPC4	BN1204_059950;NCLIV_059950	Neospora caninum (strain Liverpool)	AP2 domain transcription factor AP2XI-5;AP2/ERF domain-containing protein	1.46455e-13	0	91323.02;79427.91	2;2.6	1.6;2	1.6;2.1	0.6;0.7	1.2;1.5	0.6;0.8	3	3				77.1681	59.698	62.1592	21.5	45.4524	23.7296	2.6	2	2.1	0.7	1.5	0.8	2.05572	1.92894	1.72782	0.79689	1.686	0.863861
A0A0F7UQE7	BN1204_060250	A0A0F7UQE7	A0A0F7UQE7	BN1204_060250	Neospora caninum (strain Liverpool)	Transmembrane protein	1.07327e-34	0	29330.25	95.7	19.7	89.3	31.8	34.7	48	3	3				136.494	53.5263	132.33	109.821	99.1511	118.077	95.7	19.7	89.3	31.8	34.7	48	75.6662	19.0001	73.4733	36.2016	39.0029	51.8317
A0A0F7UQG0	BN1204_063330	A0A0F7UQG0	A0A0F7UQG0	BN1204_063330	Neospora caninum (strain Liverpool)	Ubiquinol-cytochrome c reductase cytochrome c1 subunit, related	1.10518e-32	0	45938.43	37.5	21.3	63.9	66.5	74	54.4	3	3				83.2675	60.9453	80.4533	76.1288	74.8185	73.63	37.5	21.3	63.9	66.5	74	54.4	29.6498	20.5432	52.575	75.7046	83.1762	58.7425
A0A0F7UQR7	BN1204_064780	A0A0F7UQR7;F0VQQ5	A0A0F7UQR7;F0VQQ5	BN1204_064780;NCLIV_064780	Neospora caninum (strain Liverpool)	Actin, putative;Putative actin	4.34946e-17	0	42455.86;42907.43	16.2;16.2	9.4;9.4	15;15	5.8;5.8	6.5;6.5	5.2;5.2	3	3				50.7126	48.358	65.238	28.453	42.7959	53.9613	16.2	9.4	15	5.8	6.5	5.2	12.8087	9.06602	12.3415	6.60281	7.30602	5.6151
F0VR07	NCLIV_065800	A0A0F7UR32;F0VR07	A0A0F7UR32;F0VR07	BN1204_065800;NCLIV_065800	Neospora caninum (strain Liverpool)	NAD(P)H-hydrate epimerase	3.52758e-13	0	25440.51;25034.07	6;5	NaN	13.8;11.5	NaN	NaN	5.4;4.5	2	1				32.6604		51.4873			46.0074	5		11.5			4.5	3.9533	0	9.46185	0	0	4.85922
F0VQ23	NCLIV_062460	A0A0F7UR56;F0VQ23	A0A0F7UR56;F0VQ23	BN1204_062460;NCLIV_062460	Neospora caninum (strain Liverpool)	Transmembrane protein;Uncharacterized protein	6.10962e-29	0	221066.36;216951.61	21.3;21.8	8.8;9	19.4;19.8	11.5;11.7	11.8;12.1	13.2;13.5	3	3				208.311	157.813	177.45	184.513	182.836	204.304	21.8	9	19.8	11.7	12.1	13.5	17.2364	8.68023	16.2908	13.3195	13.6004	14.5777
F0VQ71	NCLIV_062940	A0A0F7UR91;F0VQ71	A0A0F7UR91;F0VQ71	BN1204_062940;NCLIV_062940	Neospora caninum (strain Liverpool)	Pyruvate dehydrogenase E1 component subunit alpha	7.20905e-22	0	65765.3;59354.87	28.7;32.7	18.8;21.4	25.7;29.2	8.3;9.5	16.8;19.2	20.9;23.7	3	3				107.596	98.9174	103.377	131.477	136.697	110.393	32.7	21.4	29.2	9.5	19.2	23.7	25.8546	20.6397	24.0249	10.8149	21.5808	25.5919
F0VQ92	NCLIV_063150	A0A0F7URB0;F0VQ92	A0A0F7URB0;F0VQ92	BN1204_063150;NCLIV_063150	Neospora caninum (strain Liverpool)	Serpin peptidase inhibitor, clade B (Ovalbumin),member 1, like 3, related;Serpin peptidase inhibitor, clade B (Ovalbumin),member 1, like 3, related	1.55818e-24	0	48062.86;45856.27	57.8;57.8	25.6;25.6	57.8;57.8	23.2;23.2	25.1;25.1	25;25	3	3				100.91	68.5468	94.5663	87.0354	104.791	109.002	57.8	25.6	57.8	23.2	25.1	25	45.7002	24.6904	47.5561	26.4112	28.2125	26.9957
A0A0F7URC0	BN1204_063300	A0A0F7URC0;F0VQA7	A0A0F7URC0;F0VQA7	BN1204_063300;NCLIV_063300	Neospora caninum (strain Liverpool)	Serine/threonine protein phosphatase 2A regulatory subunit	3.91208e-20	0	64493.19;65368.3	5.6;5.6	1.1;1.1	7.9;7.9	4.7;4.7	NaN	1.5;1.5	3	2				101.05	31.3039	139.43	58.9033		42.0145	5.6	1.1	7.9	4.7		1.5	4.4277	1.06092	6.49988	5.35055	0	1.61974
A0A0F7URG4	BN1204_066970	A0A0F7URG4	A0A0F7URG4	BN1204_066970	Neospora caninum (strain Liverpool)	Enoyl-acyl carrier reductase, putative	1.41766e-23	0	43022.48	26.8	19.8	29.2	14.2	8.2	12.8	3	3				110.039	77.1887	94.3301	87.7105	91.111	100.164	26.8	19.8	29.2	14.2	8.2	12.8	21.1897	19.0965	24.0249	16.1655	9.21682	13.8218
A0A0F7URH1	BN1204_063970	A0A0F7URH1;F0VQH4	A0A0F7URH1;F0VQH4	BN1204_063970;NCLIV_063970	Neospora caninum (strain Liverpool)	Long chain acyl-CoA synthetase, putative;Putative long chain acyl-CoA synthetase	5.17925e-17	0	86497.01;90775.1	23.6;22.5	6.3;6	20.7;19.7	2.4;2.3	2.9;2.8	8.9;8.5	3	3				123.975	82.0513	122.077	85.4271	103.126	104.926	23.6	6.3	20.7	2.4	2.9	8.9	18.6596	6.07616	17.0313	2.7322	3.25961	9.61045
F0VR04	NCLIV_065770	A0A0F7US62;F0VR04	A0A0F7US62;F0VR04	BN1204_065770;NCLIV_065770	Neospora caninum (strain Liverpool)	Nuclear cap binding protein, putative;Putative nuclear cap binding protein	3.9857e-12	0	138124.05;134834.22	3.3;3.3	0.8;0.8	4.3;4.2	1;1	0.7;0.7	0.8;0.8	3	3				53.1686	45.4139	87.5465	66.4721	51.2421	55.8055	3.3	0.8	4.2	1	0.7	0.8	2.60918	0.771576	3.45563	1.13841	0.786802	0.863861
A0A0F7US64	BN1204_065820	A0A0F7US64;F0VR09	A0A0F7US64;F0VR09	BN1204_065820;NCLIV_065820	Neospora caninum (strain Liverpool)	Uncharacterized protein	4.68939e-10	0	40231.5;53429.82	7.4;6.5	7.7;6.7	10.1;8.8	NaN	8.4;7.4	5.8;5.1	3	2				91.2129	123.764	122.168		135.718	93.8976	7.4	7.7	10.1		8.4	5.8	5.85089	7.42642	8.30997	0	9.44162	6.26299
F0VRE1	NCLIV_067140	A0A0F7USI0;F0VRE1	A0A0F7USI0;F0VRE1	BN1204_067140;NCLIV_067140	Neospora caninum (strain Liverpool)	Myosin, related;Myosin, related	6.0806e-31	0	218959.5;215037.09	8;8.1	4.6;4.7	10.6;10.8	6.2;6.3	6.3;6.4	12.4;12.6	3	3				74.8677	51.3956	90.4918	90.7045	84.7624	120.026	8.1	4.7	10.8	6.3	6.4	12.6	6.40435	4.53301	8.88591	7.17201	7.19362	13.6058
F0VRP9	NCLIV_068210	A0A0F7USU8;F0VRP9	A0A0F7USU8;F0VRP9	BN1204_068210;NCLIV_068210	Neospora caninum (strain Liverpool)	Adenylosuccinate lyase, putative;Adenylosuccinate lyase	1.61398e-14	0	74240.88;71198.19	6.2;6.5	1.9;2	5.9;6.2	1.9;2.1	NaN	1.9;2	3	2				86.9319	71.0351	117.828	71.7464		71.3534	6.5	2	6.2	2.1		2	5.13929	1.92894	5.10117	2.39067	0	2.15965
F0JAV2	BN1204_068850	F0JAV2	F0JAV2	BN1204_068850	Neospora caninum (strain Liverpool)	WGS project CADU00000000 data, contig 00001328	4.07844e-29	0	62720.08	77.7	20.2	60.3	8	8.6	11.6	3	3				619.808	157.256	518.369	88.4399	115.964	134.81	77.7	20.2	60.3	8	8.6	11.6	61.4343	19.4823	49.613	9.10732	9.66642	12.526
F0JAV9	BN1204_068890	F0JAV9	F0JAV9	BN1204_068890	Neospora caninum (strain Liverpool)	WGS project CADU00000000 data, contig 00001346	6.97478e-33	0	60654.48	12.7	2	11.2	2.7	2.5	2	3	3				73.0034	48.7973	64.7292	67.0324	60.096	48.2935	12.7	2	11.2	2.7	2.5	2	10.0414	1.92894	9.21501	3.07372	2.81001	2.15965
F0JAW7	BN1204_068970	F0JAW7	F0JAW7	BN1204_068970	Neospora caninum (strain Liverpool)	Succinate dehydrogenase flavoprotein subunit,related	1.57524e-26	0	45072.51	20.9	11.9	32.5	14.9	15.1	21.7	3	3				65.4403	68.4083	98.9971	85.7925	91.6089	92.1772	20.9	11.9	32.5	14.9	15.1	21.7	16.5248	11.4772	26.74	16.9624	16.9724	23.4322
F0JAW8	BN1204_068980	F0JAW8	F0JAW8	BN1204_068980	Neospora caninum (strain Liverpool)	Myosin motor domain-containing protein	5.7264e-18	0	144125.85	2.5	1.2	2.1	NaN	0.7	NaN	3	1				64.385	49.8538	38.6941		55.4475		2.5	1.2	2.1		0.7		1.97665	1.15736	1.72782	0	0.786802	0
F0JAY9	BN1204_069130	F0JAY9	F0JAY9	BN1204_069130	Neospora caninum (strain Liverpool)	Microtubule-binding protein	4.07575e-32	0	88775.91	25.2	8	20.5	14.1	10.9	14.7	3	3				54.1344	29.857	38.8309	52.7343	52.3784	56.3273	25.2	8	20.5	14.1	10.9	14.7	19.9246	7.71576	16.8668	16.0516	12.2516	15.8734
F0JB13	BN1204_069360	F0JB13	F0JB13	BN1204_069360	Neospora caninum (strain Liverpool)	Transmembrane protein	4.41473e-17	0	34627.98	17.4	7.5	8.9	32.8	36.8	46.5	3	3				48.8603	57.019	75.3707	176.173	124.437	149.639	17.4	7.5	8.9	32.8	36.8	46.5	13.7575	7.23353	7.32265	37.34	41.3633	50.2119
F0JB31	BN1204_069540	F0JB31	F0JB31	BN1204_069540	Neospora caninum (strain Liverpool)	RNA polymerase II associated Paf1 complex component PAF1	8.6872e-26	0	64553.36	2.5	1.4	3.9	1.4	1.7	1.8	3	3				37.6959	46.5616	39.3688	45.956	55.016	58.6755	2.5	1.4	3.9	1.4	1.7	1.8	1.97665	1.35026	3.2088	1.59378	1.9108	1.94369
F0JB32	NCLIV_069550	F0JB32	F0JB32	NCLIV_069550	Neospora caninum (strain Liverpool)	Uncharacterized protein NCLIV_069550	2.61249e-25	0	51365.9	10	5.6	14.2	33.3	37	44.3	3	3				79.9458	42.316	80.1728	197.621	219.829	269.942	10	5.6	14.2	33.3	37	44.3	7.90661	5.40103	11.6833	37.9092	41.5881	47.8363
F0JB35	BN1204_069590	F0JB35	F0JB35	BN1204_069590	Neospora caninum (strain Liverpool)	non-specific serine/threonine protein kinase	1.89391e-21	0	62657.74	36.4	8.7	25.5	1	NaN	5.7	3	2				260.523	83.8828	255.066	44.7453		57.7766	36.4	8.7	25.5	1		5.7	28.78	8.39089	20.9806	1.13841	0	6.15501
F0JB36	BN1204_069600	F0JB36	F0JB36	BN1204_069600	Neospora caninum (strain Liverpool)	Uncharacterized protein	3.34162e-25	0	29600.22	40.6	12.5	42.1	2.7	NaN	2.3	3	2				79.9143	45.8158	92.0935	18.6601		16.3559	40.6	12.5	42.1	2.7		2.3	32.1008	12.0559	34.6386	3.07372	0	2.4836
F0JB41	BN1204_069630	F0JB41	F0JB41	BN1204_069630	Neospora caninum (strain Liverpool)	Uncharacterized protein	1.7438e-24	0	28313.23	26.6	17.6	28.4	17	25.1	31.1	3	3				100.472	72.8054	117.29	110.623	127.841	122.283	26.6	17.6	28.4	17	25.1	31.1	21.0316	16.9747	23.3666	19.3531	28.2125	33.5826
F0JB84	BN1204_069960	F0JB84	F0JB84	BN1204_069960	Neospora caninum (strain Liverpool)	RNA binding motif-containing zinc finger protein,putative	9.27693e-12	0	73310.78	9.3	5.7	10.7	6.9	5.3	6.7	3	3				45.9823	56.8063	50.6036	66.164	74.7523	46.4243	9.3	5.7	10.7	6.9	5.3	6.7	7.35314	5.49748	8.80363	7.85506	5.95721	7.23484
F0JB89	BN1204_070010	F0JB89	F0JB89	BN1204_070010	Neospora caninum (strain Liverpool)	Rhoptry neck protein RON8	8.23203e-29	0	327875.65	50.1	16.2	47.4	18.5	16.6	22.4	3	3				154.666	92.3268	156.905	113.716	130.436	131.05	50.1	16.2	47.4	18.5	16.6	22.4	39.6121	15.6244	38.9993	21.0607	18.6584	24.1881
F0JB91	BN1204_070030	F0JB91	F0JB91	BN1204_070030	Neospora caninum (strain Liverpool)	Uncharacterized protein	2.24787e-21	0	49060.07	7	NaN	8.7	4.8	8.5	11.7	2	3				44.1758		42.8008	43.4794	44.4128	62.2405	7		8.7	4.8	8.5	11.7	5.53462	0	7.15809	5.46439	9.55402	12.634
F0JB94	BN1204_070060	F0JB94	F0JB94	BN1204_070060	Neospora caninum (strain Liverpool)	RNA binding protein, putative	1.61361e-27	0	40312.28	79.3	59.5	91.6	49.8	47.2	43.8	3	3				241.264	151.044	228.261	191.677	164.415	238.334	79.3	59.5	91.6	49.8	47.2	43.8	62.6994	57.386	75.3657	56.6931	53.0529	47.2964
F0JB96	BN1204_070070	F0JB96	F0JB96	BN1204_070070	Neospora caninum (strain Liverpool)	Calcyclin binding protein, putative	0.00619991	0.00700175	27893.51	4.6	NaN	2.5	1.4	NaN	1.8	2	2				18.1865		37.1303	20.1165		26.9848	4.6		2.5	1.4		1.8	3.63704	0	2.05692	1.59378	0	1.94369
F0JB99	BN1204_070100	F0JB99	F0JB99	BN1204_070100	Neospora caninum (strain Liverpool)	GF20490, related	1.31429e-14	0	139308.15	2.3	NaN	3.9	0.7	0.6	0.8	2	3				68.4579		68.9037	39.9928	36.4216	47.2097	2.3		3.9	0.7	0.6	0.8	1.81852	0	3.2088	0.79689	0.674402	0.863861
F0JBA1	BN1204_070120	F0JBA1	F0JBA1	BN1204_070120	Neospora caninum (strain Liverpool)	Nucleolar GTP-binding protein 2	3.23912e-05	0.000522876	70392.91	1.1	NaN	0.9	NaN	NaN	NaN	2	0	CTR			24.1498		26.586				1.1		0.9				0.869727	0	0.740492	0	0	0
F0JBA9	BN1204_070190	F0JBA9	F0JBA9	BN1204_070190	Neospora caninum (strain Liverpool)	Dihydrolipoyl dehydrogenase, related	9.5824e-18	0	67781.23	21	9.6	18.8	8	4.4	18.5	3	3				61.113	50.9714	64.9327	45.5875	95.9085	104.057	21	9.6	18.8	8	4.4	18.5	16.6039	9.25892	15.4681	9.10732	4.94561	19.9768
F0JBB8	BN1204_070280	F0JBB8	F0JBB8	BN1204_070280	Neospora caninum (strain Liverpool)	Calcium-dependent protein kinase CDPK3	2.41013e-30	0	54258.14	26.1	8.8	35.9	12.1	9.5	13.9	3	3				52.1281	44.4974	91.0371	56.6027	54.8808	53.2993	26.1	8.8	35.9	12.1	9.5	13.9	20.6362	8.48734	29.5374	13.7748	10.678	15.0096
F0V712	BN1204_000010	F0V712	F0V712	BN1204_000010	Neospora caninum (strain Liverpool)	Heat shock protein 90, putative	4.3159e-27	0	90491.58	36.5	21.7	59.2	30.8	21.7	38.7	3	3				102.319	126.885	118.989	133.179	153.734	185.76	36.5	21.7	59.2	30.8	21.7	38.7	28.8591	20.929	48.7079	35.0632	24.3909	41.7893
F0V737	BN1204_000260	F0V737	F0V737	BN1204_000260	Neospora caninum (strain Liverpool)	Transmembrane protein	9.37667e-07	0	178179.6	1.7	0.5	0.9	NaN	NaN	NaN	3	0	CTR	CTR		41.1112	25.0426	36.9412				1.7	0.5	0.9				1.34412	0.482235	0.740492	0	0	0
F0V739	BN1204_000280	F0V739	F0V739	BN1204_000280	Neospora caninum (strain Liverpool)	Ranbp1 domain containing protein, related	4.89453e-27	0	24680.33	61.6	36.8	150.9	27.6	32.3	48.7	3	3				81.9493	96.2535	131.35	58.6991	78.5201	57.5654	61.6	36.8	150.9	27.6	32.3	48.7	48.7047	35.4925	124.156	31.4202	36.3053	52.5875
F0V750	BN1204_000390	F0V750	F0V750	BN1204_000390	Neospora caninum (strain Liverpool)	Transmembrane protein	2.25486e-22	0	44525.52	156.5	42.9	100.6	57.8	39.2	64.6	3	3				391.072	151.943	247.089	179.74	186.638	204.878	156.5	42.9	100.6	57.8	39.2	64.6	123.738	41.3758	82.7706	65.8004	44.0609	69.7568
F0V754	BN1204_000430	F0V754	F0V754	BN1204_000430	Neospora caninum (strain Liverpool)	Immune mapped protein 2 N-terminal domain-containing protein	4.99533e-26	0	42717.22	20.1	12.2	23.8	7.2	NaN	6.6	3	2				96.0328	84.7247	103.841	57.5683		69.2228	20.1	12.2	23.8	7.2		6.6	15.8923	11.7665	19.5819	8.19659	0	7.12685
F0V762	BN1204_000510	F0V762	F0V762	BN1204_000510	Neospora caninum (strain Liverpool)	Translocation protein SEC62	2.11003e-21	0	44942.01	36.9	15.5	47.2	32.1	27.4	41.7	3	3				114.246	92.8664	132.288	135.737	107.516	147.899	36.9	15.5	47.2	32.1	27.4	41.7	29.1754	14.9493	38.8347	36.5431	30.7977	45.0288
F0V763	BN1204_000520	F0V763	F0V763	BN1204_000520	Neospora caninum (strain Liverpool)	Prefoldin subunit 2	3.07079e-31	0	18951.33	30.6	26.2	35.6	13.5	15.3	21.4	3	3				111.254	81.9441	90.8856	74.8901	68.6639	80.303	30.6	26.2	35.6	13.5	15.3	21.4	24.1942	25.2691	29.2906	15.3686	17.1972	23.1083
F0V770	BN1204_000590	F0V770	F0V770	BN1204_000590	Neospora caninum (strain Liverpool)	Putative transcription elongation factor TFIIS	0.00143392	0.0017771	45245.87	11.4	1.6	7.9	11.3	2	NaN	3	2				66.0518	94.6941	51.1418	94.2381	41.2095		11.4	1.6	7.9	11.3	2		9.01353	1.54315	6.49988	12.8641	2.24801	0
F0V772	BN1204_000610	F0V772	F0V772	BN1204_000610	Neospora caninum (strain Liverpool)	Profilin	8.88627e-21	0	17608.29	1196.2	600.1	837.8	123.7	120.5	133.2	3	3				2359.79	1179.23	2211.42	512.814	475.944	393.094	1196.2	600.1	837.8	123.7	120.5	133.2	945.788	578.779	689.316	140.822	135.442	143.833
F0V774	BN1204_000630	F0V774	F0V774	BN1204_000630	Neospora caninum (strain Liverpool)	Zn-finger in Ran binding protein and others domain-containing protein	3.63657e-12	0	50391.35	7.6	9.8	8.5	0.6	NaN	NaN	3	1				64.9206	78.0793	74.2241	642.812			7.6	9.8	8.5	0.6			6.00902	9.45181	6.99354	0.683049	0	0
F0V787	BN1204_000725	F0V787	F0V787	BN1204_000725	Neospora caninum (strain Liverpool)	DHHC zinc finger domain-containing protein,putative	2.35917e-25	0	11104.31	35.2	12.8	37.8	7.8	NaN	15.4	3	2				64.5805	44.8559	64.7089	36.9699		30.1569	35.2	12.8	37.8	7.8		15.4	27.8313	12.3452	31.1007	8.87963	0	16.6293
F0V789	BN1204_000740	F0V789	F0V789	BN1204_000740	Neospora caninum (strain Liverpool)	Class I chitinase, related	1.15102e-34	0	74016.65	24.3	11.3	26.2	2.6	4.9	3.2	3	3				80.6018	57.8086	94.6058	25.2134	22.0444	41.6171	24.3	11.3	26.2	2.6	4.9	3.2	19.2131	10.8985	21.5566	2.95988	5.50761	3.45544
F0V799	BN1204_000840	F0V799	F0V799	BN1204_000840	Neospora caninum (strain Liverpool)	Thioredoxin	1.72188e-36	0	12013.84	767.7	407.8	892.3	198.3	185.3	203	3	3				714.143	509.738	851.898	204.263	178.511	207.326	767.7	407.8	892.3	198.3	185.3	203	606.99	393.311	734.157	225.748	208.278	219.205
F0V7A1	BN1204_000860	F0V7A1	F0V7A1	BN1204_000860	Neospora caninum (strain Liverpool)	Spatr, related	3.02277e-24	0	58068.78	13.2	4.1	7.5	0.5	0.5	0.4	3	3				33.6504	30.0409	42.1625	27.4417	26.3001	19.3832	13.2	4.1	7.5	0.5	0.5	0.4	10.4367	3.95433	6.17077	0.569207	0.562001	0.431931
F0V7C2	BN1204_001070	F0V7C2	F0V7C2	BN1204_001070	Neospora caninum (strain Liverpool)	Histone H2B	8.18026e-23	0	12601.81	2258.1	865.4	2162.9	740.8	408.6	876.9	3	3				3822.42	1647.39	3483.04	1396.54	718.165	1657.82	2258.1	865.4	2162.9	740.8	408.6	876.9	1785.39	834.653	1779.57	843.338	459.267	946.9
F0V7E4	BN1204_001250	F0V7E4	F0V7E4	BN1204_001250	Neospora caninum (strain Liverpool)	Guanylate binding protein, putative	5.49586e-24	0	150221.36	4.9	2.7	5.4	4.7	5.1	5.8	3	3				85.3407	69.0076	78.8302	92.8122	97.265	96.3988	4.9	2.7	5.4	4.7	5.1	5.8	3.87424	2.60407	4.44295	5.35055	5.73241	6.26299
F0V7E7	BN1204_001280	F0V7E7	F0V7E7	BN1204_001280	Neospora caninum (strain Liverpool)	Ribokinase	4.59772e-12	0	46554.43	12.5	9.1	13.8	NaN	NaN	0.4	3	1				89.2603	45.0555	88.0954			135.275	12.5	9.1	13.8			0.4	9.88326	8.77668	11.3542	0	0	0.431931
F0V7E9	BN1204_001300	F0V7E9	F0V7E9	BN1204_001300	Neospora caninum (strain Liverpool)	Calmodulin, putative	8.98644e-33	0	15141.3	670	240	763.4	87.5	88.9	120.7	3	3				425.478	267.236	463.466	101.172	114.26	150.088	670	240	763.4	87.5	88.9	120.7	529.743	231.473	628.102	99.6113	99.9238	130.335
F0V7F7	BN1204_001380	F0V7F7	F0V7F7	BN1204_001380	Neospora caninum (strain Liverpool)	Ubiquitin carboxyl-terminal hydrolase, related	1.1695e-16	0	63381.89	8.4	0.9	15.3	2.1	NaN	2.6	3	2				46.065	31.286	42.7384	30.9224		38.4831	8.4	0.9	15.3	2.1		2.6	6.64155	0.868023	12.5884	2.39067	0	2.80755
F0V7H3	BN1204_001520	F0V7H3	F0V7H3	BN1204_001520	Neospora caninum (strain Liverpool)	Eukaryotic translation initiation factor 3 subunit C	5.65379e-31	0	109675	44	14	47.2	12.7	10.7	17.4	3	3				142.769	95.6763	163.467	109.684	107.318	107.701	44	14	47.2	12.7	10.7	17.4	34.7891	13.5026	38.8347	14.4579	12.0268	18.789
F0V7I3	BN1204_001620	F0V7I3	F0V7I3	BN1204_001620	Neospora caninum (strain Liverpool)	Ancestral coatomer element 1 Sec16/Sec31 domain-containing protein	8.79515e-09	0	212515.43	1.3	NaN	1.4	NaN	NaN	0.8	2	1				35.5236		38.6571			31.7544	1.3		1.4			0.8	1.02786	0	1.15188	0	0	0.863861
F0V7I5	BN1204_001640	F0V7I5	F0V7I5	BN1204_001640	Neospora caninum (strain Liverpool)	Armadillo/beta-catenin family repeat-containing protein	6.21162e-05	0.000775896	75959.8	4	NaN	3.4	NaN	NaN	NaN	2	0	CTR			44.4145		44.1628				4		3.4				3.16264	0	2.79742	0	0	0
F0V7I7	BN1204_001660	F0V7I7	F0V7I7	BN1204_001660	Neospora caninum (strain Liverpool)	Transmembrane protein	5.5632e-23	0	35476.06	20.4	1.5	17.3	4	2.5	4.5	3	3				29.734	16.1081	37.7198	31.8792	30.1835	25.7622	20.4	1.5	17.3	4	2.5	4.5	16.1295	1.44671	14.2339	4.55366	2.81001	4.85922
F0V7I8	BN1204_001670	F0V7I8	F0V7I8	BN1204_001670	Neospora caninum (strain Liverpool)	Elongation factor 1-alpha	2.75403e-23	0	49049.83	1661.7	757.8	1752.7	589.5	567.8	676.9	3	3				3164.82	2057.77	3553	1316.8	1139.84	1269.06	1661.7	757.8	1752.7	589.5	567.8	676.9	1313.84	730.876	1442.07	671.095	638.209	730.934
F0V7J8	BN1204_001770	F0V7J8	F0V7J8	BN1204_001770	Neospora caninum (strain Liverpool)	DnaK family domain containing protein, putative	7.01236e-26	0	86319.04	54	21.8	51.3	10.3	7.6	8.4	3	3				140.427	104.757	129.847	117.865	100.127	99.6164	54	21.8	51.3	10.3	7.6	8.4	42.6957	21.0255	42.2081	11.7257	8.54242	9.07054
F0V7K4	BN1204_001830	F0V7K4	F0V7K4	BN1204_001830	Neospora caninum (strain Liverpool)	Transmembrane protein	3.18187e-26	0	51911.7	1.6	NaN	3	11	6.8	17.5	2	3				30.9958		27.7171	106.067	97.7007	94.7413	1.6		3	11	6.8	17.5	1.26506	0	2.46831	12.5226	7.64322	18.897
F0V7L0	BN1204_001890	F0V7L0	F0V7L0	BN1204_001890	Neospora caninum (strain Liverpool)	Importin subunit beta-1	9.1384e-38	0	104716.43	18	5	17.9	1.3	2.4	2.4	3	3				27.0498	32.8226	28.7937	22.0132	33.6073	32.8352	18	5	17.9	1.3	2.4	2.4	14.2319	4.82235	14.7276	1.47994	2.69761	2.59158
F0V7L4	NCLIV_001930	F0V7L4	F0V7L4	NCLIV_001930	Neospora caninum (strain Liverpool)	TLC domain-containing protein	3.9071e-14	0	128628.58	0.8	NaN	0.6	NaN	NaN	NaN	2	0	CTR			25.4052		19.7421				0.8		0.6				0.632529	0	0.493662	0	0	0
F0V7L8	BN1204_001970	F0V7L8	F0V7L8	BN1204_001970	Neospora caninum (strain Liverpool)	Rhoptry protein 4	1.40767e-25	0	66822.81	3365.7	1094.3	2811.7	736.2	727.1	844.1	3	3				18319.1	6303.38	15908.7	5312.91	5637.68	6425.75	3365.7	1094.3	2811.7	736.2	727.1	844.1	2661.13	1055.42	2313.38	838.101	817.262	911.481
F0V7N4	BN1204_002120	F0V7N4	F0V7N4	BN1204_002120	Neospora caninum (strain Liverpool)	HECT-type E3 ubiquitin transferase	2.47105e-20	0	859857.2	1.4	0.8	1.5	0.2	0	0.1	3	3				53.6737	42.6009	63.0804	55.2004	37.3649	49.5749	1.4	0.8	1.5	0.2	0	0.1	1.10692	0.771576	1.23415	0.227683	0	0.107983
F0V7P1	BN1204_002190	F0V7P1	F0V7P1	BN1204_002190	Neospora caninum (strain Liverpool)	Transmembrane protein	2.33028e-20	0	17012.91	50.6	1.8	12.7	2.7	3.1	4.3	3	3				41.6858	18.7844	33.5319	28.5985	33.0876	45.107	50.6	1.8	12.7	2.7	3.1	4.3	40.0074	1.73605	10.4492	3.07372	3.48441	4.64325
F0V7P4	BN1204_002220	F0V7P4	F0V7P4	BN1204_002220	Neospora caninum (strain Liverpool)	Srs domain-containing protein	2.38194e-09	0	41471.26	3	NaN	4.2	0.3	0.1	0.6	2	3				11.2854		14.5163	9.27996	1.92334	18.879	3		4.2	0.3	0.1	0.6	2.37198	0	3.45563	0.341524	0.1124	0.647896
F0V7R0	BN1204_002380	F0V7R0	F0V7R0	BN1204_002380	Neospora caninum (strain Liverpool)	Uncharacterized protein	8.30529e-07	0	30991.99	50.4	NaN	59.3	NaN	NaN	NaN	2	0	CTR			221.016		267.038				50.4		59.3				39.8493	0	48.7902	0	0	0
F0V7R1	BN1204_002390	F0V7R1	F0V7R1	BN1204_002390	Neospora caninum (strain Liverpool)	Nucleoside diphosphate kinase	7.92263e-22	0	17652.21	739.6	653.8	1005.2	347.9	289.6	298.7	3	3				354.151	327.131	549.084	210.587	150.937	185.764	739.6	653.8	1005.2	347.9	289.6	298.7	584.773	630.571	827.048	396.054	325.511	322.544
F0V7R8	BN1204_002470	F0V7R8	F0V7R8	BN1204_002470	Neospora caninum (strain Liverpool)	Proteophosphoglycan 5, related	3.20244e-31	0	137808.84	2.3	NaN	2.1	NaN	NaN	NaN	2	0	CTR			41.5909		39.5316				2.3		2.1				1.81852	0	1.72782	0	0	0
F0V7S3	BN1204_002520	F0V7S3	F0V7S3	BN1204_002520	Neospora caninum (strain Liverpool)	40S ribosomal protein S4	7.17964e-25	0	30017.34	493.5	333.7	574.9	208.3	218.7	244.5	3	3				800.732	684.348	1077.67	442.772	461.559	456.089	493.5	333.7	574.9	208.3	218.7	244.5	390.191	321.844	473.01	237.132	245.819	264.018
F0V7T0	BN1204_002590	F0V7T0	F0V7T0	BN1204_002590	Neospora caninum (strain Liverpool)	Phthalate dioxygenase reductase subunit, related	1.03614e-20	0	73511.34	24.4	3	23.5	2.6	4.5	2.1	3	3				42.0488	37.1382	43.1728	37.6061	23.3523	24.3687	24.4	3	23.5	2.6	4.5	2.1	19.2921	2.89341	19.3351	2.95988	5.05801	2.26764
F0V7T2	BN1204_002610	F0V7T2	F0V7T2	BN1204_002610	Neospora caninum (strain Liverpool)	isoleucine--tRNA ligase	3.08382e-34	0	126088.19	14.1	4.2	18.9	7.6	5.1	9.8	3	3				85.3043	88.1382	109.611	82.5941	145.286	109.248	14.1	4.2	18.9	7.6	5.1	9.8	11.1483	4.05078	15.5503	8.65195	5.73241	10.5823
F0V7T9	BN1204_002680	F0V7T9	F0V7T9	BN1204_002680	Neospora caninum (strain Liverpool)	Agap001651-PA, related	5.32536e-25	0	55886.25	10.7	3.2	7	1.1	1.3	1.6	3	3				48.2561	30.0723	42.2858	24.4903	28.983	34.1776	10.7	3.2	7	1.1	1.3	1.6	8.46007	3.08631	5.75938	1.25226	1.4612	1.72772
F0V7U8	BN1204_002770	F0V7U8	F0V7U8	BN1204_002770	Neospora caninum (strain Liverpool)	MORN repeat-containing protein, putative	9.87649e-19	0	41973.15	32.1	8.2	27.7	4.2	3.5	5.5	3	3				39.1645	27.7755	42.5284	26.8138	31.3041	31.6893	32.1	8.2	27.7	4.2	3.5	5.5	25.3802	7.90866	22.7907	4.78134	3.93401	5.93904
F0V7U9	BN1204_002780	F0V7U9	F0V7U9	BN1204_002780	Neospora caninum (strain Liverpool)	Yml024wp-like protein, related	1.28089e-19	0	15187.57	232.4	152.8	240.1	56.2	33.2	42.3	3	3				265.859	140.872	241.223	76.6125	52.0104	56.8003	232.4	152.8	240.1	56.2	33.2	42.3	183.75	147.371	197.547	63.9789	37.3169	45.6767
F0V7W3	BN1204_002910	F0V7W3	F0V7W3	BN1204_002910	Neospora caninum (strain Liverpool)	Putative rRNA methyltransferase	6.83511e-05	0.000775896	110378.86	2.1	NaN	2.4	0.7	1.5	0.5	2	3				24.2312		36.096	33.4802	71.1074	24.1712	2.1		2.4	0.7	1.5	0.5	1.66039	0	1.97465	0.79689	1.686	0.539913
F0V7W6	BN1204_002940	F0V7W6	F0V7W6	BN1204_002940	Neospora caninum (strain Liverpool)	Microneme protein MIC4, putative	6.84413e-26	0	64469.4	501.5	209.8	509.1	104.6	80.9	115.7	3	3				1269.35	711.854	1283.06	478.728	431.494	508.436	501.5	209.8	509.1	104.6	80.9	115.7	396.516	202.346	418.872	119.078	90.9318	124.936
F0V7Y2	BN1204_003100	F0V7Y2	F0V7Y2	BN1204_003100	Neospora caninum (strain Liverpool)	Serine proteinase inhibitor TgPI-2, putative	2.18985e-16	0	28496.18	55.3	18.9	45.8	18.8	29.7	17.2	3	3				100.41	50.9128	93.846	59.8562	71.8341	64.1187	55.3	18.9	45.8	18.8	29.7	17.2	43.7235	18.2285	37.6828	21.4022	33.3829	18.573
F0V7Y3	BN1204_003110	F0V7Y3	F0V7Y3	BN1204_003110	Neospora caninum (strain Liverpool)	Cytoplasmic protein Cyt16	9.69124e-14	0	22749.06	15	NaN	14.8	4.2	NaN	4.7	2	2				101.282		92.6542	41.4184		89.0665	15		14.8	4.2		4.7	11.8599	0	12.177	4.78134	0	5.07518
F0V7Y4	BN1204_003120	F0V7Y4	F0V7Y4	BN1204_003120	Neospora caninum (strain Liverpool)	Serine proteinase inhibitor, putative	3.91943e-27	0	30905.33	51.2	19.2	42.5	39.9	41.1	30.9	3	3				117.836	70.4507	113.777	133.219	133.649	108.442	51.2	19.2	42.5	39.9	41.1	30.9	40.4818	18.5178	34.9677	45.4227	46.1965	33.3666
F0V7Z5	BN1204_003220	F0V7Z5	F0V7Z5	BN1204_003220	Neospora caninum (strain Liverpool)	V-type proton ATPase subunit H	6.41742e-21	0	53833.3	24.1	5.5	21.1	6.6	NaN	1.5	3	2				209.035	70.5201	163.967	34.3212		47.0591	24.1	5.5	21.1	6.6		1.5	19.0549	5.30459	17.3604	7.51354	0	1.61974
F0V803	BN1204_003300	F0V803	F0V803	BN1204_003300	Neospora caninum (strain Liverpool)	Ubiquitin carrier protein, related	7.30579e-22	0	23797.62	22.4	2.2	23.3	1.8	2.3	1.8	3	3				21.3159	23.4669	40.352	18.9084	23.7489	18.6551	22.4	2.2	23.3	1.8	2.3	1.8	17.7108	2.12183	19.1705	2.04915	2.58521	1.94369
F0V804	BN1204_003310	F0V804	F0V804	BN1204_003310	Neospora caninum (strain Liverpool)	MC family transporter, putative	2.42321e-16	0	33886.13	93.9	48.7	95.7	48.4	25	101.4	3	3				238.66	164.544	254.022	187.99	220.853	262.529	93.9	48.7	95.7	48.4	25	101.4	74.243	46.9697	78.739	55.0993	28.1001	109.494
F0V818	BN1204_003440	F0V818	F0V818	BN1204_003440	Neospora caninum (strain Liverpool)	Actin, related	1.68378e-26	0	41907.78	1803.6	1751.1	1673.7	1583.6	2506.3	696.7	3	3				5309.16	3841.25	5531.9	3418.8	3448.96	3040.44	1803.6	1751.1	1673.7	1583.6	2506.3	696.7	1426.04	1688.88	1377.07	1802.79	2817.09	752.315
F0V830	BN1204_003560	F0V830	F0V830	BN1204_003560	Neospora caninum (strain Liverpool)	NADH:ubiquinone reductase (non-electrogenic)	7.0124e-30	0	67657.11	14.8	1.9	10.4	1	1.5	2.3	3	3				24.7442	31.5039	22.0228	23.7505	33.8296	23.3981	14.8	1.9	10.4	1	1.5	2.3	11.7018	1.83249	8.5568	1.13841	1.686	2.4836
F0V831	BN1204_003570	F0V831	F0V831	BN1204_003570	Neospora caninum (strain Liverpool)	Glycylpeptide N-tetradecanoyltransferase	2.51501e-30	0	52349.88	14.9	8.3	24.3	3.1	8.8	7.3	3	3				62.3669	54.4286	93.0104	43.3995	65.3357	68.7006	14.9	8.3	24.3	3.1	8.8	7.3	11.7808	8.0051	19.9933	3.52909	9.89122	7.88273
F0V834	BN1204_003600	F0V834	F0V834	BN1204_003600	Neospora caninum (strain Liverpool)	ABC transporter, putative	4.62118e-07	0	87373.54	0.2	0.5	0.3	0.2	NaN	1	3	2				6.86566	17.7087	5.81248	7.62561		15.0622	0.2	0.5	0.3	0.2		1	0.158132	0.482235	0.246831	0.227683	0	1.07983
F0V842	BN1204_003680	F0V842	F0V842	BN1204_003680	Neospora caninum (strain Liverpool)	40S ribosomal protein S28, related	3.66799e-15	0	7587.83	676.9	333.7	737	55.3	62.5	58.5	3	3				1231.88	568.177	1221.58	106.089	119.934	112.266	676.9	333.7	737	55.3	62.5	58.5	535.198	321.844	606.381	62.9543	70.2502	63.1698
F0V844	BN1204_003700	F0V844	F0V844	BN1204_003700	Neospora caninum (strain Liverpool)	Uncharacterized protein	6.95643e-21	0	28187.49	21.1	10	19	NaN	NaN	2.6	3	1				93.2118	44.8374	87.5591			90.6913	21.1	10	19			2.6	16.6829	9.6447	15.6326	0	0	2.80755
F0V864	BN1204_003890	F0V864	F0V864	BN1204_003890	Neospora caninum (strain Liverpool)	Uncharacterized protein	8.90619e-22	0	43396.1	179.8	66.4	152.6	31.5	23.2	43.2	3	3				434.882	207.742	472.211	113.486	115.301	136.229	179.8	66.4	152.6	31.5	23.2	43.2	142.161	64.0408	125.555	35.8601	26.0769	46.6485
F0V881	BN1204_004060	F0V881	F0V881	BN1204_004060	Neospora caninum (strain Liverpool)	Transmembrane protein	3.31117e-11	0	36138.57	9	1.2	6.2	NaN	NaN	NaN	3	0	CTR	CTR		50.0997	13.0656	36.9544				9	1.2	6.2				7.11595	1.15736	5.10117	0	0	0
F0V891	BN1204_004160	F0V891	F0V891	BN1204_004160	Neospora caninum (strain Liverpool)	Histone H2B	5.42413e-15	0	13731.94	516.1	248.9	444.3	362.1	328.6	389	3	3				922.594	511.682	893.535	630.265	693.031	693.686	516.1	248.9	444.3	362.1	328.6	389	408.06	240.057	365.556	412.22	369.347	420.052
F0V894	BN1204_004190	F0V894	F0V894	BN1204_004190	Neospora caninum (strain Liverpool)	Putative thioredoxin	1.86064e-31	0	48307.16	155.1	68	170.2	52.5	59.2	75	3	3				146.519	95.9309	201.593	85.1636	87.9224	115.697	155.1	68	170.2	52.5	59.2	75	122.631	65.584	140.035	59.7668	66.541	80.987
F0V895	BN1204_004200	F0V895	F0V895	BN1204_004200	Neospora caninum (strain Liverpool)	1,4-alpha-glucan branching enzyme	5.55425e-21	0	191693.57	1	1.4	2	1.1	0.8	1.5	3	3				31.3929	35.5384	46.3093	43.0822	38.6903	44.9738	1	1.4	2	1.1	0.8	1.5	0.790661	1.35026	1.64554	1.25226	0.899202	1.61974
F0V8A0	BN1204_004250	F0V8A0	F0V8A0	BN1204_004250	Neospora caninum (strain Liverpool)	Nuclear RNA binding protein, putative	2.98032e-43	0	40836.99	26.7	24.1	47.7	6.6	3.5	17.4	3	3				76.7434	66.7158	100.635	42.3158	69.9378	52.8463	26.7	24.1	47.7	6.6	3.5	17.4	21.1106	23.2437	39.2461	7.51354	3.93401	18.789
F0V8A5	BN1204_004300	F0V8A5	F0V8A5	BN1204_004300	Neospora caninum (strain Liverpool)	Dynamin-like protein, putative	6.73407e-32	0	96610.6	73.5	32.3	90.5	26.2	22	27.3	3	3				362.241	303.201	459.244	280.091	314.929	278.115	73.5	32.3	90.5	26.2	22	27.3	58.1136	31.1524	74.4606	29.8265	24.7281	29.4793
F0V8B4	BN1204_004390	F0V8B4	F0V8B4	BN1204_004390	Neospora caninum (strain Liverpool)	p23, related	1.85326e-16	0	25418.16	73.6	64.1	76.7	41.5	46.8	51.1	3	3				144.668	125.758	184.698	106.551	121.319	140.982	73.6	64.1	76.7	41.5	46.8	51.1	58.1926	61.8225	63.1064	47.2442	52.6033	55.1791
F0V8B5	BN1204_004400	F0V8B5	F0V8B5	BN1204_004400	Neospora caninum (strain Liverpool)	RNA recognition motif-containing protein	3.78807e-27	0	50683.81	152.5	71.5	122.6	76.3	80.9	93	3	3				272.505	185.495	299.34	201.921	252.929	287.177	152.5	71.5	122.6	76.3	80.9	93	120.576	68.9596	100.872	86.861	90.9318	100.424
F0V8D3	BN1204_004510	F0V8D3	F0V8D3	BN1204_004510	Neospora caninum (strain Liverpool)	Kelch motif domain-containing protein, putative	5.25693e-21	0	58034.98	5.4	0.8	3.6	1.7	0.7	1.5	3	3				34.2272	31.4359	26.5229	20.6907	24.4098	15.1043	5.4	0.8	3.6	1.7	0.7	1.5	4.26957	0.771576	2.96197	1.93531	0.786802	1.61974
F0V8D9	BN1204_004570	F0V8D9	F0V8D9	BN1204_004570	Neospora caninum (strain Liverpool)	Uncharacterized protein	6.2677e-12	0	15697.08	142.2	19.9	128.6	20.6	24.5	19.7	3	3				852.921	119.692	758.511	123.673	146.833	117.956	142.2	19.9	128.6	20.6	24.5	19.7	112.432	19.193	105.808	23.4513	27.5381	21.2726
F0V8E6	BN1204_004640	F0V8E6	F0V8E6	BN1204_004640	Neospora caninum (strain Liverpool)	RNA helicase	2.01457e-40	0	65252.48	2.6	1.3	2.9	1	1.2	1.3	3	3				34.2855	52.1302	38.9583	42.0963	49.2931	53.7837	2.6	1.3	2.9	1	1.2	1.3	2.05572	1.25381	2.38603	1.13841	1.3488	1.40377
F0V8F0	BN1204_004680	F0V8F0	F0V8F0	BN1204_004680	Neospora caninum (strain Liverpool)	Uncharacterized protein	2.8289e-24	0	77809.53	19.2	10	20.1	13.5	8.3	13.5	3	3				61.8005	56.5109	94.5534	92.0297	80.1595	79.9928	19.2	10	20.1	13.5	8.3	13.5	15.1807	9.6447	16.5377	15.3686	9.32922	14.5777
F0V8F3	BN1204_004710	F0V8F3	F0V8F3	BN1204_004710	Neospora caninum (strain Liverpool)	Choline transporter-like protein	4.45365e-13	0	74088.67	6.8	NaN	7.6	2.6	3.7	5.6	2	3				77.5093		87.4742	57.0258	82.1412	96.412	6.8		7.6	2.6	3.7	5.6	5.37649	0	6.25305	2.95988	4.15881	6.04703
F0V8G1	BN1204_004790	F0V8G1	F0V8G1	BN1204_004790	Neospora caninum (strain Liverpool)	Peptidyl-prolyl cis-trans isomerase	7.32032e-19	0	19379.07	699.9	410.8	721.9	384.2	293.4	419.1	3	3				815.377	564.873	882.209	554.298	487.392	673.441	699.9	410.8	721.9	384.2	293.4	419.1	553.383	396.204	593.957	437.379	329.782	452.555
F0V8G3	BN1204_004810	F0V8G3	F0V8G3	BN1204_004810	Neospora caninum (strain Liverpool)	Tyrosine specific protein phosphatases domain-containing protein	8.13246e-07	0	62582.4	2.9	NaN	3.1	0.7	5.3	3.7	2	3				17.8897		97.6982	23.6277	170.3	118.326	2.9		3.1	0.7	5.3	3.7	2.29292	0	2.55058	0.79689	5.95721	3.99536
F0V8H5	BN1204_004920	F0V8H5	F0V8H5	BN1204_004920	Neospora caninum (strain Liverpool)	Alba 1	4.51703e-22	0	27361.48	134.3	69.8	187.8	61.1	32.4	236.7	3	3				317.476	196.621	426.906	206.929	222.946	276.864	134.3	69.8	187.8	61.1	32.4	236.7	106.186	67.32	154.516	69.5571	36.4177	255.595
F0V8I4	BN1204_005010	F0V8I4	F0V8I4	BN1204_005010	Neospora caninum (strain Liverpool)	Uncharacterized protein	4.17646e-26	0	61937.3	103.5	17.1	90.4	12.8	7.6	14.9	3	3				98.0144	40.4431	75.8415	48.908	63.6193	54.2068	103.5	17.1	90.4	12.8	7.6	14.9	81.8334	16.4924	74.3783	14.5717	8.54242	16.0894
F0V8I7	BN1204_005040	F0V8I7	F0V8I7	BN1204_005040	Neospora caninum (strain Liverpool)	Uncharacterized protein	1.19439e-23	0	17812.36	13.6	3.1	11.6	2	NaN	NaN	3	1				136.569	29.5681	67.922	19.045			13.6	3.1	11.6	2			10.753	2.98986	9.54412	2.27683	0	0
F0V8J8	BN1204_005150	F0V8J8	F0V8J8	BN1204_005150	Neospora caninum (strain Liverpool)	Tubulin beta chain	2.73685e-29	0	50065.27	1005.5	378.8	795	318.7	279.4	277.1	3	3				2327.01	1192.17	1963.71	778.461	824.591	736.27	1005.5	378.8	795	318.7	279.4	277.1	795.009	365.341	654.102	362.813	314.046	299.22
F0V8M3	BN1204_005400	F0V8M3	F0V8M3	BN1204_005400	Neospora caninum (strain Liverpool)	Brx1, related	1.09414e-28	0	54683.41	1.8	2.2	1.9	1.8	1.7	2.9	3	3				26.9661	31.0872	25.5429	27.6998	34.0498	37.3908	1.8	2.2	1.9	1.8	1.7	2.9	1.42319	2.12183	1.56326	2.04915	1.9108	3.1315
F0V8M5	BN1204_005420	F0V8M5	F0V8M5	BN1204_005420	Neospora caninum (strain Liverpool)	Phosphoglycerate kinase	1.01911e-10	0	59097.47	4.7	1.5	6.2	1.4	NaN	1.8	3	2				58.9658	42.1848	87.2288	38.6486		52.0475	4.7	1.5	6.2	1.4		1.8	3.71611	1.44671	5.10117	1.59378	0	1.94369
F0V8M7	BN1204_005440	F0V8M7	F0V8M7	BN1204_005440	Neospora caninum (strain Liverpool)	Mog1 protein, putative	1.68273e-12	0	19300.81	54.8	22.2	48.1	16.2	16.7	26.5	3	3				92.682	42.5715	82.9775	72.1492	76.1207	65.8933	54.8	22.2	48.1	16.2	16.7	26.5	43.3282	21.4112	39.5752	18.4423	18.7708	28.6154
F0V8N3	BN1204_005500	F0V8N3	F0V8N3	BN1204_005500	Neospora caninum (strain Liverpool)	Uncharacterized protein	2.23537e-24	0	127174.21	27.9	2.7	20.7	1.3	NaN	0.2	3	2				61.3992	51.3049	73.1536	113.103		17.7554	27.9	2.7	20.7	1.3		0.2	22.0594	2.60407	17.0313	1.47994	0	0.215965
F0V8N4	BN1204_005510	F0V8N4	F0V8N4	BN1204_005510	Neospora caninum (strain Liverpool)	PUB domain-containing protein	3.70434e-14	0	37536.49	6.5	2.6	13.5	NaN	NaN	NaN	3	0	CTR	CTR		58.1624	31.8885	116.428				6.5	2.6	13.5				5.13929	2.50762	11.1074	0	0	0
F0V8N9	BN1204_005560	F0V8N9	F0V8N9	BN1204_005560	Neospora caninum (strain Liverpool)	Dense-granule antigen DG32, putative	8.77373e-18	0	27598.97	31.8	NaN	36.2	15.7	17.7	14.3	2	3				102.469		62.7291	84.4546	110.636	86.3123	31.8		36.2	15.7	17.7	14.3	25.143	0	29.7842	17.8731	19.8948	15.4415
F0V8P5	BN1204_005620	F0V8P5	F0V8P5	BN1204_005620	Neospora caninum (strain Liverpool)	Articulin 4, putative	6.47818e-24	0	50455.99	51.1	41.5	51.6	206.6	199.4	289.1	3	3				175.673	163.81	179.729	658.954	575.183	850.249	51.1	41.5	51.6	206.6	199.4	289.1	40.4028	40.0255	42.4549	235.196	224.126	312.178
F0V8Q0	BN1204_005670	F0V8Q0	F0V8Q0	BN1204_005670	Neospora caninum (strain Liverpool)	Uncharacterized protein	5.59632e-27	0	41971.3	15.7	8	20.8	2.2	2.6	11.7	3	3				108.009	77.1788	129.727	36.584	43.9025	73.2857	15.7	8	20.8	2.2	2.6	11.7	12.4134	7.71576	17.1136	2.50451	2.92241	12.634
F0V8R0	BN1204_005770	F0V8R0	F0V8R0	BN1204_005770	Neospora caninum (strain Liverpool)	Exportin-7-B, related	8.38154e-29	0	129920.88	22.1	6	19.7	7.1	7.4	11.1	3	3				81.5353	75.651	77.0922	64.1178	64.5397	81.4245	22.1	6	19.7	7.1	7.4	11.1	17.4736	5.78682	16.2086	8.08274	8.31762	11.9861
F0V8R9	BN1204_005860	F0V8R9	F0V8R9	BN1204_005860	Neospora caninum (strain Liverpool)	IMP-specific 5'-nucleotidase 1	6.70445e-10	0	70608.45	2.1	NaN	2.2	NaN	NaN	NaN	2	0	CTR			27.3777		35.0737				2.1		2.2				1.66039	0	1.81009	0	0	0
F0V8S2	BN1204_005890	F0V8S2	F0V8S2	BN1204_005890	Neospora caninum (strain Liverpool)	Stress responsive a/b barrel domain-containing protein	1.72326e-21	0	11892.65	44.8	49.8	106.8	75.5	82.2	91.5	3	3				126.629	99.2585	157.486	106.138	130.548	124.865	44.8	49.8	106.8	75.5	82.2	91.5	35.4216	48.0306	87.8717	85.9503	92.393	98.8041
F0V8S3	BN1204_005900	F0V8S3	F0V8S3	BN1204_005900	Neospora caninum (strain Liverpool)	Eukaryotic translation initiation factor 3 subunit B	3.8954e-28	0	88752.3	54.8	24.6	67.3	14.3	11.1	20.4	3	3				136.584	97.0034	189.678	100.071	118.815	106.428	54.8	24.6	67.3	14.3	11.1	20.4	43.3282	23.726	55.3724	16.2793	12.4764	22.0285
F0V8S7	BN1204_005940	F0V8S7	F0V8S7	BN1204_005940	Neospora caninum (strain Liverpool)	Serine/threonine-protein phosphatase PGAM5, mitochondrial	3.60281e-15	0	54873.05	2.4	1.6	5.8	2.2	2.3	4.4	3	3				43.9069	29.4715	57.9965	25.1479	43.8703	46.0241	2.4	1.6	5.8	2.2	2.3	4.4	1.89759	1.54315	4.77206	2.50451	2.58521	4.75124
F0V8T6	BN1204_006030	F0V8T6	F0V8T6	BN1204_006030	Neospora caninum (strain Liverpool)	Dynein light chain	6.32605e-19	0	10301.72	138.5	110.7	158.2	74.3	58.8	81.7	3	3				126.138	147.344	186.336	118.012	90.2694	140.038	138.5	110.7	158.2	74.3	58.8	81.7	109.507	106.767	130.162	84.5842	66.0913	88.2218
F0V8T9	BN1204_006060	F0V8T9	F0V8T9	BN1204_006060	Neospora caninum (strain Liverpool)	NADH dehydrogenase [ubiquinone] 1 beta subcomplex subunit 7	1.13698e-27	0	27545.59	48.9	17.8	63.6	42.2	30.8	55.8	3	3				104.312	81.6451	124.179	111.111	109.831	107.603	48.9	17.8	63.6	42.2	30.8	55.8	38.6633	17.1676	52.3281	48.0411	34.6193	60.2543
F0V8V0	BN1204_006170	F0V8V0	F0V8V0	BN1204_006170	Neospora caninum (strain Liverpool)	Phosphoglycerate mutase	2.77714e-23	0	28375.57	329.7	185.2	435.8	104.5	95.6	142.2	3	3				415.785	267.95	508.791	179.321	149.528	271.513	329.7	185.2	435.8	104.5	95.6	142.2	260.681	178.62	358.563	118.964	107.455	153.551
F0V8V1	BN1204_006180	F0V8V1	F0V8V1	BN1204_006180	Neospora caninum (strain Liverpool)	Duplicated carbonic anhydrase, putative	1.53039e-20	0	58778.5	118	29.1	97.2	23	34.1	23.2	3	3				266.863	83.6989	191.207	94.8244	98.7171	91.8681	118	29.1	97.2	23	34.1	23.2	93.298	28.0661	79.9732	26.1835	38.3285	25.052
F0V8Y0	BN1204_006470	F0V8Y0	F0V8Y0	BN1204_006470	Neospora caninum (strain Liverpool)	Chromatin target of PRMT1 protein C-terminal domain-containing protein	7.31059e-22	0	25201.5	31.6	20	22.2	8.9	18	15.6	3	3				74.0043	33.265	74.558	75.4935	58.2432	68.8001	31.6	20	22.2	8.9	18	15.6	24.9849	19.2894	18.2655	10.1319	20.232	16.8453
F0V8Y4	BN1204_006510	F0V8Y4	F0V8Y4	BN1204_006510	Neospora caninum (strain Liverpool)	T-complex protein 1 subunit eta	4.96319e-30	0	59375.12	37	17.3	27.5	6.8	1.5	9.5	3	3				31.7116	32.6269	41.2367	57.448	38.9464	42.7111	37	17.3	27.5	6.8	1.5	9.5	29.2544	16.6853	22.6262	7.74122	1.686	10.2583
F0V8Z0	BN1204_006570	F0V8Z0	F0V8Z0	BN1204_006570	Neospora caninum (strain Liverpool)	Putative serine/threonine protein phosphatase	3.57048e-23	0	75375.3	9.3	7.3	9.7	16.7	19.8	21.6	3	3				72.4109	115.789	83.3387	116.795	155.208	134.143	9.3	7.3	9.7	16.7	19.8	21.6	7.35314	7.04063	7.98086	19.0115	22.2553	23.3242
F0V8Z8	BN1204_006640	F0V8Z8	F0V8Z8	BN1204_006640	Neospora caninum (strain Liverpool)	Transmembrane protein	2.71158e-19	0	423783.32	1.3	0.5	1.2	0.2	NaN	0.6	3	2				55.6679	35.9292	64.8351	42.1847		46.766	1.3	0.5	1.2	0.2		0.6	1.02786	0.482235	0.987323	0.227683	0	0.647896
F0V906	BN1204_006720	F0V906	F0V906	BN1204_006720	Neospora caninum (strain Liverpool)	Uncharacterized protein	1.3044e-26	0	22610.79	33.9	14.1	30.6	3.8	9.4	21	3	3				29.4752	35.4742	35.7168	25.6347	32.1008	44.1245	33.9	14.1	30.6	3.8	9.4	21	26.8034	13.599	25.1767	4.32598	10.5656	22.6764
F0V912	BN1204_006780	F0V912	F0V912	BN1204_006780	Neospora caninum (strain Liverpool)	Dense granule protein DG32	1.51838e-30	0	22415.84	588.6	269.2	671	570.2	521.7	619.2	3	3				785.74	526.912	831.783	982.444	850.669	898.267	588.6	269.2	671	570.2	521.7	619.2	465.383	259.635	552.078	649.124	586.392	668.628
F0V914	BN1204_006800	F0V914	F0V914	BN1204_006800	Neospora caninum (strain Liverpool)	Uncharacterized protein	2.90308e-21	0	84390.16	17.1	0.6	12.6	NaN	NaN	NaN	3	0	CTR	CTR		177.527	477.999	155.263				17.1	0.6	12.6				13.5203	0.578682	10.3669	0	0	0
F0V920	BN1204_006860	F0V920	F0V920	BN1204_006860	Neospora caninum (strain Liverpool)	aspartyl aminopeptidase	1.1309e-35	0	54387.02	32.4	13.2	28.3	12.9	20.3	21.6	3	3				115.192	110.151	124.42	140.102	128.051	117.996	32.4	13.2	28.3	12.9	20.3	21.6	25.6174	12.731	23.2844	14.6855	22.8173	23.3242
F0V927	BN1204_007260	F0V927	F0V927	BN1204_007260	Neospora caninum (strain Liverpool)	Putative p97 protein	4.63455e-30	0	97796.29	88.2	46.8	108.4	31.7	23.1	40.3	3	3				149.83	126.314	227.635	111.269	101.435	144.096	88.2	46.8	108.4	31.7	23.1	40.3	69.7363	45.1372	89.1882	36.0877	25.9645	43.517
F0V934	BN1204_007330	F0V934	F0V934	BN1204_007330	Neospora caninum (strain Liverpool)	Similar to uniprot|P15705 Saccharomyces cerevisiae YOR027w STI1, related	1.5183e-26	0	63222.75	50.5	41	52.7	46.9	59.4	58.3	3	3				125.341	88.2229	142.433	98.6907	144.726	97.1048	50.5	41	52.7	46.9	59.4	58.3	39.9284	39.5433	43.3599	53.3917	66.7658	62.9539
F0V940	BN1204_007390	F0V940	F0V940	BN1204_007390	Neospora caninum (strain Liverpool)	Importin subunit alpha	1.46064e-21	0	60452.53	22.2	15.2	24.3	9.7	8.7	8.4	3	3				86.0427	59.279	75.3245	50.3861	51.9108	61.0957	22.2	15.2	24.3	9.7	8.7	8.4	17.5527	14.6599	19.9933	11.0426	9.77882	9.07054
F0V952	BN1204_007510	F0V952	F0V952	BN1204_007510	Neospora caninum (strain Liverpool)	START-2 domain protein	3.97904e-22	0	88952.69	8.4	3.2	8.3	2.3	2.8	5.7	3	3				55.5691	55.6273	52.708	57.8798	41.5292	62.8447	8.4	3.2	8.3	2.3	2.8	5.7	6.64155	3.08631	6.82898	2.61835	3.14721	6.15501
F0V959	BN1204_007580	F0V959	F0V959	BN1204_007580	Neospora caninum (strain Liverpool)	Glucosidase II subunit alpha	4.09107e-30	0	180065.57	3.1	1.8	3.2	NaN	NaN	0.2	3	1				57.0262	43.4722	50.8186			22.653	3.1	1.8	3.2			0.2	2.45105	1.73605	2.63286	0	0	0.215965
F0V974	BN1204_007730	F0V974	F0V974	BN1204_007730	Neospora caninum (strain Liverpool)	valine--tRNA ligase	3.99963e-29	0	119433.01	37.6	17.3	42.2	7.5	14.3	11.8	3	3				118.406	109.601	135.304	123.093	136.261	116.25	37.6	17.3	42.2	7.5	14.3	11.8	29.7288	16.6853	34.7209	8.53811	16.0732	12.7419
F0V978	BN1204_007770	F0V978	F0V978	BN1204_007770	Neospora caninum (strain Liverpool)	Putative Rhoptry kinase family protein, truncated (Incomplete catalytic triad)	2.29485e-32	0	42170.58	283.8	90	311.6	122.9	141.3	176	3	3				458.647	240.204	429.809	314.763	380.57	397.95	283.8	90	311.6	122.9	141.3	176	224.389	86.8023	256.375	139.911	158.822	190.049
F0V982	BN1204_007810	F0V982	F0V982	BN1204_007810	Neospora caninum (strain Liverpool)	AP2 domain transcription factor AP2III-2	1.93723e-16	0	168011.51	0.6	NaN	0.6	0.1	0.2	0	2	3				8.38704		13.2433	28.5715	80.1197	8.52841	0.6		0.6	0.1	0.2	0	0.474396	0	0.493662	0.113841	0.224801	0
F0V987	BN1204_007860	F0V987	F0V987	BN1204_007860	Neospora caninum (strain Liverpool)	asparagine synthase (glutamine-hydrolyzing)	2.09893e-29	0	63456.7	142.9	73.4	162.3	87.4	87.4	87.4	3	3				255.709	197.993	300.55	238.473	247.811	232.236	142.9	73.4	162.3	87.4	87.4	87.4	112.985	70.7921	133.535	99.4974	98.2378	94.3768
F0V989	BN1204_007880	F0V989	F0V989	BN1204_007880	Neospora caninum (strain Liverpool)	non-specific serine/threonine protein kinase	6.08846e-22	0	190245.23	0.6	0.3	0.8	1.1	0.9	0.9	3	3				26.7644	16.5979	24.8814	45.7247	40.5317	39.1953	0.6	0.3	0.8	1.1	0.9	0.9	0.474396	0.289341	0.658215	1.25226	1.0116	0.971844
F0V9B3	BN1204_008100	F0V9B3	F0V9B3	BN1204_008100	Neospora caninum (strain Liverpool)	Importin-alpha re-exporter, putative	1.44399e-16	0	115016.28	25.3	15.9	27.2	34.8	34.7	49	3	3				979.987	680.399	1142.26	1520.22	1517.14	2138.31	25.3	15.9	27.2	34.8	34.7	49	20.0037	15.3351	22.3793	39.6168	39.0029	52.9115
F0V9C0	BN1204_008170	F0V9C0	F0V9C0	BN1204_008170	Neospora caninum (strain Liverpool)	Immune mapped protein 2 N-terminal domain-containing protein	1.66759e-27	0	25040.62	100.8	38.1	113.3	23.3	11.9	17.4	3	3				77.145	53.8511	99.759	54.9113	63.4433	59.1882	100.8	38.1	113.3	23.3	11.9	17.4	79.6986	36.7463	93.2197	26.5251	13.3756	18.789
F0V9C5	BN1204_008210	F0V9C5	F0V9C5	BN1204_008210	Neospora caninum (strain Liverpool)	Elongation of fatty acids protein	1.35796e-24	0	77951.08	3.4	3.4	NaN	0	0.1	0	2	2				1.92026	2.30349			3.02171	1.83873	3.4	3.4		0	0.1	0	2.68825	3.2792	0	0	0.1124	0
F0V9C7	BN1204_008230	F0V9C7	F0V9C7	BN1204_008230	Neospora caninum (strain Liverpool)	Delta-aminolevulinic acid dehydratase	1.97112e-15	0	72585.74	17	11.9	64.8	29.3	23.2	33.4	3	3				70.5234	58.4104	95.761	131.339	124.796	135.94	17	11.9	64.8	29.3	23.2	33.4	13.4412	11.4772	53.3154	33.3556	26.0769	36.0662
F0V9D9	BN1204_008340	F0V9D9	F0V9D9	BN1204_008340	Neospora caninum (strain Liverpool)	Agap004885-PA, related	1.85848e-19	0	13158.26	31.6	11.8	36.7	16.2	9.8	18.5	3	3				64.2424	43.9627	69.2087	74.3589	49.6528	69.2619	31.6	11.8	36.7	16.2	9.8	18.5	24.9849	11.3808	30.1956	18.4423	11.0152	19.9768
F0V9E6	BN1204_008410	F0V9E6	F0V9E6	BN1204_008410	Neospora caninum (strain Liverpool)	Autophagy-related protein	3.6329e-11	0	14236.39	99.7	66.7	101.6	44.6	65	80.3	3	3				159.32	160.478	189.382	110.437	139.097	139.628	99.7	66.7	101.6	44.6	65	80.3	78.8289	64.3302	83.5933	50.7733	73.0602	86.71
F0V9H4	BN1204_008680	F0V9H4	F0V9H4	BN1204_008680	Neospora caninum (strain Liverpool)	CRAL/TRIO domain-containing protein	6.61994e-27	0	73419.05	23	3.7	26.9	14.4	11.6	15.7	3	3				112.998	61.8767	99.3674	83.3883	114.883	97.0313	23	3.7	26.9	14.4	11.6	15.7	18.1852	3.56854	22.1325	16.3932	13.0384	16.9533
F0V9H9	BN1204_008730	F0V9H9	F0V9H9	BN1204_008730	Neospora caninum (strain Liverpool)	60S ribosomal protein L12	1.38794e-10	0	17795.71	67	24.9	84.8	4.2	4.7	13.6	3	3				218.889	130.702	262.285	22.7155	25.7179	42.3059	67	24.9	84.8	4.2	4.7	13.6	52.9743	24.0153	69.7708	4.78134	5.28281	14.6856
F0V9I7	BN1204_008810	F0V9I7	F0V9I7	BN1204_008810	Neospora caninum (strain Liverpool)	Mediator complex subunit MED11	1.10205e-21	0	16706.05	33.1	10.3	29.5	1.1	2.9	10	3	3				65.819	40.7786	52.1939	12.8868	71.6447	31.6049	33.1	10.3	29.5	1.1	2.9	10	26.1709	9.93404	24.2717	1.25226	3.25961	10.7983
F0V9J1	BN1204_008850	F0V9J1	F0V9J1	BN1204_008850	Neospora caninum (strain Liverpool)	Trichohyalin	2.74983e-14	0	221896.58	3.1	0.9	3.2	0.6	0.1	1.7	3	3				17.3447	13.4526	25.9544	26.2305	34.8264	26.2327	3.1	0.9	3.2	0.6	0.1	1.7	2.45105	0.868023	2.63286	0.683049	0.1124	1.8357
F0V9J5	BN1204_008890	F0V9J5	F0V9J5	BN1204_008890	Neospora caninum (strain Liverpool)	Mitochondrial import inner membrane translocase subunit	1.52569e-05	0.000392722	10203.59	16.8	6.3	29.4	NaN	NaN	13.1	3	1				51.1291	37.302	83.848			77.7654	16.8	6.3	29.4			13.1	13.2831	6.07616	24.1894	0	0	14.1457
F0V9K1	BN1204_008960	F0V9K1	F0V9K1	BN1204_008960	Neospora caninum (strain Liverpool)	Abhydrolase domain-containing protein 13	0.000349254	0.000898242	53746.4	5.8	NaN	6.7	0.7	0.7	3.1	2	3				65.0394		90.0561	138.38	124.491	45.8726	5.8		6.7	0.7	0.7	3.1	4.58583	0	5.51255	0.79689	0.786802	3.34746
F0V9K4	BN1204_008990	F0V9K4	F0V9K4	BN1204_008990	Neospora caninum (strain Liverpool)	Uncharacterized protein	2.05773e-24	0	30337.37	615.7	81.3	598.4	123	108.3	149.3	3	3				892.467	291.903	712.265	416.685	346.84	584.775	615.7	81.3	598.4	123	108.3	149.3	486.81	78.4114	492.345	140.025	121.729	161.218
F0V9L9	BN1204_009140	F0V9L9	F0V9L9	BN1204_009140	Neospora caninum (strain Liverpool)	Uncharacterized protein	0.00425163	0.00527771	40776.11	7.3	NaN	7.8	NaN	NaN	NaN	2	0	CTR			105.526		134.834				7.3		7.8				5.77182	0	6.4176	0	0	0
F0V9M2	BN1204_009170	F0V9M2	F0V9M2	BN1204_009170	Neospora caninum (strain Liverpool)	Proteasome subunit beta	2.53698e-21	0	21961.4	36.9	11.7	16.5	4.9	2.2	8.1	3	3				128.32	80.4395	125.301	60.466	27.5387	100.36	36.9	11.7	16.5	4.9	2.2	8.1	29.1754	11.2843	13.5757	5.57823	2.47281	8.74659
F0V9N5	BN1204_009300	F0V9N5	F0V9N5	BN1204_009300	Neospora caninum (strain Liverpool)	CTP synthase	1.21996e-24	0	67179.76	54.2	21.9	54.3	13.8	11.9	9.4	3	3				96.5806	100.313	101.247	67.8536	78.4622	77.1958	54.2	21.9	54.3	13.8	11.9	9.4	42.8538	21.1219	44.6764	15.7101	13.3756	10.1504
F0V9P3	BN1204_009390	F0V9P3	F0V9P3	BN1204_009390	Neospora caninum (strain Liverpool)	Cleft lip and palate transmembrane protein 1,putative	7.5041e-15	0	71935.27	13.7	10	17.3	7.3	6.7	8.2	3	3				121.319	109.548	87.6639	130.552	98.5695	111.213	13.7	10	17.3	7.3	6.7	8.2	10.8321	9.6447	14.2339	8.31043	7.53082	8.85458
F0V9P8	BN1204_009440	F0V9P8	F0V9P8	BN1204_009440	Neospora caninum (strain Liverpool)	Sodium/hydrogen exchanger	9.90447e-21	0	90254.5	18.6	7.2	19.5	5.6	3.2	0.5	3	3				117.169	96.7287	128.027	132.698	114.279	23.9222	18.6	7.2	19.5	5.6	3.2	0.5	14.7063	6.94419	16.044	6.37512	3.59681	0.539913
F0V9P9	BN1204_009450	F0V9P9	F0V9P9	BN1204_009450	Neospora caninum (strain Liverpool)	60S ribosomal protein L17, related	1.84979e-25	0	22353.09	248.5	124.5	196.8	45.9	50.1	67.6	3	3				178.702	162.797	134.684	109.8	96.5115	106.47	248.5	124.5	196.8	45.9	50.1	67.6	196.479	120.077	161.921	52.2532	56.3125	72.9963
F0V9R2	BN1204_006980	F0V9R2	F0V9R2	BN1204_006980	Neospora caninum (strain Liverpool)	Phosphatidylinositol 3-and 4-kinase domain-containing protein	1.59476e-10	0	137827.74	1.9	0.6	1.8	0.4	0.8	1.8	3	3				38.1425	20.8265	39.7905	36.5412	49.2853	45.879	1.9	0.6	1.8	0.4	0.8	1.8	1.50226	0.578682	1.48098	0.455366	0.899202	1.94369
F0V9R4	BN1204_007000	F0V9R4	F0V9R4	BN1204_007000	Neospora caninum (strain Liverpool)	ADP-ribosylation factor	1.09364e-30	0	21062.1	337.6	246.3	344.9	85	84.6	166.1	3	3				1183.44	682.911	997.289	359.484	406.429	498.504	337.6	246.3	344.9	85	84.6	166.1	266.927	237.549	283.773	96.7653	95.0906	179.359
F0V9R5	BN1204_007010	F0V9R5	F0V9R5	BN1204_007010	Neospora caninum (strain Liverpool)	Dipeptidyl peptidase 1	1.27048e-31	0	82892.25	2	NaN	0.9	NaN	NaN	0.8	2	1				31.7459		25.7168			27.4707	2		0.9			0.8	1.58132	0	0.740492	0	0	0.863861
F0V9S5	BN1204_007105_1	F0V9S5	F0V9S5	BN1204_007105_1	Neospora caninum (strain Liverpool)	Uncharacterized protein	3.62576e-28	0	18660.23	104.7	45.1	104.5	20.3	9.3	17.7	3	3				197.693	96.2417	202.155	68.0399	46.2271	76.4427	104.7	45.1	104.5	20.3	9.3	17.7	82.7822	43.4976	85.9794	23.1098	10.4532	19.1129
F0V9S6	BN1204_007110	F0V9S6	F0V9S6	BN1204_007110	Neospora caninum (strain Liverpool)	40S ribosomal protein S10b, related	1.81798e-27	0	17340.99	186.5	186.1	219	96.5	94.7	143.7	3	3				248.87	283.527	317.976	197.836	160.34	208.614	186.5	186.1	219	96.5	94.7	143.7	147.458	179.488	180.186	109.857	106.443	155.171
F0V9T1	BN1204_007160	F0V9T1	F0V9T1	BN1204_007160	Neospora caninum (strain Liverpool)	B-cell receptor-associated 31-like protein	0.000347987	0.000898242	25826.9	12.6	NaN	9	NaN	NaN	NaN	2	0	CTR			68.1113		50.6794				12.6		9				9.96232	0	7.40492	0	0	0
F0V9T7	BN1204_007230	F0V9T7	F0V9T7	BN1204_007230	Neospora caninum (strain Liverpool)	ELM2 domain-containing protein	6.04529e-11	0	62132.16	1.8	NaN	4.2	NaN	NaN	0.6	2	1				30.3987		48.3391			34.8426	1.8		4.2			0.6	1.42319	0	3.45563	0	0	0.647896
F0V9U4	BN1204_011730	F0V9U4	F0V9U4	BN1204_011730	Neospora caninum (strain Liverpool)	Rhoptry kinase family protein ROP26 (Incomplete catalytic triad), putative	6.12681e-25	0	59523.34	98.2	30	68.3	14.7	19.9	23.4	3	3				196.499	75.6563	154.561	70.0817	89.356	88.7217	98.2	30	68.3	14.7	19.9	23.4	77.6429	28.9341	56.1951	16.7347	22.3677	25.2679
F0V9U5	BN1204_011740	F0V9U5	F0V9U5	BN1204_011740	Neospora caninum (strain Liverpool)	Uncharacterized protein	1.96227e-21	0	29156.47	70.9	21.2	65.6	29.7	12.1	21.4	3	3				188.293	75.1254	179.855	66.6956	47.6352	64.2198	70.9	21.2	65.6	29.7	12.1	21.4	56.0578	20.4468	53.9737	33.8109	13.6004	23.1083
F0V9V3	BN1204_011820	F0V9V3	F0V9V3	BN1204_011820	Neospora caninum (strain Liverpool)	Protein transport protein Sec61 subunit beta	5.66091e-16	0	10268.79	43.5	42.1	35.6	206.8	167.4	136.9	3	3				189.817	178.24	137.323	586.639	441.399	523.007	43.5	42.1	35.6	206.8	167.4	136.9	34.3937	40.6042	29.2906	235.424	188.158	147.828
F0V9V4	BN1204_011830	F0V9V4	F0V9V4	BN1204_011830	Neospora caninum (strain Liverpool)	Uncharacterized protein	8.63068e-19	0	22056.46	92.3	13	108.5	NaN	NaN	3.5	3	1				139.018	51.4554	110.287			39.3916	92.3	13	108.5			3.5	72.978	12.5381	89.2705	0	0	3.77939
F0V9V9	BN1204_011880	F0V9V9	F0V9V9	BN1204_011880	Neospora caninum (strain Liverpool)	Putative replication factor c subunit	1.04194e-06	0	38858.88	2.5	2.4	3.5	NaN	NaN	NaN	3	0	CTR	CTR		50.8586	48.6106	27.2489				2.5	2.4	3.5				1.97665	2.31473	2.87969	0	0	0
F0V9W1	BN1204_011900	F0V9W1	F0V9W1	BN1204_011900	Neospora caninum (strain Liverpool)	arginine--tRNA ligase	6.29092e-09	0	66833.24	3.6	3	2.2	NaN	NaN	NaN	3	0	CTR	CTR		42.181	57.1834	43.2293				3.6	3	2.2				2.84638	2.89341	1.81009	0	0	0
F0V9W7	BN1204_011960	F0V9W7	F0V9W7	BN1204_011960	Neospora caninum (strain Liverpool)	Spindle assembly abnormal protein 6 N-terminal domain-containing protein	1.09467e-18	0	29411.9	9.5	4.7	9.3	1.8	1.2	2	3	3				51.315	27.4903	59.4922	31.2574	19.9194	34.4576	9.5	4.7	9.3	1.8	1.2	2	7.51128	4.53301	7.65175	2.04915	1.3488	2.15965
F0V9W9	BN1204_011980	F0V9W9	F0V9W9	BN1204_011980	Neospora caninum (strain Liverpool)	Calmodulin-like domain protein kinase isoenzyme gamma, related	3.55825e-33	0	57135.05	177.6	82.8	218.4	53.5	50.3	69	3	3				174.947	115.638	265.969	87.3377	81.956	102.586	177.6	82.8	218.4	53.5	50.3	69	140.421	79.8581	179.693	60.9052	56.5373	74.508
F0V9X2	BN1204_012010	F0V9X2	F0V9X2	BN1204_012010	Neospora caninum (strain Liverpool)	Transmembrane protein	1.62728e-17	0	82816.38	2.1	NaN	1.7	NaN	NaN	0.9	2	1				24.7818		21.7219			18.4204	2.1		1.7			0.9	1.66039	0	1.39871	0	0	0.971844
F0V9X5	BN1204_012040	F0V9X5	F0V9X5	BN1204_012040	Neospora caninum (strain Liverpool)	Dihydroorotate dehydrogenase (quinone), mitochondrial	7.99776e-07	0	63027.91	3.7	NaN	4.4	NaN	2.7	NaN	2	1				61.7989		71.0458		117.615		3.7		4.4		2.7		2.92544	0	3.62018	0	3.03481	0
F0V9Y3	BN1204_012120	F0V9Y3	F0V9Y3	BN1204_012120	Neospora caninum (strain Liverpool)	40S ribosomal protein S6	1.27185e-23	0	29470.87	508.1	471.5	540.2	194.2	205.3	166.7	3	3				628.837	630.197	784.083	368.491	266.512	269.604	508.1	471.5	540.2	194.2	205.3	166.7	401.735	454.748	444.46	221.08	230.758	180.007
F0V9Z1	BN1204_012195_1	F0V9Z1	F0V9Z1	BN1204_012195_1	Neospora caninum (strain Liverpool)	IMC sub-compartment protein ISP2	8.24504e-17	0	17586.08	56.5	27.5	72.5	24	17.8	19.3	3	3				70.086	63.3488	101.357	143.868	104.553	84.152	56.5	27.5	72.5	24	17.8	19.3	44.6723	26.5229	59.6508	27.322	20.0072	20.8406
F0VA09	BN1204_009670	F0VA09	F0VA09	BN1204_009670	Neospora caninum (strain Liverpool)	Cold-shock protein, DNA-binding, related	1.18562e-36	0	13394.57	388.3	160.1	431.9	81.3	67.6	82.4	3	3				279.438	152.745	288.309	101.043	121.903	128.1	388.3	160.1	431.9	81.3	67.6	82.4	307.014	154.412	355.354	92.5531	75.9826	88.9777
F0VA12	BN1204_009700	F0VA12	F0VA12	BN1204_009700	Neospora caninum (strain Liverpool)	Eukaryotic peptide chain release factor GTP-binding subunit	1.53284e-24	0	63790.85	45.9	28.5	46.1	19.6	14	17.7	3	3				174.011	125.806	155.42	95.5036	110.396	125.492	45.9	28.5	46.1	19.6	14	17.7	36.2913	27.4874	37.9297	22.3129	15.736	19.1129
F0VA20	BN1204_009780	F0VA20	F0VA20	BN1204_009780	Neospora caninum (strain Liverpool)	Beta-lactamase domain protein (Precursor),related	4.01431e-32	0	124976.65	11	3	13.7	5	2.9	5.5	3	3				49.5086	44.0854	56.9023	70.0893	60.0194	89.2153	11	3	13.7	5	2.9	5.5	8.69727	2.89341	11.2719	5.69207	3.25961	5.93904
F0VA43	BN1204_010010	F0VA43	F0VA43	BN1204_010010	Neospora caninum (strain Liverpool)	Pre-mRNA-processing factor 19	1.05505e-22	0	56092.67	82.8	52.2	69.5	8	76.3	15.3	3	3				147.741	105.065	137.229	78.921	158.392	97.7319	82.8	52.2	69.5	8	76.3	15.3	65.4667	50.3454	57.1825	9.10732	85.7614	16.5213
F0VA44	BN1204_010020	F0VA44	F0VA44	BN1204_010020	Neospora caninum (strain Liverpool)	Ubiquinol-cytochrome c reductase iron-sulfur subunit, related	3.85175e-35	0	42948.6	31.4	13	37.9	21.6	19.4	22.2	3	3				166.931	79.2774	163.086	158.334	125.426	111.378	31.4	13	37.9	21.6	19.4	22.2	24.8267	12.5381	31.183	24.5898	21.8056	23.9721
F0VA45	BN1204_010030	F0VA45	F0VA45	BN1204_010030	Neospora caninum (strain Liverpool)	Srs domain-containing protein	2.42114e-15	0	43499.59	NaN	NaN	NaN	4.4	1.4	5.5	0	3	MNC	MNC					27.8663	48.0675	35.1974				4.4	1.4	5.5	0	0	0	5.00902	1.5736	5.93904
F0VA47	BN1204_010050	F0VA47	F0VA47	BN1204_010050	Neospora caninum (strain Liverpool)	Srs domain-containing protein	3.42792e-16	0	49433.54	2.2	NaN	9	0.9	0.7	13.7	2	3				26.7599		35.2568	19.1178	14.7857	77.0089	2.2		9	0.9	0.7	13.7	1.73945	0	7.40492	1.02457	0.786802	14.7936
F0VA53	BN1204_010110	F0VA53	F0VA53	BN1204_010110	Neospora caninum (strain Liverpool)	Cytochrome b-c1 complex subunit 6, related	1.13513e-21	0	10465	19.5	4.9	15.7	14.7	NaN	NaN	3	1				58.652	48.6694	68.099	63.6352			19.5	4.9	15.7	14.7			15.4179	4.7259	12.9175	16.7347	0	0
F0VA59	BN1204_010170	F0VA59	F0VA59	BN1204_010170	Neospora caninum (strain Liverpool)	KH domain-containing protein	1.42392e-13	0	180869.58	0.6	0.8	1	0.8	0.3	NaN	3	2				18.0962	34.9068	36.3562	30.7954	35.8121		0.6	0.8	1	0.8	0.3		0.474396	0.771576	0.822769	0.910732	0.337201	0
F0VA62	BN1204_010200	F0VA62	F0VA62	BN1204_010200	Neospora caninum (strain Liverpool)	60S ribosomal protein L5	7.15713e-28	0	35334.61	260.3	184	235.9	63	63	63	3	3				486.766	416.576	436.692	175.784	181.988	176.693	260.3	184	235.9	63	63	63	205.809	177.463	194.091	71.7201	70.8122	68.0291
F0VA65	BN1204_010230	F0VA65	F0VA65	BN1204_010230	Neospora caninum (strain Liverpool)	Transporter, major facilitator family protein	7.36874e-11	0	64741.85	0.2	NaN	2	2.6	2.6	2.9	2	3				7.79841		11.108	17.3728	18.2551	24.1105	0.2		2	2.6	2.6	2.9	0.158132	0	1.64554	2.95988	2.92241	3.1315
F0VA66	BN1204_010240	F0VA66	F0VA66	BN1204_010240	Neospora caninum (strain Liverpool)	Uncharacterized protein	2.14844e-16	0	96921.34	2.5	1.1	3.4	0.8	0.8	1.1	3	3				46.2198	35.0748	59.1444	25.4167	25.7369	30.1996	2.5	1.1	3.4	0.8	0.8	1.1	1.97665	1.06092	2.79742	0.910732	0.899202	1.18781
F0VA79	BN1204_010370	F0VA79	F0VA79	BN1204_010370	Neospora caninum (strain Liverpool)	E2 ubiquitin-conjugating enzyme	3.56892e-11	0	16624.87	41.6	18.3	42.2	13.7	NaN	2.2	3	2				51.078	54.6258	45.8406	29.4306		6.22622	41.6	18.3	42.2	13.7		2.2	32.8915	17.6498	34.7209	15.5963	0	2.37562
F0VA81	BN1204_010390	F0VA81	F0VA81	BN1204_010390	Neospora caninum (strain Liverpool)	Novel protein (Zgc:77804), related	4.476e-25	0	49478.21	46.4	26	55.4	22.8	17.7	23.3	3	3				118.613	85.446	118.804	71.4396	71.7079	79.5003	46.4	26	55.4	22.8	17.7	23.3	36.6867	25.0762	45.5814	25.9559	19.8948	25.16
F0VA83	BN1204_010410	F0VA83	F0VA83	BN1204_010410	Neospora caninum (strain Liverpool)	YOU2 family small euk. C2C2 zinc finger protein	2.44709e-18	0	16888.16	43.7	31.1	45.7	68.5	74.2	79.9	3	3				103.272	105.785	164.224	185.103	181.108	210.283	43.7	31.1	45.7	68.5	74.2	79.9	34.5519	29.995	37.6006	77.9814	83.401	86.2781
F0VAA1	BN1204_010590	F0VAA1	F0VAA1	BN1204_010590	Neospora caninum (strain Liverpool)	Putative WD-40 repeat protein	8.77481e-17	0	60752.87	4.3	NaN	4.5	NaN	NaN	NaN	2	0	CTR			43.9076		47.9952				4.3		4.5				3.39984	0	3.70246	0	0	0
F0VAA2	BN1204_010600	F0VAA2	F0VAA2	BN1204_010600	Neospora caninum (strain Liverpool)	Microneme protein MIC3, putative	5.20989e-23	0	38113.5	1771.5	780.4	2152.3	228	198.7	347.8	3	3				4588.17	2008.37	4130.46	536.221	498.545	886.733	1771.5	780.4	2152.3	228	198.7	347.8	1400.66	752.673	1770.85	259.559	223.339	375.564
F0VAA5	NCLIV_010630	F0VAA5	F0VAA5	NCLIV_010630	Neospora caninum (strain Liverpool)	cDNA FLJ53078, highly similar to Splicing factor,arginine/serine-rich 1, related	0.00376665	0.00465584	52373.33	17.3	3.4	12.1	NaN	NaN	NaN	3	0	CTR	CTR		86.7218	71.0684	102.677				17.3	3.4	12.1				13.6784	3.2792	9.95551	0	0	0
F0VAB4	BN1204_010720	F0VAB4	F0VAB4	BN1204_010720	Neospora caninum (strain Liverpool)	Srs domain-containing protein	2.23572e-25	0	41957.24	710.4	225.6	695.6	269.4	252.9	296.2	3	3				484.029	193.468	518.757	318.485	281.501	326.38	710.4	225.6	695.6	269.4	252.9	296.2	561.685	217.585	572.318	306.689	284.26	319.845
F0VAB5	BN1204_010730	F0VAB5	F0VAB5	BN1204_010730	Neospora caninum (strain Liverpool)	Srs domain-containing protein	3.21606e-25	0	40933.62	733.7	267.8	563.6	438.5	421.2	543.7	3	3				553.827	231.913	390.211	420.94	457.019	450.176	733.7	267.8	563.6	438.5	421.2	543.7	580.108	258.285	463.713	499.195	473.43	587.102
F0VAD9	NCLIV_010960	F0VAD9	F0VAD9	NCLIV_010960	Neospora caninum (strain Liverpool)	Putative phosphoglucomutase	2.12999e-22	0	71511.61	24.3	15.4	33.3	10.6	12.3	17.6	3	3				80.0134	67.9016	103.156	62.5312	69.9518	88.1915	24.3	15.4	33.3	10.6	12.3	17.6	19.2131	14.8528	27.3982	12.0672	13.8252	19.0049
F0VAF5	BN1204_011120	F0VAF5	F0VAF5	BN1204_011120	Neospora caninum (strain Liverpool)	L-lactate dehydrogenase	8.42524e-22	0	33748.48	274.1	123	310.7	110	120.3	137	3	3				542.505	354.505	697.431	373.153	399.246	507.643	274.1	123	310.7	110	120.3	137	216.72	118.63	255.634	125.226	135.218	147.936
F0VAF7	BN1204_011140	F0VAF7	F0VAF7	BN1204_011140	Neospora caninum (strain Liverpool)	T-complex protein 1 subunit zeta	1.30413e-32	0	58711.9	61.5	28.7	53	21.1	19.5	16.4	3	3				105.991	84.5899	114.956	90.5748	78.4817	75.7081	61.5	28.7	53	21.1	19.5	16.4	48.6256	27.6803	43.6068	24.0206	21.918	17.7092
F0VAG5	NCLIV_011210	F0VAG5	F0VAG5	NCLIV_011210	Neospora caninum (strain Liverpool)	Transketolase, related	1.22872e-22	0	108288.54	48.6	25.7	36.7	15.1	10.8	18.5	3	3				180.349	107.288	141.616	85.9038	108.354	103.55	48.6	25.7	36.7	15.1	10.8	18.5	38.4261	24.7869	30.1956	17.1901	12.1392	19.9768
F0VAH1	BN1204_011270	F0VAH1	F0VAH1	BN1204_011270	Neospora caninum (strain Liverpool)	Phosphoglycerate kinase	1.65428e-22	0	44651.75	401.3	192.4	434.6	73.8	77.1	82.3	3	3				793.205	357.727	792.533	225.957	207.685	239.8	401.3	192.4	434.6	73.8	77.1	82.3	317.292	185.564	357.575	84.015	86.6606	88.8697
F0VAH7	BN1204_011320	F0VAH7	F0VAH7	BN1204_011320	Neospora caninum (strain Liverpool)	Vesicle-associated membrane protein-associated protein A, related	1.3935e-21	0	25970.39	59.4	24.7	60.7	40.4	38.1	35.9	3	3				64.3344	65.1894	65.744	66.8529	74.1745	68.5642	59.4	24.7	60.7	40.4	38.1	35.9	46.9652	23.8224	49.9421	45.992	42.8245	38.7658
F0VAI3	BN1204_011380	F0VAI3	F0VAI3	BN1204_011380	Neospora caninum (strain Liverpool)	Putative TB2/DP1, HVA22 domain-containing protein	3.60816e-21	0	19231.28	54.3	14.6	33.4	8.4	4.4	10	3	3				62.9896	33.847	51.4336	14.8082	22.8361	31.3363	54.3	14.6	33.4	8.4	4.4	10	42.9329	14.0813	27.4805	9.56268	4.94561	10.7983
F0VAI6	BN1204_011410	F0VAI6	F0VAI6	BN1204_011410	Neospora caninum (strain Liverpool)	Protein disulfide-isomerase	5.70635e-31	0	52913.33	1240.2	541.9	1180.8	222.5	207.4	316.2	3	3				1475.91	858.391	1752.46	456.874	535.142	736.751	1240.2	541.9	1180.8	222.5	207.4	316.2	980.577	522.646	971.526	253.297	233.118	341.441
F0VAI8	BN1204_011430	F0VAI8	F0VAI8	BN1204_011430	Neospora caninum (strain Liverpool)	Uncharacterized protein	3.82503e-11	0	49678.77	0.8	0	0.8	NaN	NaN	NaN	2	0	CTR			8.79791		11.8938				0.8	0	0.8				0.632529	0	0.658215	0	0	0
F0VAJ5	BN1204_011500	F0VAJ5	F0VAJ5	BN1204_011500	Neospora caninum (strain Liverpool)	Transmembrane protein	3.079e-10	0	100738.92	7.3	0.2	7	12.4	12.8	11.9	3	3				115.755	74.7802	121.315	203.829	270.562	185.613	7.3	0.2	7	12.4	12.8	11.9	5.77182	0.192894	5.75938	14.1163	14.3872	12.8499
F0VAM4	BN1204_038540	F0VAM4	F0VAM4	BN1204_038540	Neospora caninum (strain Liverpool)	Rab22a, member Ras oncogene family, related	2.03907e-15	0	26261.28	19.2	7.5	25.3	9.6	7.5	12.2	3	3				115.837	116.249	155.245	75.7399	116.337	96.8325	19.2	7.5	25.3	9.6	7.5	12.2	15.1807	7.23353	20.8161	10.9288	8.43002	13.1739
F0VAM7	BN1204_038570	F0VAM7	F0VAM7	BN1204_038570	Neospora caninum (strain Liverpool)	Multi-pass transmembrane protein	3.13088e-12	0	55879.14	9.8	4.8	7	NaN	NaN	NaN	3	0	CTR	CTR		93.8158	65.1662	70.2087				9.8	4.8	7				7.74847	4.62946	5.75938	0	0	0
F0VAN3	BN1204_038630	F0VAN3	F0VAN3	BN1204_038630	Neospora caninum (strain Liverpool)	Leucine-rich repeat-containing protein 48	3.69465e-16	0	44408.01	8.8	3.1	7.1	2.3	NaN	NaN	3	1				58.1578	110.022	57.6935	79.6259			8.8	3.1	7.1	2.3			6.95781	2.98986	5.84166	2.61835	0	0
F0VAN8	BN1204_038680	F0VAN8	F0VAN8	BN1204_038680	Neospora caninum (strain Liverpool)	Uncharacterized protein	1.52005e-27	0	25552.03	59.3	12.3	52.9	5.5	3	26.8	3	3				79.6372	67.0432	174.435	83.3992	157.031	97.8315	59.3	12.3	52.9	5.5	3	26.8	46.8862	11.863	43.5245	6.26128	3.37201	28.9393
F0VAP0	BN1204_038700	F0VAP0	F0VAP0	BN1204_038700	Neospora caninum (strain Liverpool)	tRNA (guanine(26)-N(2))-dimethyltransferase	4.31884e-19	0	73712.61	8.1	3.2	9.5	2	NaN	4	3	2				119.187	75.8434	118.557	45.5154		77.6938	8.1	3.2	9.5	2		4	6.40435	3.08631	7.81631	2.27683	0	4.31931
F0VAP1	BN1204_038710	F0VAP1	F0VAP1	BN1204_038710	Neospora caninum (strain Liverpool)	Lin-28 homolog B, related	5.99056e-26	0	13950.86	72.3	21.2	76.8	19.6	11.4	35.7	3	3				85.5149	30.3044	99.9788	35.9597	32.54	55.7701	72.3	21.2	76.8	19.6	11.4	35.7	57.1648	20.4468	63.1887	22.3129	12.8136	38.5498
F0VAQ2	BN1204_043760	F0VAQ2	F0VAQ2	BN1204_043760	Neospora caninum (strain Liverpool)	SRS domain-containing protein	7.87636e-24	0	17304.67	893	570.3	2335.6	567	314.2	445.7	3	3				1652.53	1237.34	3457.69	1032.86	651.184	814.344	893	570.3	2335.6	567	314.2	445.7	706.06	550.037	1921.66	645.481	353.162	481.279
F0VAS0	BN1204_043930	F0VAS0	F0VAS0	BN1204_043930	Neospora caninum (strain Liverpool)	Kelch repeat-containing proteins that is fused to a HSP90-like ATpase, related	3.9581e-30	0	206836.81	11.6	4.1	9	4	2	3.3	3	3				44.3053	43.4919	42.3093	56.9898	72.5907	56.1974	11.6	4.1	9	4	2	3.3	9.17166	3.95433	7.40492	4.55366	2.24801	3.56343
F0VAS2	BN1204_043950	F0VAS2	F0VAS2	BN1204_043950	Neospora caninum (strain Liverpool)	Methionine aminopeptidase 2	5.76415e-17	0	52765.34	10.9	NaN	17.8	4.7	6.7	5.3	2	3				78.2139		131.46	125.787	179.634	141.474	10.9		17.8	4.7	6.7	5.3	8.6182	0	14.6453	5.35055	7.53082	5.72308
F0VAS6	BN1204_043990	F0VAS6	F0VAS6	BN1204_043990	Neospora caninum (strain Liverpool)	Uncharacterized protein	0.00522449	0.00613574	45434.75	120.6	47.9	22.7	7.7	6	6.1	3	3				1059.31	599.889	270.819	103.411	80.8163	82.9413	120.6	47.9	22.7	7.7	6	6.1	95.3537	46.1981	18.6769	8.76579	6.74402	6.58694
F0VAS7	BN1204_044000	F0VAS7	F0VAS7	BN1204_044000	Neospora caninum (strain Liverpool)	40S ribosomal protein S2	6.50731e-19	0	29218.8	261.5	265.7	367.6	89	76.8	98.6	3	3				550.581	567.425	740.747	234.98	213.298	303.416	261.5	265.7	367.6	89	76.8	98.6	206.758	256.26	302.45	101.319	86.3234	106.471
F0VAT7	BN1204_044100	F0VAT7	F0VAT7	BN1204_044100	Neospora caninum (strain Liverpool)	Transmembrane protein	3.97511e-22	0	25865.37	47.5	32	34.4	24.2	18.7	26.4	3	3				109.877	111.329	162.104	113.582	164.655	114.124	47.5	32	34.4	24.2	18.7	26.4	37.5564	30.8631	28.3033	27.5496	21.0188	28.5074
F0VAT9	BN1204_044120	F0VAT9	F0VAT9	BN1204_044120	Neospora caninum (strain Liverpool)	Transmembrane protein	5.52511e-23	0	20617.12	4.7	2.3	1.4	1.2	NaN	2.5	3	2				23.1759	33.434	19.6814	17.1419		35.8354	4.7	2.3	1.4	1.2		2.5	3.71611	2.21828	1.15188	1.3661	0	2.69957
F0VAU2	BN1204_038750	F0VAU2	F0VAU2	BN1204_038750	Neospora caninum (strain Liverpool)	DnaJ domain-containing protein, putative	2.31301e-23	0	48306.77	7.8	2.7	10.1	2.9	1.7	2.2	3	3				39.5445	31.2785	34.1798	32.7762	21.6768	23.6943	7.8	2.7	10.1	2.9	1.7	2.2	6.16715	2.60407	8.30997	3.3014	1.9108	2.37562
F0VAU3	BN1204_038760	F0VAU3	F0VAU3	BN1204_038760	Neospora caninum (strain Liverpool)	Mago nashi protein, putative	5.03566e-11	0	17711.08	12	5.1	10.6	22.9	7.2	15.3	3	3				39.1023	61.7444	51.677	115.648	85.8273	91.4175	12	5.1	10.6	22.9	7.2	15.3	9.48793	4.9188	8.72135	26.0697	8.09282	16.5213
F0VAU5	BN1204_038780	F0VAU5	F0VAU5	BN1204_038780	Neospora caninum (strain Liverpool)	60S ribosomal protein L32, related	6.87452e-21	0	15669.35	333.3	300.1	418.3	110.4	86.3	142.8	3	3				384.857	296.333	319.882	86.9046	78.0099	111.836	333.3	300.1	418.3	110.4	86.3	142.8	263.527	289.438	344.164	125.681	97.0014	154.199
F0VAV0	BN1204_038830	F0VAV0	F0VAV0	BN1204_038830	Neospora caninum (strain Liverpool)	Small nuclear ribonucleoprotein Sm D1	7.65866e-16	0	13584.94	69.8	40.8	82.1	47.7	48.8	66.5	3	3				119.768	68.2335	102.188	104.826	93.1788	135.829	69.8	40.8	82.1	47.7	48.8	66.5	55.1881	39.3504	67.5493	54.3024	54.8513	71.8084
F0VAV2	BN1204_038850	F0VAV2	F0VAV2	BN1204_038850	Neospora caninum (strain Liverpool)	fumarate hydratase	6.25158e-32	0	65996.39	29.1	8.9	31	21	12.2	27.6	3	3				91.4207	76.1551	114.622	100.116	100.244	136.592	29.1	8.9	31	21	12.2	27.6	23.0082	8.58379	25.5058	23.9067	13.7128	29.8032
F0VAW8	BN1204_039000	F0VAW8	F0VAW8	BN1204_039000	Neospora caninum (strain Liverpool)	Probable 26S protease regulatory subunit 6B,related	1.24436e-19	0	49395.76	24.3	7.7	33.5	6.2	6.1	6.5	3	3				56.0546	57.2761	96.2372	45.282	59.4286	48.3327	24.3	7.7	33.5	6.2	6.1	6.5	19.2131	7.42642	27.5628	7.05817	6.85642	7.01887
F0VAX0	BN1204_039030	F0VAX0	F0VAX0	BN1204_039030	Neospora caninum (strain Liverpool)	60S ribosomal protein L14	1.99581e-20	0	15505.42	277.1	138	240.4	25.6	28.3	40.8	3	3				309.515	137.396	278.064	122.94	158.74	114.96	277.1	138	240.4	25.6	28.3	40.8	219.092	133.097	197.794	29.1434	31.8093	44.0569
F0VAY3	BN1204_044230	F0VAY3	F0VAY3	BN1204_044230	Neospora caninum (strain Liverpool)	Peptidase M16 domain containing protein,putative	3.34881e-11	0	236659.97	4.4	0.5	4.8	NaN	NaN	0.2	3	1				22.3691	15.9551	21.3129			17.9277	4.4	0.5	4.8			0.2	3.47891	0.482235	3.94929	0	0	0.215965
F0VAY9	BN1204_044270	F0VAY9	F0VAY9	BN1204_044270	Neospora caninum (strain Liverpool)	non-specific serine/threonine protein kinase	2.66428e-27	0	79221.37	16.4	4	16.5	4	4.2	7	3	3				100.581	47.1898	130.572	58.838	65.0209	68.7223	16.4	4	16.5	4	4.2	7	12.9668	3.85788	13.5757	4.55366	4.72081	7.55878
F0VAZ1	BN1204_044290	F0VAZ1	F0VAZ1	BN1204_044290	Neospora caninum (strain Liverpool)	Dihydrolipoamide acetyltransferase component of pyruvate dehydrogenase complex	1.14592e-20	0	95175.91	11.6	4.4	19.5	8.4	12.1	18.6	3	3				74.6884	40.9364	82.7753	57.391	87.4204	76.0403	11.6	4.4	19.5	8.4	12.1	18.6	9.17166	4.24367	16.044	9.56268	13.6004	20.0848
F0VAZ6	BN1204_044340	F0VAZ6	F0VAZ6	BN1204_044340	Neospora caninum (strain Liverpool)	RRM domain-containing protein	4.95308e-23	0	217378.08	5.3	1.9	4.4	2.4	1.7	2.1	3	3				53.2377	38.7624	71.4981	59.2219	59.4131	49.75	5.3	1.9	4.4	2.4	1.7	2.1	4.1905	1.83249	3.62018	2.7322	1.9108	2.26764
F0VB00	BN1204_044380	F0VB00	F0VB00	BN1204_044380	Neospora caninum (strain Liverpool)	Ubiquitin carrier protein, related	4.26867e-24	0	17636.28	32.4	6.8	67.6	6.1	NaN	5.5	3	2				67.2101	60.7682	136.889	54.9948		49.8909	32.4	6.8	67.6	6.1		5.5	25.6174	6.5584	55.6192	6.94433	0	5.93904
F0VB01	BN1204_044390	F0VB01	F0VB01	BN1204_044390	Neospora caninum (strain Liverpool)	RNA recognition motif-containing protein	5.42801e-17	0	137927.83	1.2	2.8	1.8	1.1	2.6	3	3	3				57.4659	67.1243	75.2605	51.0323	52.2012	61.146	1.2	2.8	1.8	1.1	2.6	3	0.948793	2.70052	1.48098	1.25226	2.92241	3.23948
F0VB03	BN1204_044410	F0VB03	F0VB03	BN1204_044410	Neospora caninum (strain Liverpool)	Rhoptry kinase family protein ROP35, putative	9.32233e-37	0	65303.79	62.5	32.7	58.2	54.8	46.2	59.6	3	3				106.717	81.2077	91.5848	121.966	144.471	135.146	62.5	32.7	58.2	54.8	46.2	59.6	49.4163	31.5382	47.8852	62.3851	51.9289	64.3576
F0VB06	BN1204_044440	F0VB06	F0VB06	BN1204_044440	Neospora caninum (strain Liverpool)	Eukaryotic peptide chain release factor subunit 1	2.99975e-21	0	48042.72	50.8	6.3	48.7	6.4	2.4	5	3	3				72.8167	87.3902	98.0077	78.8622	61.0952	87.4388	50.8	6.3	48.7	6.4	2.4	5	40.1656	6.07616	40.0689	7.28585	2.69761	5.39913
F0VB11	BN1204_039080	F0VB11	F0VB11	BN1204_039080	Neospora caninum (strain Liverpool)	Coatomer subunit beta	5.77203e-23	0	123262.04	11	3.9	12.7	0.6	NaN	5.3	3	2				75.9463	80.5304	76.6316	29.0969		56.3839	11	3.9	12.7	0.6		5.3	8.69727	3.76143	10.4492	0.683049	0	5.72308
F0VB12	BN1204_039090	F0VB12	F0VB12	BN1204_039090	Neospora caninum (strain Liverpool)	Ubiquitin-like domain-containing protein	2.88224e-22	0	35171.76	68	20.1	76.5	16.9	14.6	25.7	3	3				130.651	74.0908	163.796	80.0884	66.8453	81.2274	68	20.1	76.5	16.9	14.6	25.7	53.7649	19.3859	62.9418	19.2392	16.4104	27.7515
F0VB13	BN1204_039100	F0VB13	F0VB13	BN1204_039100	Neospora caninum (strain Liverpool)	Tubulin beta chain	1.07261e-23	0	50073.28	517.7	179.1	468.3	99.6	68.2	107.9	3	3				2240.96	1132.78	1758.15	779.833	510.736	641.107	517.7	179.1	468.3	99.6	68.2	107.9	409.325	172.737	385.303	113.386	76.657	116.513
F0VB19	BN1204_039160	F0VB19	F0VB19	BN1204_039160	Neospora caninum (strain Liverpool)	Cyclin, N-terminal domain-containing protein,putative	9.38307e-06	0.000263644	24877.42	4.9	NaN	7.9	NaN	5.7	3.9	2	2				63.6523		27.786		37.8485	26.3497	4.9		7.9		5.7	3.9	3.87424	0	6.49988	0	6.40681	4.21132
F0VB43	BN1204_039400	F0VB43	F0VB43	BN1204_039400	Neospora caninum (strain Liverpool)	Acetyl-coenzyme A synthetase	3.40314e-35	0	78641.72	91.5	27.7	73.4	40.2	29.9	53.1	3	3				259.3	146.998	273.002	216.489	239.483	238.754	91.5	27.7	73.4	40.2	29.9	53.1	72.3454	26.7158	60.3913	45.7643	33.6077	57.3388
F0VB44	BN1204_039410	F0VB44	F0VB44	BN1204_039410	Neospora caninum (strain Liverpool)	Uncharacterized protein	5.91505e-12	0	70696.39	3.6	0.4	3.5	0.7	0.9	NaN	3	2				25.7194	15.3877	31.6642	27.6399	35.195		3.6	0.4	3.5	0.7	0.9		2.84638	0.385788	2.87969	0.79689	1.0116	0
F0VB60	BN1204_044590	F0VB60	F0VB60	BN1204_044590	Neospora caninum (strain Liverpool)	Putative U1 small nuclear ribonucleoprotein	3.36753e-26	0	23761.62	12.8	4.3	14.1	3	3.5	10.9	3	3				37.5274	53.8918	30.9181	38.2334	44.4991	42.4689	12.8	4.3	14.1	3	3.5	10.9	10.1205	4.14722	11.601	3.41524	3.93401	11.7701
F0VB61	BN1204_044600	F0VB61	F0VB61	BN1204_044600	Neospora caninum (strain Liverpool)	Cytochrome c oxidase subunit 6B	1.86133e-11	0	12457.95	16.6	7.1	17.2	4.1	NaN	4.6	3	2				35.9708	28.9247	36.9652	17.1747		15.7906	16.6	7.1	17.2	4.1		4.6	13.125	6.84774	14.1516	4.6675	0	4.9672
F0VB85	BN1204_044820	F0VB85	F0VB85	BN1204_044820	Neospora caninum (strain Liverpool)	DUF6827 domain-containing protein	3.78369e-28	0	29609.65	26	7.1	23.9	18	13.2	12.5	3	3				84.94	62.35	64.4286	57.1538	64.5901	58.0924	26	7.1	23.9	18	13.2	12.5	20.5572	6.84774	19.6642	20.4915	14.8368	13.4978
F0VB90	BN1204_039490	F0VB90	F0VB90	BN1204_039490	Neospora caninum (strain Liverpool)	Lysine decarboxylase, putative	3.69899e-09	0	40510.01	6.9	7.2	5.3	NaN	NaN	NaN	3	0	CTR	CTR		52.7293	55.7869	38.6477				6.9	7.2	5.3				5.45556	6.94419	4.36068	0	0	0
F0VBA6	BN1204_039650	F0VBA6	F0VBA6	BN1204_039650	Neospora caninum (strain Liverpool)	Genome sequencing data, contig C317, related	1.04658e-12	0	47171.37	8	4.4	7.7	6	7.4	7.7	3	3				77.1249	36.1892	75.6575	57.2111	70.3942	52.6236	8	4.4	7.7	6	7.4	7.7	6.32529	4.24367	6.33532	6.83049	8.31762	8.31466
F0VBB6	BN1204_039750	F0VBB6	F0VBB6	BN1204_039750	Neospora caninum (strain Liverpool)	RNA-binding domain containing protein	6.96872e-28	0	52277.46	31.8	16.2	39.3	10.4	6.9	14.7	3	3				164.334	153.79	185.625	74.2918	41.2814	102.808	31.8	16.2	39.3	10.4	6.9	14.7	25.143	15.6244	32.3348	11.8395	7.75562	15.8734
F0VBB8	BN1204_039770	F0VBB8	F0VBB8	BN1204_039770	Neospora caninum (strain Liverpool)	Glutaredoxin domain-containing protein	7.77032e-09	0	34705.71	5.8	NaN	5.3	0.1	NaN	0.2	2	1				7.88626		7.16396			3.83417	5.8		5.3	0.1		0.2	4.58583	0	4.36068	0.113841	0	0.215965
F0VBC3	BN1204_039820	F0VBC3	F0VBC3	BN1204_039820	Neospora caninum (strain Liverpool)	Phosphotransferase	1.728e-36	0	51559.74	152.7	62.8	166.6	63.9	62	72.5	3	3				235.206	147.644	250.469	158.745	162.892	180.821	152.7	62.8	166.6	63.9	62	72.5	120.734	60.5687	137.073	72.7447	69.6882	78.2874
F0VBC7	BN1204_039860	F0VBC7	F0VBC7	BN1204_039860	Neospora caninum (strain Liverpool)	Pre-mRNA splicing factor, putative	2.05434e-11	0	67785.55	1.7	0.2	1.7	NaN	NaN	0.6	3	1				36.0048	8.11277	38.2008			22.6929	1.7	0.2	1.7			0.6	1.34412	0.192894	1.39871	0	0	0.647896
F0VBD1	BN1204_039900	F0VBD1	F0VBD1	BN1204_039900	Neospora caninum (strain Liverpool)	Transmembrane protein	4.35348e-22	0	13453.67	19.5	6.5	15.3	2.6	5.9	3.2	3	3				70.0205	45.821	45.4798	18.3012	41.1763	22.6052	19.5	6.5	15.3	2.6	5.9	3.2	15.4179	6.26906	12.5884	2.95988	6.63162	3.45544
F0VBD5	BN1204_039940	F0VBD5	F0VBD5	BN1204_039940	Neospora caninum (strain Liverpool)	Mitogen-activated protein kinase 7	1.56581e-24	0	44543.08	47.5	20	49.4	8.9	5.5	21	3	3				71.8382	51.1629	73.2159	47.4997	73.3071	62.367	47.5	20	49.4	8.9	5.5	21	37.5564	19.2894	40.6448	10.1319	6.18201	22.6764
F0VBE5	BN1204_040040	F0VBE5	F0VBE5	BN1204_040040	Neospora caninum (strain Liverpool)	GrpE protein homolog, related	1.03083e-21	0	38641.11	10.2	NaN	11.4	10.1	11.4	17	2	3				105.906		110.464	51.478	62.0939	177.618	10.2		11.4	10.1	11.4	17	8.06474	0	9.37957	11.498	12.8136	18.357
F0VBI5	BN1204_040440	F0VBI5	F0VBI5	BN1204_040440	Neospora caninum (strain Liverpool)	Transmembrane protein	1.71568e-30	0	95819.89	25	10.8	21.7	9.1	4.7	8.5	3	3				117.975	88.1828	117.994	91.8525	98.7485	99.2584	25	10.8	21.7	9.1	4.7	8.5	19.7665	10.4163	17.8541	10.3596	5.28281	9.17852
F0VBJ6	BN1204_040540	F0VBJ6	F0VBJ6	BN1204_040540	Neospora caninum (strain Liverpool)	Heterogeneous nuclear ribonucleoprotein A3 homolog 2	8.66445e-43	0	45129.52	111	56.9	113	35.7	32.6	45.8	3	3				288.118	171.359	295.051	132.403	110.706	188.772	111	56.9	113	35.7	32.6	45.8	87.7633	54.8784	92.9729	40.6414	36.6425	49.456
F0VBK2	BN1204_040600	F0VBK2	F0VBK2	BN1204_040600	Neospora caninum (strain Liverpool)	Signal recognition particle receptor subunit beta	6.42805e-20	0	36692.53	9.5	7.6	12	13.1	12.6	12.9	3	3				60.2505	60.1738	73.2183	103.488	104.671	120.26	9.5	7.6	12	13.1	12.6	12.9	7.51128	7.32997	9.87323	14.9132	14.1624	13.9298
F0VBK3	BN1204_040610	F0VBK3	F0VBK3	BN1204_040610	Neospora caninum (strain Liverpool)	Virulent strain associated lipoprotein, related	6.52188e-26	0	264756.82	7	6.2	9.6	0.8	1.3	4.5	3	3				68.7038	53.3718	62.1285	35.5605	37.808	33.135	7	6.2	9.6	0.8	1.3	4.5	5.53462	5.97972	7.89858	0.910732	1.4612	4.85922
F0VBM7	BN1204_040860	F0VBM7	F0VBM7	BN1204_040860	Neospora caninum (strain Liverpool)	tryptophan--tRNA ligase	8.01913e-28	0	67849.58	312.4	165.9	340.9	127.5	113.1	126.9	3	3				689.945	474.505	785.424	378.861	428.468	418.85	312.4	165.9	340.9	127.5	113.1	126.9	247.002	160.006	280.482	145.148	127.125	137.03
F0VBM9	BN1204_040880	F0VBM9	F0VBM9	BN1204_040880	Neospora caninum (strain Liverpool)	Hsp90, related	7.22221e-26	0	81765.03	489.3	337.9	541	168.9	174.3	189	3	3				2149.29	1716.16	2649.18	1098.97	1208.63	1231.62	489.3	337.9	541	168.9	174.3	189	386.87	325.895	445.118	192.278	195.914	204.087
F0VBN8	BN1204_040970	F0VBN8	F0VBN8	BN1204_040970	Neospora caninum (strain Liverpool)	Malate:quinone oxidoreductase, putative	2.25939e-25	0	60439.51	71.9	41.4	73.7	40.2	34.9	56.6	3	3				240.77	174.865	267.293	200.866	216.303	256.142	71.9	41.4	73.7	40.2	34.9	56.6	56.8485	39.9291	60.6381	45.7643	39.2277	61.1182
F0VBP1	BN1204_041000	F0VBP1	F0VBP1	BN1204_041000	Neospora caninum (strain Liverpool)	Ribosomal RNA small subunit methyltransferase F (RRNA(Cytosine-C)), related	1.67464e-07	0	87607.75	3.8	1.3	3.1	1.7	NaN	1.6	3	2				46.4932	41.2454	51.2988	54.6698		41.185	3.8	1.3	3.1	1.7		1.6	3.00451	1.25381	2.55058	1.93531	0	1.72772
F0VBQ1	BN1204_041100	F0VBQ1	F0VBQ1	BN1204_041100	Neospora caninum (strain Liverpool)	Novel protein (Zgc:66430), related	1.55697e-17	0	31865.08	146.6	97.7	89.9	72.5	100.1	72.1	3	3				49.1176	36.3557	46.0631	51.3875	61.8172	45.8198	146.6	97.7	89.9	72.5	100.1	72.1	115.911	94.2288	73.9669	82.5351	112.513	77.8555
F0VBQ9	BN1204_041180	F0VBQ9	F0VBQ9	BN1204_041180	Neospora caninum (strain Liverpool)	60S ribosomal protein L10, related	2.39631e-20	0	24757.86	318.4	225.8	277.4	81.3	57.8	136.6	3	3				784.316	522.599	910.541	354.048	251.68	591.188	318.4	225.8	277.4	81.3	57.8	136.6	251.746	217.777	228.236	92.5531	64.9673	147.504
F0VBR2	BN1204_041210	F0VBR2	F0VBR2	BN1204_041210	Neospora caninum (strain Liverpool)	Putative Ubiquinol-cytochrome c reductase complex 14 kDa protein	3.10771e-18	0	26905.87	59.7	27.6	72.1	16.4	3.3	23.3	3	3				102.274	65.1092	92.1496	60.8132	83.7456	60.3324	59.7	27.6	72.1	16.4	3.3	23.3	47.2024	26.6194	59.3217	18.67	3.70921	25.16
F0VBR5	BN1204_041240	F0VBR5	F0VBR5	BN1204_041240	Neospora caninum (strain Liverpool)	NADH:ubiquinone reductase (non-electrogenic)	3.96821e-12	0	70931.13	8.7	3.2	12.4	2.6	NaN	9.1	3	2				92.3928	67.0702	77.7913	118.574		119.035	8.7	3.2	12.4	2.6		9.1	6.87875	3.08631	10.2023	2.95988	0	9.82642
F0VBR8	BN1204_041270	F0VBR8	F0VBR8	BN1204_041270	Neospora caninum (strain Liverpool)	RuvB-like helicase	1.43639e-21	0	55706.66	9.2	7.4	10.8	5.8	7.4	4.6	3	3				101.229	135.7	146.978	156.714	200.725	125.003	9.2	7.4	10.8	5.8	7.4	4.6	7.27408	7.13708	8.88591	6.60281	8.31762	4.9672
F0VBV5	BN1204_041640	F0VBV5	F0VBV5	BN1204_041640	Neospora caninum (strain Liverpool)	Uncharacterized protein	3.22561e-25	0	36213.4	17.4	7.9	12.5	2.7	NaN	1.1	3	2				91.414	67.3793	93.2389	18.9796		19.8912	17.4	7.9	12.5	2.7		1.1	13.7575	7.61932	10.2846	3.07372	0	1.18781
F0VBV6	BN1204_041650	F0VBV6	F0VBV6	BN1204_041650	Neospora caninum (strain Liverpool)	methionine--tRNA ligase	1.90515e-29	0	107003.56	40.2	26.6	46.7	22.8	16.5	22.6	3	3				130.324	141.69	167.461	126.053	116.449	134.498	40.2	26.6	46.7	22.8	16.5	22.6	31.7846	25.6549	38.4233	25.9559	18.546	24.4041
F0VBW5	BN1204_041740	F0VBW5	F0VBW5	BN1204_041740	Neospora caninum (strain Liverpool)	Transmembrane protein	7.1889e-24	0	102819.05	132.7	52.5	126	73.1	80.5	86.3	3	3				288.4	143.056	288.686	226.319	268.389	220.07	132.7	52.5	126	73.1	80.5	86.3	104.921	50.6347	103.669	83.2181	90.4822	93.189
F0VBW9	BN1204_041780	F0VBW9	F0VBW9	BN1204_041780	Neospora caninum (strain Liverpool)	Lsu ribosomal protein L19E, related	3.13467e-19	0	22130.32	238.2	173.7	291.8	94.7	90.8	116.7	3	3				269.612	251.533	431.909	138.935	147.049	188.628	238.2	173.7	291.8	94.7	90.8	116.7	188.335	167.529	240.084	107.808	102.059	126.016
F0VBX0	BN1204_041790	F0VBX0	F0VBX0	BN1204_041790	Neospora caninum (strain Liverpool)	Uncharacterized protein	3.3791e-23	0	98355.57	12.2	6.7	16.2	4	3.9	6.2	3	3				83.639	47.5225	69.6568	44.9822	61.38	79.1913	12.2	6.7	16.2	4	3.9	6.2	9.64606	6.46195	13.3289	4.55366	4.38361	6.69492
F0VBX6	BN1204_041850	F0VBX6	F0VBX6	BN1204_041850	Neospora caninum (strain Liverpool)	Hsp20/alpha crystallin domain-containing protein,putative	1.71713e-21	0	29700.4	156.2	68.1	132.2	35.9	36.2	80.5	3	3				387.232	204.518	409.233	158.086	192.442	290.054	156.2	68.1	132.2	35.9	36.2	80.5	123.501	65.6804	108.77	40.8691	40.6889	86.926
F0VBY1	BN1204_041900	F0VBY1	F0VBY1	BN1204_041900	Neospora caninum (strain Liverpool)	phosphoenolpyruvate carboxykinase (ATP)	1.13817e-22	0	64258.95	113.9	61.3	145.4	50.5	36.2	57.8	3	3				458.781	259.535	522.609	245.255	270.339	332.039	113.9	61.3	145.4	50.5	36.2	57.8	90.0562	59.122	119.631	57.4899	40.6889	62.414
F0VBY5	BN1204_041940	F0VBY5	F0VBY5	BN1204_041940	Neospora caninum (strain Liverpool)	Glyceraldehyde-3-phosphate dehydrogenase	2.64835e-28	0	36476	1026.2	589	1263.6	689.2	610	691.8	3	3				1094.29	810.614	1444.76	868.608	797.472	892.134	1026.2	589	1263.6	689.2	610	691.8	811.376	568.073	1039.65	784.595	685.642	747.024
F0VBZ3	BN1204_042020	F0VBZ3	F0VBZ3	BN1204_042020	Neospora caninum (strain Liverpool)	AP-1 complex subunit mu-1	1.97939e-17	0	48936.56	8.4	2.9	6.1	NaN	NaN	NaN	3	0	CTR	CTR		60.203	33.5196	96.3616				8.4	2.9	6.1				6.64155	2.79696	5.01889	0	0	0
F0VBZ6	BN1204_042050	F0VBZ6	F0VBZ6	BN1204_042050	Neospora caninum (strain Liverpool)	Transmembrane emp24 domain-containing protein 10	7.66346e-09	0	25852.17	6.4	3.8	6.1	5.5	4.2	1.8	3	3				34.8926	20.7531	32.0687	30.2216	35.0003	15.4914	6.4	3.8	6.1	5.5	4.2	1.8	5.06023	3.66499	5.01889	6.26128	4.72081	1.94369
F0VBZ8	BN1204_042070	F0VBZ8	F0VBZ8	BN1204_042070	Neospora caninum (strain Liverpool)	Eukaryotic translation initiation factor 3 subunit I	8.30863e-29	0	37397.24	79.4	67.1	109.6	40.1	36	52.4	3	3				148.583	216.057	220.707	134.63	161.276	183.632	79.4	67.1	109.6	40.1	36	52.4	62.7785	64.716	90.1755	45.6504	40.4641	56.5829
F0VC02	BN1204_042110	F0VC02	F0VC02	BN1204_042110	Neospora caninum (strain Liverpool)	Transmembrane protein	1.25856e-10	0	152850.98	1	NaN	2.1	NaN	NaN	0.9	2	1				40.2607		49.0608			47.8451	1		2.1			0.9	0.790661	0	1.72782	0	0	0.971844
F0VC19	BN1204_042265	F0VC19	F0VC19	BN1204_042265	Neospora caninum (strain Liverpool)	Phenylalanyl-tRNA synthetase alpha chain	7.37995e-17	0	54595.72	6.2	NaN	7.6	NaN	NaN	NaN	2	0	CTR			66.0987		71.8793				6.2		7.6				4.9021	0	6.25305	0	0	0
F0VC36	BN1204_042370	F0VC36	F0VC36	BN1204_042370	Neospora caninum (strain Liverpool)	Proteasome subunit beta type-1	2.94056e-23	0	26965.69	33	10.1	44.3	3.2	2.1	8.5	3	3				164.904	71.7665	188.054	42.1114	27.2765	62.5892	33	10.1	44.3	3.2	2.1	8.5	26.0918	9.74115	36.4487	3.64293	2.36041	9.17852
F0VC38	BN1204_042390	F0VC38	F0VC38	BN1204_042390	Neospora caninum (strain Liverpool)	Transmembrane protein	3.01663e-30	0	27392.32	12.5	11.2	30.5	29.6	34.6	40.4	3	3				114.922	95.831	202.041	186.207	134.063	259.046	12.5	11.2	30.5	29.6	34.6	40.4	9.88326	10.8021	25.0945	33.6971	38.8905	43.625
F0VC40	BN1204_042410	F0VC40	F0VC40	BN1204_042410	Neospora caninum (strain Liverpool)	Putative sortilin	1.94849e-28	0	104580.28	52.9	26.4	53.9	30.1	21.7	36.7	3	3				125.642	101.056	144.786	129.503	133.486	145.923	52.9	26.4	53.9	30.1	21.7	36.7	41.8259	25.462	44.3473	34.2663	24.3909	39.6296
F0VC44	BN1204_042450	F0VC44	F0VC44	BN1204_042450	Neospora caninum (strain Liverpool)	Opine dehydrogenase, putative	9.2266e-32	0	47806.5	149.6	96.2	169.7	45.4	42.3	50.7	3	3				297.093	197.317	300.215	138.727	120.731	139.403	149.6	96.2	169.7	45.4	42.3	50.7	118.283	92.782	139.624	51.684	47.5453	54.7472
F0VC49	BN1204_042500	F0VC49	F0VC49	BN1204_042500	Neospora caninum (strain Liverpool)	Ubiquitin-like 1-activating enzyme E1A	1.79065e-28	0	121223.64	66	27.5	74.5	14.2	11.7	18.1	3	3				267.227	161.895	315.518	162.679	152.589	190.953	66	27.5	74.5	14.2	11.7	18.1	52.1836	26.5229	61.2963	16.1655	13.1508	19.5449
F0VC50	BN1204_042510	F0VC50	F0VC50	BN1204_042510	Neospora caninum (strain Liverpool)	Uncharacterized protein	4.13282e-26	0	33685.69	9.6	1	13.1	5.6	12.8	7.1	3	3				36.5612	33.4069	54.1939	40.9352	84.8123	62.948	9.6	1	13.1	5.6	12.8	7.1	7.59034	0.96447	10.7783	6.37512	14.3872	7.66677
F0VC53	BN1204_042540	F0VC53	F0VC53	BN1204_042540	Neospora caninum (strain Liverpool)	PBS lyase HEAT-like repeat domain-containing protein, putative	1.9284e-25	0	49184.17	25	10.2	23.7	8.4	3.4	4.6	3	3				71.913	45.7083	59.2542	31.4307	31.8995	34.5817	25	10.2	23.7	8.4	3.4	4.6	19.7665	9.8376	19.4996	9.56268	3.82161	4.9672
F0VC64	BN1204_042650	F0VC64	F0VC64	BN1204_042650	Neospora caninum (strain Liverpool)	Gg11844, related	6.61974e-32	0	49454.18	147.8	60	150.2	40.3	30.9	53.9	3	3				204.267	102.33	201.314	93.3331	65.0101	96.1429	147.8	60	150.2	40.3	30.9	53.9	116.86	57.8682	123.58	45.8781	34.7317	58.2026
F0VC65	BN1204_042660	F0VC65	F0VC65	BN1204_042660	Neospora caninum (strain Liverpool)	Probable cytosol aminopeptidase, related	1.21524e-32	0	59785.76	125	36.8	123.8	28.1	32.4	23.4	3	3				102.403	55.6016	103.267	56.3904	63.128	51.8361	125	36.8	123.8	28.1	32.4	23.4	98.8326	35.4925	101.859	31.9895	36.4177	25.2679
F0VC67	BN1204_042680	F0VC67	F0VC67	BN1204_042680	Neospora caninum (strain Liverpool)	Transmembrane protein	2.01664e-28	0	36845.34	36.5	2.1	16.7	10.5	5.3	12.2	3	3				126.891	42.0582	128.985	97.8403	104.428	240.592	36.5	2.1	16.7	10.5	5.3	12.2	28.8591	2.02539	13.7402	11.9534	5.95721	13.1739
F0VC68	BN1204_042690	F0VC68	F0VC68	BN1204_042690	Neospora caninum (strain Liverpool)	Putative vacuolar proton-translocating ATPase subunit	7.11115e-11	0	120661.98	1.1	1.2	1.6	1.3	NaN	1.5	3	2				39.441	33.8564	30.4878	35.9067		40.8854	1.1	1.2	1.6	1.3		1.5	0.869727	1.15736	1.31643	1.47994	0	1.61974
F0VC70	BN1204_042710	F0VC70	F0VC70	BN1204_042710	Neospora caninum (strain Liverpool)	Peptidase S1, chymotrypsin:PDZ/DHR/GLGF domain (Precursor), related	0.000196067	0.000898242	102960.48	1.4	NaN	4.4	1.8	NaN	NaN	2	1				66.1657		84.9389	84.0613			1.4		4.4	1.8			1.10692	0	3.62018	2.04915	0	0
F0VC71	BN1204_042720	F0VC71	F0VC71	BN1204_042720	Neospora caninum (strain Liverpool)	WD40 repeat-containing protein SMU1	2.27372e-08	0	58104.37	6.2	6.9	7.3	3.2	1.1	3.9	3	3				87.9266	43.5597	56.0323	51.143	54.1602	69.4996	6.2	6.9	7.3	3.2	1.1	3.9	4.9021	6.65485	6.00622	3.64293	1.2364	4.21132
F0VC78	BN1204_042790	F0VC78	F0VC78	BN1204_042790	Neospora caninum (strain Liverpool)	2OG-Fe(II) oxygenase family protein, putative	6.50035e-15	0	97675.98	NaN	NaN	0.5	1.6	0.9	2.2	1	3						14.9259	47.9813	37.5454	69.6997			0.5	1.6	0.9	2.2	0	0	0.411385	1.82146	1.0116	2.37562
F0VC81	BN1204_042820	F0VC81	F0VC81	BN1204_042820	Neospora caninum (strain Liverpool)	Clathrin heavy chain	1.89545e-38	0	194652.77	87.3	42	87	25.5	26.8	38.3	3	3				516.218	289.452	541.647	261.921	272.982	325.627	87.3	42	87	25.5	26.8	38.3	69.0247	40.5078	71.5809	29.0296	30.1233	41.3573
F0VC97	BN1204_042980	F0VC97	F0VC97	BN1204_042980	Neospora caninum (strain Liverpool)	CCR4-Not complex component, Not1 protein	1.43653e-06	0	273851.95	1	0.5	1.6	0.5	NaN	0.6	3	2				45.117	22.7895	50.0662	29.8083		25.7118	1	0.5	1.6	0.5		0.6	0.790661	0.482235	1.31643	0.569207	0	0.647896
F0VCA1	BN1204_043020	F0VCA1	F0VCA1	BN1204_043020	Neospora caninum (strain Liverpool)	Vacuolar protein sorting-associated protein 13	2.15059e-16	0	577848.21	1	0.5	1	0.4	0.7	0.1	3	3				73.997	121.649	72.3432	111.24	190.77	42.2453	1	0.5	1	0.4	0.7	0.1	0.790661	0.482235	0.822769	0.455366	0.786802	0.107983
F0VCA5	BN1204_043070	F0VCA5	F0VCA5	BN1204_043070	Neospora caninum (strain Liverpool)	THO complex subunit 4	3.04184e-26	0	27152.94	6.2	0.4	7.3	2.1	2.1	1.2	3	3				32.1669	14.5159	25.7521	74.9281	74.6508	42.1408	6.2	0.4	7.3	2.1	2.1	1.2	4.9021	0.385788	6.00622	2.39067	2.36041	1.29579
F0VCA9	BN1204_043110	F0VCA9	F0VCA9	BN1204_043110	Neospora caninum (strain Liverpool)	Interferon gamma-inducible protein 30, putative	4.35874e-27	0	42069.53	91.5	38	111.7	54.2	44.7	63	3	3				311.116	166.944	342.895	259.688	280.54	282.695	91.5	38	111.7	54.2	44.7	63	72.3454	36.6499	91.9033	61.7021	50.2429	68.0291
F0VCB6	BN1204_043180	F0VCB6	F0VCB6	BN1204_043180	Neospora caninum (strain Liverpool)	Protein transport protein SEC23	1.05793e-36	0	88004.14	34.4	10.1	33.8	6.4	6.6	11.2	3	3				162.617	122.302	216.936	106.174	109.5	132.813	34.4	10.1	33.8	6.4	6.6	11.2	27.1987	9.74115	27.8096	7.28585	7.41842	12.0941
F0VCC5	BN1204_043270	F0VCC5	F0VCC5	BN1204_043270	Neospora caninum (strain Liverpool)	Microneme protein MIC1, putative	5.47304e-31	0	49158.54	307.9	117.6	398.1	123.2	87.9	109.3	3	3				642.594	309.433	670.433	291.904	210.694	247.806	307.9	117.6	398.1	123.2	87.9	109.3	243.444	113.422	327.544	140.253	98.7998	118.025
F0VCC8	BN1204_043300	F0VCC8	F0VCC8	BN1204_043300	Neospora caninum (strain Liverpool)	Nucleolar phosphoprotein nucleolin, putative	2.34694e-26	0	73763.55	41.2	7.7	37.3	5.2	4.1	9	3	3				123.994	66.9178	120.267	48.8499	89.9523	85.0351	41.2	7.7	37.3	5.2	4.1	9	32.5752	7.42642	30.6893	5.91976	4.60841	9.71844
F0VCD0	BN1204_043320	F0VCD0	F0VCD0	BN1204_043320	Neospora caninum (strain Liverpool)	RNA recognition motif (RRM)-containing protein,related	4.51218e-19	0	57361.43	9.7	0.6	14.3	0.4	0.3	0.1	3	3				26.3049	19.5644	19.6247	9.31663	10.2455	6.96217	9.7	0.6	14.3	0.4	0.3	0.1	7.66941	0.578682	11.7656	0.455366	0.337201	0.107983
F0VCD3	BN1204_038320	F0VCD3	F0VCD3	BN1204_038320	Neospora caninum (strain Liverpool)	PAN domain-containing protein	9.50963e-32	0	119114.75	30.6	9.9	24.1	0.1	0.8	0.7	3	3				168.631	77.9946	137.775	22.0572	15.4506	13.6421	30.6	9.9	24.1	0.1	0.8	0.7	24.1942	9.54826	19.8287	0.113841	0.899202	0.755878
F0VCD4	BN1204_038330	F0VCD4	F0VCD4	BN1204_038330	Neospora caninum (strain Liverpool)	Adenylosuccinate synthetase	1.0585e-31	0	52455.9	17.5	10	14.2	14.1	24.3	22.2	3	3				69.2597	71.878	72.1107	58.5734	98.6084	83.0038	17.5	10	14.2	14.1	24.3	22.2	13.8366	9.6447	11.6833	16.0516	27.3133	23.9721
F0VCE0	BN1204_038390	F0VCE0	F0VCE0	BN1204_038390	Neospora caninum (strain Liverpool)	Glutaredoxin-1	5.88964e-21	0	12253.99	132.3	56.8	163.5	55.4	12.5	38.1	3	3				144.392	98.1277	205.316	84.6283	62.1009	100.71	132.3	56.8	163.5	55.4	12.5	38.1	104.604	54.7819	134.523	63.0682	14.05	41.1414
F0VCE1	BN1204_038400	F0VCE1	F0VCE1	BN1204_038400	Neospora caninum (strain Liverpool)	Methionine aminopeptidase, related	1.92262e-28	0	43776.14	223.5	129.8	288.8	92	75.3	103.3	3	3				319.397	255.462	431.224	192.891	161.541	227.024	223.5	129.8	288.8	92	75.3	103.3	176.713	125.188	237.616	104.734	84.6374	111.546
F0VCE2	BN1204_038410	F0VCE2	F0VCE2	BN1204_038410	Neospora caninum (strain Liverpool)	Predicted hydrolases or acyltransferases,related	8.38173e-26	0	34455.64	56.8	16.8	94.2	4.5	5.3	22.9	3	3				121.965	66.6071	101.27	38.4409	68.8675	94.7405	56.8	16.8	94.2	4.5	5.3	22.9	44.9095	16.2031	77.5049	5.12287	5.95721	24.728
F0VCF0	BN1204_043400	F0VCF0	F0VCF0	BN1204_043400	Neospora caninum (strain Liverpool)	Proteasome subunit p58, related	5.40307e-22	0	61538.34	17.2	4.3	17	2.3	2.8	5.5	3	3				71.6996	60.7676	98.4677	62.4393	75.8481	72.0856	17.2	4.3	17	2.3	2.8	5.5	13.5994	4.14722	13.9871	2.61835	3.14721	5.93904
F0VCH9	BN1204_043670	F0VCH9	F0VCH9	BN1204_043670	Neospora caninum (strain Liverpool)	High mobility group protein, related	2.45297e-14	0	10681.64	853.7	389.8	765.6	246.4	229	234.7	3	3				574.197	365.564	306.251	198.432	184.372	188.957	853.7	389.8	765.6	246.4	229	234.7	674.987	375.951	629.912	280.505	257.397	253.435
F0VCJ2	BN1204_014750	F0VCJ2	F0VCJ2	BN1204_014750	Neospora caninum (strain Liverpool)	Trimethylguanosine synthase	8.70389e-22	0	175527.61	2	0.7	5.8	0.9	0.6	3.1	3	3				90.5523	75.2099	127.877	106.361	72.9227	84.4789	2	0.7	5.8	0.9	0.6	3.1	1.58132	0.675129	4.77206	1.02457	0.674402	3.34746
F0VCJ3	BN1204_014760	F0VCJ3	F0VCJ3	BN1204_014760	Neospora caninum (strain Liverpool)	CHCH domain-containing protein	5.4057e-27	0	18610.06	85	22.4	52.3	42.5	30.3	50.3	3	3				145.068	63.5754	110.541	109.485	88.9822	141.646	85	22.4	52.3	42.5	30.3	50.3	67.2062	21.6041	43.0308	48.3826	34.0573	54.3153
F0VCL1	BN1204_014950	F0VCL1	F0VCL1	BN1204_014950	Neospora caninum (strain Liverpool)	Putative trans-2,3-enoyl-CoA reductase	6.67082e-23	0	34925.01	33.5	20.1	43.5	18.8	9.9	27.7	3	3				153.218	133.662	186.039	99.3489	64.5642	136.344	33.5	20.1	43.5	18.8	9.9	27.7	26.4871	19.3859	35.7905	21.4022	11.1276	29.9112
F0VCL6	BN1204_015000	F0VCL6	F0VCL6	BN1204_015000	Neospora caninum (strain Liverpool)	RING-type E3 ubiquitin transferase	3.16272e-19	0	67887.46	4.8	NaN	3.1	NaN	NaN	0.8	2	1				45.5792		39.2724			19.8043	4.8		3.1			0.8	3.79517	0	2.55058	0	0	0.863861
F0VCL7	BN1204_015010	F0VCL7	F0VCL7	BN1204_015010	Neospora caninum (strain Liverpool)	S1/P1 nuclease	6.87837e-25	0	69810.69	26.8	6.5	34.8	14.3	12.1	16.2	3	3				97.6849	58.3548	80.91	77.4973	72.0267	86.6807	26.8	6.5	34.8	14.3	12.1	16.2	21.1897	6.26906	28.6324	16.2793	13.6004	17.4932
F0VCN3	BN1204_015160	F0VCN3	F0VCN3	BN1204_015160	Neospora caninum (strain Liverpool)	60S ribosomal protein L9	2.12558e-16	0	21463.12	59.7	38.9	72.5	26.1	17.6	24.3	3	3				69.8948	81.1494	77.0606	77.6498	107.492	60.5309	59.7	38.9	72.5	26.1	17.6	24.3	47.2024	37.5179	59.6508	29.7126	19.7824	26.2398
F0VCN5	BN1204_015180	F0VCN5	F0VCN5	BN1204_015180	Neospora caninum (strain Liverpool)	ATP synthase, related	1.58753e-16	0	27404.69	27.9	10.5	27.3	19.3	17.1	21.5	3	3				66.6756	37.063	90.3369	78.2196	60.3656	70.8865	27.9	10.5	27.3	19.3	17.1	21.5	22.0594	10.1269	22.4616	21.9714	19.2204	23.2163
F0VCN7	BN1204_015200	F0VCN7	F0VCN7	BN1204_015200	Neospora caninum (strain Liverpool)	Pyruvate kinase	5.01899e-32	0	57617.73	315.4	174.2	350.4	97.2	87.4	117.3	3	3				769.26	465.099	806.607	291.666	318.717	346.664	315.4	174.2	350.4	97.2	87.4	117.3	249.374	168.011	288.298	110.654	98.2378	126.664
F0VCN8	BN1204_015210	F0VCN8	F0VCN8	BN1204_015210	Neospora caninum (strain Liverpool)	RNA helicase	2.1779e-27	0	45142.03	72.7	33.1	77.2	32.4	39	42.7	3	3				248.26	126.257	276.179	162.594	197.263	201.058	72.7	33.1	77.2	32.4	39	42.7	57.481	31.924	63.5178	36.8846	43.8361	46.1086
F0VCP7	BN1204_015290	F0VCP7	F0VCP7	BN1204_015290	Neospora caninum (strain Liverpool)	Transmembrane 9 superfamily member	7.79832e-14	0	77266.58	6.3	2.6	4.1	0.5	1.7	2.7	3	3				33.9418	34.2296	24.4797	25.0886	91.2979	54.111	6.3	2.6	4.1	0.5	1.7	2.7	4.98116	2.50762	3.37335	0.569207	1.9108	2.91553
F0VCR0	BN1204_012230	F0VCR0	F0VCR0	BN1204_012230	Neospora caninum (strain Liverpool)	ribose-phosphate diphosphokinase	2.70823e-18	0	60574.97	25.2	6.1	25	22.9	3.5	18.1	3	3				82.8884	41.262	126.873	80.738	35.0643	81.8965	25.2	6.1	25	22.9	3.5	18.1	19.9246	5.88327	20.5692	26.0697	3.93401	19.5449
F0VCS7	BN1204_012400	F0VCS7	F0VCS7	BN1204_012400	Neospora caninum (strain Liverpool)	Articulin family protein, related	1.48888e-30	0	50670.52	94.9	41.8	107	11.8	3	2.7	3	3				160.233	101.76	184.696	39.1926	37.281	40.1107	94.9	41.8	107	11.8	3	2.7	75.0337	40.3149	88.0363	13.4333	3.37201	2.91553
F0VCT8	BN1204_012510	F0VCT8	F0VCT8	BN1204_012510	Neospora caninum (strain Liverpool)	Cofilin/actin-depolymerizing factor homolog 1	5.63191e-24	0	12885.91	764.5	341.4	797.5	104.8	130.8	115	3	3				558.232	313.428	458.476	160.83	204.634	124.316	764.5	341.4	797.5	104.8	130.8	115	604.46	329.27	656.158	119.306	147.02	124.18
F0VCU7	BN1204_012600	F0VCU7	F0VCU7	BN1204_012600	Neospora caninum (strain Liverpool)	UBX domain-containing protein 2B	2.5055e-18	0	26315.14	18.9	5.3	20.7	3	NaN	3	3	2				198.762	84.7036	199.386	47.4521		47.534	18.9	5.3	20.7	3		3	14.9435	5.11169	17.0313	3.41524	0	3.23948
F0VCU8	BN1204_012610	F0VCU8	F0VCU8	BN1204_012610	Neospora caninum (strain Liverpool)	Uncharacterized protein	3.49091e-13	0	63217.55	7.9	1.6	4.4	1.7	0.9	1.5	3	3				79.4583	51.6294	48.921	73.6346	27.909	26.941	7.9	1.6	4.4	1.7	0.9	1.5	6.24622	1.54315	3.62018	1.93531	1.0116	1.61974
F0VCV3	BN1204_012660	F0VCV3	F0VCV3	BN1204_012660	Neospora caninum (strain Liverpool)	Transporter	2.06493e-17	0	82308.61	0.5	NaN	1.3	0.5	0.5	3.6	2	3				15.5603		9.6186	33.8411	4.722	29.851	0.5		1.3	0.5	0.5	3.6	0.39533	0	1.0696	0.569207	0.562001	3.88737
F0VCV8	BN1204_012700	F0VCV8	F0VCV8	BN1204_012700	Neospora caninum (strain Liverpool)	CCT-theta	5.67293e-25	0	59301.6	47.2	27.9	47.6	30.7	29.4	36	3	3				293.679	256.386	273.772	199.914	166.104	228.316	47.2	27.9	47.6	30.7	29.4	36	37.3192	26.9087	39.1638	34.9493	33.0457	38.8737
F0VCX4	BN1204_012830	F0VCX4	F0VCX4	BN1204_012830	Neospora caninum (strain Liverpool)	MORN repeat-containing protein, putative	7.60638e-23	0	48494.9	15.1	3.8	22.8	5	8	16.2	3	3				99.1579	38.5443	122.222	58.6673	62.3021	127.09	15.1	3.8	22.8	5	8	16.2	11.939	3.66499	18.7591	5.69207	8.99202	17.4932
F0VCX7	BN1204_012860	F0VCX7	F0VCX7	BN1204_012860	Neospora caninum (strain Liverpool)	leucine--tRNA ligase	9.44145e-29	0	131081.77	16.4	7.2	25.7	5.2	6.6	6	3	3				73.3256	83.8056	123.842	76.874	107.036	71.697	16.4	7.2	25.7	5.2	6.6	6	12.9668	6.94419	21.1452	5.91976	7.41842	6.47896
F0VCY0	BN1204_012890	F0VCY0	F0VCY0	BN1204_012890	Neospora caninum (strain Liverpool)	Signal peptide, CUB and EGF-like domain-containing protein 3	3.71827e-14	0	781590.46	4.3	1.9	2.7	5.5	2.8	6.1	3	3				737.588	348.537	542.716	852.921	476.511	618.501	4.3	1.9	2.7	5.5	2.8	6.1	3.39984	1.83249	2.22148	6.26128	3.14721	6.58694
F0VD07	BN1204_013150	F0VD07	F0VD07	BN1204_013150	Neospora caninum (strain Liverpool)	Clathrin light chain	6.60644e-34	0	36367.25	42.7	21.6	45.3	2.7	5.3	16.8	3	3				90.0756	72.0142	99.9196	36.2403	45.035	77.2005	42.7	21.6	45.3	2.7	5.3	16.8	33.7612	20.8326	37.2714	3.07372	5.95721	18.1411
F0VD10	BN1204_013180	F0VD10	F0VD10	BN1204_013180	Neospora caninum (strain Liverpool)	GM04207p, related	4.88908e-16	0	81211.92	38.4	17.3	43.6	25.2	20.6	27.3	3	3				299.69	153.889	281.778	234.777	253.254	299.155	38.4	17.3	43.6	25.2	20.6	27.3	30.3614	16.6853	35.8727	28.6881	23.1545	29.4793
F0VD18	BN1204_013260	F0VD18	F0VD18	BN1204_013260	Neospora caninum (strain Liverpool)	SAG-related sequence SRS25	3.0023e-28	0	20404.24	118.3	54.4	70.3	48.9	83.1	54.8	3	3				207.416	124.317	194.127	137.098	182.027	149.663	118.3	54.4	70.3	48.9	83.1	54.8	93.5352	52.4672	57.8407	55.6685	93.4046	59.1745
F0VD24	BN1204_013320	F0VD24	F0VD24	BN1204_013320	Neospora caninum (strain Liverpool)	40S ribosomal protein S15	9.9284e-17	0	17187.16	629	516.8	879.6	145.6	185.9	215.5	3	3				1405.41	1275.52	2217.8	317.23	499.983	566.207	629	516.8	879.6	145.6	185.9	215.5	497.326	498.438	723.708	165.753	208.952	232.703
F0VD28	BN1204_013360	F0VD28	F0VD28	BN1204_013360	Neospora caninum (strain Liverpool)	Plectin, putative	1.14137e-17	0	260354.93	0.8	1	1	1.2	1	0.7	3	3				55.4652	63.1428	66.8572	70.6974	63.399	41.696	0.8	1	1	1.2	1	0.7	0.632529	0.96447	0.822769	1.3661	1.124	0.755878
F0VD30	BN1204_013380	F0VD30	F0VD30	BN1204_013380	Neospora caninum (strain Liverpool)	Sm protein F	1.345e-10	0	10082.46	48.3	19.5	76.8	36.7	24.5	34.9	3	3				133.348	85.5619	154.492	65.0217	112.8	67.762	48.3	19.5	76.8	36.7	24.5	34.9	38.1889	18.8072	63.1887	41.7798	27.5381	37.6859
F0VD33	BN1204_013410	F0VD33	F0VD33	BN1204_013410	Neospora caninum (strain Liverpool)	MmgE/PrpD family domain containing protein,putative	1.94097e-05	0.000392722	43045.8	2.5	NaN	4	NaN	NaN	NaN	2	0	CTR			26.5626		47.9396				2.5		4				1.97665	0	3.29108	0	0	0
F0VD38	BN1204_013460	F0VD38	F0VD38	BN1204_013460	Neospora caninum (strain Liverpool)	Lanthionine synthetase C family protein	7.40313e-20	0	46364.37	13.4	0.4	13.3	NaN	NaN	4.2	3	1				25.3389	39.1738	35.2537			51.6442	13.4	0.4	13.3			4.2	10.5949	0.385788	10.9428	0	0	4.53527
F0VD69	BN1204_013780	F0VD69	F0VD69	BN1204_013780	Neospora caninum (strain Liverpool)	Proteasome subunit alpha type-2-B	3.51078e-36	0	25863.54	50.7	25	35.8	11.7	8.9	30	3	3				101.11	96.5521	105.225	115.177	171.01	106.743	50.7	25	35.8	11.7	8.9	30	40.0865	24.1118	29.4551	13.3195	10.0036	32.3948
F0VD70	BN1204_013790	F0VD70	F0VD70	BN1204_013790	Neospora caninum (strain Liverpool)	Uncharacterized protein	6.2214e-18	0	225431.22	1.4	0.6	1.9	NaN	NaN	1	3	1				52.038	53.3645	78.2554			86.3197	1.4	0.6	1.9			1	1.10692	0.578682	1.56326	0	0	1.07983
F0VD75	BN1204_013840	F0VD75	F0VD75	BN1204_013840	Neospora caninum (strain Liverpool)	SWIRM domain-containing protein	2.63483e-34	0	84741.99	6.1	NaN	6.5	NaN	NaN	1	2	1				66.7048		59.3933			97.6096	6.1		6.5			1	4.82303	0	5.348	0	0	1.07983
F0VD82	BN1204_013910	F0VD82	F0VD82	BN1204_013910	Neospora caninum (strain Liverpool)	Pdcd4-prov protein, related	6.52068e-33	0	57614.24	39.5	12.9	40.7	6.5	6	5.8	3	3				86.9896	67.8974	106.5	43.7194	73.5637	60.1471	39.5	12.9	40.7	6.5	6	5.8	31.2311	12.4417	33.4867	7.3997	6.74402	6.26299
F0VD84	BN1204_013930	F0VD84	F0VD84	BN1204_013930	Neospora caninum (strain Liverpool)	Putative signal recognition particle 19 kDa protein	0.000559731	0.00114752	25599.59	25.3	NaN	24.2	NaN	NaN	NaN	2	0	CTR			86.8782		86.2691				25.3		24.2				20.0037	0	19.911	0	0	0
F0VD85	BN1204_013940	F0VD85	F0VD85	BN1204_013940	Neospora caninum (strain Liverpool)	Heat shock protein 17.4, related	4.55964e-06	0.00013217	30676.17	3	NaN	2.7	NaN	NaN	12.1	2	1				29.6824		26.8962			73.3478	3		2.7			12.1	2.37198	0	2.22148	0	0	13.0659
F0VD86	BN1204_013950	F0VD86	F0VD86	BN1204_013950	Neospora caninum (strain Liverpool)	Zinc finger, c2h2 type domain-containing protein	2.30516e-12	0	30502.04	1.5	5.1	17.7	2.2	2.3	6.9	3	3				14.2001	13.765	18.1214	21.5475	21.8281	20.2969	1.5	5.1	17.7	2.2	2.3	6.9	1.18599	4.9188	14.563	2.50451	2.58521	7.4508
F0VD93	BN1204_014020	F0VD93	F0VD93	BN1204_014020	Neospora caninum (strain Liverpool)	Peroxiredoxin-2E-1, related	1.76403e-17	0	28406.56	123.4	51.8	91.8	19.2	28.2	18.7	3	3				202.77	109.63	119.735	56.2725	84.422	120.11	123.4	51.8	91.8	19.2	28.2	18.7	97.5675	49.9596	75.5302	21.8576	31.6969	20.1928
F0VD95	BN1204_014040	F0VD95	F0VD95	BN1204_014040	Neospora caninum (strain Liverpool)	Uncharacterized protein	1.16299e-24	0	44452.59	28.4	12.9	31.6	NaN	NaN	NaN	3	0	CTR	CTR		105.18	76.6206	107.409				28.4	12.9	31.6				22.4548	12.4417	25.9995	0	0	0
F0VD97	BN1204_014060	F0VD97	F0VD97	BN1204_014060	Neospora caninum (strain Liverpool)	Lysophospholipase, putative	1.2742e-28	0	106065.41	141	57.9	151.7	8.6	5.4	15	3	3				232.655	157.423	206.485	41.7427	57.4279	59.2678	141	57.9	151.7	8.6	5.4	15	111.483	55.8428	124.814	9.79037	6.06961	16.1974
F0VDA6	BN1204_014150	F0VDA6	F0VDA6	BN1204_014150	Neospora caninum (strain Liverpool)	Dense granule protein GRA5	1.5224e-25	0	13601.59	934.9	317.8	867.2	801	588.4	1077.3	3	3				1080.32	415.451	844.631	1306.32	1050.73	1326.35	934.9	317.8	867.2	801	588.4	1077.3	739.189	306.509	713.505	911.87	661.363	1163.3
F0VDC4	BN1204_014330	F0VDC4	F0VDC4	BN1204_014330	Neospora caninum (strain Liverpool)	Prolyl endopeptidase	4.39841e-30	0	83026.16	77.9	42.8	87.8	25.8	23.3	38.5	3	3				169.166	139.901	198.822	119.327	129.18	136.11	77.9	42.8	87.8	25.8	23.3	38.5	61.5925	41.2793	72.2391	29.3711	26.1893	41.5733
F0VDD4	BN1204_014430	F0VDD4	F0VDD4	BN1204_014430	Neospora caninum (strain Liverpool)	Uncharacterized protein	6.43679e-27	0	80491.66	18.4	6.3	16	6.6	5.7	12	3	3				89.5593	45.3131	63.0536	50.0854	47.5228	67.4186	18.4	6.3	16	6.6	5.7	12	14.5482	6.07616	13.1643	7.51354	6.40681	12.9579
F0VDE5	BN1204_014540	F0VDE5	F0VDE5	BN1204_014540	Neospora caninum (strain Liverpool)	peptidylprolyl isomerase	2.34568e-14	0	48859.16	4.1	1.4	4.4	1.6	NaN	2	3	2				31.5489	17.849	30.7045	22.2719		28.9827	4.1	1.4	4.4	1.6		2	3.24171	1.35026	3.62018	1.82146	0	2.15965
F0VDF3	BN1204_014620	F0VDF3	F0VDF3	BN1204_014620	Neospora caninum (strain Liverpool)	Peptidyl-prolyl cis-trans isomerase	5.83975e-17	0	22754.91	13.9	5.4	15.2	2.1	3	8	3	3				44.9034	25.6574	88.6483	26.958	39.06	49.955	13.9	5.4	15.2	2.1	3	8	10.9902	5.20814	12.5061	2.39067	3.37201	8.63861
F0VDF6	BN1204_015410	F0VDF6	F0VDF6	BN1204_015410	Neospora caninum (strain Liverpool)	60S ribosomal protein L23a	3.54553e-18	0	18522.69	214.7	179.8	215.8	56.7	42.4	64.7	3	3				172.901	152.639	273.27	79.5283	64.9056	87.5669	214.7	179.8	215.8	56.7	42.4	64.7	169.755	173.412	177.554	64.5481	47.6577	69.8648
F0VDF8	BN1204_015430	F0VDF8	F0VDF8	BN1204_015430	Neospora caninum (strain Liverpool)	Thioredoxin-like protein	1.35317e-34	0	212238.26	38.2	19.3	34.2	19.4	14	20.9	3	3				443.26	304.011	451.762	296.989	256.187	363.046	38.2	19.3	34.2	19.4	14	20.9	30.2032	18.6143	28.1387	22.0852	15.736	22.5684
F0VDG1	BN1204_015460	F0VDG1	F0VDG1	BN1204_015460	Neospora caninum (strain Liverpool)	Glutaredoxin domain-containing protein	2.48421e-31	0	26395.09	57.2	12.6	53	9	13.1	17.9	3	3				74.3213	71.8116	93.0672	75.5544	73.3667	75.1657	57.2	12.6	53	9	13.1	17.9	45.2258	12.1523	43.6068	10.2457	14.7244	19.3289
F0VDG3	BN1204_015480	F0VDG3	F0VDG3	BN1204_015480	Neospora caninum (strain Liverpool)	Emp24/gp25L/p24 family domain-containing,transmembrane protein	3.06832e-22	0	28316.47	24.2	9.4	25.4	15.6	14.6	24.8	3	3				79.8229	80.7957	99.83	81.3459	90.3701	86.4473	24.2	9.4	25.4	15.6	14.6	24.8	19.134	9.06602	20.8983	17.7593	16.4104	26.7797
F0VDG8	BN1204_015530	F0VDG8	F0VDG8	BN1204_015530	Neospora caninum (strain Liverpool)	Transmembrane protein	3.69488e-05	0.000652061	38715.83	12.5	NaN	8.9	6.1	NaN	NaN	2	1				71.3904		54.125	113.87			12.5		8.9	6.1			9.88326	0	7.32265	6.94433	0	0
F0VDH0	BN1204_015550	F0VDH0	F0VDH0	BN1204_015550	Neospora caninum (strain Liverpool)	26S proteasome non-ATPase regulatory subunit,putative	1.27005e-16	0	47044.32	9	1.1	6.6	2.2	NaN	NaN	3	1				47.1843	16.816	42.2934	21.8559			9	1.1	6.6	2.2			7.11595	1.06092	5.43028	2.50451	0	0
F0VDH7	BN1204_015620	F0VDH7	F0VDH7	BN1204_015620	Neospora caninum (strain Liverpool)	60S ribosomal protein L36	8.97322e-18	0	11465.68	324.5	246	346.5	174	195	285.4	3	3				451.184	352.773	527.658	173.277	218.126	219.898	324.5	246	346.5	174	195	285.4	256.569	237.26	285.09	198.084	219.18	308.182
F0VDK2	BN1204_015870	F0VDK2	F0VDK2	BN1204_015870	Neospora caninum (strain Liverpool)	SRS domain-containing protein	5.76073e-16	0	31329.31	17.1	0.9	4.6	30.9	23.9	32.9	3	3				39.3137	18.8001	23.9631	72.474	60.472	79.1949	17.1	0.9	4.6	30.9	23.9	32.9	13.5203	0.868023	3.78474	35.177	26.8637	35.5263
F0VDK3	BN1204_015880	F0VDK3	F0VDK3	BN1204_015880	Neospora caninum (strain Liverpool)	40S ribosomal protein S7	4.96894e-23	0	22641.8	409	316.3	439	130	102	158.2	3	3				263.374	244.267	348.646	124.881	94.6121	138.365	409	316.3	439	130	102	158.2	323.38	305.062	361.196	147.994	114.648	170.829
F0VDK7	BN1204_015920	F0VDK7	F0VDK7	BN1204_015920	Neospora caninum (strain Liverpool)	Histone H4	2.59703e-27	0	11439.45	3056.4	1278	4221.7	1873.8	1907.9	2260	3	3				3348	1944.91	7138.99	3808.83	3637.46	3911.43	3056.4	1278	4221.7	1873.8	1907.9	2260	2416.58	1232.59	3473.48	2133.16	2144.48	2440.41
F0VDL2	BN1204_015970	F0VDL2	F0VDL2	BN1204_015970	Neospora caninum (strain Liverpool)	ribose-5-phosphate isomerase	2.78482e-19	0	27831.69	19.1	7.6	22.1	9.7	3.3	3.4	3	3				91.09	56.1502	119.343	74.1085	53.0446	54.9992	19.1	7.6	22.1	9.7	3.3	3.4	15.1016	7.32997	18.1832	11.0426	3.70921	3.67141
F0VDL4	BN1204_015990	F0VDL4	F0VDL4	BN1204_015990	Neospora caninum (strain Liverpool)	Ribosomal protein L37	1.17585e-08	0	11100.91	169.8	95.9	179.1	64.8	57.9	72.8	3	3				455.105	238.603	444.957	160.242	124.574	183.316	169.8	95.9	179.1	64.8	57.9	72.8	134.254	92.4927	147.358	73.7693	65.0797	78.6114
F0VDM7	BN1204_016120	F0VDM7	F0VDM7	BN1204_016120	Neospora caninum (strain Liverpool)	Proteasome subunit alpha type	2.85711e-25	0	27978.71	30.3	22.5	51.2	5.4	NaN	4.9	3	2				66.9366	65.2744	97.9134	32.8034		30.2198	30.3	22.5	51.2	5.4		4.9	23.957	21.7006	42.1258	6.14744	0	5.29115
F0VDN0	BN1204_016150	F0VDN0	F0VDN0	BN1204_016150	Neospora caninum (strain Liverpool)	alanine--glyoxylate transaminase	1.63478e-21	0	41761.08	24.8	22.4	36.8	18.4	37.7	35.4	3	3				73.6714	79.7619	91.2829	67.9447	88.1301	69.2235	24.8	22.4	36.8	18.4	37.7	35.4	19.6084	21.6041	30.2779	20.9468	42.3749	38.2258
F0VDN8	BN1204_016230	F0VDN8	F0VDN8	BN1204_016230	Neospora caninum (strain Liverpool)	Transmembrane protein	0.0050249	0.00589563	63195.99	NaN	NaN	NaN	1.2	0.1	2.4	0	3	MNC	MNC					24.5652	14.4729	25.7567				1.2	0.1	2.4	0	0	0	1.3661	0.1124	2.59158
F0VDQ1	BN1204_016360	F0VDQ1	F0VDQ1	BN1204_016360	Neospora caninum (strain Liverpool)	Dense granule protein GRA14	1.24976e-26	0	44562.45	51.5	15.7	33.4	41.3	41.1	55.2	3	3				200.597	86.7669	155.683	170.829	198.664	258.09	51.5	15.7	33.4	41.3	41.1	55.2	40.719	15.1422	27.4805	47.0165	46.1965	59.6064
F0VDR9	BN1204_016540	F0VDR9	F0VDR9	BN1204_016540	Neospora caninum (strain Liverpool)	S1/P1nuclease	1.67644e-34	0	49024.43	47	23.9	45.7	27.8	27.1	37.3	3	3				92.3464	108.501	134.814	119.885	132.183	149.029	47	23.9	45.7	27.8	27.1	37.3	37.1611	23.0508	37.6006	31.6479	30.4605	40.2775
F0VDU9	BN1204_016840	F0VDU9	F0VDU9	BN1204_016840	Neospora caninum (strain Liverpool)	Casein kinase I	9.37073e-19	0	37916.76	22.2	11.2	29.1	3.4	4	8.9	3	3				116.589	98.6293	129.975	47.1456	55.1629	82.0474	22.2	11.2	29.1	3.4	4	8.9	17.5527	10.8021	23.9426	3.87061	4.49601	9.61045
F0VDW2	BN1204_016970	F0VDW2	F0VDW2	BN1204_016970	Neospora caninum (strain Liverpool)	Putative transporter, major facilitator family domain containing protein	3.59242e-24	0	62908.94	17.8	9.2	12.2	8.7	3.1	15.6	3	3				78.9853	55.989	81.2291	82.0562	118.502	97.8742	17.8	9.2	12.2	8.7	3.1	15.6	14.0738	8.87313	10.0378	9.90421	3.48441	16.8453
F0VDW7	BN1204_017020	F0VDW7	F0VDW7	BN1204_017020	Neospora caninum (strain Liverpool)	AP complex subunit beta	5.28565e-32	0	101811.57	12.6	5.6	14.4	2.1	4.4	5.5	3	3				54.6775	29.7735	61.1936	30.1638	43.6596	44.8442	12.6	5.6	14.4	2.1	4.4	5.5	9.96232	5.40103	11.8479	2.39067	4.94561	5.93904
F0VDW9	BN1204_017040	F0VDW9	F0VDW9	BN1204_017040	Neospora caninum (strain Liverpool)	Probable ATP-dependent 6-phosphofructokinase	3.23605e-15	0	154682.22	16.5	6.4	11.5	4.6	4.8	6.4	3	3				91.3075	57.2704	69.2866	66.2304	74.0254	72.0994	16.5	6.4	11.5	4.6	4.8	6.4	13.0459	6.17261	9.46185	5.23671	5.39521	6.91089
F0VDY5	BN1204_017200	F0VDY5	F0VDY5	BN1204_017200	Neospora caninum (strain Liverpool)	KH domain-containing protein, putative	1.11128e-13	0	117655.44	8.1	1.4	2.7	2.6	NaN	6.3	3	2				77.5674	60.9355	72.8881	62.3996		87.5509	8.1	1.4	2.7	2.6		6.3	6.40435	1.35026	2.22148	2.95988	0	6.80291
F0VDZ7	BN1204_017320	F0VDZ7	F0VDZ7	BN1204_017320	Neospora caninum (strain Liverpool)	Similar to uniprot|Q12012 Saccharomyces cerevisiae YOR289w, related	0.00362092	0.00465584	29413.32	3.4	NaN	2.2	NaN	NaN	NaN	2	0	CTR			25.7984		28.4301				3.4		2.2				2.68825	0	1.81009	0	0	0
F0VE02	BN1204_017370	F0VE02	F0VE02	BN1204_017370	Neospora caninum (strain Liverpool)	Putative CAMP-dependent protein kinase regulatory subunit	1.73875e-28	0	42948.55	164.1	59.1	174.3	55.8	43.7	71.8	3	3				214.967	149.076	290.349	169.062	154.992	187.844	164.1	59.1	174.3	55.8	43.7	71.8	129.747	57.0002	143.409	63.5235	49.1189	77.5315
F0VE07	BN1204_017420	F0VE07	F0VE07	BN1204_017420	Neospora caninum (strain Liverpool)	Aurora kinase	2.20137e-20	0	60548.39	14	4	11.1	2.9	NaN	1.9	3	2				55.1111	49.3833	53.8432	39.2624		36.0615	14	4	11.1	2.9		1.9	11.0692	3.85788	9.13274	3.3014	0	2.05167
F0VE09	BN1204_017440	F0VE09	F0VE09	BN1204_017440	Neospora caninum (strain Liverpool)	Rhoptry kinase family protein ROP19A	2.09074e-26	0	60777.11	29.9	9.9	23.4	20.8	23.2	28.2	3	3				84.9717	70.9641	86.2494	127.052	157.671	156.185	29.9	9.9	23.4	20.8	23.2	28.2	23.6408	9.54826	19.2528	23.679	26.0769	30.4511
F0VE15	BN1204_017500	F0VE15	F0VE15	BN1204_017500	Neospora caninum (strain Liverpool)	40S ribosomal protein S5	2.85352e-30	0	21661.19	461.3	364.7	634.7	476.4	389.4	316.2	3	3				1347.5	922.576	1680.32	913.928	779.725	897.366	461.3	364.7	634.7	476.4	389.4	316.2	364.732	351.742	522.212	542.341	437.687	341.441
F0VE16	BN1204_017510	F0VE16	F0VE16	BN1204_017510	Neospora caninum (strain Liverpool)	40S ribosomal protein S29, putative	7.30836e-16	0	6522.76	157	114.3	197.6	78.4	58	92.9	3	3				147.303	136.781	226.058	96.1193	69.0273	120.032	157	114.3	197.6	78.4	58	92.9	124.134	110.239	162.579	89.2517	65.1921	100.316
F0VE33	BN1204_017680	F0VE33	F0VE33	BN1204_017680	Neospora caninum (strain Liverpool)	Vacuolar protein sorting-associated protein 35	5.30324e-10	0	94813.48	8.3	1.1	12.8	NaN	NaN	NaN	3	0	CTR	CTR		195.123	146.709	221.549				8.3	1.1	12.8				6.56248	1.06092	10.5314	0	0	0
F0VE79	BN1204_018130	F0VE79	F0VE79	BN1204_018130	Neospora caninum (strain Liverpool)	ER membrane protein complex subunit 7 beta-sandwich domain-containing protein	3.62495e-12	0	35475.72	4.3	4.6	3.2	3.6	4.4	3.5	3	3				38.4706	54.3673	30.0416	42.0696	51.572	27.0684	4.3	4.6	3.2	3.6	4.4	3.5	3.39984	4.43656	2.63286	4.09829	4.94561	3.77939
F0VE81	BN1204_018150	F0VE81	F0VE81	BN1204_018150	Neospora caninum (strain Liverpool)	CBR-FKB-6 protein, related	1.13856e-14	0	57262.77	2.1	NaN	1.8	1.1	0.8	2	2	3				25.9067		23.2367	24.2206	16.8884	30.3408	2.1		1.8	1.1	0.8	2	1.66039	0	1.48098	1.25226	0.899202	2.15965
F0VE92	BN1204_018260	F0VE92	F0VE92	BN1204_018260	Neospora caninum (strain Liverpool)	Putative U4/U6 small nuclear ribonucleoprotein	0.000953678	0.00114752	78703.52	4.7	NaN	4.9	NaN	NaN	NaN	2	0	CTR			57.9781		65.0336				4.7		4.9				3.71611	0	4.03157	0	0	0
F0VE95	BN1204_018290	F0VE95	F0VE95	BN1204_018290	Neospora caninum (strain Liverpool)	40S ribosomal protein S26	7.18076e-17	0	12766.58	111	82.8	69	15.7	NaN	21.2	3	2				107.599	144.327	181.1	95.3682		106.418	111	82.8	69	15.7		21.2	87.7633	79.8581	56.7711	17.8731	0	22.8923
F0VEA0	BN1204_018340	F0VEA0	F0VEA0	BN1204_018340	Neospora caninum (strain Liverpool)	Breast carcinoma amplified sequence 2, related	2.27588e-17	0	39792.2	1.2	2	2.9	2.3	1.1	1	3	3				16.9509	31.5825	46.81	36.5268	18.2762	16.5748	1.2	2	2.9	2.3	1.1	1	0.948793	1.92894	2.38603	2.61835	1.2364	1.07983
F0VEA6	BN1204_018400	F0VEA6	F0VEA6	BN1204_018400	Neospora caninum (strain Liverpool)	CCT-beta	1.6517e-27	0	61765.05	77.6	34	79.5	11.9	18.1	16.3	3	3				81.8018	64.5235	89.3271	53.9223	60.4669	48.0445	77.6	34	79.5	11.9	18.1	16.3	61.3553	32.792	65.4102	13.5471	20.3444	17.6012
F0VEA8	BN1204_018420	F0VEA8	F0VEA8	BN1204_018420	Neospora caninum (strain Liverpool)	p36 protein, putative	1.6411e-29	0	36976.29	639.4	208	787.6	302.4	287.9	286.6	3	3				1176.64	529.103	1305.23	706.628	745.017	765.585	639.4	208	787.6	302.4	287.9	286.6	505.548	200.61	648.013	344.257	323.6	309.478
F0VEB8	BN1204_018520	F0VEB8	F0VEB8	BN1204_018520	Neospora caninum (strain Liverpool)	DNA helicase	8.39222e-15	0	87936.87	0.6	1.1	1.5	NaN	1.4	3.5	3	2				33.6893	59.9753	58.1079		76.2189	92.7159	0.6	1.1	1.5		1.4	3.5	0.474396	1.06092	1.23415	0	1.5736	3.77939
F0VEB9	BN1204_018530	F0VEB9	F0VEB9	BN1204_018530	Neospora caninum (strain Liverpool)	Uncharacterized protein	1.21176e-25	0	100598.46	47.4	13.6	38	5.6	7.9	5.5	3	3				126.768	67.905	118.395	59.2685	95.0694	54.4656	47.4	13.6	38	5.6	7.9	5.5	37.4773	13.1168	31.2652	6.37512	8.87962	5.93904
F0VEC1	BN1204_018550	F0VEC1	F0VEC1	BN1204_018550	Neospora caninum (strain Liverpool)	Prohibitin	7.57824e-16	0	30251.76	21.2	18.5	8.6	22.9	NaN	20.7	3	2				109.985	129.304	89.5329	161.894		217.127	21.2	18.5	8.6	22.9		20.7	16.762	17.8427	7.07581	26.0697	0	22.3524
F0VEC2	BN1204_018560	F0VEC2	F0VEC2	BN1204_018560	Neospora caninum (strain Liverpool)	Putative ras-GTPase-activating protein binding protein	1.46932e-35	0	88310.86	38.1	22.1	47.5	20.8	13.4	24.8	3	3				260.862	206.797	276.862	157.081	149.811	162.774	38.1	22.1	47.5	20.8	13.4	24.8	30.1242	21.3148	39.0815	23.679	15.0616	26.7797
F0VED6	NCLIV_018700	F0VED6	F0VED6	NCLIV_018700	Neospora caninum (strain Liverpool)	SnoRNA binding domain, related	7.84263e-29	0	189114.98	9.5	5.2	11.9	37.7	39.5	39.6	3	3				152.264	126.06	160.192	579.531	583.824	494.481	9.5	5.2	11.9	37.7	39.5	39.6	7.51128	5.01525	9.79095	42.9182	44.3981	42.7611
F0VEE6	BN1204_018800	F0VEE6	F0VEE6	BN1204_018800	Neospora caninum (strain Liverpool)	2-oxoglutarate dehydrogenase, mitochondrial	2.2525e-32	0	125205.34	28.9	13.1	33.6	13.2	13.4	19.6	3	3				114.232	85.1384	116.167	87.2585	90.2524	97.7916	28.9	13.1	33.6	13.2	13.4	19.6	22.8501	12.6346	27.645	15.0271	15.0616	21.1646
F0VEF0	BN1204_018830	F0VEF0	F0VEF0	BN1204_018830	Neospora caninum (strain Liverpool)	Uncharacterized protein	1.92888e-18	0	77666.85	21.3	12.3	21.6	1.6	1.8	2.1	3	3				123.776	85.8155	143.15	24.3583	21.2535	37.1786	21.3	12.3	21.6	1.6	1.8	2.1	16.8411	11.863	17.7718	1.82146	2.0232	2.26764
F0VEF6	BN1204_018890	F0VEF6	F0VEF6	BN1204_018890	Neospora caninum (strain Liverpool)	L24, related	8.30201e-19	0	17540.64	202	191.1	385.2	64.4	62.6	77.2	3	3				210.876	152.813	504.508	111.096	111.047	164.092	202	191.1	385.2	64.4	62.6	77.2	159.713	184.31	316.931	73.3139	70.3626	83.3626
F0VEG7	BN1204_019000	F0VEG7	F0VEG7	BN1204_019000	Neospora caninum (strain Liverpool)	Adenosine transporter, putative	6.12538e-26	0	51361.57	13	4.6	19.5	14.3	6.6	24.7	3	3				128.249	36.9587	188.348	105.623	76.3763	167.996	13	4.6	19.5	14.3	6.6	24.7	10.2786	4.43656	16.044	16.2793	7.41842	26.6717
F0VEG9	BN1204_019020	F0VEG9	F0VEG9	BN1204_019020	Neospora caninum (strain Liverpool)	HTH La-type RNA-binding domain-containing protein	4.09606e-18	0	127680.73	5.7	2	5.7	0.2	0.1	1.4	3	3				36.5815	32.5038	39.3667	37.9289	28.4957	24.3047	5.7	2	5.7	0.2	0.1	1.4	4.50677	1.92894	4.68978	0.227683	0.1124	1.51176
F0VEH1	BN1204_019040	F0VEH1	F0VEH1	BN1204_019040	Neospora caninum (strain Liverpool)	Peptidase M16 domain protein, related	5.61937e-26	0	125377.71	9.1	4.5	11.9	2.1	3.5	3.6	3	3				92.7997	63.8087	132.162	67.3254	87.8605	67.8535	9.1	4.5	11.9	2.1	3.5	3.6	7.19501	4.34012	9.79095	2.39067	3.93401	3.88737
F0VEH8	BN1204_019110	F0VEH8	F0VEH8	BN1204_019110	Neospora caninum (strain Liverpool)	HSP90-like protein, related	3.05546e-37	0	97056.87	271.7	163.5	363.3	118	108.3	207.2	3	3				754.667	534.587	925.809	533.359	549.711	747.37	271.7	163.5	363.3	118	108.3	207.2	214.822	157.691	298.912	134.333	121.729	223.74
F0VEI7	BN1204_019200	F0VEI7	F0VEI7	BN1204_019200	Neospora caninum (strain Liverpool)	Eukaryotic translation initiation factor 5,related	1.82935e-27	0	46850.06	38.9	31	43	24.1	8.6	25.2	3	3				94.3631	99.774	114.837	92.3628	155.473	100.807	38.9	31	43	24.1	8.6	25.2	30.7567	29.8986	35.3791	27.4358	9.66642	27.2116
F0VEJ1	BN1204_019240	F0VEJ1	F0VEJ1	BN1204_019240	Neospora caninum (strain Liverpool)	Uncharacterized protein	4.72796e-17	0	69944.55	10.2	1.1	8.7	1.1	2.3	2.4	3	3				56.5625	26.4055	36.4786	73.4209	32.4487	21.2515	10.2	1.1	8.7	1.1	2.3	2.4	8.06474	1.06092	7.15809	1.25226	2.58521	2.59158
F0VEK1	BN1204_019340	F0VEK1	F0VEK1	BN1204_019340	Neospora caninum (strain Liverpool)	DNA-directed RNA polymerase subunit	0.00102351	0.00127146	306119.27	0.8	NaN	0.7	0.3	NaN	NaN	2	1				51.8897		46.2298	53.9104			0.8		0.7	0.3			0.632529	0	0.575938	0.341524	0	0
F0VEL2	BN1204_019450	F0VEL2	F0VEL2	BN1204_019450	Neospora caninum (strain Liverpool)	Signal peptidase complex catalytic subunit SEC11	3.25606e-22	0	24701.03	4.7	4.9	1.6	3.1	3	1.8	3	3				17.0213	21.9716	15.7524	33.3075	31.4458	19.3432	4.7	4.9	1.6	3.1	3	1.8	3.71611	4.7259	1.31643	3.52909	3.37201	1.94369
F0VEL5	BN1204_019480	F0VEL5	F0VEL5	BN1204_019480	Neospora caninum (strain Liverpool)	Proteasome subunit beta	4.06558e-33	0	30356.51	53.9	27.9	54.9	3.5	NaN	21.9	3	2				190.855	83.1308	177.824	65.1761		93.8954	53.9	27.9	54.9	3.5		21.9	42.6166	26.9087	45.17	3.98445	0	23.6482
F0VEM2	BN1204_019550	F0VEM2	F0VEM2	BN1204_019550	Neospora caninum (strain Liverpool)	histidine--tRNA ligase	1.52428e-28	0	121554.31	13.4	8.7	10.9	3.6	3.7	6.1	3	3				61.2098	62.753	66.1322	65.677	72.8306	59.9909	13.4	8.7	10.9	3.6	3.7	6.1	10.5949	8.39089	8.96818	4.09829	4.15881	6.58694
F0VEM6	BN1204_019590	F0VEM6	F0VEM6	BN1204_019590	Neospora caninum (strain Liverpool)	Selenophosphate synthase, related	6.13475e-20	0	136355.03	6.2	1.6	8.2	4.4	2.3	7.4	3	3				53.8338	55.1219	79.9497	70.5504	136.072	126.888	6.2	1.6	8.2	4.4	2.3	7.4	4.9021	1.54315	6.74671	5.00902	2.58521	7.99071
F0VEM7	BN1204_019600	F0VEM7	F0VEM7	BN1204_019600	Neospora caninum (strain Liverpool)	Coatomer subunit zeta	7.67913e-23	0	22106.93	12.9	6.6	13	2.3	1	3.2	3	3				56.2112	27.0155	61.2059	22.5513	9.33676	31.1696	12.9	6.6	13	2.3	1	3.2	10.1995	6.3655	10.696	2.61835	1.124	3.45544
F0VEP4	BN1204_019770	F0VEP4	F0VEP4	BN1204_019770	Neospora caninum (strain Liverpool)	poly(ADP-ribose) glycohydrolase	2.87507e-33	0	58765.5	380.4	136.5	384.5	230.4	243.6	294.1	3	3				524.158	231.39	497.555	358.519	372.848	442.878	380.4	136.5	384.5	230.4	243.6	294.1	300.767	131.65	316.355	262.291	273.807	317.577
F0VEP5	BN1204_019780	F0VEP5	F0VEP5	BN1204_019780	Neospora caninum (strain Liverpool)	KH domain containing protein, putative	1.09785e-28	0	81820.14	10.1	0.6	7.7	3.3	3.6	3.6	3	3				14.3493	8.85642	16.0555	20.7641	14.1077	18.8352	10.1	0.6	7.7	3.3	3.6	3.6	7.98567	0.578682	6.33532	3.75677	4.04641	3.88737
F0VEQ0	BN1204_019830	F0VEQ0	F0VEQ0	BN1204_019830	Neospora caninum (strain Liverpool)	Transmembrane protein	6.57377e-22	0	29180.27	36.6	11	41.8	12.1	14.7	13.9	3	3				110.289	69.7411	166.683	97.3437	89.8978	77.9512	36.6	11	41.8	12.1	14.7	13.9	28.9382	10.6092	34.3918	13.7748	16.5228	15.0096
F0VEQ6	BN1204_019890	F0VEQ6	F0VEQ6	BN1204_019890	Neospora caninum (strain Liverpool)	Prostaglandin E synthase 2	4.68497e-11	0	58021.16	4.8	2.9	5.1	6.2	3.7	3	3	3				71.2301	49.1923	69.5197	112.892	91.8348	73.4511	4.8	2.9	5.1	6.2	3.7	3	3.79517	2.79696	4.19612	7.05817	4.15881	3.23948
F0VER4	BN1204_019970	F0VER4	F0VER4	BN1204_019970	Neospora caninum (strain Liverpool)	Peptidyl-prolyl cis-trans isomerase	7.57862e-33	0	18815.43	1911.3	718.1	2308.3	541.3	483.3	636.9	3	3				1670.61	854.221	1531.06	675.174	528.057	744.164	1911.3	718.1	2308.3	541.3	483.3	636.9	1511.19	692.586	1899.2	616.224	543.23	687.741
F0VES4	BN1204_020070	F0VES4	F0VES4	BN1204_020070	Neospora caninum (strain Liverpool)	Nuclear factor NF4	2.17086e-12	0	51909.85	15.4	NaN	12.7	11	7.6	15.8	2	3				86.9423		93.4346	97.4142	85.364	136.624	15.4		12.7	11	7.6	15.8	12.1762	0	10.4492	12.5226	8.54242	17.0613
F0VET4	BN1204_020140	F0VET4	F0VET4	BN1204_020140	Neospora caninum (strain Liverpool)	Nascent polypeptide-associated complex subunit alpha-like protein 3	3.48116e-20	0	20809.24	118.4	88.9	225.1	112.2	74.9	89.8	3	3				205.854	235.438	462.848	378.457	267.192	312.15	118.4	88.9	225.1	112.2	74.9	89.8	93.6142	85.7414	185.205	127.73	84.1878	96.9684
F0VET8	BN1204_020180	F0VET8	F0VET8	BN1204_020180	Neospora caninum (strain Liverpool)	Nucleolar protein 58	8.94759e-22	0	54329.78	69.3	36.5	65.2	41.2	32.7	52.5	3	3				126.212	75.3015	129.383	102.853	106.217	126.12	69.3	36.5	65.2	41.2	32.7	52.5	54.7928	35.2032	53.6446	46.9027	36.7549	56.6909
F0VEU2	BN1204_020220	F0VEU2	F0VEU2	BN1204_020220	Neospora caninum (strain Liverpool)	Elongation factor 2, putative	2.59639e-40	0	93034.42	489.9	281.1	489.6	112.1	87.3	146.5	3	3				1073.68	728.598	1177.25	371.462	304.655	391.026	489.9	281.1	489.6	112.1	87.3	146.5	387.345	271.113	402.828	127.616	98.1254	158.195
F0VEU5	BN1204_020250	F0VEU5	F0VEU5	BN1204_020250	Neospora caninum (strain Liverpool)	T-complex protein 1 subunit gamma	7.28449e-32	0	60816	54.6	24.9	56.1	11.9	5.1	17.5	3	3				104.119	73.3441	95.8866	55.9208	51.9559	74.6305	54.6	24.9	56.1	11.9	5.1	17.5	43.1701	24.0153	46.1574	13.5471	5.73241	18.897
F0VEV1	BN1204_020310	F0VEV1	F0VEV1	BN1204_020310	Neospora caninum (strain Liverpool)	fructose-bisphosphatase	3.82419e-28	0	42244.92	70.7	27.7	81.5	17.8	8.2	18.9	3	3				166.93	96.9808	198.855	78.2091	55.2359	87.154	70.7	27.7	81.5	17.8	8.2	18.9	55.8997	26.7158	67.0557	20.2638	9.21682	20.4087
F0VEV5	BN1204_020360	F0VEV5	F0VEV5	BN1204_020360	Neospora caninum (strain Liverpool)	40S ribosomal protein S12	5.89637e-27	0	15412.69	428.3	208.4	464.8	50.7	91.6	86.1	3	3				424.329	252.546	458.19	103.095	125.872	101.809	428.3	208.4	464.8	50.7	91.6	86.1	338.64	200.996	382.423	57.7176	102.959	92.973
F0VEV7	BN1204_020380	F0VEV7	F0VEV7	BN1204_020380	Neospora caninum (strain Liverpool)	Uncharacterized protein	1.31829e-18	0	70461.08	4.2	1	5	0.7	0.2	1.7	3	3				50.042	16.5465	57.9558	24.8899	8.78155	35.2568	4.2	1	5	0.7	0.2	1.7	3.32077	0.96447	4.11385	0.79689	0.224801	1.8357
F0VEW2	BN1204_020430	F0VEW2	F0VEW2	BN1204_020430	Neospora caninum (strain Liverpool)	Cleft Lip And Palate Associated Transmembrane Protein 1, putative	3.09086e-06	0.00013217	90547.99	7.8	1.9	5	NaN	NaN	NaN	3	0	CTR	CTR		80.2044	73.7041	54.3061				7.8	1.9	5				6.16715	1.83249	4.11385	0	0	0
F0VEY4	BN1204_020650	F0VEY4	F0VEY4	BN1204_020650	Neospora caninum (strain Liverpool)	Putative splicing factor 3B subunit 1	1.33439e-23	0	151566.75	4.9	1.4	4	3	2.7	4.3	3	3				50.9555	35.75	48.6587	49.0099	54.6575	74.2542	4.9	1.4	4	3	2.7	4.3	3.87424	1.35026	3.29108	3.41524	3.03481	4.64325
F0VEZ1	BN1204_020720	F0VEZ1	F0VEZ1	BN1204_020720	Neospora caninum (strain Liverpool)	Microneme protein MIC11, putative	1.13391e-21	0	22120.26	512.2	135	237.9	58.8	44.9	64.6	3	3				766.648	450.561	318.729	220.997	157.161	220.483	512.2	135	237.9	58.8	44.9	64.6	404.976	130.203	195.737	66.9388	50.4677	69.7568
F0VF03	BN1204_020840	F0VF03	F0VF03	BN1204_020840	Neospora caninum (strain Liverpool)	ATP synthase subunit alpha	3.56039e-24	0	61499.7	121.1	43.2	103.4	70	49.4	81.3	3	3				321.371	201.706	291.817	308.013	307.411	432.189	121.1	43.2	103.4	70	49.4	81.3	95.749	41.6651	85.0743	79.689	55.5257	87.7899
F0VF07	BN1204_020880	F0VF07	F0VF07	BN1204_020880	Neospora caninum (strain Liverpool)	Mitochondrial pyruvate carrier	7.94228e-18	0	14662.43	16	6.4	23.4	8.4	NaN	14.2	3	2				111.081	44.091	116.77	151.451		255.535	16	6.4	23.4	8.4		14.2	12.6506	6.17261	19.2528	9.56268	0	15.3335
F0VF16	BN1204_020970	F0VF16	F0VF16	BN1204_020970	Neospora caninum (strain Liverpool)	Eukaryotic translation initiation factor 2A	1.71052e-20	0	202433.9	2.8	1.5	2	0.7	0.7	1	3	3				32.3196	40.5551	33.2492	25.3259	33.7237	27.4972	2.8	1.5	2	0.7	0.7	1	2.21385	1.44671	1.64554	0.79689	0.786802	1.07983
F0VF24	BN1204_021050	F0VF24	F0VF24	BN1204_021050	Neospora caninum (strain Liverpool)	subtilisin	2.07308e-34	0	93194.41	396.9	117.1	347.4	44.9	32.1	37.7	3	3				523.768	236.675	490.559	115.092	105.094	109.435	396.9	117.1	347.4	44.9	32.1	37.7	313.813	112.939	285.83	51.1148	36.0805	40.7095
F0VF26	BN1204_021080	F0VF26	F0VF26	BN1204_021080	Neospora caninum (strain Liverpool)	Large ribosomal subunit protein uL2	3.70071e-25	0	28240.67	241.4	187.2	277.5	85.1	107.8	105	3	3				383.445	375.237	514.223	177.528	247.699	193.73	241.4	187.2	277.5	85.1	107.8	105	190.865	180.549	228.318	96.8791	121.167	113.382
F0VF28	BN1204_021100	F0VF28	F0VF28	BN1204_021100	Neospora caninum (strain Liverpool)	Rhoptry protein ROP12	8.02093e-20	0	25783.03	100.1	59.4	141.8	20.4	19.2	32.5	3	3				421.632	177.734	436.891	183.774	173.352	117.271	100.1	59.4	141.8	20.4	19.2	32.5	79.1451	57.2895	116.669	23.2237	21.5808	35.0944
F0VF44	BN1204_021260	F0VF44	F0VF44	BN1204_021260	Neospora caninum (strain Liverpool)	Kelch repeat-containing protein	4.5648e-19	0	61719.49	5.8	2.8	3.2	1.1	NaN	0.7	3	2				55.7901	61.7543	32.754	24.0282		15.1294	5.8	2.8	3.2	1.1		0.7	4.58583	2.70052	2.63286	1.25226	0	0.755878
F0VF56	BN1204_021390	F0VF56	F0VF56	BN1204_021390	Neospora caninum (strain Liverpool)	Putative ribosomal protein L41	8.15369e-16	0	12062.53	384.8	134.9	23.4	22.2	NaN	NaN	3	1				313.924	156.429	44.4771	48.8507			384.8	134.9	23.4	22.2			304.246	130.107	19.2528	25.2728	0	0
F0VF59	BN1204_021410	F0VF59	F0VF59	BN1204_021410	Neospora caninum (strain Liverpool)	Transmembrane protein	2.57403e-21	0	47352.93	79.6	38.9	91.2	62	40.4	57.8	3	3				283.112	147.418	303.381	252.483	170.342	266.203	79.6	38.9	91.2	62	40.4	57.8	62.9366	37.5179	75.0365	70.5817	45.4097	62.414
F0VF69	BN1204_021510	F0VF69	F0VF69	BN1204_021510	Neospora caninum (strain Liverpool)	DUF3228 domain-containing protein	0.0020339	0.00278587	25127.7	5.7	7.3	3.8	NaN	NaN	NaN	3	0	CTR	CTR		50.6592	67.9099	58.5801				5.7	7.3	3.8				4.50677	7.04063	3.12652	0	0	0
F0VF73	BN1204_021550	F0VF73	F0VF73	BN1204_021550	Neospora caninum (strain Liverpool)	CRAL/TRIO domain-containing protein	1.49919e-06	0	48250.01	6.9	6.4	6.7	2.3	NaN	NaN	3	1				91.7025	145.022	151.299	52.9484			6.9	6.4	6.7	2.3			5.45556	6.17261	5.51255	2.61835	0	0
F0VF75	BN1204_021570	F0VF75	F0VF75	BN1204_021570	Neospora caninum (strain Liverpool)	Small-subunit processome Utp12 domain-containing protein	2.75057e-18	0	82029.75	7.1	2.3	6.7	0.2	0.2	1.7	3	3				15.4161	6.01419	11.7812	5.79359	19.3005	12.8128	7.1	2.3	6.7	0.2	0.2	1.7	5.61369	2.21828	5.51255	0.227683	0.224801	1.8357
F0VF82	BN1204_021640	F0VF82	F0VF82	BN1204_021640	Neospora caninum (strain Liverpool)	Dense granule protein 7, putative	5.12806e-35	0	22494.95	1278.4	469	1065.7	838.2	710.8	1165.8	3	3				1488.58	761.223	1159.74	1248.75	1145.74	1177.29	1278.4	469	1065.7	838.2	710.8	1165.8	1010.78	452.337	876.825	954.219	798.941	1258.86
F0VFC2	BN1204_022050	F0VFC2	F0VFC2	BN1204_022050	Neospora caninum (strain Liverpool)	Mitochondrial carrier domain-containing protein,putative	2.49935e-29	0	29856.52	35.2	NaN	11.9	4	3.5	18.4	2	3				138.296		72.0418	55.8129	49.2134	56.3089	35.2		11.9	4	3.5	18.4	27.8313	0	9.79095	4.55366	3.93401	19.8688
F0VFC6	BN1204_022090	F0VFC6	F0VFC6	BN1204_022090	Neospora caninum (strain Liverpool)	E2 ubiquitin-conjugating enzyme	5.91262e-11	0	18960.68	5.7	1.5	7	NaN	NaN	1	3	1				18.9161	11.7862	22.7225			7.77109	5.7	1.5	7			1	4.50677	1.44671	5.75938	0	0	1.07983
F0VFD1	BN1204_022140	F0VFD1	F0VFD1	BN1204_022140	Neospora caninum (strain Liverpool)	GA11385, related	3.71613e-27	0	58985.69	83.3	31.1	107.7	12.1	12.6	24.3	3	3				113.665	75.7055	134.212	46.9757	53.3618	85.1381	83.3	31.1	107.7	12.1	12.6	24.3	65.862	29.995	88.6122	13.7748	14.1624	26.2398
F0VFD9	BN1204_022220	F0VFD9	F0VFD9	BN1204_022220	Neospora caninum (strain Liverpool)	Alpha-MPP	6.9995e-24	0	63200.54	117.9	85.1	119.3	117.8	123.8	121.2	3	3				437.335	337.012	500.978	683.656	565.165	678.255	117.9	85.1	119.3	117.8	123.8	121.2	93.2189	82.0764	98.1564	134.105	139.152	130.875
F0VFE3	BN1204_022260	F0VFE3	F0VFE3	BN1204_022260	Neospora caninum (strain Liverpool)	Vacuolar import and degradation protein 27	7.75413e-22	0	80477.46	1.6	NaN	1.4	0.8	NaN	NaN	2	1				27.2253		21.8026	30.6648			1.6		1.4	0.8			1.26506	0	1.15188	0.910732	0	0
F0VFE4	BN1204_022270	F0VFE4	F0VFE4	BN1204_022270	Neospora caninum (strain Liverpool)	Polo kinase	5.66852e-19	0	76447.47	10.7	4.8	10.8	1.6	1.3	3	3	3				23.0559	19.6673	31.781	27.487	29.2754	33.3542	10.7	4.8	10.8	1.6	1.3	3	8.46007	4.62946	8.88591	1.82146	1.4612	3.23948
F0VFE5	BN1204_022280	F0VFE5	F0VFE5	BN1204_022280	Neospora caninum (strain Liverpool)	Vacuolar protein sorting-associated protein 29	1.4428e-29	0	22448.64	50.1	40.6	47.8	54.1	41.9	68.1	3	3				205.38	183.811	238.734	170.692	103.97	180.58	50.1	40.6	47.8	54.1	41.9	68.1	39.6121	39.1575	39.3284	61.5882	47.0957	73.5362
F0VFG0	BN1204_022430	F0VFG0	F0VFG0	BN1204_022430	Neospora caninum (strain Liverpool)	GAPM1a	7.74507e-17	0	33575.85	19.8	14.1	20.2	12.3	18.7	17	3	3				125.445	92.1749	125.301	78.1549	121.522	110.195	19.8	14.1	20.2	12.3	18.7	17	15.6551	13.599	16.6199	14.0025	21.0188	18.357
F0VFH1	BN1204_022540	F0VFH1	F0VFH1	BN1204_022540	Neospora caninum (strain Liverpool)	S15 sporozoite-expressed protein	1.45507e-21	0	61591.32	58	23.5	44.9	13.8	6.5	10.5	3	3				58.7865	38.693	63.1623	49.1855	47.5082	56.7928	58	23.5	44.9	13.8	6.5	10.5	45.8583	22.6651	36.9423	15.7101	7.30602	11.3382
F0VFH2	BN1204_022550	F0VFH2	F0VFH2	BN1204_022550	Neospora caninum (strain Liverpool)	Rab GDP dissociation inhibitor	2.15777e-27	0	51129.56	36.4	50.5	68.6	38	48.9	33.6	3	3				338.219	291.328	408.752	246.126	270.104	217.944	36.4	50.5	68.6	38	48.9	33.6	28.78	48.7058	56.442	43.2598	54.9637	36.2822
F0VFL2	BN1204_022950	F0VFL2	F0VFL2	BN1204_022950	Neospora caninum (strain Liverpool)	Putative RNA-binding protein	5.488e-16	0	29461.43	11.6	3.9	19.5	10.6	6.6	16.1	3	3				64.565	55.6855	186.755	151.176	93.0684	228.195	11.6	3.9	19.5	10.6	6.6	16.1	9.17166	3.76143	16.044	12.0672	7.41842	17.3852
F0VFL4	BN1204_022970	F0VFL4	F0VFL4	BN1204_022970	Neospora caninum (strain Liverpool)	Microneme protein 2, putative	6.84442e-43	0	82904.79	107.3	45.7	103.3	68.8	57.8	66.8	3	3				606.374	247.507	496.871	281.471	283.676	340.265	107.3	45.7	103.3	68.8	57.8	66.8	84.8379	44.0763	84.9921	78.3229	64.9673	72.1324
F0VFM1	BN1204_023040	F0VFM1	F0VFM1	BN1204_023040	Neospora caninum (strain Liverpool)	WD domain, G-beta repeat-containing protein	1.3941e-18	0	66242.04	20.3	9.6	16.7	3.3	NaN	9.6	3	2				95.8673	76.047	64.0037	66.3968		77.7928	20.3	9.6	16.7	3.3		9.6	16.0504	9.25892	13.7402	3.75677	0	10.3663
F0VFM3	BN1204_023050	F0VFM3	F0VFM3	BN1204_023050	Neospora caninum (strain Liverpool)	Eukaryotic translation initiation factor 3 subunit 10	5.97993e-30	0	120760.44	41.6	32.1	38.9	14.8	14.1	16.7	3	3				110.196	99.0481	118.959	80.803	92.7859	100.022	41.6	32.1	38.9	14.8	14.1	16.7	32.8915	30.9595	32.0057	16.8485	15.8484	18.0331
F0VFM9	BN1204_023110	F0VFM9	F0VFM9	BN1204_023110	Neospora caninum (strain Liverpool)	Transmembrane protein	2.00669e-10	0	13045.22	34.6	5.9	17	4.8	NaN	15.3	3	2				141.43	41.0019	119.2	33.4255		107.422	34.6	5.9	17	4.8		15.3	27.3569	5.69038	13.9871	5.46439	0	16.5213
F0VFS2	NCLIV_023540	F0VFS2	F0VFS2	NCLIV_023540	Neospora caninum (strain Liverpool)	Putative aldo/keto reductase family oxidoreductase	3.34186e-19	0	37142.78	9.7	NaN	7.3	5.2	6	5.8	2	3				82.0978		80.5452	70.7966	82.2824	68.5176	9.7		7.3	5.2	6	5.8	7.66941	0	6.00622	5.91976	6.74402	6.26299
F0VFT0	BN1204_023620	F0VFT0	F0VFT0	BN1204_023620	Neospora caninum (strain Liverpool)	SRS domain-containing protein	5.4255e-20	0	33596.36	32.9	17	31.1	22.9	0.6	1.2	3	3				154.832	97.8374	167.529	144.725	44.6842	96.0756	32.9	17	31.1	22.9	0.6	1.2	26.0127	16.396	25.5881	26.0697	0.674402	1.29579
F0VFT4	BN1204_023660	F0VFT4	F0VFT4	BN1204_023660	Neospora caninum (strain Liverpool)	Phosphatidate cytidylyltransferase	4.2092e-11	0	97994.03	1.6	NaN	1.1	0.5	NaN	1.1	2	2				20.3951		13.014	28.0825		9.54941	1.6		1.1	0.5		1.1	1.26506	0	0.905046	0.569207	0	1.18781
F0VFU1	BN1204_023740	F0VFU1	F0VFU1	BN1204_023740	Neospora caninum (strain Liverpool)	ADF-H domain-containing protein	7.2568e-16	0	57284.06	6.2	2.2	6.7	NaN	0.9	NaN	3	1				41.3147	22.1823	58.1264		44.4271		6.2	2.2	6.7		0.9		4.9021	2.12183	5.51255	0	1.0116	0
F0VFU6	BN1204_023790	F0VFU6	F0VFU6	BN1204_023790	Neospora caninum (strain Liverpool)	Uncharacterized protein	4.44377e-20	0	38037.87	24.5	6.7	24.1	7.3	6.9	10.8	3	3				54.2047	39.9757	57.7312	58.4027	57.9121	53.9113	24.5	6.7	24.1	7.3	6.9	10.8	19.3712	6.46195	19.8287	8.31043	7.75562	11.6621
F0VFW6	BN1204_023990	F0VFW6	F0VFW6	BN1204_023990	Neospora caninum (strain Liverpool)	Acyl carrier protein	8.54461e-27	0	19310.86	213.7	81.8	127.5	118.8	115.5	115.3	3	3				161.56	93.8087	135.339	149.098	131.057	152.037	213.7	81.8	127.5	118.8	115.5	115.3	168.964	78.8937	104.903	135.244	129.822	124.504
F0VFX0	BN1204_024030	F0VFX0	F0VFX0	BN1204_024030	Neospora caninum (strain Liverpool)	Uncharacterized protein	4.43945e-13	0	24817.72	81.3	19.2	45.7	19.1	16.5	20.8	3	3				180.51	99.9732	118.197	135.749	124.681	118.084	81.3	19.2	45.7	19.1	16.5	20.8	64.2807	18.5178	37.6006	21.7437	18.546	22.4604
F0VFX1	BN1204_024040	F0VFX1	F0VFX1	BN1204_024040	Neospora caninum (strain Liverpool)	alanine transaminase	3.74068e-06	0.00013217	65402.05	4.2	1.4	1.4	1.7	NaN	NaN	3	1				38.955	18.0097	50.74	18.165			4.2	1.4	1.4	1.7			3.32077	1.35026	1.15188	1.93531	0	0
F0VFX5	BN1204_024070	F0VFX5	F0VFX5	BN1204_024070	Neospora caninum (strain Liverpool)	Uncharacterized protein	1.88327e-18	0	15447.52	38.1	30.1	49.7	38.4	38	54.2	3	3				118.706	132.04	163.976	92.8894	121.951	127.434	38.1	30.1	49.7	38.4	38	54.2	30.1242	29.0306	40.8916	43.7151	42.7121	58.5266
F0VFX7	BN1204_024090	F0VFX7	F0VFX7	BN1204_024090	Neospora caninum (strain Liverpool)	glutamate--tRNA ligase	1.97017e-27	0	86077.58	27.5	13.1	21	8.7	4.2	8.4	3	3				107.113	88.6494	88.7172	73.4487	54.1515	83.9589	27.5	13.1	21	8.7	4.2	8.4	21.7432	12.6346	17.2782	9.90421	4.72081	9.07054
F0VFZ1	BN1204_024230	F0VFZ1	F0VFZ1	BN1204_024230	Neospora caninum (strain Liverpool)	Zgc:123215, related	6.27695e-21	0	11288.98	234.4	131.6	245.4	84	62.5	105.9	3	3				203.962	113.437	252.014	89.8651	91.9358	124.822	234.4	131.6	245.4	84	62.5	105.9	185.331	126.924	201.908	95.6268	70.2502	114.354
F0VFZ3	BN1204_024250	F0VFZ3	F0VFZ3	BN1204_024250	Neospora caninum (strain Liverpool)	40S ribosomal protein	1.39584e-28	0	16445.73	536.5	286.3	767	130.1	133.4	297.2	3	3				524.89	390.015	530.662	170.444	145.103	314.347	536.5	286.3	767	130.1	133.4	297.2	424.189	276.128	631.064	148.108	149.942	320.924
F0VG00	BN1204_024320	F0VG00	F0VG00	BN1204_024320	Neospora caninum (strain Liverpool)	Uncharacterized protein	7.84336e-21	0	8531.62	23.1	3	21.3	3.8	5.9	6.5	3	3				35.782	26.4425	38.4021	34.2777	52.6603	58.1582	23.1	3	21.3	3.8	5.9	6.5	18.2643	2.89341	17.525	4.32598	6.63162	7.01887
F0VG04	BN1204_024360	F0VG04	F0VG04	BN1204_024360	Neospora caninum (strain Liverpool)	Bromodomain-containing protein	6.40251e-27	0	81659.4	10.2	1	5.8	0.7	0.8	2	3	3				27.73	16.0489	42.3405	21.6285	58.866	47.2231	10.2	1	5.8	0.7	0.8	2	8.06474	0.96447	4.77206	0.79689	0.899202	2.15965
F0VG06	BN1204_024380	F0VG06	F0VG06	BN1204_024380	Neospora caninum (strain Liverpool)	Transmembrane protein	1.47653e-05	0.000392722	61107.76	2.2	NaN	1.9	NaN	NaN	NaN	2	0	CTR			30.1984		25.8782				2.2		1.9				1.73945	0	1.56326	0	0	0
F0VG09	BN1204_024410	F0VG09	F0VG09	BN1204_024410	Neospora caninum (strain Liverpool)	10 kDa chaperonin, related	6.06142e-09	0	11350.38	51.8	11.7	57.5	25.5	13.5	36.7	3	3				205.039	88.5733	224.62	98.7888	112.663	142.604	51.8	11.7	57.5	25.5	13.5	36.7	40.9562	11.2843	47.3092	29.0296	15.174	39.6296
F0VG10	BN1204_024420	F0VG10	F0VG10	BN1204_024420	Neospora caninum (strain Liverpool)	Microtubule associated protein SPM1	1.48481e-23	0	39126.43	126	67.3	147.9	2.9	2	4.1	3	3				152.778	106.289	189.268	15.189	39.0861	13.4543	126	67.3	147.9	2.9	2	4.1	99.6232	64.9089	121.688	3.3014	2.24801	4.42729
F0VG12	BN1204_024440	F0VG12	F0VG12	BN1204_024440	Neospora caninum (strain Liverpool)	Vacuolar protein sorting-associated protein 26	2.49319e-13	0	34042.18	13	5	20.3	4.8	6.8	6.2	3	3				27.2384	17.7783	41.9093	35.0051	40.7147	35.1541	13	5	20.3	4.8	6.8	6.2	10.2786	4.82235	16.7022	5.46439	7.64322	6.69492
F0VG15	BN1204_024470	F0VG15	F0VG15	BN1204_024470	Neospora caninum (strain Liverpool)	ubiquitinyl hydrolase 1	8.12465e-31	0	29380.34	43	9.5	32.2	13.6	9.4	18.6	3	3				97.3091	45.6035	101.932	79.5958	107.003	75.0275	43	9.5	32.2	13.6	9.4	18.6	33.9984	9.16247	26.4932	15.4824	10.5656	20.0848
F0VG18	BN1204_024500	F0VG18	F0VG18	BN1204_024500	Neospora caninum (strain Liverpool)	NAD binding domain of 6-phosphogluconate dehydrogenase	1.67855e-08	0	34190.35	10.8	6.8	15.7	3.8	2	1.2	3	3				36.2548	46.6596	48.1424	49.0045	41.9873	41.1171	10.8	6.8	15.7	3.8	2	1.2	8.53914	6.5584	12.9175	4.32598	2.24801	1.29579
F0VG29	BN1204_024610	F0VG29	F0VG29	BN1204_024610	Neospora caninum (strain Liverpool)	Uncharacterized protein	9.92138e-12	0	41944.99	20	12.2	23	13.8	13.4	17.1	3	3				86.1927	60.5407	96.7279	84.1919	81.341	87.3162	20	12.2	23	13.8	13.4	17.1	15.8132	11.7665	18.9237	15.7101	15.0616	18.465
F0VG31	BN1204_024630	F0VG31	F0VG31	BN1204_024630	Neospora caninum (strain Liverpool)	Porin, putative	5.41852e-24	0	31304.73	121.6	42.2	110.6	97.6	85.8	102.4	3	3				110.16	72.7718	134.966	183.39	159.938	165.94	121.6	42.2	110.6	97.6	85.8	102.4	96.1443	40.7006	90.9983	111.109	96.4394	110.574
F0VG50	BN1204_024820	F0VG50	F0VG50	BN1204_024820	Neospora caninum (strain Liverpool)	14-3-3 protein homolog	8.58313e-30	0	30698.23	955.8	471.3	738.8	339.4	349.4	431.7	3	3				1971.77	895.337	1610.55	674.144	799.811	876.415	955.8	471.3	738.8	339.4	349.4	431.7	755.713	454.555	607.862	386.378	392.726	466.161
F0VG51	BN1204_024830	F0VG51	F0VG51	BN1204_024830	Neospora caninum (strain Liverpool)	Uncharacterized protein	1.50668e-32	0	14737.89	39.3	33.8	60	48.1	52.1	63.2	3	3				57.5054	71.8967	87.8832	77.4146	89.4151	93.7709	39.3	33.8	60	48.1	52.1	63.2	31.073	32.5991	49.3662	54.7577	58.5605	68.245
F0VG52	BN1204_024840	F0VG52	F0VG52	BN1204_024840	Neospora caninum (strain Liverpool)	Protein kinase	1.47592e-27	0	51613.67	54.8	24.5	98.7	31.6	23	64.9	3	3				61.1675	58.8559	76.4753	50.7814	62.7485	53.4213	54.8	24.5	98.7	31.6	23	64.9	43.3282	23.6295	81.2073	35.9739	25.8521	70.0807
F0VG54	BN1204_024870	F0VG54	F0VG54	BN1204_024870	Neospora caninum (strain Liverpool)	60S ribosomal protein L13	3.11024e-25	0	23993.23	259.5	181.7	330.1	79.5	67.2	95.2	3	3				390.609	293.033	482.158	137.685	160.52	184.313	259.5	181.7	330.1	79.5	67.2	95.2	205.176	175.244	271.596	90.504	75.533	102.799
F0VG55	BN1204_024880	F0VG55	F0VG55	BN1204_024880	Neospora caninum (strain Liverpool)	30S ribosomal protein S9P, related	1.64663e-24	0	16664.59	463.6	274.5	680.7	133.8	119.6	149.4	3	3				520.238	512.713	673.347	329.035	254.08	287.08	463.6	274.5	680.7	133.8	119.6	149.4	366.55	264.747	560.059	152.32	134.431	161.326
F0VG59	BN1204_024920	F0VG59	F0VG59	BN1204_024920	Neospora caninum (strain Liverpool)	Beige/BEACH domain-containing protein	1.19336e-07	0	206630.77	0.5	0.4	0.3	0.3	NaN	0.1	3	2				25.0878	24.2465	20.8605	17.6091		24.3169	0.5	0.4	0.3	0.3		0.1	0.39533	0.385788	0.246831	0.341524	0	0.107983
F0VG67	BN1204_025000	F0VG67	F0VG67	BN1204_025000	Neospora caninum (strain Liverpool)	Trypsin domain-containing protein	1.98549e-17	0	112590.05	8.2	5.9	13.1	7.3	8.6	7.8	3	3				50.1605	64.0756	74.3	78.0575	101.29	61.5885	8.2	5.9	13.1	7.3	8.6	7.8	6.48342	5.69038	10.7783	8.31043	9.66642	8.42264
F0VG68	BN1204_025010	F0VG68	F0VG68	BN1204_025010	Neospora caninum (strain Liverpool)	NADH-cytochrome b5 reductase	3.3046e-19	0	37269	11.4	3.9	10.9	2.6	5.3	4.3	3	3				37.7128	51.8597	56.0014	47.6434	93.52	90.1344	11.4	3.9	10.9	2.6	5.3	4.3	9.01353	3.76143	8.96818	2.95988	5.95721	4.64325
F0VG80	BN1204_025130	F0VG80	F0VG80	BN1204_025130	Neospora caninum (strain Liverpool)	Eukaryotic translation initiation factor 4C	2.10113e-15	0	18149.96	44.9	13.1	34.2	NaN	NaN	NaN	3	0	CTR	CTR		57.7292	29.1727	52.3911				44.9	13.1	34.2				35.5007	12.6346	28.1387	0	0	0
F0VG81	BN1204_025140	F0VG81	F0VG81	BN1204_025140	Neospora caninum (strain Liverpool)	Ctr copper transporter domain-containing protein,putative	4.00229e-42	0	53629.51	19.1	3.3	9.9	13.1	12	10.4	3	3				56.0833	31.6745	50.6583	82.609	63.6155	62.557	19.1	3.3	9.9	13.1	12	10.4	15.1016	3.18275	8.14541	14.9132	13.488	11.2302
F0VG83	BN1204_025160	F0VG83	F0VG83	BN1204_025160	Neospora caninum (strain Liverpool)	60S ribosomal protein L27	2.9979e-18	0	16814.24	166.2	111.5	152.3	42	45.3	37.7	3	3				164.429	132.817	143.879	63.2116	75.4376	51.131	166.2	111.5	152.3	42	45.3	37.7	131.408	107.538	125.308	47.8134	50.9173	40.7095
F0VG86	BN1204_025185	F0VG86	F0VG86	BN1204_025185	Neospora caninum (strain Liverpool)	SRS domain-containing protein	0.000262463	0.000898242	31993.96	0.9	NaN	1.9	0.8	0.8	3.2	2	3				3.43204		4.86929	15.3639	18.5641	11.7497	0.9		1.9	0.8	0.8	3.2	0.711595	0	1.56326	0.910732	0.899202	3.45544
F0VG87	BN1204_025190	F0VG87	F0VG87	BN1204_025190	Neospora caninum (strain Liverpool)	60S ribosomal protein L18a	2.56612e-17	0	21386.26	144.2	103.3	106.1	18.5	NaN	19.9	3	2				115.878	153.878	169.996	71.1368		46.9621	144.2	103.3	106.1	18.5		19.9	114.013	99.6298	87.2958	21.0607	0	21.4885
F0VG92	BN1204_025240	F0VG92	F0VG92	BN1204_025240	Neospora caninum (strain Liverpool)	Gbp1p protein, putative	8.56367e-31	0	31856.42	349.8	138.7	298.4	99	79.3	103.7	3	3				791.237	402.708	623.336	434.425	398.351	413.397	349.8	138.7	298.4	99	79.3	103.7	276.573	133.772	245.514	112.703	89.1334	111.978
F0VGA6	BN1204_025380	F0VGA6	F0VGA6	BN1204_025380	Neospora caninum (strain Liverpool)	Dymeclin	7.72442e-08	0	172725.46	0.2	NaN	0.4	0.7	0.1	0.7	2	3				16.0563		8.85213	18.854	11.7592	15.9647	0.2		0.4	0.7	0.1	0.7	0.158132	0	0.329108	0.79689	0.1124	0.755878
F0VGC1	BN1204_025530	F0VGC1	F0VGC1	BN1204_025530	Neospora caninum (strain Liverpool)	Putative TPR domain-containing protein	1.1285e-23	0	53243.49	9.3	10.4	12	NaN	NaN	NaN	3	0	CTR	CTR		95.7287	88.3014	102				9.3	10.4	12				7.35314	10.0305	9.87323	0	0	0
F0VGC6	BN1204_025580	F0VGC6	F0VGC6	BN1204_025580	Neospora caninum (strain Liverpool)	Eukaryotic translation initiation factor 3 subunit K	5.62467e-22	0	29932.92	90.5	45.7	61.4	26.2	24.8	36.8	3	3				154.693	119.945	145.28	99.5905	101.703	114.843	90.5	45.7	61.4	26.2	24.8	36.8	71.5548	44.0763	50.518	29.8265	27.8753	39.7376
F0VGD5	BN1204_025670	F0VGD5	F0VGD5	BN1204_025670	Neospora caninum (strain Liverpool)	ATP synthase subunit beta	7.49414e-34	0	60025.67	431.5	199.7	451.8	288.9	251.3	250.8	3	3				1077.9	779.114	939.223	1002.21	1027.9	1055.81	431.5	199.7	451.8	288.9	251.3	250.8	341.17	192.605	371.727	328.888	282.462	270.82
F0VGD9	BN1204_025710	F0VGD9	F0VGD9	BN1204_025710	Neospora caninum (strain Liverpool)	Microneme protein 7, putative	6.19492e-19	0	36219.59	27.4	15	19.4	5.9	6.7	6.1	3	3				112.723	76.5922	90.6925	38.2618	50.8799	38.1808	27.4	15	19.4	5.9	6.7	6.1	21.6641	14.4671	15.9617	6.71665	7.53082	6.58694
F0VGE2	BN1204_025740	F0VGE2	F0VGE2	BN1204_025740	Neospora caninum (strain Liverpool)	Uncharacterized protein	7.88112e-21	0	13365.86	79.6	18.8	68.2	15.7	14.4	16.7	3	3				86.2826	20.965	68.7611	17.8881	18.1413	19.0018	79.6	18.8	68.2	15.7	14.4	16.7	62.9366	18.132	56.1129	17.8731	16.1856	18.0331
F0VGE5	BN1204_025770	F0VGE5	F0VGE5	BN1204_025770	Neospora caninum (strain Liverpool)	Ankyrin repeat-containing protein, putative	1.33541e-18	0	24041.03	4.3	NaN	6.1	NaN	NaN	NaN	2	0	CTR			31.1399		46.7241				4.3		6.1				3.39984	0	5.01889	0	0	0
F0VGG6	BN1204_025990	F0VGG6	F0VGG6	BN1204_025990	Neospora caninum (strain Liverpool)	Hydrolase	7.35726e-18	0	53213.61	1.8	1.6	1.8	1.3	NaN	0.8	3	2				32.526	21.9528	33.4515	22.035		16.3129	1.8	1.6	1.8	1.3		0.8	1.42319	1.54315	1.48098	1.47994	0	0.863861
F0VGH4	BN1204_026070	F0VGH4	F0VGH4	BN1204_026070	Neospora caninum (strain Liverpool)	Armadillo/beta-catenin-like repeat-containing protein	1.58822e-17	0	30523.64	33.1	12.5	34.9	4.7	2.7	7.4	3	3				85.5917	56.0499	97.3442	80.4468	46.2074	46.169	33.1	12.5	34.9	4.7	2.7	7.4	26.1709	12.0559	28.7146	5.35055	3.03481	7.99071
F0VGH7	BN1204_026100	F0VGH7	F0VGH7	BN1204_026100	Neospora caninum (strain Liverpool)	Transmembrane protein	8.70797e-16	0	50538.54	4	1.8	7.2	3.3	4.9	5.9	3	3				25.8754	40.5934	33.7259	74.8177	61.393	68.0154	4	1.8	7.2	3.3	4.9	5.9	3.16264	1.73605	5.92394	3.75677	5.50761	6.37097
F0VGI1	BN1204_026140	F0VGI1	F0VGI1	BN1204_026140	Neospora caninum (strain Liverpool)	Histone H2A	1.90301e-23	0	13427.83	1224.3	499.8	1417.3	455.6	509.3	863.1	3	3				848.639	448.807	958.582	489.552	506.122	696.411	1224.3	499.8	1417.3	455.6	509.3	863.1	968.006	482.042	1166.11	518.662	572.454	931.998
F0VGI2	BN1204_026150	F0VGI2;F0VPX4	F0VGI2;F0VPX4	BN1204_026150;BN1204_061960	Neospora caninum (strain Liverpool)	Histone H3	6.51239e-09	0	15402.05;15413.11	278.2;278.2	57;57	176.5;176.5	52.5;52.5	47.9;47.9	80.7;80.7	3	3				195.551	35.1837	445.775	137.357	116.55	212.949	278.2	57	176.5	52.5	47.9	80.7	219.962	54.9748	145.219	59.7668	53.8397	87.142
F0VGI5	BN1204_026180	F0VGI5	F0VGI5	BN1204_026180	Neospora caninum (strain Liverpool)	26s proteasome subunit p55, putative	9.78147e-19	0	55262.03	33.1	17.4	33.4	6.3	3.6	12.6	3	3				102.335	91.1491	115.663	63.9328	62.4901	61.2762	33.1	17.4	33.4	6.3	3.6	12.6	26.1709	16.7818	27.4805	7.17201	4.04641	13.6058
F0VGK1	BN1204_026340	F0VGK1	F0VGK1	BN1204_026340	Neospora caninum (strain Liverpool)	IMC sub-compartment protein ISP1	9.48837e-20	0	19524.28	261.8	147.5	239.3	91.8	40.3	107.4	3	3				190.376	90.441	169.392	71.2639	55.8461	82.9389	261.8	147.5	239.3	91.8	40.3	107.4	206.995	142.259	196.889	104.506	45.2973	115.973
F0VGK6	BN1204_026390	F0VGK6	F0VGK6	BN1204_026390	Neospora caninum (strain Liverpool)	Centrin, putative	5.15507e-19	0	21899.53	21.8	6	21.9	3	NaN	18	3	2				41.0736	29.0901	44.4489	52.4478		62.0958	21.8	6	21.9	3		18	17.2364	5.78682	18.0186	3.41524	0	19.4369
F0VGL9	BN1204_026520	F0VGL9	F0VGL9	BN1204_026520	Neospora caninum (strain Liverpool)	Transmembrane protein	1.13558e-24	0	77072.59	22.3	9.6	22.3	9.1	11.7	18.9	3	3				66.5812	42.3133	58.0006	81.9241	94.6508	96.5914	22.3	9.6	22.3	9.1	11.7	18.9	17.6317	9.25892	18.3478	10.3596	13.1508	20.4087
F0VGM7	BN1204_026600	F0VGM7	F0VGM7	BN1204_026600	Neospora caninum (strain Liverpool)	46 kDa FK506-binding nuclear protein, putative	3.23608e-20	0	34307.67	151.6	78.4	253.2	321	367.8	408.2	3	3				188.001	118.873	154.502	113.658	128.051	129.76	151.6	78.4	253.2	321	367.8	408.2	119.864	75.6145	208.325	365.431	413.408	440.785
F0VGN5	BN1204_026680	F0VGN5	F0VGN5	BN1204_026680	Neospora caninum (strain Liverpool)	Protein kinase AKT, related	9.89849e-22	0	15116.09	33	NaN	42.9	NaN	6.3	7.1	2	2				62.4238		77.5917		63.894	83.0075	33		42.9		6.3	7.1	26.0918	0	35.2968	0	7.08122	7.66677
F0VGP2	BN1204_026745_1	F0VGP2	F0VGP2	BN1204_026745_1	Neospora caninum (strain Liverpool)	Ribosomal protein RPP1	1.86687e-24	0	12175.54	537.2	336.1	653.5	81.1	65.9	124	3	3				573.278	350.654	892.082	165.72	171.658	506.104	537.2	336.1	653.5	81.1	65.9	124	424.743	324.158	537.68	92.3254	74.0718	133.898
F0VGQ0	BN1204_026820	F0VGQ0	F0VGQ0	BN1204_026820	Neospora caninum (strain Liverpool)	Uncharacterized protein	7.62768e-23	0	18435.14	43.2	6.6	20	32.5	19.8	23.3	3	3				93.016	59.8642	64.5854	90.8758	125.587	99.3599	43.2	6.6	20	32.5	19.8	23.3	34.1565	6.3655	16.4554	36.9985	22.2553	25.16
F0VGR5	BN1204_026970	F0VGR5	F0VGR5	BN1204_026970	Neospora caninum (strain Liverpool)	Transmembrane protein	5.96601e-13	0	65483.44	12.1	5.9	15.1	7.5	4.4	6.1	3	3				153.267	88.3166	171.597	112.219	96.1782	99.7617	12.1	5.9	15.1	7.5	4.4	6.1	9.56699	5.69038	12.4238	8.53811	4.94561	6.58694
F0VGS5	BN1204_027070	F0VGS5	F0VGS5	BN1204_027070	Neospora caninum (strain Liverpool)	Uncharacterized protein	1.89103e-12	0	105521.52	12.6	10.6	12.4	1.1	1	19.7	3	3				161.196	165.606	163.786	277.93	259.938	252.49	12.6	10.6	12.4	1.1	1	19.7	9.96232	10.2234	10.2023	1.25226	1.124	21.2726
F0VGS6	BN1204_027080	F0VGS6	F0VGS6	BN1204_027080	Neospora caninum (strain Liverpool)	Protein kinase	8.99574e-17	0	31960.16	14.5	14.6	15.9	18.6	5.8	16.4	3	3				87.1422	90.087	100.017	100.041	103.289	128.563	14.5	14.6	15.9	18.6	5.8	16.4	11.4646	14.0813	13.082	21.1745	6.51921	17.7092
F0VGT1	BN1204_027130	F0VGT1	F0VGT1	BN1204_027130	Neospora caninum (strain Liverpool)	orotate phosphoribosyltransferase	3.77355e-05	0.000652061	31214.66	8.4	1	6.8	NaN	NaN	4.8	3	1				44.875	44.7116	46.4882			47.1716	8.4	1	6.8			4.8	6.64155	0.96447	5.59483	0	0	5.18317
F0VGT4	BN1204_027160	F0VGT4	F0VGT4	BN1204_027160	Neospora caninum (strain Liverpool)	Uncharacterized protein	3.1995e-23	0	28867.14	88.9	42.7	55.7	5.5	1.1	2	3	3				111.841	51.6446	150.468	53.7053	42.6902	80.0448	88.9	42.7	55.7	5.5	1.1	2	70.2897	41.1829	45.8282	6.26128	1.2364	2.15965
F0VGU0	NCLIV_027230	F0VGU0	F0VGU0	NCLIV_027230	Neospora caninum (strain Liverpool)	Dihydropteroate synthase, related	1.9108e-28	0	73291.62	110.3	77.8	147.9	67.4	71	93.2	3	3				243.334	212.446	301.554	205.637	240.3	247.671	110.3	77.8	147.9	67.4	71	93.2	87.2099	75.0358	121.688	76.7292	79.8042	100.64
F0VGU6	BN1204_027290	F0VGU6	F0VGU6	BN1204_027290	Neospora caninum (strain Liverpool)	40S ribosomal protein S21	4.8235e-17	0	9066.3	131.3	110.6	161.9	49.6	55.4	50.9	3	3				122.256	129.657	140.81	96.0159	98.2515	88.1329	131.3	110.6	161.9	49.6	55.4	50.9	103.814	106.67	133.206	56.4654	62.2697	54.9632
F0VGW5	BN1204_027480	F0VGW5	F0VGW5	BN1204_027480	Neospora caninum (strain Liverpool)	V-type proton ATPase subunit	3.24709e-32	0	44784.8	58.3	36.3	69.6	51.6	64.6	75.4	3	3				221.916	148.151	280.451	233.997	282.132	306.669	58.3	36.3	69.6	51.6	64.6	75.4	46.0955	35.0103	57.2647	58.7422	72.6106	81.4189
F0VGX0	BN1204_027530	F0VGX0	F0VGX0	BN1204_027530	Neospora caninum (strain Liverpool)	Lectin-domain protein, putative	3.40358e-22	0	74188.23	24.6	10.8	24.7	7.3	7.6	8.8	3	3				56.4964	40.0228	48.8234	45.0054	55.5176	46.2511	24.6	10.8	24.7	7.3	7.6	8.8	19.4503	10.4163	20.3224	8.31043	8.54242	9.50247
F0VGY3	BN1204_027660	F0VGY3	F0VGY3	BN1204_027660	Neospora caninum (strain Liverpool)	Transmembrane protein	1.32182e-28	0	14853.16	4.1	1.9	3.8	2.9	3.4	3.6	3	3				15.3418	7.00635	18.6664	14.25	12.6906	11.8301	4.1	1.9	3.8	2.9	3.4	3.6	3.24171	1.83249	3.12652	3.3014	3.82161	3.88737
F0VGZ5	BN1204_027780	F0VGZ5	F0VGZ5	BN1204_027780	Neospora caninum (strain Liverpool)	Transmembrane protein	2.50109e-26	0	16809.44	36.1	19.5	27.1	27	16.4	33.3	3	3				89.332	42.4954	62.0695	146.65	153.639	83.328	36.1	19.5	27.1	27	16.4	33.3	28.5428	18.8072	22.297	30.7372	18.4336	35.9582
F0VH02	BN1204_027850	F0VH02	F0VH02	BN1204_027850	Neospora caninum (strain Liverpool)	Rhoptry protein 6, putative	1.41457e-22	0	52053.67	210.1	54.9	213.9	60.1	44.3	74.9	3	3				190.357	109.273	296.479	139.549	103.299	149.807	210.1	54.9	213.9	60.1	44.3	74.9	166.118	52.9494	175.99	68.4187	49.7933	80.879
F0VH10	BN1204_027930	F0VH10	F0VH10	BN1204_027930	Neospora caninum (strain Liverpool)	Rhoptry kinase family protein ROP17, putative	5.84599e-37	0	68508.65	9	1.7	6.1	0.6	0.7	2.3	3	3				43.7156	28.0277	42.6652	23.3209	25.6939	30.1904	9	1.7	6.1	0.6	0.7	2.3	7.11595	1.6396	5.01889	0.683049	0.786802	2.4836
F0VH22	BN1204_028050	F0VH22	F0VH22	BN1204_028050	Neospora caninum (strain Liverpool)	Uncharacterized protein	8.05367e-19	0	31585.64	45.4	23.4	43.4	17.5	11.8	21	3	3				209.297	149.605	230.874	92.4326	92.1973	101.868	45.4	23.4	43.4	17.5	11.8	21	35.896	22.5686	35.7082	19.9223	13.2632	22.6764
F0VH26	BN1204_028090	F0VH26	F0VH26	BN1204_028090	Neospora caninum (strain Liverpool)	Photosensitized INA-labeled protein PHIL1	5.49637e-22	0	18770.65	244.8	104.5	314.7	20.7	9.9	24.4	3	3				447.737	235.242	537.985	75.5621	61.1339	72.8173	244.8	104.5	314.7	20.7	9.9	24.4	193.554	100.787	258.925	23.5652	11.1276	26.3478
F0VH31	BN1204_028140	F0VH31	F0VH31	BN1204_028140	Neospora caninum (strain Liverpool)	Uncharacterized protein	1.495e-17	0	57351.64	10.7	6	12.1	2.2	3.1	2.8	3	3				89.1126	86.4292	85.4806	41.5894	58.148	43.9742	10.7	6	12.1	2.2	3.1	2.8	8.46007	5.78682	9.95551	2.50451	3.48441	3.02351
F0VH34	BN1204_028170	F0VH34	F0VH34	BN1204_028170	Neospora caninum (strain Liverpool)	non-specific serine/threonine protein kinase	6.53008e-23	0	63295.81	74.1	22.4	72.3	9.8	2.2	12.5	3	3				218.197	146.673	263.01	72.7793	68.6109	86.9617	74.1	22.4	72.3	9.8	2.2	12.5	58.588	21.6041	59.4862	11.1565	2.47281	13.4978
F0VH40	BN1204_028230	F0VH40	F0VH40	BN1204_028230	Neospora caninum (strain Liverpool)	Proteasome subunit alpha type	2.5159e-30	0	27186.99	100.2	62.9	98.6	31.9	40.6	40.3	3	3				156.2	118.282	155.359	86.8048	123.933	122.705	100.2	62.9	98.6	31.9	40.6	40.3	79.2242	60.6652	81.125	36.3154	45.6345	43.517
F0VH47	BN1204_028300	F0VH47	F0VH47	BN1204_028300	Neospora caninum (strain Liverpool)	Signal recognition particle subunit SRP68	8.64159e-20	0	77517.94	7.2	2.3	7.1	NaN	0.9	NaN	3	1				39.0039	32.3672	48.7427		87.9122		7.2	2.3	7.1		0.9		5.69276	2.21828	5.84166	0	1.0116	0
F0VH49	BN1204_028320	F0VH49	F0VH49	BN1204_028320	Neospora caninum (strain Liverpool)	Actin-related protein 4	2.18013e-14	0	56921.89	6.1	2.6	5.7	2.5	3.5	2.8	3	3				43.3854	73.14	46.687	68.6231	98.7152	78.3986	6.1	2.6	5.7	2.5	3.5	2.8	4.82303	2.50762	4.68978	2.84604	3.93401	3.02351
F0VH57	BN1204_028400	F0VH57	F0VH57	BN1204_028400	Neospora caninum (strain Liverpool)	mannose-1-phosphate guanylyltransferase	4.51764e-09	0	46932.64	6.4	NaN	7.2	1.5	NaN	3.2	2	2				62.5645		71.2679	27.7822		41.6228	6.4		7.2	1.5		3.2	5.06023	0	5.92394	1.70762	0	3.45544
F0VH67	BN1204_028500	F0VH67	F0VH67	BN1204_028500	Neospora caninum (strain Liverpool)	GJ17676, related	3.12084e-25	0	45876.29	38.8	21.7	35.2	6.6	13.2	20.6	3	3				105.104	89.6671	107.629	95.7646	117.436	105.844	38.8	21.7	35.2	6.6	13.2	20.6	30.6776	20.929	28.9615	7.51354	14.8368	22.2444
F0VH71	BN1204_028540	F0VH71	F0VH71	BN1204_028540	Neospora caninum (strain Liverpool)	Immune mapped protein 2 N-terminal domain-containing protein	9.34033e-21	0	29764.04	160.6	60.9	186.7	155.3	97.8	180.3	3	3				572.902	246.734	816.44	570.984	821.863	594.055	160.6	60.9	186.7	155.3	97.8	180.3	126.98	58.7362	153.611	176.796	109.927	194.693
F0VH78	BN1204_028610	F0VH78	F0VH78	BN1204_028610	Neospora caninum (strain Liverpool)	Tetratricopeptide repeat-containing protein	4.01215e-11	0	182941.92	0.7	0.1	0.8	0.1	0.1	0.1	3	3				9.98025	5.88782	9.2548	9.96334	5.73084	12.3014	0.7	0.1	0.8	0.1	0.1	0.1	0.553462	0.096447	0.658215	0.113841	0.1124	0.107983
F0VH85	BN1204_028680	F0VH85	F0VH85	BN1204_028680	Neospora caninum (strain Liverpool)	Apical membrane antigen 1, putative	1.48607e-40	0	63360.6	153.3	61.6	153.2	45.1	35	50	3	3				198.906	117.106	198.877	102.678	87.0383	107.056	153.3	61.6	153.2	45.1	35	50	121.208	59.4114	126.048	51.3425	39.3401	53.9913
F0VHA5	BN1204_028870	F0VHA5	F0VHA5	BN1204_028870	Neospora caninum (strain Liverpool)	peptidylprolyl isomerase	1.4277e-26	0	58323.46	62.3	46.1	66.6	20.1	14.5	23	3	3				147.528	141.072	176.455	103.404	86.8252	104.285	62.3	46.1	66.6	20.1	14.5	23	49.2582	44.4621	54.7964	22.8821	16.298	24.836
F0VHB8	BN1204_029010	F0VHB8	F0VHB8	BN1204_029010	Neospora caninum (strain Liverpool)	Glycerophosphoryl diester phosphodiesterase protein	6.06428e-27	0	41249.52	1.2	0.9	2.4	1.5	NaN	3.6	3	2				26.2391	19.0851	31.141	31.6831		75.5531	1.2	0.9	2.4	1.5		3.6	0.948793	0.868023	1.97465	1.70762	0	3.88737
F0VHC1	BN1204_029040	F0VHC1	F0VHC1	BN1204_029040	Neospora caninum (strain Liverpool)	Nucleosome assembly protein, putative	3.43866e-13	0	95575.94	4.4	2.8	3.2	0.4	NaN	0.4	3	2				63.8946	41.0708	63.3347	28.4409		24.8085	4.4	2.8	3.2	0.4		0.4	3.47891	2.70052	2.63286	0.455366	0	0.431931
F0VHC4	BN1204_029060	F0VHC4	F0VHC4	BN1204_029060	Neospora caninum (strain Liverpool)	Doublecortin domain-containing protein	3.59288e-12	0	29360.55	2.4	NaN	12.8	18.4	14.2	17	2	3				122.689		176.367	349.703	270.122	323.284	2.4		12.8	18.4	14.2	17	1.89759	0	10.5314	20.9468	15.9608	18.357
F0VHD4	BN1204_029160	F0VHD4	F0VHD4	BN1204_029160	Neospora caninum (strain Liverpool)	monodehydroascorbate reductase (NADH)	8.41845e-21	0	73493.36	4.9	0.6	3.7	NaN	NaN	0.3	3	1				49.9716	25.0903	33.3145			13.7253	4.9	0.6	3.7			0.3	3.87424	0.578682	3.04425	0	0	0.323948
F0VHE2	BN1204_029240	F0VHE2	F0VHE2	BN1204_029240	Neospora caninum (strain Liverpool)	YbaK / prolyl-tRNA synthetases associated domain containing protein	9.89763e-15	0	26545.35	3.6	3.8	5	1.6	3	1.3	3	3				21.1445	29.1334	32.598	23.195	45.1986	18.7083	3.6	3.8	5	1.6	3	1.3	2.84638	3.66499	4.11385	1.82146	3.37201	1.40377
F0VHE4	BN1204_029255_1	F0VHE4	F0VHE4	BN1204_029255_1	Neospora caninum (strain Liverpool)	EF hand domain-containing protein	1.04118e-15	0	15120.91	43.1	NaN	41.1	NaN	NaN	NaN	2	0	CTR			163.544		131.351				43.1		41.1				34.0775	0	33.8158	0	0	0
F0VHE8	BN1204_029290	F0VHE8	F0VHE8	BN1204_029290	Neospora caninum (strain Liverpool)	Ankyrin repeat-containing protein	4.30481e-21	0	126850.41	1.4	0.5	1.6	0.2	0.2	0.2	3	3				13.2205	6.75025	11.145	21.2721	18.4785	17.1784	1.4	0.5	1.6	0.2	0.2	0.2	1.10692	0.482235	1.31643	0.227683	0.224801	0.215965
F0VHG1	BN1204_029420	F0VHG1	F0VHG1	BN1204_029420	Neospora caninum (strain Liverpool)	Myosin light chain TgMLC1, putative	7.52109e-33	0	24671.64	366.9	126.3	300.5	52.6	37.1	53.3	3	3				495.429	204.411	450.26	127.382	160.36	141.961	366.9	126.3	300.5	52.6	37.1	53.3	290.093	121.813	247.242	59.8806	41.7005	57.5547
F0VHH5	BN1204_029570	F0VHH5	F0VHH5	BN1204_029570	Neospora caninum (strain Liverpool)	Transporter, major facilitator family protein	1.58983e-18	0	53920.7	42.5	16.1	47.2	30.5	11.4	38	3	3				155.493	50.6017	170.532	62.6266	52.9118	149.318	42.5	16.1	47.2	30.5	11.4	38	33.6031	15.528	38.8347	34.7216	12.8136	41.0334
F0VHI7	BN1204_029690	F0VHI7	F0VHI7	BN1204_029690	Neospora caninum (strain Liverpool)	Uncharacterized protein	4.55416e-21	0	19368.02	186.9	56.8	179.7	69.1	50.2	94.4	3	3				385.68	164.843	408.67	178.092	118.772	217.911	186.9	56.8	179.7	69.1	50.2	94.4	147.774	54.7819	147.852	78.6645	56.4249	101.936
F0VHJ0	BN1204_029720	F0VHJ0	F0VHJ0	BN1204_029720	Neospora caninum (strain Liverpool)	Eukaryotic translation intiation factor,putative	4.60912e-24	0	91582.29	2.2	NaN	3.4	NaN	NaN	NaN	2	0	CTR			41.2011		65.524				2.2		3.4				1.73945	0	2.79742	0	0	0
F0VHK4	BN1204_029860	F0VHK4	F0VHK4	BN1204_029860	Neospora caninum (strain Liverpool)	Nascent polypeptide-associated complex subunit beta	2.52396e-34	0	20620.27	112.3	64	147.5	37.5	18.5	57.7	3	3				132.319	80.5552	163.502	54.3511	44.188	79.7463	112.3	64	147.5	37.5	18.5	57.7	88.7912	61.7261	121.358	42.6906	20.794	62.306
F0VHN1	BN1204_030290	F0VHN1	F0VHN1	BN1204_030290	Neospora caninum (strain Liverpool)	transaldolase	1.44223e-24	0	41210.29	73.9	17.4	97.1	9.6	10.3	18.1	3	3				211.567	103.967	168.419	33.4806	35.0825	72.6114	73.9	17.4	97.1	9.6	10.3	18.1	58.4298	16.7818	79.8909	10.9288	11.5772	19.5449
F0VHN6	BN1204_030340	F0VHN6	F0VHN6	BN1204_030340	Neospora caninum (strain Liverpool)	Cytochrome c, putative	2.06924e-15	0	18474.98	64.5	22	58.2	15.1	14	24.9	3	3				327.134	113.232	274.62	80.8334	137.524	127.273	64.5	22	58.2	15.1	14	24.9	50.9976	21.2183	47.8852	17.1901	15.736	26.8877
F0VHP4	BN1204_030420	F0VHP4	F0VHP4	BN1204_030420	Neospora caninum (strain Liverpool)	Rcn2-prov protein, related	2.2519e-26	0	39289.18	540.8	329.2	541.4	180	169.6	229.7	3	3				507.79	323.164	502.029	220.686	185.935	260.391	540.8	329.2	541.4	180	169.6	229.7	427.589	317.504	445.447	204.915	190.631	248.036
F0VHP9	BN1204_030470	F0VHP9	F0VHP9	BN1204_030470	Neospora caninum (strain Liverpool)	Uncharacterized protein	1.31806e-23	0	134388.21	8	0.2	6.5	0.4	1.7	2	3	3				51.2362	66.449	57.4016	53.4863	70.9947	40.7668	8	0.2	6.5	0.4	1.7	2	6.32529	0.192894	5.348	0.455366	1.9108	2.15965
F0VHQ0	BN1204_030480	F0VHQ0	F0VHQ0	BN1204_030480	Neospora caninum (strain Liverpool)	ubiquitinyl hydrolase 1	2.06153e-17	0	46781.64	16.5	0.1	17.1	NaN	NaN	3.4	3	1				61.132	19.0837	65.5805			22.7982	16.5	0.1	17.1			3.4	13.0459	0.096447	14.0694	0	0	3.67141
F0VHQ1	BN1204_030490	F0VHQ1	F0VHQ1	BN1204_030490	Neospora caninum (strain Liverpool)	30S ribosomal protein S12, related	1.23591e-21	0	15801.51	200.1	115.5	259.6	39.6	20	52.2	3	3				322.861	179.893	382.808	61.6712	45.568	84.3186	200.1	115.5	259.6	39.6	20	52.2	158.211	111.396	213.591	45.0812	22.4801	56.3669
F0VHR5	BN1204_030630	F0VHR5	F0VHR5	BN1204_030630	Neospora caninum (strain Liverpool)	p25-alpha family protein, related	6.20745e-21	0	18084.33	73.2	30.4	82.2	40.5	29.6	58	3	3				162.778	86.2208	146.007	125.688	105.968	119.876	73.2	30.4	82.2	40.5	29.6	58	57.8764	29.3199	67.6316	46.1058	33.2705	62.6299
F0VHR7	BN1204_030650	F0VHR7	F0VHR7	BN1204_030650	Neospora caninum (strain Liverpool)	26S protease regulatory subunit 6b, putative	1.11723e-25	0	47017.74	29	23.3	16.1	7.6	9.9	9.4	3	3				69.2568	39.5435	62.2069	59.2126	67.3954	55.1833	29	23.3	16.1	7.6	9.9	9.4	22.9292	22.4722	13.2466	8.65195	11.1276	10.1504
F0VHR8	BN1204_030660	F0VHR8	F0VHR8	BN1204_030660	Neospora caninum (strain Liverpool)	T-complex protein 1 subunit alpha	1.24759e-23	0	59179.96	116.7	49.8	136.9	27.3	21.9	63.6	3	3				418.146	270.254	458.812	258.761	286.286	263.218	116.7	49.8	136.9	27.3	21.9	63.6	92.2701	48.0306	112.637	31.0787	24.6157	68.677
F0VHS5	BN1204_030730	F0VHS5	F0VHS5	BN1204_030730	Neospora caninum (strain Liverpool)	N-alpha-acetyltransferase 40	1.96393e-14	0	37101.98	3	NaN	4	NaN	NaN	1.3	2	1				31.6047		40.6953			17.9289	3		4			1.3	2.37198	0	3.29108	0	0	1.40377
F0VHT4	BN1204_030820	F0VHT4	F0VHT4	BN1204_030820	Neospora caninum (strain Liverpool)	RRM domain-containing protein	3.9241e-23	0	16169.14	180	79.9	204.2	17.7	13.7	11.7	3	3				400.662	149.119	394.569	72.0454	63.1264	44.7231	180	79.9	204.2	17.7	13.7	11.7	142.319	77.0612	168.009	20.1499	15.3988	12.634
F0VHT8	BN1204_030860	F0VHT8	F0VHT8	BN1204_030860	Neospora caninum (strain Liverpool)	Alveolin domain containing intermediate filament IMC10	1.55721e-29	0	61719.69	213.6	86.4	217.4	18	8.7	7.7	3	3				281.918	158.561	297.16	54.051	55.8832	45.3671	213.6	86.4	217.4	18	8.7	7.7	168.885	83.3302	178.87	20.4915	9.77882	8.31466
F0VHU5	BN1204_030930	F0VHU5	F0VHU5	BN1204_030930	Neospora caninum (strain Liverpool)	thioredoxin-dependent peroxiredoxin	1.47611e-22	0	31566.34	86	38.7	98.4	86.7	68.6	93.1	3	3				217.201	146.524	202.736	217.882	176.734	211.294	86	38.7	98.4	86.7	68.6	93.1	67.9968	37.325	80.9605	98.7006	77.1066	100.532
F0VHU7	BN1204_030950	F0VHU7	F0VHU7	BN1204_030950	Neospora caninum (strain Liverpool)	Vesicle-associated membrane protein 7B	2.01828e-08	0	25093.24	6.5	NaN	5.7	2.9	NaN	3.5	2	2				29.1483		33.6491	34.8911		42.3539	6.5		5.7	2.9		3.5	5.13929	0	4.68978	3.3014	0	3.77939
F0VHV6	BN1204_031040	F0VHV6	F0VHV6	BN1204_031040	Neospora caninum (strain Liverpool)	Peptidyl-prolyl cis-trans isomerase	2.17735e-16	0	18714.38	63.3	27.4	60.4	28.1	28.6	22.4	3	3				131.252	110.886	138.852	139.493	141.824	161.619	63.3	27.4	60.4	28.1	28.6	22.4	50.0488	26.4265	49.6953	31.9895	32.1465	24.1881
F0VHX7	BN1204_031250	F0VHX7	F0VHX7	BN1204_031250	Neospora caninum (strain Liverpool)	Mucin, putative	8.29354e-22	0	47647.75	9.9	4	17.7	13.1	10.2	21.6	3	3				43.501	30.0104	46.761	50.1752	35.2208	51.767	9.9	4	17.7	13.1	10.2	21.6	7.82754	3.85788	14.563	14.9132	11.4648	23.3242
F0VHY4	BN1204_031320	F0VHY4	F0VHY4	BN1204_031320	Neospora caninum (strain Liverpool)	Uncharacterized protein	3.10752e-35	0	158983.08	23.7	12.9	24.3	7.7	4.3	7.7	3	3				83.4977	64.5852	90.8442	63.6319	62.8283	56.2779	23.7	12.9	24.3	7.7	4.3	7.7	18.7387	12.4417	19.9933	8.76579	4.83321	8.31466
F0VHY6	BN1204_031340	F0VHY6	F0VHY6	BN1204_031340	Neospora caninum (strain Liverpool)	Putative Splicing factor 3B subunit 3	2.56574e-29	0	135904.29	25.8	4.6	13.9	7.3	5.8	7	3	3				61.4254	35.8874	59.2528	69.6827	87.1311	73.4845	25.8	4.6	13.9	7.3	5.8	7	20.399	4.43656	11.4365	8.31043	6.51921	7.55878
F0VHY9	BN1204_031370	F0VHY9	F0VHY9	BN1204_031370	Neospora caninum (strain Liverpool)	Phosphatidylcholine transfer protein, putative	0.00424248	0.00515334	94422.16	2.6	NaN	1.3	0.7	NaN	0.9	2	2				35.0844		47.7507	35.0413		42.9114	2.6		1.3	0.7		0.9	2.05572	0	1.0696	0.79689	0	0.971844
F0VHZ6	BN1204_031440	F0VHZ6	F0VHZ6	BN1204_031440	Neospora caninum (strain Liverpool)	60S ribosomal protein L38, related	4.08339e-15	0	9539.35	151	32.2	227	69.7	NaN	69.3	3	2				324.116	96.4649	680.947	209.023		208.009	151	32.2	227	69.7		69.3	119.39	31.0559	186.769	79.3475	0	74.832
F0VI13	BN1204_031610	F0VI13	F0VI13	BN1204_031610	Neospora caninum (strain Liverpool)	glutamine--fructose-6-phosphate transaminase (isomerizing)	3.14434e-15	0	97081.35	4.3	1.7	5	4.5	1.7	2.4	3	3				51.6842	26.8042	56.8458	61.8077	57.3072	43.2742	4.3	1.7	5	4.5	1.7	2.4	3.39984	1.6396	4.11385	5.12287	1.9108	2.59158
F0VI25	BN1204_031730	F0VI25	F0VI25	BN1204_031730	Neospora caninum (strain Liverpool)	Putative translational activator	3.14631e-19	0	361163.74	8.3	3.2	6.6	0.8	0.7	1.6	3	3				62.4549	51.8025	63.3151	37.7374	84.5105	55.3926	8.3	3.2	6.6	0.8	0.7	1.6	6.56248	3.08631	5.43028	0.910732	0.786802	1.72772
F0VI30	BN1204_031780	F0VI30	F0VI30	BN1204_031780	Neospora caninum (strain Liverpool)	Alveolin domain containing intermediate filament IMC1	8.76427e-27	0	68960.55	459.5	186.1	451.9	46.1	29.1	55.6	3	3				712.223	368.223	751.206	129.497	105.918	125.723	459.5	186.1	451.9	46.1	29.1	55.6	363.309	179.488	371.809	52.4809	32.7085	60.0383
F0VI44	BN1204_031920	F0VI44	F0VI44	BN1204_031920	Neospora caninum (strain Liverpool)	ATP synthase subunit gamma, mitochondrial	5.54853e-42	0	34690.15	72.3	26.1	63.7	49.7	47.5	44.6	3	3				226.055	142.687	200.656	237.662	199.479	237.731	72.3	26.1	63.7	49.7	47.5	44.6	57.1648	25.1727	52.4104	56.5792	53.3901	48.1603
F0VI47	BN1204_031950	F0VI47	F0VI47	BN1204_031950	Neospora caninum (strain Liverpool)	Ubiquitin-like modifier-activating enzyme 5	5.42095e-17	0	43426.28	2.6	2	4	1.2	1.5	1.4	3	3				20.5636	20.983	23.1095	17.2012	20.9415	15.7121	2.6	2	4	1.2	1.5	1.4	2.05572	1.92894	3.29108	1.3661	1.686	1.51176
F0VI49	BN1204_031970	F0VI49	F0VI49	BN1204_031970	Neospora caninum (strain Liverpool)	Pre-mRNA-processing-splicing factor 8	1.70496e-33	0	293525.13	3.9	0.9	4.7	1.7	1.1	2	3	3				35.63	23.6791	57.5008	54.1492	58.7538	50.9323	3.9	0.9	4.7	1.7	1.1	2	3.08358	0.868023	3.86702	1.93531	1.2364	2.15965
F0VI52	BN1204_032000	F0VI52	F0VI52	BN1204_032000	Neospora caninum (strain Liverpool)	Transmembrane protein	1.67246e-24	0	66511.27	16.1	4.1	16.2	11.2	13.1	16.4	3	3				137.094	59.7698	106.088	74.5721	106.416	94.2181	16.1	4.1	16.2	11.2	13.1	16.4	12.7296	3.95433	13.3289	12.7502	14.7244	17.7092
F0VI63	BN1204_032110	F0VI63	F0VI63	BN1204_032110	Neospora caninum (strain Liverpool)	Uncharacterized protein	6.77294e-21	0	49423.38	81.9	50.7	106.5	0.6	19.1	8.5	3	3				306.362	231.774	373.575	49.7019	524.937	148.935	81.9	50.7	106.5	0.6	19.1	8.5	64.7551	48.8986	87.6249	0.683049	21.4684	9.17852
F0VI74	BN1204_032220	F0VI74	F0VI74	BN1204_032220	Neospora caninum (strain Liverpool)	50S ribosomal protein L30e, related	8.29213e-16	0	11661.59	292.2	174.1	397.3	55.4	53.3	44.3	3	3				176.401	132.571	223.628	71.5097	85.739	74.4921	292.2	174.1	397.3	55.4	53.3	44.3	231.031	167.914	326.886	63.0682	59.9093	47.8363
F0VI79	BN1204_032270	F0VI79	F0VI79	BN1204_032270	Neospora caninum (strain Liverpool)	Immune mapped protein 2 N-terminal domain-containing protein	4.30833e-28	0	35214.78	90.2	35.3	104.9	19.7	21.5	26.5	3	3				75.5389	51.4718	125.574	44.3462	62.1719	60.4245	90.2	35.3	104.9	19.7	21.5	26.5	71.3176	34.0458	86.3085	22.4268	24.1661	28.6154
F0VI81	BN1204_032290	F0VI81	F0VI81	BN1204_032290	Neospora caninum (strain Liverpool)	40S ribosomal protein S3	2.80401e-23	0	26035.39	122.2	49.1	90.3	12.5	19.2	35.6	3	3				619.001	188.037	480.023	66.761	90.3419	166.051	122.2	49.1	90.3	12.5	19.2	35.6	96.6187	47.3555	74.2961	14.2302	21.5808	38.4418
F0VI85	BN1204_032330	F0VI85	F0VI85	BN1204_032330	Neospora caninum (strain Liverpool)	L-lactate dehydrogenase	1.85231e-33	0	35645.39	1832.7	878.9	1716.6	570.9	414.4	698.2	3	3				3597.57	2381.49	4424.6	1934.23	1809.01	2110.94	1832.7	878.9	1716.6	570.9	414.4	698.2	1449.04	847.673	1412.37	649.921	465.787	753.935
F0VI88	BN1204_032360	F0VI88	F0VI88	BN1204_032360	Neospora caninum (strain Liverpool)	Putative WD-40 repeat protein	8.74956e-15	0	141799.98	4.1	3.3	3.6	2.8	2.6	3.7	3	3				141.553	112.549	132.345	112.967	119.555	151.265	4.1	3.3	3.6	2.8	2.6	3.7	3.24171	3.18275	2.96197	3.18756	2.92241	3.99536
F0VI91	BN1204_032390	F0VI91	F0VI91	BN1204_032390	Neospora caninum (strain Liverpool)	protein-disulfide reductase	2.28914e-28	0	25758.17	425.8	195.7	504.6	14.6	4.7	6.5	3	3				768.146	442.459	897.525	49.3984	74.9955	51.103	425.8	195.7	504.6	14.6	4.7	6.5	336.663	188.747	415.169	16.6209	5.28281	7.01887
F0VI95	BN1204_032430	F0VI95	F0VI95	BN1204_032430	Neospora caninum (strain Liverpool)	Brf1p family coiled coil protein	5.2762e-31	0	54567.79	109.3	54.5	85.6	15.8	12.7	25.5	3	3				112.911	77.1449	152.659	58.4872	67.346	83.8189	109.3	54.5	85.6	15.8	12.7	25.5	86.4192	52.5636	70.429	17.987	14.2748	27.5356
F0VIB8	BN1204_032660	F0VIB8	F0VIB8	BN1204_032660	Neospora caninum (strain Liverpool)	Small ribosomal subunit protein eS1	1.02758e-34	0	29371.45	426.1	269.2	522.1	131.4	86.8	128.7	3	3				724.62	576.319	797.095	437.39	392.748	371.443	426.1	269.2	522.1	131.4	86.8	128.7	336.901	259.635	429.568	149.588	97.5634	138.974
F0VIC9	BN1204_032770	F0VIC9	F0VIC9	BN1204_032770	Neospora caninum (strain Liverpool)	V-type proton ATPase subunit a	6.20379e-19	0	101269.2	10.6	0.6	10.1	2.7	0.9	2.7	3	3				69.612	42.9359	72.0994	70.0826	20.7829	73.9326	10.6	0.6	10.1	2.7	0.9	2.7	8.381	0.578682	8.30997	3.07372	1.0116	2.91553
F0VID5	BN1204_032830	F0VID5	F0VID5	BN1204_032830	Neospora caninum (strain Liverpool)	Transcription elongation factor spt5	9.03595e-33	0	121782.48	3.7	2.4	2.9	NaN	5.8	NaN	3	1				45.4378	47.2868	45.0016		163.562		3.7	2.4	2.9		5.8		2.92544	2.31473	2.38603	0	6.51921	0
F0VIE5	BN1204_032940	F0VIE5	F0VIE5	BN1204_032940	Neospora caninum (strain Liverpool)	Adenosine transporter, putative	6.2917e-22	0	58637.37	13.7	3.4	14	7	8.5	14.2	3	3				79.8182	54.6251	82.9366	45.9362	81.5529	74.79	13.7	3.4	14	7	8.5	14.2	10.8321	3.2792	11.5188	7.9689	9.55402	15.3335
F0VIE6	BN1204_032950	F0VIE6	F0VIE6	BN1204_032950	Neospora caninum (strain Liverpool)	Deoxyuridine 5'-triphosphate nucleotidohydrolase	1.14901e-17	0	19985.58	50.5	33.3	46.2	NaN	4.6	9.5	3	2				128.758	99.7475	140.916		51.7464	59.1912	50.5	33.3	46.2		4.6	9.5	39.9284	32.1169	38.0119	0	5.17041	10.2583
F0VIF5	BN1204_033040	F0VIF5	F0VIF5	BN1204_033040	Neospora caninum (strain Liverpool)	Rbm28 protein, related	6.21917e-08	0	18353.3	15	5.9	13.2	6.1	8.1	5.8	3	3				49.9336	25.8809	51.7621	34.0762	23.5948	29.8445	15	5.9	13.2	6.1	8.1	5.8	11.8599	5.69038	10.8606	6.94433	9.10442	6.26299
F0VIG5	BN1204_033140	F0VIG5	F0VIG5	BN1204_033140	Neospora caninum (strain Liverpool)	Nuclear transport factor 2	1.1592e-18	0	13832.89	129.4	47.1	140	16.7	NaN	14.3	3	2				118.709	67.2584	135.837	43.6376		41.3394	129.4	47.1	140	16.7		14.3	102.311	45.4266	115.188	19.0115	0	15.4415
F0VIH4	BN1204_033230	F0VIH4	F0VIH4	BN1204_033230	Neospora caninum (strain Liverpool)	SRS domain-containing protein	4.47829e-26	0	33079.91	5054.7	1838.2	4894.1	3246	3029	3497.4	3	3				16223.2	6885.2	14785.7	12398.7	11765	14172.8	5054.7	1838.2	4894.1	3246	3029	3497.4	3996.55	1772.89	4026.71	3695.29	3404.6	3776.58
F0VIH6	BN1204_033250	F0VIH6	F0VIH6	BN1204_033250	Neospora caninum (strain Liverpool)	SRS domain-containing protein	4.93221e-23	0	42009.93	1314.1	386.4	1618.3	488.8	442.3	686.1	3	3				1817.57	659.279	1671.51	1158.26	1139.03	1214.62	1314.1	386.4	1618.3	488.8	442.3	686.1	1039.01	372.671	1331.49	556.457	497.146	740.869
F0VIH9	BN1204_033275_1	F0VIH9	F0VIH9	BN1204_033275_1	Neospora caninum (strain Liverpool)	RNA helicase	3.05407e-22	0	89400.23	25	24.8	19.1	9.2	11.1	17	3	3				132.644	136.238	104.148	132.48	123.656	174.33	25	24.8	19.1	9.2	11.1	17	19.7665	23.9189	15.7149	10.4734	12.4764	18.357
F0VIK7	BN1204_033550	F0VIK7	F0VIK7	BN1204_033550	Neospora caninum (strain Liverpool)	Translation initiation factor eIF-2B subunit epsilon	7.41159e-19	0	90601.2	7	2.1	8.6	2.8	NaN	1.6	3	2				30.6101	37.9301	27.2145	34.5392		37.1581	7	2.1	8.6	2.8		1.6	5.53462	2.02539	7.07581	3.18756	0	1.72772
F0VIL4	BN1204_033620	F0VIL4	F0VIL4	BN1204_033620	Neospora caninum (strain Liverpool)	Uncharacterized protein	0.00693825	0.00811384	74239.31	1.2	NaN	1	NaN	NaN	NaN	2	0	CTR			22.9947		17.7268				1.2		1				0.948793	0	0.822769	0	0	0
F0VIM1	BN1204_033690	F0VIM1	F0VIM1	BN1204_033690	Neospora caninum (strain Liverpool)	VWFA domain-containing protein	4.3108e-22	0	80406.1	141.8	47.2	115.9	45	40.6	56	3	3				321.32	143.722	266.548	195.08	156.688	169.471	141.8	47.2	115.9	45	40.6	56	112.116	45.523	95.3589	51.2287	45.6345	60.4703
F0VIN3	BN1204_033810	F0VIN3	F0VIN3	BN1204_033810	Neospora caninum (strain Liverpool)	DNA topoisomerase domain-containing protein	3.41336e-23	0	25135.81	23.1	15.8	16.1	10.7	12.7	7.6	3	3				117.57	61.5172	88.665	37.8528	53.0106	66.5066	23.1	15.8	16.1	10.7	12.7	7.6	18.2643	15.2386	13.2466	12.181	14.2748	8.20668
F0VIN5	BN1204_033830	F0VIN5	F0VIN5	BN1204_033830	Neospora caninum (strain Liverpool)	Hsp70-binding protein 1	1.83064e-19	0	41884.8	15.8	9.7	17.6	6.5	8.5	11.2	3	3				87.0155	68.6972	90.9524	62.0136	65.2042	67.3516	15.8	9.7	17.6	6.5	8.5	11.2	12.4924	9.35536	14.4807	7.3997	9.55402	12.0941
F0VIN8	BN1204_033860	F0VIN8	F0VIN8	BN1204_033860	Neospora caninum (strain Liverpool)	Uncharacterized protein	5.46404e-26	0	36304.86	43.7	23.3	42.5	14.6	16.5	19.6	3	3				265.397	155.031	286.147	114.537	114.434	134.875	43.7	23.3	42.5	14.6	16.5	19.6	34.5519	22.4722	34.9677	16.6209	18.546	21.1646
F0VIP7	BN1204_033950	F0VIP7	F0VIP7	BN1204_033950	Neospora caninum (strain Liverpool)	Heat shock 70 kDa protein	6.42712e-25	0	72659.21	640.3	287.9	699.2	117.9	101.4	169.7	3	3				1432.61	538.77	1436.84	270.441	264.43	384.389	640.3	287.9	699.2	117.9	101.4	169.7	506.26	277.671	575.28	134.219	113.974	183.247
F0VIR3	BN1204_034110	F0VIR3	F0VIR3	BN1204_034110	Neospora caninum (strain Liverpool)	Phosphatidylserine synthase, putative	4.56954e-23	0	70166.07	4.5	1.6	5.4	4.9	2.9	3.8	3	3				50.6498	49.674	60.722	56.6176	31.8258	49.6781	4.5	1.6	5.4	4.9	2.9	3.8	3.55797	1.54315	4.44295	5.57823	3.25961	4.10334
F0VIR5	BN1204_034130	F0VIR5	F0VIR5	BN1204_034130	Neospora caninum (strain Liverpool)	Eukaryotic translation initiation factor 3 subunit E	1.45252e-23	0	67366.51	77.4	36.9	71.3	13.5	16.9	18.3	3	3				211.848	141.806	183.895	69.7524	104.729	88.7137	77.4	36.9	71.3	13.5	16.9	18.3	61.1971	35.589	58.6634	15.3686	18.9956	19.7608
F0VIS1	BN1204_034190	F0VIS1	F0VIS1	BN1204_034190	Neospora caninum (strain Liverpool)	Eukaryotic translation initiation factor 3 subunit L	2.51074e-20	0	75291.05	37.3	15.9	34.5	13.3	10.1	12.7	3	3				133.81	110.954	117.892	102.69	125.328	115.937	37.3	15.9	34.5	13.3	10.1	12.7	29.4916	15.3351	28.3855	15.1409	11.3524	13.7138
F0VIS9	BN1204_034270	F0VIS9	F0VIS9	BN1204_034270	Neospora caninum (strain Liverpool)	Coatomer subunit gamma	9.28264e-20	0	110569.36	19.2	7.4	37.4	8	3.4	7.6	3	3				180.58	140.104	193.944	82.5277	63.0544	93.2702	19.2	7.4	37.4	8	3.4	7.6	15.1807	7.13708	30.7716	9.10732	3.82161	8.20668
F0VIW0	BN1204_034530	F0VIW0	F0VIW0	BN1204_034530	Neospora caninum (strain Liverpool)	T-complex protein 1 subunit delta	1.02847e-25	0	58492.14	68.2	21.4	55.3	12.5	7.4	13.8	3	3				103.179	64.0865	98.1598	69.1219	53.6811	61.662	68.2	21.4	55.3	12.5	7.4	13.8	53.9231	20.6397	45.4991	14.2302	8.31762	14.9016
F0VIW8	BN1204_034610	F0VIW8	F0VIW8	BN1204_034610	Neospora caninum (strain Liverpool)	AP2 domain transcription factor AP2VIII-4	1.50766e-09	0	361566.96	0.6	0.5	0.4	0.3	NaN	NaN	3	1				65.2573	69.7133	41.5831	42.0009			0.6	0.5	0.4	0.3			0.474396	0.482235	0.329108	0.341524	0	0
F0VIX2	BN1204_034650	F0VIX2	F0VIX2	BN1204_034650	Neospora caninum (strain Liverpool)	Uncharacterized protein	7.61268e-17	0	33064.46	16.7	9.4	18.7	6.8	5.8	7.9	3	3				99.5643	81.0151	106.886	80.1772	169.031	93.395	16.7	9.4	18.7	6.8	5.8	7.9	13.204	9.06602	15.3858	7.74122	6.51921	8.53063
F0VIX4	BN1204_034670	F0VIX4	F0VIX4	BN1204_034670	Neospora caninum (strain Liverpool)	Translation initiation factor eIF-2B subunit epsilon	0.00288615	0.00366208	93218.13	1.6	NaN	1.7	NaN	NaN	NaN	2	0	CTR			41.1838		41.4409				1.6		1.7				1.26506	0	1.39871	0	0	0
F0VIY2	BN1204_034740	F0VIY2	F0VIY2	BN1204_034740	Neospora caninum (strain Liverpool)	SRS domain-containing protein	8.30054e-24	0	39512.74	25.6	3	27.4	25.2	15.6	23.3	3	3				28.46	15.5114	25.1795	57.4178	44.6939	47.169	25.6	3	27.4	25.2	15.6	23.3	20.2409	2.89341	22.5439	28.6881	17.5344	25.16
F0VIY8	BN1204_034800	F0VIY8	F0VIY8	BN1204_034800	Neospora caninum (strain Liverpool)	Uncharacterized protein	1.42308e-30	0	44276.09	15.7	4.9	15.6	12.2	9.5	12.9	3	3				58.4079	29.2812	49.8419	70.6347	56.0472	62.5803	15.7	4.9	15.6	12.2	9.5	12.9	12.4134	4.7259	12.8352	13.8887	10.678	13.9298
F0VIZ8	BN1204_034900	F0VIZ8	F0VIZ8	BN1204_034900	Neospora caninum (strain Liverpool)	Casein kinase II subunit beta	5.76845e-32	0	39913.24	13.4	11.9	16.4	12.8	8.6	9.9	3	3				104.819	103.588	125.024	111.835	75.1244	82.8031	13.4	11.9	16.4	12.8	8.6	9.9	10.5949	11.4772	13.4934	14.5717	9.66642	10.6903
F0VJ06	BN1204_034990	F0VJ06	F0VJ06	BN1204_034990	Neospora caninum (strain Liverpool)	Pyruvate dehydrogenase E1 component subunit beta	1.31808e-18	0	51433.03	30.3	16.9	43.3	13	19	31.1	3	3				88.495	49.3876	103.516	54.7492	60.3314	88.6202	30.3	16.9	43.3	13	19	31.1	23.957	16.2995	35.6259	14.7994	21.356	33.5826
F0VJ38	BN1204_035310	F0VJ38	F0VJ38	BN1204_035310	Neospora caninum (strain Liverpool)	Inhibitor-1 of protein phosphatase type 2A,putative	1.89034e-24	0	32113.51	132.9	51	112.1	20.8	20	17.2	3	3				148.461	129.357	158.123	76.9114	130.949	51.6246	132.9	51	112.1	20.8	20	17.2	105.079	49.188	92.2324	23.679	22.4801	18.573
F0VJ55	BN1204_035470	F0VJ55	F0VJ55	BN1204_035470	Neospora caninum (strain Liverpool)	Nuclear protein localization protein 4	1.65044e-24	0	56353.95	14.6	7.9	16.8	1.1	1.3	2.9	3	3				87.476	48.1066	93.4926	44.862	50.8427	51.8743	14.6	7.9	16.8	1.1	1.3	2.9	11.5436	7.61932	13.8225	1.25226	1.4612	3.1315
F0VJ62	BN1204_035540	F0VJ62	F0VJ62	BN1204_035540	Neospora caninum (strain Liverpool)	Folylpolyglutamate synthase	3.31773e-33	0	62109.72	20.9	3	15.2	2.7	4.9	5.5	3	3				72.194	44.7646	55.0504	40.253	44.828	58.6174	20.9	3	15.2	2.7	4.9	5.5	16.5248	2.89341	12.5061	3.07372	5.50761	5.93904
F0VJ83	BN1204_035750	F0VJ83	F0VJ83	BN1204_035750	Neospora caninum (strain Liverpool)	Putative vacuolar protein sorting-associated protein	1.81308e-20	0	73419.84	11	3.6	11.1	5.1	6	7.3	3	3				70.0924	52.3306	75.8221	103.01	117.694	102.574	11	3.6	11.1	5.1	6	7.3	8.69727	3.47209	9.13274	5.80592	6.74402	7.88273
F0VJ93	BN1204_035850	F0VJ93	F0VJ93	BN1204_035850	Neospora caninum (strain Liverpool)	Transcription factor/nuclear export subunit 2	0.00102748	0.00127146	322808.02	0.3	NaN	0.4	NaN	NaN	NaN	2	0	CTR			32.7733		51.7121				0.3		0.4				0.237198	0	0.329108	0	0	0
F0VJ94	BN1204_035860	F0VJ94	F0VJ94	BN1204_035860	Neospora caninum (strain Liverpool)	Rhoptry kinase family protein ROP32, putative	6.21969e-31	0	64905.71	55.7	12.4	54.9	44.5	32.1	34.9	3	3				91.2958	62.2486	83.1147	93.677	93.3114	97.2149	55.7	12.4	54.9	44.5	32.1	34.9	44.0398	11.9594	45.17	50.6595	36.0805	37.6859
F0VJ99	BN1204_035910	F0VJ99	F0VJ99	BN1204_035910	Neospora caninum (strain Liverpool)	Uncharacterized protein	3.58605e-31	0	83832.01	26.6	14.3	27.8	40.1	32.3	42.9	3	3				111.621	73.3765	110.989	192.271	173.47	204.443	26.6	14.3	27.8	40.1	32.3	42.9	21.0316	13.7919	22.873	45.6504	36.3053	46.3245
F0VJC8	BN1204_036200	F0VJC8	F0VJC8	BN1204_036200	Neospora caninum (strain Liverpool)	Peptidyl-prolyl cis-trans isomerase	6.89181e-07	0	21192.94	13	3.7	4.8	NaN	NaN	2.9	3	1				47.2856	49.1264	52.3528			32.142	13	3.7	4.8			2.9	10.2786	3.56854	3.94929	0	0	3.1315
F0VJC9	BN1204_036210	F0VJC9	F0VJC9	BN1204_036210	Neospora caninum (strain Liverpool)	glutamate-5-semialdehyde dehydrogenase	6.52258e-08	0	53004.12	9	2.4	7.2	7	0.9	1.6	3	3				56.565	35.3837	24.9219	40.9884	66.2365	25.3332	9	2.4	7.2	7	0.9	1.6	7.11595	2.31473	5.92394	7.9689	1.0116	1.72772
F0VJD0	BN1204_036220	F0VJD0	F0VJD0	BN1204_036220	Neospora caninum (strain Liverpool)	DEHA2B13398p, related	3.76344e-12	0	14273.31	6.6	5.4	5.6	4.6	6	NaN	3	2				29.8036	28.0242	23.9433	43.1787	56.1431		6.6	5.4	5.6	4.6	6		5.21836	5.20814	4.60751	5.23671	6.74402	0
F0VJD1	BN1204_036230	F0VJD1	F0VJD1	BN1204_036230	Neospora caninum (strain Liverpool)	Ubiquitin fusion-degradation protein (ISS),related	1.63126e-07	0	36823.36	8.1	3.5	6.6	2.2	NaN	NaN	3	1				42.3412	64.6327	38.3376	40.0709			8.1	3.5	6.6	2.2			6.40435	3.37565	5.43028	2.50451	0	0
F0VJD3	BN1204_036250	F0VJD3	F0VJD3	BN1204_036250	Neospora caninum (strain Liverpool)	asparagine--tRNA ligase	7.89986e-31	0	60466.03	200.4	85.4	179.1	50.7	39.4	51.7	3	3				273.873	176.272	284.717	141.75	124.631	135.014	200.4	85.4	179.1	50.7	39.4	51.7	158.448	82.3658	147.358	57.7176	44.2857	55.827
F0VJD5	BN1204_036280	F0VJD5	F0VJD5	BN1204_036280	Neospora caninum (strain Liverpool)	30S ribosomal protein S15P/S13e, related	3.66981e-20	0	17204.34	201.4	205.7	287.8	79.4	59.5	111.6	3	3				286.027	290.139	363.532	131.55	105.335	153.025	201.4	205.7	287.8	79.4	59.5	111.6	159.239	198.392	236.793	90.3901	66.8782	120.509
F0VJD7	BN1204_036300	F0VJD7	F0VJD7	BN1204_036300	Neospora caninum (strain Liverpool)	Uncharacterized protein	1.26114e-29	0	15594.91	48.8	38.4	77.7	47.8	45.5	51	3	3				78.8414	81.8424	124.09	154.674	169.965	203.738	48.8	38.4	77.7	47.8	45.5	51	38.5842	37.0357	63.9292	54.4162	51.1421	55.0711
F0VJE1	BN1204_036340	F0VJE1	F0VJE1	BN1204_036340	Neospora caninum (strain Liverpool)	Protein phosphatase 2C, putative	4.40764e-14	0	58929.88	24.5	NaN	12.5	3.9	5.5	3.8	2	3				70.6468		48.8243	61.4978	48.7768	45.7941	24.5		12.5	3.9	5.5	3.8	19.3712	0	10.2846	4.43982	6.18201	4.10334
F0VJE7	BN1204_036400	F0VJE7	F0VJE7	BN1204_036400	Neospora caninum (strain Liverpool)	Dense granule protein 1 / major antigenp24,putative	1.16553e-40	0	19861.35	5298.6	1919.2	4349.3	3591.7	3996.6	3995.9	3	3				4782.67	2713.87	4339.2	3052.01	3436.74	3184.62	5298.6	1919.2	4349.3	3591.7	3996.6	3995.9	4189.39	1851.01	3578.47	4088.84	4492.19	4314.88
F0VJE8	BN1204_036410	F0VJE8	F0VJE8	BN1204_036410	Neospora caninum (strain Liverpool)	Cyst matrix protein, putative	2.01994e-32	0	49505.34	509.6	187.4	452.3	1030.2	1304	1127	3	3				1438.79	590.865	1270.28	2169.18	2259.61	2274.52	509.6	187.4	452.3	1030.2	1304	1127	402.921	180.742	372.139	1172.79	1465.7	1216.96
F0VJG1	BN1204_036540	F0VJG1	F0VJG1	BN1204_036540	Neospora caninum (strain Liverpool)	Putative vesicle trafficking protein	1.27815e-22	0	25762.68	14.6	1.4	21.6	13.6	4.2	15.1	3	3				64.5768	89.261	43.5122	53.5152	78.2074	44.2358	14.6	1.4	21.6	13.6	4.2	15.1	11.5436	1.35026	17.7718	15.4824	4.72081	16.3054
F0VJG8	BN1204_036610	F0VJG8	F0VJG8	BN1204_036610	Neospora caninum (strain Liverpool)	Protein transport protein Sec61 subunit alpha	8.325e-21	0	52164.51	37.6	21	49.8	50	50.1	55.4	3	3				186.173	149.781	149.473	165.693	183.277	189.701	37.6	21	49.8	50	50.1	55.4	29.7288	20.2539	40.9739	56.9207	56.3125	59.8224
F0VJH9	BN1204_036720	F0VJH9	F0VJH9	BN1204_036720	Neospora caninum (strain Liverpool)	CBR-CSN-5 protein, related	7.93357e-36	0	35222.6	20	13.5	22.7	3.8	NaN	8.2	3	2				27.6637	38.7247	37.7035	32.572		45.1286	20	13.5	22.7	3.8		8.2	15.8132	13.0203	18.6769	4.32598	0	8.85458
F0VJI9	BN1204_036820	F0VJI9	F0VJI9	BN1204_036820	Neospora caninum (strain Liverpool)	protein-serine/threonine phosphatase	1.66454e-11	0	122482.91	1	0.4	0.7	0.8	1	1.1	3	3				27.497	27.2491	34.9639	42.0359	22.3163	30.1825	1	0.4	0.7	0.8	1	1.1	0.790661	0.385788	0.575938	0.910732	1.124	1.18781
F0VJJ4	BN1204_036870	F0VJJ4	F0VJJ4	BN1204_036870	Neospora caninum (strain Liverpool)	Protein LSM14 homolog	9.48197e-18	0	53334.61	7.5	1.4	3.6	NaN	NaN	3.1	3	1				41.403	71.8686	53.1458			28.6945	7.5	1.4	3.6			3.1	5.92995	1.35026	2.96197	0	0	3.34746
F0VJK4	BN1204_036970	F0VJK4	F0VJK4	BN1204_036970	Neospora caninum (strain Liverpool)	Calmodulin, putative	7.9216e-16	0	14867	69.8	29	72	NaN	10.5	15.3	3	2				281.304	122.733	245.861		80.0328	117.155	69.8	29	72		10.5	15.3	55.1881	27.9696	59.2394	0	11.802	16.5213
F0VJL3	BN1204_037060	F0VJL3	F0VJL3	BN1204_037060	Neospora caninum (strain Liverpool)	Transmembrane protein	1.07036e-20	0	64325.01	1.9	2.4	3.1	0.9	NaN	1.5	3	2				30.3938	36.8553	49.1331	25.5044		42.1673	1.9	2.4	3.1	0.9		1.5	1.50226	2.31473	2.55058	1.02457	0	1.61974
F0VJL8	BN1204_037110	F0VJL8	F0VJL8	BN1204_037110	Neospora caninum (strain Liverpool)	Nucleoporin FG repeat-containing protein	2.79982e-08	0	503009.01	1.2	0.7	1.5	NaN	NaN	0.1	3	1				56.4192	29.3662	47.1038			40.3727	1.2	0.7	1.5			0.1	0.948793	0.675129	1.23415	0	0	0.107983
F0VJM2	BN1204_037150	F0VJM2	F0VJM2	BN1204_037150	Neospora caninum (strain Liverpool)	Probable 26S proteasome non-ATPase regulatory subunit 7	1.59568e-40	0	38522.76	36.1	12.4	36.3	10.5	7.3	11	3	3				55.1421	57.2538	53.5795	50.4542	67.8717	68.237	36.1	12.4	36.3	10.5	7.3	11	28.5428	11.9594	29.8665	11.9534	8.20522	11.8781
F0VJM5	BN1204_037180	F0VJM5	F0VJM5	BN1204_037180	Neospora caninum (strain Liverpool)	Crooked neck-like protein 1, putative	6.68984e-09	0	81524.61	2.3	NaN	3.4	2.9	NaN	4.3	2	2				77.9438		82.3022	97.048		104.287	2.3		3.4	2.9		4.3	1.81852	0	2.79742	3.3014	0	4.64325
F0VJM6	BN1204_037190	F0VJM6	F0VJM6	BN1204_037190	Neospora caninum (strain Liverpool)	Glyceraldehyde-3-phosphate dehydrogenase,putative	7.90251e-26	0	108244.68	71.3	36.2	67.5	129.2	144	108.9	3	3				979.748	780.18	983.238	1086.03	1367.47	1251.92	71.3	36.2	67.5	129.2	144	108.9	56.3741	34.9138	55.5369	147.083	161.856	117.593
F0VJM7	BN1204_037200	F0VJM7	F0VJM7	BN1204_037200	Neospora caninum (strain Liverpool)	GJ21226, related	3.32624e-30	0	269174.29	6.9	1	7.2	0.5	0.5	1.5	3	3				38.3764	33.5603	38.2679	33.3125	42.1271	28.6814	6.9	1	7.2	0.5	0.5	1.5	5.45556	0.96447	5.92394	0.569207	0.562001	1.61974
F0VJP5	BN1204_037380	F0VJP5	F0VJP5	BN1204_037380	Neospora caninum (strain Liverpool)	Uncharacterized protein	9.31086e-07	0	33971.17	8.7	11.6	8.2	77.8	92	91.7	3	3				220.9	197.78	209.392	688.013	740.255	842.513	8.7	11.6	8.2	77.8	92	91.7	6.87875	11.1879	6.74671	88.5687	103.408	99.0201
F0VJP7	BN1204_037400	F0VJP7	F0VJP7	BN1204_037400	Neospora caninum (strain Liverpool)	La domain-containing protein, putative	2.76516e-34	0	61482.19	45.6	28	42	12.5	7.3	24.5	3	3				153.909	111.656	132.982	80.8497	77.0764	107.824	45.6	28	42	12.5	7.3	24.5	36.0541	27.0052	34.5563	14.2302	8.20522	26.4557
F0VJQ3	BN1204_037460	F0VJQ3	F0VJQ3	BN1204_037460	Neospora caninum (strain Liverpool)	Citrate synthase	6.08199e-22	0	61843.18	19.5	3.9	26.5	14.3	6.4	17.8	3	3				70.9307	30.7228	126.046	142.066	134.704	176.278	19.5	3.9	26.5	14.3	6.4	17.8	15.4179	3.76143	21.8034	16.2793	7.19362	19.2209
F0VJQ5	BN1204_037480	F0VJQ5	F0VJQ5	BN1204_037480	Neospora caninum (strain Liverpool)	Putative TPR domain-containing protein	5.61095e-07	0	112894.41	4.2	1.4	4.5	NaN	NaN	1.1	3	1				40.6675	20.1638	35.9147			35.0979	4.2	1.4	4.5			1.1	3.32077	1.35026	3.70246	0	0	1.18781
F0VJQ7	BN1204_037500	F0VJQ7	F0VJQ7	BN1204_037500	Neospora caninum (strain Liverpool)	phosphopyruvate hydratase	4.22643e-33	0	52005.61	909.3	451.5	789.5	150.4	149.5	218.9	3	3				1665.33	917.277	1527.88	488.968	498.92	572.894	909.3	451.5	789.5	150.4	149.5	218.9	718.948	435.458	649.576	171.218	168.038	236.374
F0VJQ9	BN1204_037520	F0VJQ9	F0VJQ9	BN1204_037520	Neospora caninum (strain Liverpool)	Uncharacterized protein	7.39894e-21	0	61127.17	36.3	10.7	32.8	13.6	15.1	22.5	3	3				60.6567	44.1594	75.2114	78.1389	115.33	102.041	36.3	10.7	32.8	13.6	15.1	22.5	28.701	10.3198	26.9868	15.4824	16.9724	24.2961
F0VJR1	BN1204_037540	F0VJR1	F0VJR1	BN1204_037540	Neospora caninum (strain Liverpool)	Casein kinase II subunit beta	4.08847e-22	0	34816.79	22.5	15.4	27.9	17.8	22	18.5	3	3				83.5887	66.7356	96.2471	119.566	128.614	121.933	22.5	15.4	27.9	17.8	22	18.5	17.7899	14.8528	22.9553	20.2638	24.7281	19.9768
F0VJS0	BN1204_037630	F0VJS0	F0VJS0	BN1204_037630	Neospora caninum (strain Liverpool)	Golgi coiled coil protein GCC185, related	1.39592e-10	0	48946.62	1.5	1	1.7	NaN	NaN	NaN	3	0	CTR	CTR		32.5737	22.7453	18.5622				1.5	1	1.7				1.18599	0.96447	1.39871	0	0	0
F0VJU1	BN1204_037840	F0VJU1	F0VJU1	BN1204_037840	Neospora caninum (strain Liverpool)	Non-specific serine/threonine protein kinase	7.05559e-10	0	920336.07	0.3	NaN	0.3	NaN	NaN	0	2	1				37.0619		30.8413			19.715	0.3		0.3			0	0.237198	0	0.246831	0	0	0
F0VJV6	BN1204_038000	F0VJV6	F0VJV6	BN1204_038000	Neospora caninum (strain Liverpool)	CUG-BP-and ETR-3-like factor 3, related	1.45578e-27	0	69243.25	80.4	55.3	88.2	30.7	29.8	44.3	3	3				126.98	114.69	162.971	86.7599	103.776	102.952	80.4	55.3	88.2	30.7	29.8	44.3	63.5691	53.3352	72.5682	34.9493	33.4953	47.8363
F0VJW7	BN1204_038100	F0VJW7	F0VJW7	BN1204_038100	Neospora caninum (strain Liverpool)	Microneme protein MIC17B	7.46458e-22	0	37998.33	25.8	6	23.6	11.9	6.3	12.4	3	3				55.607	38.2657	60.139	54.1179	40.511	55.1447	25.8	6	23.6	11.9	6.3	12.4	20.399	5.78682	19.4174	13.5471	7.08122	13.3898
F0VJW8	BN1204_038110	F0VJW8	F0VJW8	BN1204_038110	Neospora caninum (strain Liverpool)	Micronemal protein 4	3.13493e-17	0	38236.3	46.9	20.9	45.1	14.1	13.6	12.3	3	3				78.1043	60.7617	63.0902	61.3985	59.384	56.8612	46.9	20.9	45.1	14.1	13.6	12.3	37.082	20.1574	37.1069	16.0516	15.2864	13.2819
F0VJZ0	BN1204_030070	F0VJZ0	F0VJZ0	BN1204_030070	Neospora caninum (strain Liverpool)	Signal peptidase complex subunit 2	3.10093e-21	0	25038.51	5.9	2.2	7	3.8	2.1	6.8	3	3				16.0711	22.1325	23.0327	39.0168	19.5012	34.8378	5.9	2.2	7	3.8	2.1	6.8	4.6649	2.12183	5.75938	4.32598	2.36041	7.34282
F0VK00	BN1204_030170	F0VK00	F0VK00	BN1204_030170	Neospora caninum (strain Liverpool)	Large ribosomal subunit protein eL28	2.9386e-17	0	14538.32	98	50.6	102	3.7	NaN	8.3	3	2				135.165	117.995	134.052	31.6508		71.3357	98	50.6	102	3.7		8.3	77.4847	48.8022	83.9225	4.21213	0	8.96256
F0VK06	BN1204_044850	F0VK06	F0VK06	BN1204_044850	Neospora caninum (strain Liverpool)	CRAL-TRIO domain-containing protein	1.46586e-17	0	49156.98	19.3	4.7	17.4	5	NaN	7.3	3	2				61.8222	48.7281	82.1416	58.1711		85.3486	19.3	4.7	17.4	5		7.3	15.2598	4.53301	14.3162	5.69207	0	7.88273
F0VK07	BN1204_044860	F0VK07	F0VK07	BN1204_044860	Neospora caninum (strain Liverpool)	Calcium/calmodulin-dependent protein kinase type 1	4.89529e-06	0.00013217	225079.5	1	NaN	1	NaN	NaN	NaN	2	0	CTR			28.0631		51.0137				1		1				0.790661	0	0.822769	0	0	0
F0VK17	BN1204_048470	F0VK17	F0VK17	BN1204_048470	Neospora caninum (strain Liverpool)	AP2 domain transcription factor AP2X-4	9.79146e-20	0	93431.97	6.1	0.4	5.4	0	0.3	NaN	3	1				7.56576	2.2133	12.0264		15.557		6.1	0.4	5.4	0	0.3		4.82303	0.385788	4.44295	0	0.337201	0
F0VK25	BN1204_048550	F0VK25	F0VK25	BN1204_048550	Neospora caninum (strain Liverpool)	26S proteasome non-ATPase regulatory subunit 4,putative	5.27514e-27	0	41945.43	25.7	12.3	25.6	10.1	11	16.9	3	3				53.1991	58.4358	77.5476	39.6808	48.5478	60.6992	25.7	12.3	25.6	10.1	11	16.9	20.32	11.863	21.0629	11.498	12.364	18.2491
F0VK27	BN1204_048570	F0VK27	F0VK27	BN1204_048570	Neospora caninum (strain Liverpool)	GAP45	1.56581e-25	0	28138.62	206.5	141	163.6	113.5	88.3	89.9	3	3				921.061	667.935	861.803	443.908	463.745	466.18	206.5	141	163.6	113.5	88.3	89.9	163.271	135.99	134.605	129.21	99.2494	97.0764
F0VK28	BN1204_048580	F0VK28	F0VK28	BN1204_048580	Neospora caninum (strain Liverpool)	RNA binding protein, putative	1.00062e-18	0	44453.24	41.3	20.8	45.9	25.5	24.9	22.2	3	3				100.982	84.5549	120.279	102.432	67.2931	95.2056	41.3	20.8	45.9	25.5	24.9	22.2	32.6543	20.061	37.7651	29.0296	27.9877	23.9721
F0VK47	BN1204_048770	F0VK47	F0VK47	BN1204_048770	Neospora caninum (strain Liverpool)	N-terminal acetyltransferase complex subunit NARG1, putative	0.00673918	0.00749532	109476.3	6	1.4	4.2	NaN	NaN	NaN	3	0	CTR	CTR		86.0198	66.3224	77.9336				6	1.4	4.2				4.74396	1.35026	3.45563	0	0	0
F0VK58	BN1204_048880	F0VK58	F0VK58	BN1204_048880	Neospora caninum (strain Liverpool)	Proteasome subunit beta	5.45067e-36	0	25248.84	28.4	10.7	13.8	NaN	NaN	NaN	3	0	CTR	CTR		71.0367	69.6293	68.5				28.4	10.7	13.8				22.4548	10.3198	11.3542	0	0	0
F0VK63	BN1204_048930	F0VK63	F0VK63	BN1204_048930	Neospora caninum (strain Liverpool)	Importin-beta N-terminal domain-containing protein	1.69178e-28	0	127624.36	17.3	5.4	15.5	1.7	2.5	2.3	3	3				132.886	132.885	136.965	82.2276	123.46	112.105	17.3	5.4	15.5	1.7	2.5	2.3	13.6784	5.20814	12.7529	1.93531	2.81001	2.4836
F0VK73	BN1204_049030	F0VK73	F0VK73	BN1204_049030	Neospora caninum (strain Liverpool)	Eukaryotic translation initiation factor 4E-1A	3.4484e-14	0	26008.47	37.7	16.8	44.2	10.4	NaN	8.6	3	2				130.506	109.051	151.889	101.318		95.9293	37.7	16.8	44.2	10.4		8.6	29.8079	16.2031	36.3664	11.8395	0	9.28651
F0VK75	BN1204_049050	F0VK75	F0VK75	BN1204_049050	Neospora caninum (strain Liverpool)	RNA helicase-related protein required for pre-mRNA splicing, related	1.10839e-24	0	250921.78	10.8	2.4	7.6	1.6	1.6	1.7	3	3				68.7103	53.4336	65.707	73.5796	130.026	71.9417	10.8	2.4	7.6	1.6	1.6	1.7	8.53914	2.31473	6.25305	1.82146	1.7984	1.8357
F0VK80	BN1204_049100	F0VK80	F0VK80	BN1204_049100	Neospora caninum (strain Liverpool)	Ribosomal protein S19e, related	1.04066e-20	0	18350.22	478	536.8	453.8	232.3	269.3	193	3	3				502.664	537.874	418.102	275.324	300.559	253.749	478	536.8	453.8	232.3	269.3	193	377.936	517.728	373.373	264.454	302.694	208.406
F0VK81	BN1204_049110	F0VK81	F0VK81	BN1204_049110	Neospora caninum (strain Liverpool)	Transmembrane protein	3.51922e-20	0	39288.71	13.9	2.5	13.4	0.7	1.1	6.2	3	3				25.5135	18.3386	26.91	10.5595	30.705	20.861	13.9	2.5	13.4	0.7	1.1	6.2	10.9902	2.41118	11.0251	0.79689	1.2364	6.69492
F0VK82	BN1204_049120	F0VK82	F0VK82	BN1204_049120	Neospora caninum (strain Liverpool)	Sjogren's syndrome/scleroderma autoantigen 1 (Autoantigen p27) protein	1.0597e-29	0	37656.54	2.6	1.7	3.3	1.8	NaN	2.1	3	2				36.1787	31.9027	45.445	34.534		28.913	2.6	1.7	3.3	1.8		2.1	2.05572	1.6396	2.71514	2.04915	0	2.26764
F0VK83	BN1204_049130	F0VK83	F0VK83	BN1204_049130	Neospora caninum (strain Liverpool)	Putative XPG N-terminal domain containing protein	1.65458e-23	0	85142.26	22.7	11.2	22.1	10.7	14.3	7.7	3	3				153.972	139.915	142.725	85.6699	140.223	94.1067	22.7	11.2	22.1	10.7	14.3	7.7	17.948	10.8021	18.1832	12.181	16.0732	8.31466
F0VK85	BN1204_049150	F0VK85	F0VK85	BN1204_049150	Neospora caninum (strain Liverpool)	C3H1-type domain-containing protein	1.56785e-25	0	123297.77	10.1	2.6	21.8	19.5	20.9	15.6	3	3				163.043	116.959	213.3	209.538	223.378	226.109	10.1	2.6	21.8	19.5	20.9	15.6	7.98567	2.50762	17.9364	22.1991	23.4917	16.8453
F0VK86	BN1204_049160	F0VK86	F0VK86	BN1204_049160	Neospora caninum (strain Liverpool)	Uncharacterized protein	2.11836e-21	0	29062.55	17.7	7.6	53.3	NaN	NaN	NaN	3	0	CTR	CTR		68.002	34.96	148.076				17.7	7.6	53.3				13.9947	7.32997	43.8536	0	0	0
F0VK97	BN1204_049270	F0VK97	F0VK97	BN1204_049270	Neospora caninum (strain Liverpool)	Peptidylprolyl isomerase	6.99877e-13	0	76673.16	2.5	0.7	2.8	0.2	0.2	0.3	3	3				12.3395	10.3114	11.6084	12.3501	12.1125	15.4522	2.5	0.7	2.8	0.2	0.2	0.3	1.97665	0.675129	2.30375	0.227683	0.224801	0.323948
F0VKC2	BN1204_049520	F0VKC2	F0VKC2	BN1204_049520	Neospora caninum (strain Liverpool)	Uncharacterized protein	3.2725e-16	0	39059.6	92.8	0.2	70	33.6	26.8	35.2	3	3				168.995	12.4234	122.465	104.672	188.904	116.893	92.8	0.2	70	33.6	26.8	35.2	73.3733	0.192894	57.5938	38.2507	30.1233	38.0099
F0VKC7	BN1204_049570	F0VKC7	F0VKC7	BN1204_049570	Neospora caninum (strain Liverpool)	ATPase family AAA domain-containing protein 3	3.02495e-24	0	66559.57	29.5	4.3	24.9	8.2	8.8	10.8	3	3				60.2787	36.5573	48.9893	54.6679	64.57	51.9571	29.5	4.3	24.9	8.2	8.8	10.8	23.3245	4.14722	20.487	9.335	9.89122	11.6621
F0VKE1	BN1204_049710	F0VKE1	F0VKE1	BN1204_049710	Neospora caninum (strain Liverpool)	COPI protein, putative	1.70025e-33	0	140887.87	14.3	2.7	12.4	1.7	0.8	3.8	3	3				81.8336	40.5131	81.0035	61.0922	31.8211	39.7493	14.3	2.7	12.4	1.7	0.8	3.8	11.3064	2.60407	10.2023	1.93531	0.899202	4.10334
F0VKE4	BN1204_049740	F0VKE4	F0VKE4	BN1204_049740	Neospora caninum (strain Liverpool)	Importin N-terminal domain-containing protein	3.32124e-18	0	165694.93	1.8	0.2	3.4	NaN	0.7	0.7	3	2				58.0805	50.0744	81.4577		40.2009	41.9638	1.8	0.2	3.4		0.7	0.7	1.42319	0.192894	2.79742	0	0.786802	0.755878
F0VKF7	BN1204_049870	F0VKF7	F0VKF7	BN1204_049870	Neospora caninum (strain Liverpool)	GH22120, related	4.20367e-12	0	428421.16	1.9	0.9	1	NaN	NaN	0.2	3	1				146.772	110.778	106.222			87.2919	1.9	0.9	1			0.2	1.50226	0.868023	0.822769	0	0	0.215965
F0VKG0	BN1204_049900	F0VKG0	F0VKG0	BN1204_049900	Neospora caninum (strain Liverpool)	Myosin C	1.6343e-30	0	93101.33	549.7	192.2	566.4	79.6	66.8	101.2	3	3				1618.36	696.808	1739.21	320.632	332.839	405.721	549.7	192.2	566.4	79.6	66.8	101.2	434.626	185.371	466.016	90.6178	75.0834	109.278
F0VKG2	BN1204_049920	F0VKG2	F0VKG2	BN1204_049920	Neospora caninum (strain Liverpool)	High-temperature-induced dauer-formation protein	5.10815e-35	0	100851.2	15	1.8	15.4	3.8	2.4	4.6	3	3				59.6847	40.4302	67.595	32.6911	58.394	45.2501	15	1.8	15.4	3.8	2.4	4.6	11.8599	1.73605	12.6706	4.32598	2.69761	4.9672
F0VKG4	BN1204_049940	F0VKG4	F0VKG4	BN1204_049940	Neospora caninum (strain Liverpool)	Translation initiation factor IF-2 beta subunit,related	1.54097e-20	0	26308.87	71.1	23.6	91.8	29.6	13.5	31.1	3	3				195.258	81.4778	193.894	87.4761	63.5017	98.6996	71.1	23.6	91.8	29.6	13.5	31.1	56.216	22.7615	75.5302	33.6971	15.174	33.5826
F0VKH1	BN1204_050000	F0VKH1	F0VKH1	BN1204_050000	Neospora caninum (strain Liverpool)	Probable deoxyhypusine synthase, related	3.751e-21	0	46751.86	6.3	3.2	5.7	2.5	2.3	1.5	3	3				61.1191	56.1382	57.3608	44.1914	40.1424	25.793	6.3	3.2	5.7	2.5	2.3	1.5	4.98116	3.08631	4.68978	2.84604	2.58521	1.61974
F0VKH4	BN1204_050030	F0VKH4	F0VKH4	BN1204_050030	Neospora caninum (strain Liverpool)	Transmembrane protein	3.75823e-09	0	52725.02	14	2.5	17	5.5	NaN	8.6	3	2				113.481	70.9175	128.055	42.1759		85.808	14	2.5	17	5.5		8.6	11.0692	2.41118	13.9871	6.26128	0	9.28651
F0VKK1	BN1204_050300	F0VKK1	F0VKK1	BN1204_050300	Neospora caninum (strain Liverpool)	protein-synthesizing GTPase	5.23502e-22	0	50466.5	92.7	45.8	70.4	23.6	19	25.7	3	3				320.563	196.662	326.678	137.977	128.508	153.508	92.7	45.8	70.4	23.6	19	25.7	73.2942	44.1727	57.923	26.8666	21.356	27.7515
F0VKK8	NCLIV_050370	F0VKK8	F0VKK8	NCLIV_050370	Neospora caninum (strain Liverpool)	Fructose-bisphosphate aldolase	3.88595e-32	0	39022.65	630.4	314.2	618.1	191.2	159.2	186.9	3	3				585.922	404.674	607.751	286.504	240.109	254.875	630.4	314.2	618.1	191.2	159.2	186.9	498.432	303.037	508.554	217.665	178.941	201.82
F0VKL0	BN1204_050390	F0VKL0	F0VKL0	BN1204_050390	Neospora caninum (strain Liverpool)	Pyrroline-5-carboxylate reductase	3.69133e-13	0	29813.3	20.9	7.2	30.5	7	8.5	7.5	3	3				106.956	83.4943	112.929	107.202	131.333	115.142	20.9	7.2	30.5	7	8.5	7.5	16.5248	6.94419	25.0945	7.9689	9.55402	8.0987
F0VKL2	BN1204_050410	F0VKL2	F0VKL2	BN1204_050410	Neospora caninum (strain Liverpool)	Autophagocytosis associated protein, putative	3.90368e-13	0	44530.55	NaN	NaN	4.2	4.7	2.8	3.4	1	3						38.6915	65.2984	59.6781	72.6257			4.2	4.7	2.8	3.4	0	0	3.45563	5.35055	3.14721	3.67141
F0VKN0	BN1204_050590	F0VKN0	F0VKN0	BN1204_050590	Neospora caninum (strain Liverpool)	GL11864, related	7.43364e-22	0	52646.19	106.9	41.5	112.2	41.7	33.6	52.2	3	3				123.998	68.176	111.947	111.592	148.442	102.266	106.9	41.5	112.2	41.7	33.6	52.2	84.5216	40.0255	92.3147	47.4719	37.7665	56.3669
F0VKN3	BN1204_050620	F0VKN3	F0VKN3	BN1204_050620	Neospora caninum (strain Liverpool)	Lysine decarboxylase domain-containing protein,putative	4.65452e-33	0	43537.58	97.6	49.9	98.4	37.4	33.7	57.3	3	3				224.963	144.346	264.107	129.718	133.985	165.511	97.6	49.9	98.4	37.4	33.7	57.3	77.1685	48.1271	80.9605	42.5767	37.8789	61.874
F0VKN4	BN1204_050630	F0VKN4	F0VKN4	BN1204_050630	Neospora caninum (strain Liverpool)	H/ACA ribonucleoprotein complex subunit 2-like protein, related	5.36598e-21	0	14167.45	39.2	5.1	26.6	10.2	10.7	17.5	3	3				65.7977	46.2607	60.875	23.9337	21.9333	55.4411	39.2	5.1	26.6	10.2	10.7	17.5	30.9939	4.9188	21.8857	11.6118	12.0268	18.897
F0VKP6	BN1204_050750	F0VKP6	F0VKP6	BN1204_050750	Neospora caninum (strain Liverpool)	Zinc finger CCCH domain-containing protein 15 homolog	9.07975e-14	0	41899.5	7.8	3.3	9.9	NaN	NaN	NaN	3	0	CTR	CTR		47.0525	22.6967	51.2001				7.8	3.3	9.9				6.16715	3.18275	8.14541	0	0	0
F0VKQ0	BN1204_050790	F0VKQ0	F0VKQ0	BN1204_050790	Neospora caninum (strain Liverpool)	Transmembrane protein	2.61093e-20	0	20908.67	30.8	10.6	21.5	16.4	11.5	18.8	3	3				101.449	58.6725	121.877	90.7773	63.7949	106.328	30.8	10.6	21.5	16.4	11.5	18.8	24.3523	10.2234	17.6895	18.67	12.926	20.3007
F0VKQ6	BN1204_050850	F0VKQ6	F0VKQ6	BN1204_050850	Neospora caninum (strain Liverpool)	Uncharacterized protein	5.37133e-22	0	12432.11	50.2	43	50.9	401.8	369.4	481	3	3				125.286	75.926	106.576	491.09	494.045	660.731	50.2	43	50.9	401.8	369.4	481	39.6912	41.4722	41.879	457.415	415.207	519.396
F0VKR3	BN1204_050910	F0VKR3	F0VKR3	BN1204_050910	Neospora caninum (strain Liverpool)	RAP domain-containing protein	3.30567e-14	0	72188.92	5.4	5.6	14.5	11.4	9.3	16.5	3	3				93.2139	133.904	135.726	122.622	115.484	130.281	5.4	5.6	14.5	11.4	9.3	16.5	4.26957	5.40103	11.9302	12.9779	10.4532	17.8171
F0VKS6	BN1204_051040	F0VKS6	F0VKS6	BN1204_051040	Neospora caninum (strain Liverpool)	Uncharacterized protein	1.80299e-19	0	30769.33	18.9	14.7	28.6	5	5.4	3.9	3	3				42.9884	49.5044	65.6918	57.3174	67.9431	45.902	18.9	14.7	28.6	5	5.4	3.9	14.9435	14.1777	23.5312	5.69207	6.06961	4.21132
F0VKT1	BN1204_051090	F0VKT1	F0VKT1	BN1204_051090	Neospora caninum (strain Liverpool)	DNA helicase	5.90757e-12	0	97231.14	0.7	NaN	0.9	0.4	0.3	1.2	2	3				31.7451		25.0048	18.1526	14.1319	30.1983	0.7		0.9	0.4	0.3	1.2	0.553462	0	0.740492	0.455366	0.337201	1.29579
F0VKT4	BN1204_051110	F0VKT4	F0VKT4	BN1204_051110	Neospora caninum (strain Liverpool)	GOLD domain-containing protein	1.23936e-19	0	28423.43	58	29.3	70.3	37.8	37.1	65.8	3	3				172.945	131.613	214.325	145.268	131.976	194.45	58	29.3	70.3	37.8	37.1	65.8	45.8583	28.259	57.8407	43.0321	41.7005	71.0526
F0VKV2	BN1204_051300	F0VKV2	F0VKV2	BN1204_051300	Neospora caninum (strain Liverpool)	Nifu-pending protein, related	4.91744e-31	0	20859.58	1.1	1.9	9.7	3.9	3	20.4	3	3				22.699	40.7421	33.8504	81.8657	62.283	69.4454	1.1	1.9	9.7	3.9	3	20.4	0.869727	1.83249	7.98086	4.43982	3.37201	22.0285
F0VKV7	BN1204_051350	F0VKV7	F0VKV7	BN1204_051350	Neospora caninum (strain Liverpool)	Signal peptidase	1.09137e-24	0	202723.51	2.1	2.4	2.9	2.3	2.9	1.6	3	3				49.3352	56.103	46.1472	56.8512	82.0769	57.2627	2.1	2.4	2.9	2.3	2.9	1.6	1.66039	2.31473	2.38603	2.61835	3.25961	1.72772
F0VKW6	BN1204_051440	F0VKW6	F0VKW6	BN1204_051440	Neospora caninum (strain Liverpool)	Putative WD-40 repeat protein	4.2959e-14	0	154683.54	0.6	0.8	1.1	1.4	1.3	1.6	3	3				26.7611	62.3201	58.745	109.37	103.598	121.537	0.6	0.8	1.1	1.4	1.3	1.6	0.474396	0.771576	0.905046	1.59378	1.4612	1.72772
F0VKW7	BN1204_051450	F0VKW7	F0VKW7	BN1204_051450	Neospora caninum (strain Liverpool)	Centromere/microtubule binding protein, putative	7.95213e-29	0	56484.07	15	6.5	15.3	11.2	8.4	10.7	3	3				42.2927	37.7955	50.4058	45.5268	39.0194	40.001	15	6.5	15.3	11.2	8.4	10.7	11.8599	6.26906	12.5884	12.7502	9.44162	11.5541
F0VKW8	BN1204_051460	F0VKW8	F0VKW8	BN1204_051460	Neospora caninum (strain Liverpool)	Uncharacterized protein	8.56905e-16	0	12166.75	191.1	87.9	278.8	27.8	28.6	31.5	3	3				563.726	284.045	834.348	124.826	128.284	141.306	191.1	87.9	278.8	27.8	28.6	31.5	151.095	84.7769	229.388	31.6479	32.1465	34.0145
F0VKX1	BN1204_051490	F0VKX1	F0VKX1	BN1204_051490	Neospora caninum (strain Liverpool)	Transmembrane protein	6.94093e-09	0	9473.03	59.1	10.3	38.1	24.3	9.4	7.2	3	3				77.5469	60.7449	41.2696	56.5209	55.6065	42.776	59.1	10.3	38.1	24.3	9.4	7.2	46.728	9.93404	31.3475	27.6635	10.5656	7.77475
F0VKX3	BN1204_051510	F0VKX3	F0VKX3	BN1204_051510	Neospora caninum (strain Liverpool)	Eukaryotic translation initiation factor 5B	2.53117e-21	0	128255	10.8	1.9	11.5	4.7	4	5.4	3	3				57.0248	105.98	76.2618	99.8819	82.4965	88.7549	10.8	1.9	11.5	4.7	4	5.4	8.53914	1.83249	9.46185	5.35055	4.49601	5.83106
F0VKX5	BN1204_051530	F0VKX5	F0VKX5	BN1204_051530	Neospora caninum (strain Liverpool)	DJ-1 family protein	6.4286e-31	0	27859.68	162.8	77.5	148	40.4	43.3	52.3	3	3				380.912	205.737	332.499	159.365	147.407	173.291	162.8	77.5	148	40.4	43.3	52.3	128.72	74.7465	121.77	45.992	48.6693	56.4749
F0VKY1	BN1204_051590	F0VKY1	F0VKY1	BN1204_051590	Neospora caninum (strain Liverpool)	Obg-like ATPase 1	2.22661e-27	0	44628.16	59.3	12.2	67.8	10.4	12.5	21.1	3	3				95.0192	70.5687	108.678	51.8074	74.6814	129.194	59.3	12.2	67.8	10.4	12.5	21.1	46.8862	11.7665	55.7838	11.8395	14.05	22.7843
F0VKY7	BN1204_051650	F0VKY7	F0VKY7	BN1204_051650	Neospora caninum (strain Liverpool)	M16 family peptidase, putative	1.54651e-23	0	148217.3	5.3	0.6	4.8	1.5	NaN	NaN	3	1				81.8714	101.826	67.2777	77.9826			5.3	0.6	4.8	1.5			4.1905	0.578682	3.94929	1.70762	0	0
F0VL02	BN1204_051800	F0VL02	F0VL02	BN1204_051800	Neospora caninum (strain Liverpool)	RAP domain-containing protein	9.34002e-18	0	119999.43	6.9	NaN	9	1.1	NaN	4.8	2	2				85.094		92.795	49.8787		108.193	6.9		9	1.1		4.8	5.45556	0	7.40492	1.25226	0	5.18317
F0VL04	BN1204_051820	F0VL04	F0VL04	BN1204_051820	Neospora caninum (strain Liverpool)	Ras-related protein ORAB-1	6.9643e-23	0	22861.01	54.3	34.8	67.2	45.5	41.1	57	3	3				173.728	127.833	218.569	161.134	154.9	215.63	54.3	34.8	67.2	45.5	41.1	57	42.9329	33.5636	55.2901	51.7979	46.1965	61.5501
F0VL06	BN1204_051840	F0VL06	F0VL06	BN1204_051840	Neospora caninum (strain Liverpool)	YB95_ARATH Uncharacterized protein At2g3	3.77461e-26	0	31984.55	88.2	62.9	88.9	74.4	52.4	69.4	3	3				219.814	213.24	266.622	221.402	191.594	228.326	88.2	62.9	88.9	74.4	52.4	69.4	69.7363	60.6652	73.1442	84.6981	58.8977	74.9399
F0VL11	BN1204_051890	F0VL11	F0VL11	BN1204_051890	Neospora caninum (strain Liverpool)	AP2 domain transcription factor AP2X-7	2.00479e-09	0	194910.08	2.6	0.2	3.8	0.3	0.4	0.6	3	3				27.152	14.5507	23.2408	22.8756	25.9886	15.9209	2.6	0.2	3.8	0.3	0.4	0.6	2.05572	0.192894	3.12652	0.341524	0.449601	0.647896
F0VL18	BN1204_051960	F0VL18	F0VL18	BN1204_051960	Neospora caninum (strain Liverpool)	ATPTG10-like domain-containing protein	5.38299e-28	0	14983.99	66.9	39.1	59.2	57.5	43.7	58.4	3	3				81.0671	63.0949	81.8336	103.563	108.422	92.2095	66.9	39.1	59.2	57.5	43.7	58.4	52.8952	37.7108	48.7079	65.4588	49.1189	63.0619
F0VL19	BN1204_051970	F0VL19	F0VL19	BN1204_051970	Neospora caninum (strain Liverpool)	MIC2-associated protein M2AP, putative	4.33599e-19	0	24996.91	334.2	137.3	303.4	117.8	179.7	244.9	3	3				901.678	358.941	676.535	326.641	350.149	538.425	334.2	137.3	303.4	117.8	179.7	244.9	264.239	132.422	249.628	134.105	201.983	264.449
F0VL22	BN1204_052000	F0VL22	F0VL22	BN1204_052000	Neospora caninum (strain Liverpool)	DNA replication licensing factor MCM2	3.68026e-17	0	117507.5	2.7	0.7	2.3	1.1	0.4	0.9	3	3				15.4797	18.9394	17.5668	21.5202	27.0981	38.2141	2.7	0.7	2.3	1.1	0.4	0.9	2.13478	0.675129	1.89237	1.25226	0.449601	0.971844
F0VL29	BN1204_052070	F0VL29	F0VL29	BN1204_052070	Neospora caninum (strain Liverpool)	Small COPII coat GTPase SAR1	5.0219e-19	0	22138.64	83.9	43.6	91	18.9	24.3	62.1	3	3				174.964	123.387	162.1	83.049	84.7378	120.102	83.9	43.6	91	18.9	24.3	62.1	66.3364	42.0509	74.872	21.516	27.3133	67.0572
F0VL41	BN1204_052190	F0VL41	F0VL41	BN1204_052190	Neospora caninum (strain Liverpool)	Transmembrane protein	1.66382e-26	0	48222.78	76.8	45.3	82.5	29.9	37	50.2	3	3				271.903	145.411	315.423	190.82	182.508	288.115	76.8	45.3	82.5	29.9	37	50.2	60.7227	43.6905	67.8785	34.0386	41.5881	54.2073
F0VL50	BN1204_052280	F0VL50	F0VL50	BN1204_052280	Neospora caninum (strain Liverpool)	Transmembrane protein	1.74109e-09	0	41754.04	23.1	NaN	22.5	18.5	11.8	13.6	2	3				159.517		177.234	148.285	128.6	147.687	23.1		22.5	18.5	11.8	13.6	18.2643	0	18.5123	21.0607	13.2632	14.6856
F0VL56	BN1204_052340	F0VL56	F0VL56	BN1204_052340	Neospora caninum (strain Liverpool)	VAMP-like protein YKT61	6.76112e-24	0	26198.89	21	4.6	15.2	5.8	NaN	NaN	3	1				72.6115	48.9427	52.8067	26.1696			21	4.6	15.2	5.8			16.6039	4.43656	12.5061	6.60281	0	0
F0VL57	BN1204_052350	F0VL57	F0VL57	BN1204_052350	Neospora caninum (strain Liverpool)	Uncharacterized protein	4.43101e-29	0	27534.67	108.4	67.6	92.1	52.2	42.4	90.7	3	3				318.006	177.648	333.693	216.969	212.532	326.807	108.4	67.6	92.1	52.2	42.4	90.7	85.7076	65.1982	75.777	59.4252	47.6577	97.9402
F0VL60	BN1204_052380	F0VL60	F0VL60	BN1204_052380	Neospora caninum (strain Liverpool)	40S ribosomal protein S24	1.74873e-23	0	15136.76	405	250.1	414.8	84.9	103.6	80.2	3	3				432.641	381.213	568.163	148.969	162.696	159.115	405	250.1	414.8	84.9	103.6	80.2	320.218	241.214	341.285	96.6514	116.447	86.6021
F0VL61	BN1204_052390	F0VL61	F0VL61	BN1204_052390	Neospora caninum (strain Liverpool)	Ribosomal protein	1.025e-26	0	24589.14	241.2	206.5	348	37.5	30.9	59.1	3	3				248.617	202.373	214.782	75.3852	83.6038	73.8594	241.2	206.5	348	37.5	30.9	59.1	190.707	199.163	286.324	42.6906	34.7317	63.8177
F0VL63	BN1204_052410	F0VL63	F0VL63	BN1204_052410	Neospora caninum (strain Liverpool)	Putative transporter, major facilitator family domain containing protein	5.38194e-25	0	58822.48	61.8	2.6	33	1.1	NaN	2.9	3	2				99.4861	23.3232	89.9153	22.2529		27.5151	61.8	2.6	33	1.1		2.9	48.8628	2.50762	27.1514	1.25226	0	3.1315
F0VL70	BN1204_052480	F0VL70	F0VL70	BN1204_052480	Neospora caninum (strain Liverpool)	Protein arginine methyltransferase 5, related	1.54409e-09	0	106787.23	5	0.5	5.2	NaN	NaN	0.3	3	1				66.0983	43.1215	63.002			24.8181	5	0.5	5.2			0.3	3.9533	0.482235	4.2784	0	0	0.323948
F0VL73	BN1204_052510	F0VL73	F0VL73	BN1204_052510	Neospora caninum (strain Liverpool)	Proteasome subunit alpha type-3	2.92546e-10	0	12946.96	6.6	NaN	6.9	NaN	NaN	NaN	2	0	CTR			25.8813		28.1467				6.6		6.9				5.21836	0	5.67711	0	0	0
F0VL86	BN1204_052640	F0VL86	F0VL86	BN1204_052640	Neospora caninum (strain Liverpool)	SRS domain-containing protein	2.08002e-18	0	36451.01	0.8	NaN	0.8	NaN	NaN	NaN	2	0	CTR			6.83042		7.19974				0.8		0.8				0.632529	0	0.658215	0	0	0
F0VLA2	BN1204_052790	F0VLA2	F0VLA2	BN1204_052790	Neospora caninum (strain Liverpool)	TBC1 domain family member 5 homolog B	1.00182e-15	0	100082.6	3.1	NaN	3.1	NaN	0	NaN	2	1				50.1698		90.54		24.2544		3.1		3.1		0		2.45105	0	2.55058	0	0	0
F0VLB1	BN1204_052880	F0VLB1	F0VLB1	BN1204_052880	Neospora caninum (strain Liverpool)	Granule antigen protein GRA6, putative	6.49621e-19	0	20589.81	999.5	391.5	967.9	543.6	514.5	889.3	3	3				1985.33	933.379	1942.11	912.498	1034.21	1527.71	999.5	391.5	967.9	543.6	514.5	889.3	790.265	377.59	796.358	618.842	578.299	960.289
F0VLB3	BN1204_052900	F0VLB3	F0VLB3	BN1204_052900	Neospora caninum (strain Liverpool)	Transmembrane protein	8.05903e-17	0	34309.74	17.3	3.1	16.4	0.5	1.4	9.9	3	3				68.4321	33.9913	54.4003	26.7607	72.9156	47.1012	17.3	3.1	16.4	0.5	1.4	9.9	13.6784	2.98986	13.4934	0.569207	1.5736	10.6903
F0VLB4	BN1204_052910	F0VLB4	F0VLB4	BN1204_052910	Neospora caninum (strain Liverpool)	Myb1 protein, related	1.98244e-22	0	100316.4	4.3	4.3	4.9	1.1	1.1	2.9	3	3				88.7221	75.1717	93.4287	47.2014	46.4178	56.2065	4.3	4.3	4.9	1.1	1.1	2.9	3.39984	4.14722	4.03157	1.25226	1.2364	3.1315
F0VLC1	BN1204_052980	F0VLC1	F0VLC1	BN1204_052980	Neospora caninum (strain Liverpool)	Ribonucleoside-diphosphate reductase small chain	5.2998e-21	0	44649.4	12.8	7	18.9	6.2	4.1	8.3	3	3				132.617	119.578	164.711	106.475	69.4214	140.65	12.8	7	18.9	6.2	4.1	8.3	10.1205	6.75129	15.5503	7.05817	4.60841	8.96256
F0VLC7	BN1204_053040	F0VLC7	F0VLC7	BN1204_053040	Neospora caninum (strain Liverpool)	Transmembrane protein	4.13273e-26	0	18917.93	6.9	5.3	7.5	NaN	NaN	6.7	3	1				29.4373	24.8532	57.9362			49.6091	6.9	5.3	7.5			6.7	5.45556	5.11169	6.17077	0	0	7.23484
F0VLD3	BN1204_053110	F0VLD3	F0VLD3	BN1204_053110	Neospora caninum (strain Liverpool)	Ubiquitin-like domain-containing protein	5.00194e-17	0	12003.81	13.9	NaN	9.4	NaN	NaN	NaN	2	0	CTR			73.3297		56.9217				13.9		9.4				10.9902	0	7.73403	0	0	0
F0VLD8	BN1204_045000	F0VLD8	F0VLD8	BN1204_045000	Neospora caninum (strain Liverpool)	P21-carboxy-terminal region-binding protein	2.65458e-18	0	44672.59	6.6	NaN	10.7	0.2	0.1	NaN	2	2				26.323		30.7653	23.4411	13.6591		6.6		10.7	0.2	0.1		5.21836	0	8.80363	0.227683	0.1124	0
F0VLD9	BN1204_045010	F0VLD9	F0VLD9	BN1204_045010	Neospora caninum (strain Liverpool)	Ribosomal protein L15	3.22633e-25	0	24325.61	530.9	461.4	519.7	265.4	276.4	341.5	3	3				570.979	386.369	553.633	344.017	387.867	369.129	530.9	461.4	519.7	265.4	276.4	341.5	419.762	445.007	427.593	302.135	310.674	368.761
F0VLE9	BN1204_045100	F0VLE9	F0VLE9	BN1204_045100	Neospora caninum (strain Liverpool)	peptidylprolyl isomerase	7.85106e-15	0	36487.64	23.6	14.8	27.1	17	15.7	15.1	3	3				125.913	53.0764	106.722	50.0627	41.4522	79.683	23.6	14.8	27.1	17	15.7	15.1	18.6596	14.2742	22.297	19.3531	17.6468	16.3054
F0VLF6	BN1204_045170	F0VLF6	F0VLF6	BN1204_045170	Neospora caninum (strain Liverpool)	Phospholipase/carboxylesterase, putativ e	1.75125e-35	0	29126.95	31	16	27.6	13.9	22.7	24.8	3	3				138.976	81.9841	92.1279	70.3649	109.89	122.824	31	16	27.6	13.9	22.7	24.8	24.5105	15.4315	22.7084	15.824	25.5149	26.7797
F0VLF8	BN1204_045190	F0VLF8	F0VLF8	BN1204_045190	Neospora caninum (strain Liverpool)	Proteophosphoglycan ppg1, related	4.8462e-46	0	139813.98	54.1	20.6	49	41.4	41.8	58.9	3	3				168.27	109.704	184.193	212.009	249.871	245.566	54.1	20.6	49	41.4	41.8	58.9	42.7747	19.8681	40.3157	47.1304	46.9833	63.6018
F0VLG1	BN1204_045220	F0VLG1	F0VLG1	BN1204_045220	Neospora caninum (strain Liverpool)	26S proteasome regulatory ATPase subunit, putative	4.33959e-26	0	44495.32	41.1	18.9	46.3	15.3	11.6	8.8	3	3				69.9422	57.5582	87.3424	71.9144	62.0023	52.3765	41.1	18.9	46.3	15.3	11.6	8.8	32.4962	18.2285	38.0942	17.4177	13.0384	9.50247
F0VLG2	BN1204_045230	F0VLG2	F0VLG2	BN1204_045230	Neospora caninum (strain Liverpool)	Putative vacuolar (H+)-ATPase G subunit domain-containing protein	1.40429e-14	0	54141.23	3.7	NaN	2.6	NaN	0.9	1.3	2	2				57.9622		33.7732		22.4681	31.7306	3.7		2.6		0.9	1.3	2.92544	0	2.1392	0	1.0116	1.40377
F0VLG3	BN1204_045240	F0VLG3	F0VLG3	BN1204_045240	Neospora caninum (strain Liverpool)	Eukaryotic translation initiation factor 3 subunit 5, putative	3.23884e-19	0	38092.63	58	26.9	39.7	19.7	36.7	21.5	3	3				109.254	118.152	160.338	94.8494	119.836	106.012	58	26.9	39.7	19.7	36.7	21.5	45.8583	25.9443	32.6639	22.4268	41.2509	23.2163
F0VLH9	BN1204_045400	F0VLH9	F0VLH9	BN1204_045400	Neospora caninum (strain Liverpool)	Splicing factor 3A subunit 2	5.64133e-26	0	24690.13	9.5	9	7.6	4.1	NaN	5.2	3	2				69.1488	109.097	76.897	49.5262		63.1419	9.5	9	7.6	4.1		5.2	7.51128	8.68023	6.25305	4.6675	0	5.6151
F0VLI5	BN1204_045460	F0VLI5	F0VLI5	BN1204_045460	Neospora caninum (strain Liverpool)	Mitochondrial presequence protease (Precursor), related	6.64464e-35	0	142733.63	44.9	19.8	59.7	16.3	13.9	22.1	3	3				274.367	176.444	363.345	179.094	200.179	225.831	44.9	19.8	59.7	16.3	13.9	22.1	35.5007	19.0965	49.1193	18.5562	15.6236	23.8642
F0VLI8	BN1204_045490	F0VLI8	F0VLI8	BN1204_045490	Neospora caninum (strain Liverpool)	Uncharacterized protein	2.75999e-22	0	14258.54	32.2	24.8	38.8	24.9	20.2	35	3	3				53.1858	49.677	72.1987	45.9516	65.6675	74.3055	32.2	24.8	38.8	24.9	20.2	35	25.4593	23.9189	31.9234	28.3465	22.7049	37.7939
F0VLJ8	BN1204_045585	F0VLJ8	F0VLJ8	BN1204_045585	Neospora caninum (strain Liverpool)	Rhoptry kinase family protein ROP11 (Incomplete catalytic triad)	3.2094e-25	0	57269.77	64.3	24.9	46.7	6.2	3.3	10.4	3	3				136.167	63.9321	122.097	43.0298	47.9519	68.5592	64.3	24.9	46.7	6.2	3.3	10.4	50.8395	24.0153	38.4233	7.05817	3.70921	11.2302
F0VLK5	BN1204_045650	F0VLK5	F0VLK5	BN1204_045650	Neospora caninum (strain Liverpool)	28 kDa antigen, putative	7.31873e-18	0	22418.12	2069.4	475.1	1564.1	798.2	734.1	1225.1	3	3				3723.02	1029.41	3357.41	1632.86	1329.24	2811.68	2069.4	475.1	1564.1	798.2	734.1	1225.1	1636.19	458.22	1286.89	908.683	825.13	1322.9
F0VLK7	BN1204_045670	F0VLK7	F0VLK7	BN1204_045670	Neospora caninum (strain Liverpool)	60S ribosomal protein L34	3.91669e-13	0	15365.09	78.5	67.6	64.7	NaN	NaN	22.5	3	1				83.6843	75.5722	80.5268			37.2512	78.5	67.6	64.7			22.5	62.0669	65.1982	53.2332	0	0	24.2961
F0VLM0	BN1204_045800	F0VLM0	F0VLM0	BN1204_045800	Neospora caninum (strain Liverpool)	60S ribosomal protein L3, related	1.31269e-30	0	45009.7	209.7	134.5	228.4	57.6	41.6	70	3	3				237.441	226.945	391.848	152.184	145.78	182.597	209.7	134.5	228.4	57.6	41.6	70	165.802	129.721	187.92	65.5727	46.7585	75.5878
F0VLM6	BN1204_045860	F0VLM6	F0VLM6	BN1204_045860	Neospora caninum (strain Liverpool)	Histone deacetylase	1.08146e-12	0	50319.72	5	NaN	7.2	NaN	NaN	1	2	1				49.9379		71.5185			19.8358	5		7.2			1	3.9533	0	5.92394	0	0	1.07983
F0VLM7	BN1204_045870	F0VLM7	F0VLM7	BN1204_045870	Neospora caninum (strain Liverpool)	Putative dense granule protein 3	5.10667e-22	0	22729.88	348.4	182.2	677.7	721.9	437.8	612.5	3	3				129.089	81.9191	199.01	199.677	149.251	180.462	348.4	182.2	677.7	721.9	437.8	612.5	275.466	175.726	557.591	821.822	492.088	661.394
F0VLN8	BN1204_045980	F0VLN8	F0VLN8	BN1204_045980	Neospora caninum (strain Liverpool)	Immune mapped protein 2 N-terminal domain-containing protein	9.69316e-23	0	18641.57	54.4	50.9	36.8	6.8	NaN	1.8	3	2				77.2982	66.6795	75.5358	24.9196		34.1314	54.4	50.9	36.8	6.8		1.8	43.0119	49.0915	30.2779	7.74122	0	1.94369
F0VLP3	BN1204_046030	F0VLP3	F0VLP3	BN1204_046030	Neospora caninum (strain Liverpool)	Eukaryotic translation initiation factor 3 subunit J	4.40588e-19	0	25198.44	40.8	16.5	37.1	18	28.2	15.3	3	3				138.533	67.8574	115.888	68.7168	222.359	120.328	40.8	16.5	37.1	18	28.2	15.3	32.259	15.9138	30.5247	20.4915	31.6969	16.5213
F0VLP4	BN1204_046040	F0VLP4	F0VLP4	BN1204_046040	Neospora caninum (strain Liverpool)	40S ribosomal protein S11	2.09016e-14	0	18648.82	76.6	53.7	87.6	26.1	26.1	25.8	3	3				111.809	112.398	148.874	91.0744	86.6753	68.5649	76.6	53.7	87.6	26.1	26.1	25.8	60.5646	51.7921	72.0746	29.7126	29.3365	27.8595
F0VLP5	BN1204_046050	F0VLP5	F0VLP5	BN1204_046050	Neospora caninum (strain Liverpool)	Pyrophosphate--fructose 6-phosphate 1-phosphotransferase	4.08257e-34	0	131275.2	204	115.5	188	64.5	58.6	77.5	3	3				495.691	327.378	511.791	238.812	244.241	253.897	204	115.5	188	64.5	58.6	77.5	161.295	111.396	154.681	73.4277	65.8665	83.6865
F0VLQ0	BN1204_046100	F0VLQ0	F0VLQ0	BN1204_046100	Neospora caninum (strain Liverpool)	Glycogen debranching enzyme, putative	7.93399e-12	0	204565.33	1.9	0.8	2.1	NaN	0.3	NaN	3	1				43.9616	39.6235	66.6725		38.3663		1.9	0.8	2.1		0.3		1.50226	0.771576	1.72782	0	0.337201	0
F0VLQ7	BN1204_046170	F0VLQ7	F0VLQ7	BN1204_046170	Neospora caninum (strain Liverpool)	Heat Shock Protein 70, ER lumen, related	1.03699e-21	0	104483.4	75.7	27.8	65.2	16.7	21.3	30.9	3	3				173.923	102.279	156.985	111.085	115.069	131.362	75.7	27.8	65.2	16.7	21.3	30.9	59.853	26.8123	53.6446	19.0115	23.9413	33.3666
F0VLR6	BN1204_046270	F0VLR6	F0VLR6	BN1204_046270	Neospora caninum (strain Liverpool)	Putative translin	5.38049e-22	0	26682.95	25.2	4.8	18.6	4.4	4.1	4.2	3	3				42.5612	61.6765	72.2089	56.5889	53.136	53.9329	25.2	4.8	18.6	4.4	4.1	4.2	19.9246	4.62946	15.3035	5.00902	4.60841	4.53527
F0VLS1	BN1204_046320	F0VLS1	F0VLS1	BN1204_046320	Neospora caninum (strain Liverpool)	Uncharacterized protein	9.22853e-17	0	100114.2	4.8	0.8	3.1	NaN	NaN	NaN	3	0	CTR	CTR		82.2631	36.0329	76.8619				4.8	0.8	3.1				3.79517	0.771576	2.55058	0	0	0
F0VLT0	BN1204_046410	F0VLT0	F0VLT0	BN1204_046410	Neospora caninum (strain Liverpool)	Uncharacterized protein	3.31109e-13	0	15063.92	69.6	74.8	137	556.7	417.1	548.6	3	3				200.9	215.866	274.252	1194.91	1203.93	1122.12	69.6	74.8	137	556.7	417.1	548.6	55.03	72.1424	112.719	633.755	468.821	592.393
F0VLU3	BN1204_046530	F0VLU3	F0VLU3	BN1204_046530	Neospora caninum (strain Liverpool)	Reticulon-like protein	1.15591e-30	0	21878.63	18.4	10.8	23.1	6.5	3.2	8	3	3				79.9349	88.6774	92.7518	36.3849	26.2017	41.672	18.4	10.8	23.1	6.5	3.2	8	14.5482	10.4163	19.006	7.3997	3.59681	8.63861
F0VLU5	BN1204_046550	F0VLU5	F0VLU5	BN1204_046550	Neospora caninum (strain Liverpool)	Elongation factor 1-beta, related	1.19315e-18	0	26829.26	142	35.9	123.1	21.8	23.6	13.6	3	3				231.692	95.6652	231.977	67.5181	56.1972	68.0849	142	35.9	123.1	21.8	23.6	13.6	112.274	34.6245	101.283	24.8174	26.5265	14.6856
F0VLU8	BN1204_046580	F0VLU8	F0VLU8	BN1204_046580	Neospora caninum (strain Liverpool)	Transmembrane protein	1.49587e-24	0	41381.37	41.2	9.6	37.9	31.2	33	34.9	3	3				101.978	49.1113	98.7122	136.614	178.536	173.286	41.2	9.6	37.9	31.2	33	34.9	32.5752	9.25892	31.183	35.5185	37.0921	37.6859
F0VLW9	BN1204_046790	F0VLW9	F0VLW9	BN1204_046790	Neospora caninum (strain Liverpool)	Calmodulin, related	3.37709e-12	0	19273.32	7.5	3	28	NaN	NaN	1.9	3	1				44.3818	36.5136	68.092			23.7475	7.5	3	28			1.9	5.92995	2.89341	23.0375	0	0	2.05167
F0VLX0	BN1204_046800	F0VLX0	F0VLX0	BN1204_046800	Neospora caninum (strain Liverpool)	AGC kinase, putative	8.92265e-21	0	39468.66	88.1	34.9	95.7	44	40.2	57.8	3	3				135.694	78.1812	184.799	128.716	111.377	122.639	88.1	34.9	95.7	44	40.2	57.8	69.6572	33.66	78.739	50.0902	45.1849	62.414
F0VLX3	NCLIV_046830	F0VLX3	F0VLX3	NCLIV_046830	Neospora caninum (strain Liverpool)	Putative ATP synthase	1.05105e-16	0	21621.5	57.1	43.9	73.3	37.7	30.3	50.2	3	3				202.122	192.814	266.337	196.898	136.558	219.5	57.1	43.9	73.3	37.7	30.3	50.2	45.1467	42.3402	60.309	42.9182	34.0573	54.2073
F0VLX9	BN1204_046890	F0VLX9	F0VLX9	BN1204_046890	Neospora caninum (strain Liverpool)	Immune mapped protein 2 N-terminal domain-containing protein	3.34593e-20	0	38953.63	28.3	15.4	24.9	11.7	10.8	10.6	3	3				97.082	69.0711	99.1107	95.5411	87.5052	71.0517	28.3	15.4	24.9	11.7	10.8	10.6	22.3757	14.8528	20.487	13.3195	12.1392	11.4462
F0VLY0	BN1204_046900	F0VLY0	F0VLY0	BN1204_046900	Neospora caninum (strain Liverpool)	Triosephosphate isomerase	2.45994e-23	0	27696.61	105.3	52	114.9	47.8	23.6	47.7	3	3				195.209	111.421	205.835	107.355	121.976	118.436	105.3	52	114.9	47.8	23.6	47.7	83.2566	50.1525	94.5362	54.4162	26.5265	51.5077
F0VLY5	BN1204_046950	F0VLY5	F0VLY5	BN1204_046950	Neospora caninum (strain Liverpool)	UDP-glucose 4-epimerase	2.36628e-24	0	40009.26	6.9	4.7	12.1	5.3	8.9	5.6	3	3				47.7753	32.0272	47.0854	28.1343	39.2295	25.3877	6.9	4.7	12.1	5.3	8.9	5.6	5.45556	4.53301	9.95551	6.0336	10.0036	6.04703
F0VLZ4	BN1204_047040	F0VLZ4	F0VLZ4	BN1204_047040	Neospora caninum (strain Liverpool)	protein-disulfide reductase	5.27938e-25	0	21242.14	59.1	23.2	67	NaN	NaN	NaN	3	0	CTR	CTR		87.6652	72.7676	90.0606				59.1	23.2	67				46.728	22.3757	55.1255	0	0	0
F0VLZ8	BN1204_047080	F0VLZ8	F0VLZ8	BN1204_047080	Neospora caninum (strain Liverpool)	Membrane protein, putative	1.90082e-18	0	14966.43	45.8	22.5	46.7	32.3	23.9	24.4	3	3				177.232	90.7107	188.894	127.326	93.7567	99.2399	45.8	22.5	46.7	32.3	23.9	24.4	36.2123	21.7006	38.4233	36.7708	26.8637	26.3478
F0VM06	BN1204_047160	F0VM06	F0VM06	BN1204_047160	Neospora caninum (strain Liverpool)	Phosphatidylserine decarboxylase proenzyme, mitochondrial	6.73573e-28	0	44183.89	8.2	6.4	8.6	8.4	11.5	10.2	3	3				65.4715	50.9297	58.4441	75.9554	91.9337	81.8858	8.2	6.4	8.6	8.4	11.5	10.2	6.48342	6.17261	7.07581	9.56268	12.926	11.0142
F0VM14	BN1204_047240	F0VM14	F0VM14	BN1204_047240	Neospora caninum (strain Liverpool)	peptide-methionine (S)-S-oxide reductase	2.97321e-08	0	30324.08	30	23.2	40.4	8.6	6.9	10.2	3	3				137.085	150.499	215.669	91.2043	73.3196	107.762	30	23.2	40.4	8.6	6.9	10.2	23.7198	22.3757	33.2399	9.79037	7.75562	11.0142
F0VM29	BN1204_047390	F0VM29	F0VM29	BN1204_047390	Neospora caninum (strain Liverpool)	Uncharacterized protein	1.78404e-15	0	53419.29	17.4	0.3	11.6	0.8	0.1	NaN	3	2				23.9282	11.6077	20.1713	34.2838	8.31611		17.4	0.3	11.6	0.8	0.1		13.7575	0.289341	9.54412	0.910732	0.1124	0
F0VM35	BN1204_047440	F0VM35	F0VM35	BN1204_047440	Neospora caninum (strain Liverpool)	DNA-directed RNA polymerase subunit	0.000375621	0.000898242	209909.15	4.7	8.1	4.8	8.4	8.8	5.6	3	3				353.053	717.318	376.929	744.978	784.796	502.587	4.7	8.1	4.8	8.4	8.8	5.6	3.71611	7.81221	3.94929	9.56268	9.89122	6.04703
F0VM43	BN1204_047520	F0VM43	F0VM43	BN1204_047520	Neospora caninum (strain Liverpool)	Transmembrane protein	2.79286e-30	0	40819.98	25	14.4	23.2	19.3	13.8	21.7	3	3				136.096	127.665	165.495	184.998	117.251	193.553	25	14.4	23.2	19.3	13.8	21.7	19.7665	13.8884	19.0882	21.9714	15.5112	23.4322
F0VM47	BN1204_047560	F0VM47	F0VM47	BN1204_047560	Neospora caninum (strain Liverpool)	Pre-rRNA processing protein	2.21139e-23	0	329227.33	1	0.9	1	0.7	0.9	0.8	3	3				39.2298	36.6058	30.3365	43.373	47.7908	33.2142	1	0.9	1	0.7	0.9	0.8	0.790661	0.868023	0.822769	0.79689	1.0116	0.863861
F0VM54	BN1204_047630	F0VM54	F0VM54	BN1204_047630	Neospora caninum (strain Liverpool)	40S ribosomal protein S18, putative	1.48449e-18	0	17764.6	262.3	300.3	445.3	142.2	106.1	176.6	3	3				378.157	467.339	636.59	309.661	296.155	326.771	262.3	300.3	445.3	142.2	106.1	176.6	207.39	289.63	366.379	161.883	119.257	190.697
F0VM57	BN1204_047660	F0VM57	F0VM57	BN1204_047660	Neospora caninum (strain Liverpool)	Adenosylhomocysteinase	4.60967e-28	0	51728.51	247.5	135.9	252.8	57.6	47.6	70.6	3	3				283.077	222.6	334.618	89.261	125.688	113.834	247.5	135.9	252.8	57.6	47.6	70.6	195.689	131.072	207.996	65.5727	53.5025	76.2357
F0VM72	BN1204_047810	F0VM72	F0VM72	BN1204_047810	Neospora caninum (strain Liverpool)	adenylate kinase	6.80579e-32	0	28626.88	148.4	128.8	167.5	186.9	141.7	192.8	3	3				282.485	225.168	304.849	360.647	319.005	391.024	148.4	128.8	167.5	186.9	141.7	192.8	117.334	124.224	137.814	212.77	159.271	208.191
F0VM77	BN1204_047860	F0VM77	F0VM77	BN1204_047860	Neospora caninum (strain Liverpool)	Polyadenylate-binding protein	4.75069e-23	0	82173.3	84.3	41.8	81.1	25	19.7	28	3	3				184.219	121.204	189.576	118.764	98.8398	108.929	84.3	41.8	81.1	25	19.7	28	66.6527	40.3149	66.7266	28.4604	22.1429	30.2351
F0VM95	BN1204_048030	F0VM95	F0VM95	BN1204_048030	Neospora caninum (strain Liverpool)	60S ribosomal protein L31	2.29415e-20	0	14340.62	295.6	214.1	284.8	160.9	205	173.1	3	3				543.232	272.521	568.877	284.246	249.244	222.072	295.6	214.1	284.8	160.9	205	173.1	233.719	206.493	234.325	183.171	230.421	186.918
F0VM96	BN1204_048040	F0VM96	F0VM96	BN1204_048040	Neospora caninum (strain Liverpool)	Uncharacterized protein	2.79778e-33	0	55120.32	28.3	8.7	22.3	4.9	5.6	6.5	3	3				129.568	70.5504	128.839	59.9661	56.6747	66.9776	28.3	8.7	22.3	4.9	5.6	6.5	22.3757	8.39089	18.3478	5.57823	6.29441	7.01887
F0VMA6	BN1204_048140	F0VMA6	F0VMA6	BN1204_048140	Neospora caninum (strain Liverpool)	Putative splicing factor	1.05067e-19	0	55005.75	5.5	NaN	2.7	NaN	NaN	NaN	2	0	CTR			63.7299		62.7483				5.5		2.7				4.34863	0	2.22148	0	0	0
F0VMB8	BN1204_048260	F0VMB8	F0VMB8	BN1204_048260	Neospora caninum (strain Liverpool)	Proteasome activator subunit, putative	5.38907e-18	0	46503.35	2.9	2.7	4.2	2.3	3.3	5.2	3	3				26.5255	38.0417	38.642	48.7293	70.3902	49.9608	2.9	2.7	4.2	2.3	3.3	5.2	2.29292	2.60407	3.45563	2.61835	3.70921	5.6151
F0VMD4	BN1204_048410	F0VMD4	F0VMD4	BN1204_048410	Neospora caninum (strain Liverpool)	RRM domain-containing protein	1.29849e-23	0	16669.33	43.2	15.9	56.3	NaN	0.9	NaN	3	1				75.0176	100.388	165.071		100.806		43.2	15.9	56.3		0.9		34.1565	15.3351	46.3219	0	1.0116	0
F0VMD5	NCLIV_048420	F0VMD5	F0VMD5	NCLIV_048420	Neospora caninum (strain Liverpool)	Uncharacterized protein	3.46325e-26	0	35029.49	11.5	6	18.8	1.2	4.2	7.3	3	3				47.5113	58.7149	59.361	16.6638	68.8616	49.4318	11.5	6	18.8	1.2	4.2	7.3	9.0926	5.78682	15.4681	1.3661	4.72081	7.88273
F0VMD9	BN1204_048460	F0VMD9	F0VMD9	BN1204_048460	Neospora caninum (strain Liverpool)	Putative thioredoxin	4.62954e-30	0	69154.53	34.4	24.9	42.8	28.8	36.6	33.5	3	3				141.711	125.185	162.73	136.317	181.689	162.813	34.4	24.9	42.8	28.8	36.6	33.5	27.1987	24.0153	35.2145	32.7863	41.1385	36.1742
F0VME7	BN1204_053190	F0VME7	F0VME7	BN1204_053190	Neospora caninum (strain Liverpool)	phenylalanine--tRNA ligase	2.8367e-36	0	74396.29	34.8	15.3	31.1	7.9	9.4	10.8	3	3				79.1683	84.3913	90.0007	89.6446	125.234	78.8473	34.8	15.3	31.1	7.9	9.4	10.8	27.515	14.7564	25.5881	8.99348	10.5656	11.6621
F0VMF0	BN1204_053220	F0VMF0	F0VMF0	BN1204_053220	Neospora caninum (strain Liverpool)	Proteasome subunit beta	1.24238e-19	0	30590.92	18.9	14	23.6	11.5	14.3	4.6	3	3				126.948	108.388	151.3	56.2992	82.597	59.1326	18.9	14	23.6	11.5	14.3	4.6	14.9435	13.5026	19.4174	13.0918	16.0732	4.9672
F0VMF7	BN1204_053290	F0VMF7	F0VMF7	BN1204_053290	Neospora caninum (strain Liverpool)	ORF73, related	3.58529e-33	0	164686.85	13.6	7.7	11.7	4.1	2.8	6.7	3	3				34.4126	28.0506	40.469	24.097	49.7608	32.4809	13.6	7.7	11.7	4.1	2.8	6.7	10.753	7.42642	9.6264	4.6675	3.14721	7.23484
F0VMG1	BN1204_053330	F0VMG1	F0VMG1	BN1204_053330	Neospora caninum (strain Liverpool)	Uncharacterized protein	1.50121e-28	0	70560.89	14.4	1.5	11.1	NaN	NaN	0.3	3	1				73.6137	33.3396	55.0724			32.9997	14.4	1.5	11.1			0.3	11.3855	1.44671	9.13274	0	0	0.323948
F0VMH4	BN1204_053460	F0VMH4	F0VMH4	BN1204_053460	Neospora caninum (strain Liverpool)	Elongation factor P	1.37782e-18	0	28680.15	3	3.9	5.1	5	4.1	8	3	3				24.5903	35.4464	40.1849	45.4496	36.8075	47.1735	3	3.9	5.1	5	4.1	8	2.37198	3.76143	4.19612	5.69207	4.60841	8.63861
F0VMI5	BN1204_053580	F0VMI5	F0VMI5	BN1204_053580	Neospora caninum (strain Liverpool)	50S ribosomal protein L4P, related	5.30796e-33	0	45678.05	259.3	127.3	286.4	70	42.7	53.8	3	3				311.238	192.003	352.43	116.83	115.799	164.542	259.3	127.3	286.4	70	42.7	53.8	205.018	122.777	235.641	79.689	47.9949	58.0947
F0VMI6	BN1204_053590	F0VMI6	F0VMI6	BN1204_053590	Neospora caninum (strain Liverpool)	WD-40 repeat protein, related	5.45355e-24	0	85557.99	12.3	4.8	12.7	6.3	5.3	4.4	3	3				90.2596	64.5374	84.9964	62.8052	91.1887	70.8386	12.3	4.8	12.7	6.3	5.3	4.4	9.72513	4.62946	10.4492	7.17201	5.95721	4.75124
F0VMJ1	BN1204_053640	F0VMJ1	F0VMJ1	BN1204_053640	Neospora caninum (strain Liverpool)	Peroxidoxin 2, putative	1.03242e-30	0	24534.37	90	62	126	42	16.3	46.3	3	3				146.107	129.902	218.016	88.306	83.6842	90.5095	90	62	126	42	16.3	46.3	71.1595	59.7972	103.669	47.8134	18.3212	49.996
F0VMJ5	BN1204_053680	F0VMJ5	F0VMJ5	BN1204_053680	Neospora caninum (strain Liverpool)	Retinol dehydrogenase 14	1.38376e-22	0	71441.55	0.8	NaN	1.9	1.7	1.9	0.9	2	3				15.7185		26.9673	37.1829	30.7223	19.522	0.8		1.9	1.7	1.9	0.9	0.632529	0	1.56326	1.93531	2.1356	0.971844
F0VMJ9	BN1204_053720	F0VMJ9	F0VMJ9	BN1204_053720	Neospora caninum (strain Liverpool)	Adaptin, putative	3.13847e-16	0	145543.59	4.2	1.8	5.6	2	1.2	0.1	3	3				53.9673	45.4548	34.0573	48.5947	62.7818	35.4257	4.2	1.8	5.6	2	1.2	0.1	3.32077	1.73605	4.60751	2.27683	1.3488	0.107983
F0VMK8	BN1204_053810	F0VMK8	F0VMK8	BN1204_053810	Neospora caninum (strain Liverpool)	Os03g0795800 protein, related	7.35673e-20	0	29056.35	25.6	12.2	31.2	21.1	1.7	42.2	3	3				96.2054	116.17	112.106	73.376	24.8223	152.004	25.6	12.2	31.2	21.1	1.7	42.2	20.2409	11.7665	25.6704	24.0206	1.9108	45.5687
F0VML1	BN1204_053840	F0VML1	F0VML1	BN1204_053840	Neospora caninum (strain Liverpool)	Rhoptry protein ROP1	3.64149e-21	0	38820.71	1010.7	566.6	1353.7	921.5	693.9	799.1	3	3				2261.61	1089.8	2674	1529.79	1490.89	1485.97	1010.7	566.6	1353.7	921.5	693.9	799.1	799.121	546.469	1113.78	1049.05	779.945	862.889
F0VML4	BN1204_053870	F0VML4	F0VML4	BN1204_053870	Neospora caninum (strain Liverpool)	Small nuclear ribonucleoprotein Sm D3	4.83172e-26	0	14425.88	165.4	62.6	215.3	68.8	70.2	78.7	3	3				133.766	112.288	142.075	112.036	92.7526	116.633	165.4	62.6	215.3	68.8	70.2	78.7	130.775	60.3758	177.142	78.3229	78.905	84.9823
F0VML5	BN1204_053880	F0VML5	F0VML5	BN1204_053880	Neospora caninum (strain Liverpool)	Succinate--CoA ligase [ADP-forming] subunit beta, mitochondrial	3.50436e-25	0	53149.69	101.1	40.1	71.1	48.2	40	66.8	3	3				194.216	131.515	181.019	150.772	158.854	185.391	101.1	40.1	71.1	48.2	40	66.8	79.9358	38.6753	58.4989	54.8716	44.9601	72.1324
F0VML6	BN1204_053890	F0VML6	F0VML6	BN1204_053890	Neospora caninum (strain Liverpool)	Uncharacterized protein	1.45877e-28	0	33735.68	80.4	34.4	87.1	52.1	26	57.6	3	3				244.012	133.272	290.64	213.703	143.95	235.281	80.4	34.4	87.1	52.1	26	57.6	63.5691	33.1778	71.6632	59.3114	29.2241	62.198
F0VMM1	BN1204_053940	F0VMM1	F0VMM1	BN1204_053940	Neospora caninum (strain Liverpool)	60S acidic ribosomal protein P2, related	4.28543e-33	0	11581.95	330.8	191.4	534.2	107.9	122.9	160	3	3				260.407	238.29	529.701	166.212	197.061	212.577	330.8	191.4	534.2	107.9	122.9	160	261.551	184.6	439.523	122.835	138.14	172.772
F0VMM2	BN1204_053950	F0VMM2	F0VMM2	BN1204_053950	Neospora caninum (strain Liverpool)	60S ribosomal protein L11	1.70841e-28	0	20209.29	116.4	62.9	138.8	30.4	33.5	39.2	3	3				216.927	119.81	247.139	77.2313	83.2886	71.1882	116.4	62.9	138.8	30.4	33.5	39.2	92.0329	60.6652	114.2	34.6078	37.6541	42.3292
F0VMN8	BN1204_054110	F0VMN8	F0VMN8	BN1204_054110	Neospora caninum (strain Liverpool)	YHL017Wp-like protein, related	2.88666e-14	0	80922.44	6.1	0.6	8.1	NaN	NaN	1.3	3	1				61.6408	38.4302	66.6776			78.337	6.1	0.6	8.1			1.3	4.82303	0.578682	6.66443	0	0	1.40377
F0VMP2	BN1204_054150	F0VMP2	F0VMP2	BN1204_054150	Neospora caninum (strain Liverpool)	Ubiquitin-conjugating enzyme, related	1.16868e-27	0	15636.77	23.3	26.9	32.7	10.5	14.8	19.9	3	3				128.523	163.451	193.299	104.72	147.464	118.423	23.3	26.9	32.7	10.5	14.8	19.9	18.4224	25.9443	26.9046	11.9534	16.6352	21.4885
F0VMP4	BN1204_054170	F0VMP4	F0VMP4	BN1204_054170	Neospora caninum (strain Liverpool)	RNA-binding protein Musashi homolog 2,related	3.6275e-25	0	48876.41	23.3	9	32.2	5.3	2.5	5.9	3	3				90.3482	99.7837	108.323	63.3018	29.4767	76.8291	23.3	9	32.2	5.3	2.5	5.9	18.4224	8.68023	26.4932	6.0336	2.81001	6.37097
F0VMP5	BN1204_054180	F0VMP5	F0VMP5	BN1204_054180	Neospora caninum (strain Liverpool)	Oligoribonuclease, related	2.10963e-14	0	38172.38	7	6	NaN	NaN	1.9	NaN	2	1				46.7966	48.3136			23.6496		7	6			1.9		5.53462	5.78682	0	0	2.1356	0
F0VMP6	BN1204_054190	F0VMP6	F0VMP6	BN1204_054190	Neospora caninum (strain Liverpool)	Methyltransferase-like protein 1	1.25932e-20	0	25432.93	28.8	15.3	49.3	7.7	5.2	13.8	3	3				54.684	38.6886	80.554	42.1113	38.3778	49.2224	28.8	15.3	49.3	7.7	5.2	13.8	22.771	14.7564	40.5625	8.76579	5.84481	14.9016
F0VMQ2	BN1204_054250	F0VMQ2	F0VMQ2	BN1204_054250	Neospora caninum (strain Liverpool)	Acyl-CoA synthetase, related	6.37455e-28	0	85421.25	10.9	10.6	13.7	13.4	16	13.5	3	3				163.334	151.867	131.967	140.385	176.785	164.364	10.9	10.6	13.7	13.4	16	13.5	8.6182	10.2234	11.2719	15.2548	17.984	14.5777
F0VMS2	BN1204_054440	F0VMS2	F0VMS2	BN1204_054440	Neospora caninum (strain Liverpool)	Transmembrane protein	2.48639e-19	0	24357.27	8.4	5.4	18.5	2.5	6.9	11	3	3				50.8121	25.0733	53.2527	54.2061	18.8572	49.0818	8.4	5.4	18.5	2.5	6.9	11	6.64155	5.20814	15.2212	2.84604	7.75562	11.8781
F0VMS9	BN1204_054500	F0VMS9	F0VMS9	BN1204_054500	Neospora caninum (strain Liverpool)	Uncharacterized protein	1.11087e-17	0	13187.4	41.5	9.8	95.9	12.4	9.7	46.2	3	3				103.076	143.182	223.348	78.6497	61.3107	312.318	41.5	9.8	95.9	12.4	9.7	46.2	32.8124	9.45181	78.9036	14.1163	10.9028	49.888
F0VMT1	BN1204_054520	F0VMT1	F0VMT1	BN1204_054520	Neospora caninum (strain Liverpool)	Phosphatidylinositol-4-phosphate	7.92384e-30	0	40853.6	64	7.2	51.7	0.2	6.1	0.4	3	3				146.352	83.6139	129.352	72.8939	36.6672	135.448	64	7.2	51.7	0.2	6.1	0.4	50.6023	6.94419	42.5372	0.227683	6.85642	0.431931
F0VMT4	BN1204_054550	F0VMT4	F0VMT4	BN1204_054550	Neospora caninum (strain Liverpool)	Cytochrome c oxidase polypeptide II	2.33744e-15	0	21343.25	24.6	14	22.9	21.3	9.8	17.3	3	3				59.359	43.2511	48.451	50.4044	27.9307	38.5186	24.6	14	22.9	21.3	9.8	17.3	19.4503	13.5026	18.8414	24.2482	11.0152	18.681
F0VMT6	BN1204_054570	F0VMT6	F0VMT6	BN1204_054570	Neospora caninum (strain Liverpool)	60S ribosomal protein Ll28B 27a, related	2.02251e-18	0	16311.13	515.7	170.5	313.2	158.5	192	129.3	3	3				949.763	279.608	764.225	229.95	295.621	235.869	515.7	170.5	313.2	158.5	192	129.3	407.744	164.442	257.691	180.439	215.808	139.622
F0VMU9	BN1204_054700	F0VMU9	F0VMU9	BN1204_054700	Neospora caninum (strain Liverpool)	Putative uridine phosphorylase	4.15252e-30	0	32833.57	283.2	138.8	198.6	101.3	133.6	100.7	3	3				445.908	238.592	328.288	197.788	270.683	216.498	283.2	138.8	198.6	101.3	133.6	100.7	223.915	133.868	163.402	115.321	150.167	108.739
F0VMV1	BN1204_054720	F0VMV1	F0VMV1	BN1204_054720	Neospora caninum (strain Liverpool)	Alpha-1,4 glucan phosphorylase	3.58527e-32	0	106591.9	80.5	36.6	80.9	30.2	29.1	35	3	3				351.04	202.21	400.902	193.032	192.943	235.277	80.5	36.6	80.9	30.2	29.1	35	63.6482	35.2996	66.562	34.3801	32.7085	37.7939
F0VMV4	BN1204_054750	F0VMV4	F0VMV4	BN1204_054750	Neospora caninum (strain Liverpool)	Serine/threonine-protein phosphatase	2.28129e-29	0	35007.37	46.3	34.1	55	22.4	23.6	25.9	3	3				149.975	106.812	164.971	107.388	120.304	99.5817	46.3	34.1	55	22.4	23.6	25.9	36.6076	32.8884	45.2523	25.5005	26.5265	27.9675
F0VMV9	BN1204_054800	F0VMV9	F0VMV9	BN1204_054800	Neospora caninum (strain Liverpool)	Emp24/gp25L/p24 family protein	2.78771e-31	0	67573.02	51	34.7	50.5	38.7	42.3	47.2	3	3				220.94	188.968	244.988	279.544	292.927	244.393	51	34.7	50.5	38.7	42.3	47.2	40.3237	33.4671	41.5498	44.0566	47.5453	50.9678
F0VMW2	BN1204_054830	F0VMW2	F0VMW2	BN1204_054830	Neospora caninum (strain Liverpool)	Dense granule protein GRA4	6.4375e-17	0	35189.06	26.9	10.8	166.2	115.9	116	107.6	3	3				6.81978	16.0055	35.4987	43.3207	61.357	46.0933	26.9	10.8	166.2	115.9	116	107.6	21.2688	10.4163	136.744	131.942	130.384	116.189
F0VMW3	BN1204_054840	F0VMW3	F0VMW3	BN1204_054840	Neospora caninum (strain Liverpool)	Uncharacterized protein	8.03484e-27	0	25613.89	89.5	66.9	94.2	75.5	86.3	79.9	3	3				192.089	186.627	187.27	193.407	237.237	226.97	89.5	66.9	94.2	75.5	86.3	79.9	70.7641	64.5231	77.5049	85.9503	97.0014	86.2781
F0VMW9	BN1204_054900	F0VMW9	F0VMW9	BN1204_054900	Neospora caninum (strain Liverpool)	Putative zinc finger MYND domain-containing protein	6.99915e-13	0	27900.37	5.7	2.6	6.2	NaN	NaN	0.9	3	1				45.1185	20.1783	49.1815			25.2405	5.7	2.6	6.2			0.9	4.50677	2.50762	5.10117	0	0	0.971844
F0VMX4	BN1204_054950	F0VMX4	F0VMX4	BN1204_054950	Neospora caninum (strain Liverpool)	AP2 domain transcription factor AP2XI-3	4.65816e-18	0	135841.77	8	3.9	6.6	NaN	NaN	NaN	3	0	CTR	CTR		74.5183	60.0717	65.4331				8	3.9	6.6				6.32529	3.76143	5.43028	0	0	0
F0VMY1	BN1204_055020	F0VMY1	F0VMY1	BN1204_055020	Neospora caninum (strain Liverpool)	HEAT repeat-containing protein 1	1.11671e-06	0	409969.99	NaN	NaN	0.4	NaN	0.1	0.5	1	2						52.5722		54.5398	62.296			0.4		0.1	0.5	0	0	0.329108	0	0.1124	0.539913
F0VMY6	BN1204_055070	F0VMY6	F0VMY6	BN1204_055070	Neospora caninum (strain Liverpool)	Ubiquitin carboxyl-terminal hydrolase	4.11862e-29	0	68621.76	18.9	13.4	20.8	6	7.5	8.1	3	3				57.1352	49.4924	60.6013	44.7628	52.0453	42.6219	18.9	13.4	20.8	6	7.5	8.1	14.9435	12.9239	17.1136	6.83049	8.43002	8.74659
F0VMZ6	BN1204_055170	F0VMZ6	F0VMZ6	BN1204_055170	Neospora caninum (strain Liverpool)	DnaJ domain containing protein, related	4.77352e-21	0	47544.94	95.8	38.3	107.5	35.2	20.8	40.8	3	3				154.281	92.2586	152.391	85.4307	75.2889	115.63	95.8	38.3	107.5	35.2	20.8	40.8	75.7453	36.9392	88.4477	40.0722	23.3793	44.0569
F0VMZ8	BN1204_055190	F0VMZ8	F0VMZ8	BN1204_055190	Neospora caninum (strain Liverpool)	Myosin light chain TgMLC1, putative	6.27089e-11	0	14237.88	16.1	7.2	16.4	10.6	NaN	13.5	3	2				73.9693	34.7235	80.1152	68.7904		87.8634	16.1	7.2	16.4	10.6		13.5	12.7296	6.94419	13.4934	12.0672	0	14.5777
F0VN12	BN1204_055330	F0VN12	F0VN12	BN1204_055330	Neospora caninum (strain Liverpool)	rRNA 2'-O-methyltransferase fibrillarin	8.7252e-24	0	28507.9	70.7	35	57	50.3	50.9	71.2	3	3				134.679	99.7241	103.176	119.778	116.377	157.051	70.7	35	57	50.3	50.9	71.2	55.8997	33.7565	46.8978	57.2623	57.2117	76.8836
F0VN16	BN1204_055370	F0VN16	F0VN16	BN1204_055370	Neospora caninum (strain Liverpool)	Uncharacterized protein	2.04968e-33	0	43172.72	27.8	4.2	31.2	23	3.9	19.3	3	3				160.266	112.865	238.124	196.876	122.21	162.024	27.8	4.2	31.2	23	3.9	19.3	21.9804	4.05078	25.6704	26.1835	4.38361	20.8406
F0VN25	BN1204_055460	F0VN25	F0VN25	BN1204_055460	Neospora caninum (strain Liverpool)	UBA/TS-N domain-containing protein	9.66146e-13	0	45735.74	4.4	NaN	6.3	2.1	NaN	2.3	2	2				62.3976		88.6612	38.2432		41.2617	4.4		6.3	2.1		2.3	3.47891	0	5.18345	2.39067	0	2.4836
F0VN28	BN1204_055490	F0VN28	F0VN28	BN1204_055490	Neospora caninum (strain Liverpool)	Heat shock protein 70 (Precursor), related	5.2014e-33	0	72977.85	733.7	311.8	652.4	199.1	177.4	264.4	3	3				1889.02	1144.3	2063.05	1070.62	975.196	1174.94	733.7	311.8	652.4	199.1	177.4	264.4	580.108	300.722	536.775	226.658	199.398	285.506
F0VN43	BN1204_055640	F0VN43	F0VN43	BN1204_055640	Neospora caninum (strain Liverpool)	Putative Wd repeat protein	9.42784e-27	0	59180.82	33.2	14.7	42.7	15.4	7.7	12.4	3	3				261.365	220.288	281.246	98.1382	102.065	111.147	33.2	14.7	42.7	15.4	7.7	12.4	26.2499	14.1777	35.1322	17.5316	8.65482	13.3898
F0VN45	BN1204_055660	F0VN45	F0VN45	BN1204_055660	Neospora caninum (strain Liverpool)	Uncharacterized protein	6.194e-21	0	42852.92	61	17.6	68.4	4.2	5.1	5.8	3	3				143.76	74.1467	156.464	34.4162	58.6018	48.0957	61	17.6	68.4	4.2	5.1	5.8	48.2303	16.9747	56.2774	4.78134	5.73241	6.26299
F0VN50	BN1204_055710	F0VN50	F0VN50	BN1204_055710	Neospora caninum (strain Liverpool)	60S ribosomal protein L23, putative	2.72149e-20	0	14817.46	741.1	239.6	221.9	121.9	99.9	128.1	3	3				379.415	390.472	371.178	261.902	249.747	323.57	741.1	239.6	221.9	121.9	99.9	128.1	585.959	231.087	182.572	138.773	112.288	138.326
F0VN52	BN1204_055730	F0VN52	F0VN52	BN1204_055730	Neospora caninum (strain Liverpool)	Apicoplast-associated thioredoxin family protein Atrx1	1.78133e-41	0	84122.83	30.6	24.3	32.5	42.2	47.2	45.9	3	3				146.999	146.87	182.179	250.656	272.105	307.054	30.6	24.3	32.5	42.2	47.2	45.9	24.1942	23.4366	26.74	48.0411	53.0529	49.564
F0VN55	BN1204_055760	F0VN55	F0VN55	BN1204_055760	Neospora caninum (strain Liverpool)	Transmembrane protein	6.24354e-18	0	57828.64	59.9	13.9	43.2	2.8	0.8	4.5	3	3				107.824	75.1612	78.4455	25.6439	18.9978	26.4403	59.9	13.9	43.2	2.8	0.8	4.5	47.3606	13.4061	35.5436	3.18756	0.899202	4.85922
F0VN56	BN1204_055770	F0VN56	F0VN56	BN1204_055770	Neospora caninum (strain Liverpool)	Uncharacterized protein	3.46924e-30	0	14347.41	6.1	1	17.3	3.7	2	3.3	3	3				11.4466	12.4175	33.3869	44.3222	23.3449	38.8281	6.1	1	17.3	3.7	2	3.3	4.82303	0.96447	14.2339	4.21213	2.24801	3.56343
F0VN59	BN1204_055800	F0VN59	F0VN59	BN1204_055800	Neospora caninum (strain Liverpool)	protein-serine/threonine phosphatase	5.20505e-20	0	66753.73	20.7	15.7	20.7	5.5	NaN	1.5	3	2				153.341	137.515	158.415	202.371		111.709	20.7	15.7	20.7	5.5		1.5	16.3667	15.1422	17.0313	6.26128	0	1.61974
F0VN64	BN1204_055850	F0VN64	F0VN64	BN1204_055850	Neospora caninum (strain Liverpool)	Rhoptry protein ROP13	1.67402e-18	0	45306.25	137.5	69.9	109.5	27.4	2	36.3	3	3				259.896	317.624	301.944	326.864	235.249	203.875	137.5	69.9	109.5	27.4	2	36.3	108.716	67.4165	90.0932	31.1926	2.24801	39.1977
F0VN77	BN1204_055980	F0VN77	F0VN77	BN1204_055980	Neospora caninum (strain Liverpool)	Transmembrane protein	2.11547e-23	0	115281.05	2.7	0.4	1.2	NaN	NaN	NaN	3	0	CTR	CTR		50.7264	6.70505	32.2083				2.7	0.4	1.2				2.13478	0.385788	0.987323	0	0	0
F0VN81	BN1204_056020	F0VN81	F0VN81	BN1204_056020	Neospora caninum (strain Liverpool)	Uracil phosphoribosyltransferase	1.53001e-43	0	27853.67	107.1	44.8	126.6	43	30.1	64.8	3	3				145.849	69.3074	161.513	102.46	57.0721	113.462	107.1	44.8	126.6	43	30.1	64.8	84.6798	43.2083	104.163	48.9518	33.8325	69.9727
F0VN91	BN1204_056110	F0VN91	F0VN91	BN1204_056110	Neospora caninum (strain Liverpool)	Putative small heat shock protein 21	2.54454e-18	0	21308.87	314.5	121.4	326.2	123	101.8	169.7	3	3				856.959	318.859	934.904	318.486	275.634	476.365	314.5	121.4	326.2	123	101.8	169.7	248.663	117.087	268.387	140.025	114.423	183.247
F0VN95	BN1204_056150	F0VN95	F0VN95	BN1204_056150	Neospora caninum (strain Liverpool)	Uncharacterized protein	2.29564e-19	0	31385.89	20.9	4.3	18.4	NaN	NaN	3.7	3	1				88.7915	24.3463	82.6019			35.2415	20.9	4.3	18.4			3.7	16.5248	4.14722	15.139	0	0	3.99536
F0VNB0	BN1204_056300	F0VNB0	F0VNB0	BN1204_056300	Neospora caninum (strain Liverpool)	Uncharacterized protein	1.46537e-37	0	55633.74	49.1	12.7	42.4	22	22.3	26.3	3	3				112.152	65.3794	102.249	75.1528	93.9579	89.1411	49.1	12.7	42.4	22	22.3	26.3	38.8214	12.2488	34.8854	25.0451	25.0653	28.3994
F0VNB6	BN1204_056360	F0VNB6	F0VNB6	BN1204_056360	Neospora caninum (strain Liverpool)	Eukaryotic initiation factor, related	4.53261e-31	0	54459.17	46.1	10.5	92.5	12.3	10.3	18	3	3				59.1082	57.1177	108.812	107.229	152.603	78.3035	46.1	10.5	92.5	12.3	10.3	18	36.4495	10.1269	76.1061	14.0025	11.5772	19.4369
F0VNC2	BN1204_056420	F0VNC2	F0VNC2	BN1204_056420	Neospora caninum (strain Liverpool)	Transmembrane protein	9.69908e-08	0	29445.36	3.6	NaN	4.2	NaN	NaN	11.7	2	1				30.6393		54.4921			152.576	3.6		4.2			11.7	2.84638	0	3.45563	0	0	12.634
F0VNC3	BN1204_056430	F0VNC3	F0VNC3	BN1204_056430	Neospora caninum (strain Liverpool)	Transmembrane protein	1.16007e-21	0	47294.82	119.3	54.5	111.5	16.5	19.4	116.8	3	3				169.121	111.391	148.545	87.3903	116.305	96.5957	119.3	54.5	111.5	16.5	19.4	116.8	94.3258	52.5636	91.7388	18.7838	21.8056	126.124
F0VNC4	BN1204_056440	F0VNC4	F0VNC4	BN1204_056440	Neospora caninum (strain Liverpool)	signal-recognition-particle GTPase	5.76389e-11	0	62940.21	3.2	0.6	1.9	0.4	NaN	0.4	3	2				16.6389	4.98111	11.3029	34.9499		28.1634	3.2	0.6	1.9	0.4		0.4	2.53011	0.578682	1.56326	0.455366	0	0.431931
F0VNC8	BN1204_056480	F0VNC8	F0VNC8	BN1204_056480	Neospora caninum (strain Liverpool)	isocitrate dehydrogenase (NADP(+))	4.99068e-28	0	59021.06	139	64.8	140	67.7	63.8	76.1	3	3				273.305	170.786	317.302	190.619	199.926	206.788	139	64.8	140	67.7	63.8	76.1	109.902	62.4977	115.188	77.0707	71.7114	82.1748
F0VND5	BN1204_056550	F0VND5	F0VND5	BN1204_056550	Neospora caninum (strain Liverpool)	Translation initiation factor 2 subunit alpha (AeIF-2a), related	1.32142e-23	0	39494.56	84.1	27.5	91	16.1	8.5	21.1	3	3				162.402	114.519	164.605	93.2447	111.985	81.0075	84.1	27.5	91	16.1	8.5	21.1	66.4946	26.5229	74.872	18.3285	9.55402	22.7843
F0VND6	BN1204_056560	F0VND6	F0VND6	BN1204_056560	Neospora caninum (strain Liverpool)	RNA helicase	1.83434e-16	0	75803.15	4.6	1	4.2	2.9	3	6.3	3	3				38.6848	32.8456	51.5169	59.8135	36.9579	54.8378	4.6	1	4.2	2.9	3	6.3	3.63704	0.96447	3.45563	3.3014	3.37201	6.80291
F0VND7	BN1204_056570	F0VND7	F0VND7	BN1204_056570	Neospora caninum (strain Liverpool)	Collagen alpha-1(III) chain (Precursor), related	1.48742e-12	0	278875.93	17.3	16.5	19.1	17.4	21.6	16.1	3	3				644.811	879.94	608.788	730.541	743.239	555.855	17.3	16.5	19.1	17.4	21.6	16.1	13.6784	15.9138	15.7149	19.8084	24.2785	17.3852
F0VNE6	BN1204_056660	F0VNE6	F0VNE6	BN1204_056660	Neospora caninum (strain Liverpool)	Leucine rich repeat protein	2.76225e-16	0	184346.37	1.2	1.3	1.7	2.1	1.9	1.8	3	3				46.913	55.0881	64.3621	74.0761	66.029	75.299	1.2	1.3	1.7	2.1	1.9	1.8	0.948793	1.25381	1.39871	2.39067	2.1356	1.94369
F0VNE7	BN1204_056670	F0VNE7	F0VNE7	BN1204_056670	Neospora caninum (strain Liverpool)	Uncharacterized protein	2.07316e-24	0	31659.84	153	53.5	150.7	5.9	3.6	8.4	3	3				127.254	69.0029	162.141	56.2625	58.9879	42.3294	153	53.5	150.7	5.9	3.6	8.4	120.971	51.5992	123.991	6.71665	4.04641	9.07054
F0VNE8	BN1204_056680	F0VNE8	F0VNE8	BN1204_056680	Neospora caninum (strain Liverpool)	60S ribosomal protein L6	2.15435e-23	0	21459.3	347.6	321.9	372.3	165.6	178.9	168.6	3	3				595.646	640.862	680.484	283.452	288.112	300.44	347.6	321.9	372.3	165.6	178.9	168.6	274.834	310.463	306.317	188.521	201.084	182.059
F0VNF0	BN1204_056700	F0VNF0	F0VNF0	BN1204_056700	Neospora caninum (strain Liverpool)	26S proteasome regulatory subunit rpn1, related	1.34383e-22	0	116474.4	30.6	20.5	23.5	13.2	9.1	11.5	3	3				210.484	153.08	202.746	145.451	148.186	152.064	30.6	20.5	23.5	13.2	9.1	11.5	24.1942	19.7716	19.3351	15.0271	10.2284	12.418
F0VNF3	BN1204_056730	F0VNF3	F0VNF3	BN1204_056730	Neospora caninum (strain Liverpool)	Transmembrane protein	5.91861e-19	0	36067.92	7.3	7.3	3.4	NaN	NaN	0.8	3	1				38.609	66.4201	35.3877			48.184	7.3	7.3	3.4			0.8	5.77182	7.04063	2.79742	0	0	0.863861
F0VNG3	BN1204_056830	F0VNG3	F0VNG3	BN1204_056830	Neospora caninum (strain Liverpool)	60S ribosomal protein L7a, putative	4.61067e-16	0	19534.65	NaN	NaN	15	4.4	6.3	7.4	1	3						67.8357	35.263	28.4721	37.2897			15	4.4	6.3	7.4	0	0	12.3415	5.00902	7.08122	7.99071
F0VNH1	BN1204_056910	F0VNH1	F0VNH1	BN1204_056910	Neospora caninum (strain Liverpool)	Transmembrane protein	3.75623e-17	0	22423.15	79.2	44.5	76.4	69.2	43.7	49	3	3				125.489	107.142	132.012	173.529	120.741	155.762	79.2	44.5	76.4	69.2	43.7	49	62.6203	42.9189	62.8596	78.7783	49.1189	52.9115
F0VNH5	BN1204_056950	F0VNH5	F0VNH5	BN1204_056950	Neospora caninum (strain Liverpool)	AP-1 complex subunit gamma	7.92446e-24	0	106595.63	7.9	3.9	5.2	NaN	NaN	1.6	3	1				90.4828	62.9753	87.2822			61.9999	7.9	3.9	5.2			1.6	6.24622	3.76143	4.2784	0	0	1.72772
F0VNJ3	BN1204_057120	F0VNJ3	F0VNJ3	BN1204_057120	Neospora caninum (strain Liverpool)	Putative RNA recognition motif 2 domain-containing protein	1.4208e-06	0	97047.45	0.2	0.9	0.4	1.2	1	0.9	3	3				13.1913	24.3642	5.86356	20.0902	20.3983	16.5238	0.2	0.9	0.4	1.2	1	0.9	0.158132	0.868023	0.329108	1.3661	1.124	0.971844
F0VNK6	BN1204_057250	F0VNK6	F0VNK6	BN1204_057250	Neospora caninum (strain Liverpool)	Uncharacterized protein	7.56539e-20	0	23820.76	29.9	3.2	32	NaN	NaN	NaN	3	0	CTR	CTR		25.2738	14.6454	22.931				29.9	3.2	32				23.6408	3.08631	26.3286	0	0	0
F0VNM7	BN1204_057460	F0VNM7	F0VNM7	BN1204_057460	Neospora caninum (strain Liverpool)	3-methyl-2-oxobutanoate dehydrogenase (2-methylpropanoyl-transferring)	1.13639e-34	0	44400.6	110.5	72.6	128.5	41	66.2	77.5	3	3				111.05	93.6255	135.461	111.075	115.671	120.434	110.5	72.6	128.5	41	66.2	77.5	87.368	70.0205	105.726	46.675	74.409	83.6865
F0VNM8	BN1204_057470	F0VNM8	F0VNM8	BN1204_057470	Neospora caninum (strain Liverpool)	Aquarius, putative	1.60496e-20	0	251173.88	2.1	0.6	2.4	0.3	0	0.7	3	3				24.4855	25.5763	31.5353	22.225	7.89765	28.8742	2.1	0.6	2.4	0.3	0	0.7	1.66039	0.578682	1.97465	0.341524	0	0.755878
F0VNN5	BN1204_057540	F0VNN5	F0VNN5	BN1204_057540	Neospora caninum (strain Liverpool)	Uncharacterized protein	1.97518e-12	0	93068.75	2.6	1.3	2.2	NaN	NaN	NaN	3	0	CTR	CTR		46.61	63.3546	55.203				2.6	1.3	2.2				2.05572	1.25381	1.81009	0	0	0
F0VNN9	BN1204_057580	F0VNN9	F0VNN9	BN1204_057580	Neospora caninum (strain Liverpool)	Uncharacterized protein	3.38363e-11	0	69687.32	0.9	NaN	1.4	NaN	NaN	0.2	2	1				8.63976		18.9485			16.0163	0.9		1.4			0.2	0.711595	0	1.15188	0	0	0.215965
F0VNP6	BN1204_057650	F0VNP6	F0VNP6	BN1204_057650	Neospora caninum (strain Liverpool)	T2D23.8 protein, related	8.30539e-28	0	50197.14	6.4	6.3	7.7	5.4	4.5	8	3	3				79.7913	86.0092	95.3319	109.181	90.3895	120.419	6.4	6.3	7.7	5.4	4.5	8	5.06023	6.07616	6.33532	6.14744	5.05801	8.63861
[truncated: 182 more rows]

## Sheet: proteinGroups DE test
Leading_Protein	PG.ProteinGroups	Leading_Gene	PG.ProteinAccessions	PG.Genes	PG.Organisms	PG.ProteinDescriptions	PG.Pvalue	PG.Qvalue	PG.MolecularWeight	Seen in # reps in CTR	Seen in # reps in MNC	OnOff CTR vs MNC onIn	StrictOnOff CTR vs MNC onIn	Potential Contaminant	SN Selected	IQ Selected	SN CTR_1	SN CTR_2	SN CTR_3	SN MNC_1	SN MNC_2	SN MNC_3	IQ CTR_1	IQ CTR_2	IQ CTR_3	IQ MNC_1	IQ MNC_2	IQ MNC_3	iSN CTR_1	iSN CTR_2	iSN CTR_3	iSN MNC_1	iSN MNC_2	iSN MNC_3	iSN log2FC MNC - CTR	iSN EB_stat MNC - CTR	iSN EB_pVal MNC - CTR	iSN EB_adjpVal MNC - CTR	iSN Signif MNC - CTR	iSN Proportion Signif MNC - CTR	iSN Persistent Signif MNC - CTR	iSN AND iIQ Persistent Signif MNC - CTR	iIQ CTR_1	iIQ CTR_2	iIQ CTR_3	iIQ MNC_1	iIQ MNC_2	iIQ MNC_3	iIQ log2FC MNC - CTR
[truncated: 1,462 more rows]
[truncated: 7 more columns]

[truncated: 2 more sheets: Experimental design and counts, Notes]
