# Supplementary material for: Bumped Kinase Inhibitor BKI-1708 Interferes in Cytokinesis and Drives Baryzoite Conversion in the Cyst-Forming Apicomplexan Parasites Toxoplasma gondii, Neospora caninum and Besnoitia besnoiti
Source: Int J Mol Sci. 2026 Mar 23;27(6):2914. doi: 10.3390/ijms27062914 (PMC13027286; doi:10.3390/ijms27062914)
Supplement: Supplementary file 1 [file ijms-27-02914-s001.zip › Supplementary tables and figure 2/Table S3_Besnoitia.xlsx]

## Sheet: proteinGroups cleaned
Leading_Protein	Leading_Gene	PG.ProteinGroups	PG.ProteinAccessions	PG.Genes	PG.Organisms	PG.ProteinDescriptions	PG.Pvalue	PG.Qvalue	PG.MolecularWeight	IBAQ CTR_1	IBAQ CTR_2	IBAQ CTR_3	IBAQ MNC_1	IBAQ MNC_2	IBAQ MNC_3	Seen in # reps in CTR	Seen in # reps in MNC	OnOff CTR vs MNC onIn	StrictOnOff CTR vs MNC onIn	Potential Contaminant	SN CTR_1	SN CTR_2	SN CTR_3	SN MNC_1	SN MNC_2	SN MNC_3	IBAQ Leading protein CTR_1	IBAQ Leading protein CTR_2	IBAQ Leading protein CTR_3	IBAQ Leading protein MNC_1	IBAQ Leading protein MNC_2	IBAQ Leading protein MNC_3	rAbu CTR_1	rAbu CTR_2	rAbu CTR_3	rAbu MNC_1	rAbu MNC_2	rAbu MNC_3
PFH30589.1		PFH30589.1	PFH30589.1			transcript=mrna.BESB_086410 gene=BESB_086410 organism=Besnoitia_besnoiti_strain_Bb-Ger1 gene_product=putative elongation factor tu, apicoplast transcript_product=putative elongation factor tu, apicoplast location=CM008359.1:21996-23210(-) protein_length=404 sequence_SO=apicoplast_chromosome SO=protein_coding_gene is_pseudo=false	5.21985e-09	0	44584.78	15.5	114.8	14.1	18.4	28.6	31.6	3	3				53.8095	132.096	61.4859	84.8492	98.3475	112.975	15.5	114.8	14.1	18.4	28.6	31.6	14.1439	107.926	12.4827	17.8054	26.898	30.4173
PFH30689.1	NA	PFH30632.1;PFH30663.1;PFH30689.1	PFH30632.1;PFH30663.1;PFH30689.1			transcript=mrna.BESB_042030 gene=BESB_042030 organism=Besnoitia_besnoiti_strain_Bb-Ger1 gene_product=cytochrome b transcript_product=cytochrome b location=NWUJ01000167.1:1237-3321(-) protein_length=406 sequence_SO=contig SO=protein_coding_gene is_pseudo=false;transcript=mrna.BESB_032450 gene=BESB_032450 organism=Besnoitia_besnoiti_strain_Bb-Ger1 gene_product=cytochrome b transcript_product=cytoch…	2.2041e-16	0	45870.62;64725.88;28585.77	11.9;7.8;15.5	13.4;8.7;17.4	11.3;7.3;14.6	1.9;1.3;2.5	2.2;1.4;2.8	0.4;0.2;0.5	3	3				46.2439	48.6932	44.3138	15.1208	16.9646	5.96491	15.5	17.4	14.6	2.5	2.8	0.5	14.1439	16.3581	12.9254	2.41922	2.63338	0.481286
PFH30928.1	NA	PFH30928.1;PFH30978.1;PFH34407.1	PFH30928.1;PFH30978.1;PFH34407.1			transcript=mrna.BESB_058160 gene=BESB_058160 organism=Besnoitia_besnoiti_strain_Bb-Ger1 gene_product=rhoptry protein ROP18 transcript_product=rhoptry protein ROP18 location=NWUJ01000038.1:4865-6463(-) protein_length=532 sequence_SO=contig SO=protein_coding_gene is_pseudo=false;transcript=mrna.BESB_051180 gene=BESB_051180 organism=Besnoitia_besnoiti_strain_Bb-Ger1 gene_product=rhoptry protein ROP1…	1.11636e-11	0	58147.23;58147.23;58138.22	1793.4;1793.4;1793.4	1622.6;1622.6;1622.6	2853.8;2853.8;2853.8	102.7;102.7;102.7	96.3;96.3;96.3	80.4;80.4;80.4	3	3				6367.89	5405.23	9936.08	381.534	367.453	379.967	1793.4	1622.6	2853.8	102.7	96.3	80.4	1636.5	1525.44	2526.47	99.3814	90.5693	77.3907
PFH30981.1		PFH30981.1	PFH30981.1			transcript=mrna.BESB_051150 gene=BESB_051150 organism=Besnoitia_besnoiti_strain_Bb-Ger1 gene_product=rhoptry protein ROP18 transcript_product=rhoptry protein ROP18 location=NWUJ01000029.1:7240-8979(-) protein_length=579 sequence_SO=contig SO=protein_coding_gene is_pseudo=false	9.19507e-15	0	64227.61	260.6	267.7	230.6	6.7	3.6	3.9	3	3				1479.49	1492.19	1292.07	63.8624	48.4438	45.1565	260.6	267.7	230.6	6.7	3.6	3.9	237.8	251.671	204.15	6.4835	3.38577	3.75403
PFH31026.1	NA	PFH31026.1;PFH31029.1	PFH31026.1;PFH31029.1			transcript=mrna.BESB_042450 gene=BESB_042450 organism=Besnoitia_besnoiti_strain_Bb-Ger1 gene_product=rhoptry protein ROP18 transcript_product=rhoptry protein ROP18 location=NWUJ01000020.1:1936-3675(+) protein_length=579 sequence_SO=contig SO=protein_coding_gene is_pseudo=false;transcript=mrna.BESB_042480 gene=BESB_042480 organism=Besnoitia_besnoiti_strain_Bb-Ger1 gene_product=rhoptry protein ROP1…	3.34755e-10	0	63994.3;63994.3	724.8;724.8	731.3;731.3	656.2;656.2	26.4;26.4	30;30	20.2;20.2	3	3				819.456	827.221	697.81	34.3209	32.1428	24.9371	724.8	731.3	656.2	26.4	30	20.2	661.387	687.512	580.934	25.5469	28.2147	19.4439
PFH31035.1		PFH31035.1	PFH31035.1			transcript=mrna.BESB_033080 gene=BESB_033080 organism=Besnoitia_besnoiti_strain_Bb-Ger1 gene_product=hypothetical protein transcript_product=hypothetical protein location=NWUJ01000018.1:356-11464(-) protein_length=2701 sequence_SO=contig SO=protein_coding_gene is_pseudo=false	3.55212e-10	0	283975.24	0.4	0.5	0.5	1	1.4	0.3	3	3				74.552	91.1148	88.4493	33.584	38.4794	55.1461	0.4	0.5	0.5	1	1.4	0.3	0.365004	0.470062	0.44265	0.967687	1.31669	0.288771
PFH31038.1		PFH31038.1	PFH31038.1			transcript=mrna.BESB_033110 gene=BESB_033110 organism=Besnoitia_besnoiti_strain_Bb-Ger1 gene_product=LisH protein transcript_product=LisH protein location=NWUJ01000018.1:31070-36120(+) protein_length=467 sequence_SO=contig SO=protein_coding_gene is_pseudo=false	7.75415e-11	0	48096.29	15.7	14.9	15.4	9.8	9.9	9.7	3	3				82.5009	86.8452	81.9746	58.8161	53.2306	63.0975	15.7	14.9	15.4	9.8	9.9	9.7	14.3264	14.0078	13.6336	9.48333	9.31086	9.33694
PFH31042.1		PFH31042.1	PFH31042.1			transcript=mrna.BESB_033150 gene=BESB_033150 organism=Besnoitia_besnoiti_strain_Bb-Ger1 gene_product=root hair defective 3 gtp-binding protein (rhd3) protein transcript_product=root hair defective 3 gtp-binding protein (rhd3) protein location=NWUJ01000018.1:68699-78346(-) protein_length=887 sequence_SO=contig SO=protein_coding_gene is_pseudo=false	1.43294e-09	0	98038.98	27.4	39.6	32.8	20.5	20.9	34.8	3	3				138.969	136.261	137.452	90.0897	95.5069	106.686	27.4	39.6	32.8	20.5	20.9	34.8	25.0028	37.2289	29.0378	19.8376	19.6563	33.4975
PFH31046.1		PFH31046.1	PFH31046.1			transcript=mrna.BESB_033190 gene=BESB_033190 organism=Besnoitia_besnoiti_strain_Bb-Ger1 gene_product=ribosomal protein RPS12 transcript_product=ribosomal protein RPS12 location=NWUJ01000018.1:119140-120066(+) protein_length=143 sequence_SO=contig SO=protein_coding_gene is_pseudo=false	2.40989e-12	0	15494.76	611.9	560.7	981.6	290.5	349.5	347.7	3	3				1077.75	982.003	1690.27	511.658	617.096	597.502	611.9	560.7	981.6	290.5	349.5	347.7	558.365	527.127	869.011	281.113	328.702	334.686
PFH31048.1		PFH31048.1	PFH31048.1			transcript=mrna.BESB_033210 gene=BESB_033210 organism=Besnoitia_besnoiti_strain_Bb-Ger1 gene_product=hypothetical protein transcript_product=hypothetical protein location=NWUJ01000018.1:124737-127965(+) protein_length=704 sequence_SO=contig SO=protein_coding_gene is_pseudo=false	5.2795e-13	0	75207.11	25.6	23.6	28.7	10.9	13	11.3	3	3				162.726	153.806	178.225	97.3384	87.2414	94.3447	25.6	23.6	28.7	10.9	13	11.3	23.3603	22.1869	25.4081	10.5478	12.2264	10.8771
PFH31055.1		PFH31055.1	PFH31055.1			transcript=mrna.BESB_032520 gene=BESB_032520 organism=Besnoitia_besnoiti_strain_Bb-Ger1 gene_product=DNA-directed RNA polymerase III RPC2 transcript_product=DNA-directed RNA polymerase III RPC2 location=NWUJ01000017.1:9979-15078(+) protein_length=1352 sequence_SO=contig SO=protein_coding_gene is_pseudo=false	3.82055e-08	0	148598.02	0.7	0.6	0.4	0.3	0.1	NaN	3	2				33.7523	23.9516	21.9559	15.4946	6.6723		0.7	0.6	0.4	0.3	0.1		0.638757	0.564074	0.35412	0.290306	0.0940491	0
PFH31061.1		PFH31061.1	PFH31061.1			transcript=mrna.BESB_032580 gene=BESB_032580 organism=Besnoitia_besnoiti_strain_Bb-Ger1 gene_product=hypothetical protein transcript_product=hypothetical protein location=NWUJ01000017.1:65682-66724(+) protein_length=234 sequence_SO=contig SO=protein_coding_gene is_pseudo=false	1.41971e-20	0	25193.28	69.1	64.9	90.7	39.6	43.5	34.8	3	3				201.367	201.551	268.272	127.09	138.684	131.114	69.1	64.9	90.7	39.6	43.5	34.8	63.0544	61.014	80.2967	38.3204	40.9114	33.4975
PFH31062.1		PFH31062.1	PFH31062.1			transcript=mrna.BESB_032590 gene=BESB_032590 organism=Besnoitia_besnoiti_strain_Bb-Ger1 gene_product=hypothetical protein transcript_product=hypothetical protein location=NWUJ01000017.1:69543-74321(-) protein_length=1237 sequence_SO=contig SO=protein_coding_gene is_pseudo=false	0.0012785	0.00186763	134695.72	1.5	0.8	0.7	0.7	1.2	1.2	3	3				40.1818	36.1944	31.9143	31.8744	33.9364	34.3688	1.5	0.8	0.7	0.7	1.2	1.2	1.36876	0.752099	0.61971	0.677381	1.12859	1.15509
PFH31064.1		PFH31064.1	PFH31064.1			transcript=mrna.BESB_032610 gene=BESB_032610 organism=Besnoitia_besnoiti_strain_Bb-Ger1 gene_product=putative eukaryotic initiation factor-2B, epsilon subunit transcript_product=putative eukaryotic initiation factor-2B, epsilon subunit location=NWUJ01000017.1:80618-85669(+) protein_length=752 sequence_SO=contig SO=protein_coding_gene is_pseudo=false	0.000922564	0.00130085	82497.4	5.3	1.2	1.7	NaN	NaN	NaN	3	0	CTR	CTR		49.912	63.0372	19.8014				5.3	1.2	1.7				4.8363	1.12815	1.50501	0	0	0
PFH31075.1		PFH31075.1	PFH31075.1			transcript=mrna.BESB_032720 gene=BESB_032720 organism=Besnoitia_besnoiti_strain_Bb-Ger1 gene_product=hypothetical protein transcript_product=hypothetical protein location=NWUJ01000017.1:188649-189988(+) protein_length=395 sequence_SO=contig SO=protein_coding_gene is_pseudo=false	1.36066e-08	0	43075.22	18.1	16.7	16.9	4.5	3.8	8	3	3				124.214	116.328	102.194	56.989	32.1672	51.0309	18.1	16.7	16.9	4.5	3.8	8	16.5164	15.7001	14.9616	4.35459	3.57387	7.70057
PFH31079.1		PFH31079.1	PFH31079.1			transcript=mrna.BESB_032760 gene=BESB_032760 organism=Besnoitia_besnoiti_strain_Bb-Ger1 gene_product=hypothetical protein transcript_product=hypothetical protein location=NWUJ01000017.1:203049-205673(-) protein_length=874 sequence_SO=contig SO=protein_coding_gene is_pseudo=false	2.33307e-14	0	92429.51	7.3	9.1	3.6	11.9	13.2	14.9	3	3				77.7591	66.9811	62.5757	97.228	105.093	124.441	7.3	9.1	3.6	11.9	13.2	14.9	6.66132	8.55512	3.18708	11.5155	12.4145	14.3423
PFH31087.1		PFH31087.1	PFH31087.1			transcript=mrna.BESB_032840 gene=BESB_032840 organism=Besnoitia_besnoiti_strain_Bb-Ger1 gene_product=casein kinase ii regulatory subunit protein transcript_product=casein kinase ii regulatory subunit protein location=NWUJ01000017.1:261967-264708(+) protein_length=375 sequence_SO=contig SO=protein_coding_gene is_pseudo=false	6.67794e-08	0	40447.97	15.6	15.3	17.1	7.7	13.7	9.1	3	3				66.4195	66.7245	57.4431	46.0729	48.5677	39.135	15.6	15.3	17.1	7.7	13.7	9.1	14.2352	14.3839	15.1386	7.45119	12.8847	8.7594
PFH31088.1		PFH31088.1	PFH31088.1			transcript=mrna.BESB_032850 gene=BESB_032850 organism=Besnoitia_besnoiti_strain_Bb-Ger1 gene_product=hypothetical protein transcript_product=hypothetical protein location=NWUJ01000017.1:266102-271866(-) protein_length=1343 sequence_SO=contig SO=protein_coding_gene is_pseudo=false	7.9198e-11	0	139659.18	8.6	6.9	4.3	4.6	9.6	8.1	3	3				75.2213	66.1293	60.4136	57.2498	80.9286	75.1799	8.6	6.9	4.3	4.6	9.6	8.1	7.84759	6.48685	3.80679	4.45136	9.02871	7.79683
PFH31092.1		PFH31092.1	PFH31092.1			transcript=mrna.BESB_032890 gene=BESB_032890 organism=Besnoitia_besnoiti_strain_Bb-Ger1 gene_product=mRNA export protein transcript_product=mRNA export protein location=NWUJ01000017.1:313170-317843(-) protein_length=375 sequence_SO=contig SO=protein_coding_gene is_pseudo=false	1.0218e-07	0	41242.59	98.6	62.1	93.5	5.5	98.3	8.7	3	3				71.25	67.576	64.3126	42.323	42.2979	59.2477	98.6	62.1	93.5	5.5	98.3	8.7	89.9735	58.3817	82.7756	5.32228	92.4503	8.37437
PFH31096.1		PFH31096.1	PFH31096.1			transcript=mrna.BESB_032930 gene=BESB_032930 organism=Besnoitia_besnoiti_strain_Bb-Ger1 gene_product=pyruvate dehydrogenase complex subunit PD-HE1Beta transcript_product=pyruvate dehydrogenase complex subunit PD-HE1Beta location=NWUJ01000017.1:335532-338388(+) protein_length=462 sequence_SO=contig SO=protein_coding_gene is_pseudo=false	5.89804e-14	0	49055.51	86.3	90.5	84.3	62.8	81	73.4	3	3				279.975	327.038	315.583	211.928	277.687	268.635	86.3	90.5	84.3	62.8	81	73.4	78.7496	85.0812	74.6308	60.7707	76.1798	70.6527
PFH31101.1		PFH31101.1	PFH31101.1			transcript=mrna.BESB_029750 gene=BESB_029750 organism=Besnoitia_besnoiti_strain_Bb-Ger1 gene_product=phosphoglycerate mutase family protein transcript_product=phosphoglycerate mutase family protein location=CM008358.1:7345-10458(+) protein_length=823 sequence_SO=chromosome SO=protein_coding_gene is_pseudo=false	1.62493e-07	0	89332.2	12.8	15.7	16	5.3	6.7	6.4	3	3				139.968	134.72	145.837	62.7961	80.2381	90.2376	12.8	15.7	16	5.3	6.7	6.4	11.6801	14.7599	14.1648	5.12874	6.30129	6.16046
PFH31109.1		PFH31109.1	PFH31109.1			transcript=mrna.BESB_029830 gene=BESB_029830 organism=Besnoitia_besnoiti_strain_Bb-Ger1 gene_product=hypothetical protein transcript_product=hypothetical protein location=CM008358.1:93408-95578(+) protein_length=345 sequence_SO=chromosome SO=protein_coding_gene is_pseudo=false	1.78504e-12	0	36430.99	0.5	1.1	0.9	NaN	NaN	NaN	3	0	CTR	CTR		4.99674	10.2395	8.95499				0.5	1.1	0.9				0.456255	1.03414	0.79677	0	0	0
PFH31111.1		PFH31111.1	PFH31111.1			transcript=mrna.BESB_029850 gene=BESB_029850 organism=Besnoitia_besnoiti_strain_Bb-Ger1 gene_product=phosphatidylinositol 3- and 4-kinase transcript_product=phosphatidylinositol 3- and 4-kinase location=CM008358.1:102038-112124(+) protein_length=1241 sequence_SO=chromosome SO=protein_coding_gene is_pseudo=false	1.50851e-15	0	134368.02	19.1	23	20	8.1	8.1	8.8	3	3				126.262	139.337	122.331	51.7871	58.3488	66.2226	19.1	23	20	8.1	8.1	8.8	17.4289	21.6228	17.706	7.83826	7.61798	8.47063
PFH31113.1		PFH31113.1	PFH31113.1			transcript=mrna.BESB_029870 gene=BESB_029870 organism=Besnoitia_besnoiti_strain_Bb-Ger1 gene_product=ADP ribosylation factor ARF1 transcript_product=ADP ribosylation factor ARF1 location=CM008358.1:129630-132153(-) protein_length=183 sequence_SO=chromosome SO=protein_coding_gene is_pseudo=false	3.0698e-12	0	21046.1	355.6	406.8	467.6	346.8	333.9	380.9	3	3				893.613	1064.59	1192.52	843.495	952.934	1037.72	355.6	406.8	467.6	346.8	333.9	380.9	324.489	382.442	413.966	335.594	314.03	366.643
PFH31118.1		PFH31118.1	PFH31118.1			transcript=mrna.BESB_029920 gene=BESB_029920 organism=Besnoitia_besnoiti_strain_Bb-Ger1 gene_product=hypothetical protein transcript_product=hypothetical protein location=CM008358.1:158082-165240(+) protein_length=1128 sequence_SO=chromosome SO=protein_coding_gene is_pseudo=false	3.96446e-13	0	118811.49	5.2	5.5	3.8	3.7	6.8	2.1	3	3				77.003	83.401	48.1532	37.8402	42.3368	44.1977	5.2	5.5	3.8	3.7	6.8	2.1	4.74505	5.17068	3.36414	3.58044	6.39534	2.0214
PFH31122.1		PFH31122.1	PFH31122.1			transcript=mrna.BESB_029960 gene=BESB_029960 organism=Besnoitia_besnoiti_strain_Bb-Ger1 gene_product=hypothetical protein transcript_product=hypothetical protein location=CM008358.1:200903-205848(-) protein_length=1370 sequence_SO=chromosome SO=protein_coding_gene is_pseudo=false	2.42638e-15	0	144829.9	1.5	NaN	6	6.5	9.7	9	2	3				34.1132		83.725	82.9837	88.8355	71.6765	1.5		6	6.5	9.7	9	1.36876	0	5.3118	6.28996	9.12276	8.66314
PFH31124.1		PFH31124.1	PFH31124.1			transcript=mrna.BESB_029980 gene=BESB_029980 organism=Besnoitia_besnoiti_strain_Bb-Ger1 gene_product=hypothetical protein transcript_product=hypothetical protein location=CM008358.1:218299-220449(+) protein_length=430 sequence_SO=chromosome SO=protein_coding_gene is_pseudo=false	1.20406e-13	0	47529.23	582	584.2	463.2	442.8	483.8	597.5	3	3				1452.62	1421.46	1164.08	1160.82	1251.74	1568.87	582	584.2	463.2	442.8	483.8	597.5	531.081	549.22	410.071	428.492	455.01	575.136
PFH31128.1		PFH31128.1	PFH31128.1			transcript=mrna.BESB_030020 gene=BESB_030020 organism=Besnoitia_besnoiti_strain_Bb-Ger1 gene_product=ribosomal protein RPS10 transcript_product=ribosomal protein RPS10 location=CM008358.1:248009-249851(+) protein_length=154 sequence_SO=chromosome SO=protein_coding_gene is_pseudo=false	2.2408e-15	0	17545.22	1361.8	1414	1283.5	312.5	438.5	501.4	3	3				1291.64	1512.92	1294.73	369.604	522.198	562.321	1361.8	1414	1283.5	312.5	438.5	501.4	1242.66	1329.33	1136.28	302.402	412.405	482.633
PFH31129.1		PFH31129.1	PFH31129.1			transcript=mrna.BESB_030030 gene=BESB_030030 organism=Besnoitia_besnoiti_strain_Bb-Ger1 gene_product=SRP72 RNA-binding domain-containing protein transcript_product=SRP72 RNA-binding domain-containing protein location=CM008358.1:252845-259292(-) protein_length=767 sequence_SO=chromosome SO=protein_coding_gene is_pseudo=false	2.82991e-14	0	82398.98	54.9	46	50.6	23.6	33.3	35.1	3	3				223.925	198.782	211.749	119.198	143.591	159.354	54.9	46	50.6	23.6	33.3	35.1	50.0968	43.2457	44.7962	22.8374	31.3184	33.7863
PFH31135.1		PFH31135.1	PFH31135.1			transcript=mrna.BESB_030090 gene=BESB_030090 organism=Besnoitia_besnoiti_strain_Bb-Ger1 gene_product=putative small nuclear ribonucleoprotein E transcript_product=putative small nuclear ribonucleoprotein E location=CM008358.1:280401-282013(-) protein_length=91 sequence_SO=chromosome SO=protein_coding_gene is_pseudo=false	9.46994e-07	0	10767.79	104.5	92.7	103.5	68.8	81	74.3	3	3				304.424	277.645	303.196	178.745	214.776	223.509	104.5	92.7	103.5	68.8	81	74.3	95.3573	87.1494	91.6286	66.5769	76.1798	71.519
PFH31139.1		PFH31139.1	PFH31139.1			transcript=mrna.BESB_030130 gene=BESB_030130 organism=Besnoitia_besnoiti_strain_Bb-Ger1 gene_product=putative ClpB transcript_product=putative ClpB location=CM008358.1:295542-303264(+) protein_length=1024 sequence_SO=chromosome SO=protein_coding_gene is_pseudo=false	7.44064e-13	0	114399.05	58.2	59.5	98.7	82.5	97.1	109	3	3				144.945	139.881	154.27	184.793	213.684	227.298	58.2	59.5	98.7	82.5	97.1	109	53.1081	55.9373	87.3791	79.8342	91.3217	104.92
PFH31140.1		PFH31140.1	PFH31140.1			transcript=mrna.BESB_030140 gene=BESB_030140 organism=Besnoitia_besnoiti_strain_Bb-Ger1 gene_product=hypothetical protein transcript_product=hypothetical protein location=CM008358.1:308529-310685(+) protein_length=718 sequence_SO=chromosome SO=protein_coding_gene is_pseudo=false	6.37173e-09	0	72348.23	0.3	7.7	7.3	0.2	1.8	0.1	3	3				23.2092	44.326	41.5428	16.4358	23.7532	8.72746	0.3	7.7	7.3	0.2	1.8	0.1	0.273753	7.23895	6.46269	0.193537	1.69288	0.0962571
PFH31143.1		PFH31143.1	PFH31143.1			transcript=mrna.BESB_030170 gene=BESB_030170 organism=Besnoitia_besnoiti_strain_Bb-Ger1 gene_product=hypothetical protein transcript_product=hypothetical protein location=CM008358.1:324063-326648(+) protein_length=861 sequence_SO=chromosome SO=protein_coding_gene is_pseudo=false	1.03366e-18	0	98979.61	308.4	307.9	293.4	106.1	123.4	139.6	3	3				1412.16	1400.6	1313.49	517.003	608.305	641.185	308.4	307.9	293.4	106.1	123.4	139.6	281.418	289.464	259.747	102.672	116.057	134.375
PFH31152.1		PFH31152.1	PFH31152.1			transcript=mrna.BESB_030260 gene=BESB_030260 organism=Besnoitia_besnoiti_strain_Bb-Ger1 gene_product=tetratricopeptide repeat domain containing protein transcript_product=tetratricopeptide repeat domain containing protein location=CM008358.1:388748-393664(+) protein_length=563 sequence_SO=chromosome SO=protein_coding_gene is_pseudo=false	1.4333e-11	0	63213.87	55.7	62.4	64.6	58.4	61.8	50.8	3	3				241.966	244.564	278.619	243.034	260.98	207.623	55.7	62.4	64.6	58.4	61.8	50.8	50.8268	58.6637	57.1904	56.5129	58.1223	48.8986
PFH31158.1		PFH31158.1	PFH31158.1			transcript=mrna.BESB_030320 gene=BESB_030320 organism=Besnoitia_besnoiti_strain_Bb-Ger1 gene_product=putative importin alpha transcript_product=putative importin alpha location=CM008358.1:442734-448825(+) protein_length=553 sequence_SO=chromosome SO=protein_coding_gene is_pseudo=false	3.40467e-12	0	60086.37	83.2	93.9	88.2	44.6	47.8	47.2	3	3				260.037	266.749	260.26	139.869	144.367	131.651	83.2	93.9	88.2	44.6	47.8	47.2	75.9208	88.2776	78.0835	43.1588	44.9555	45.4334
PFH31165.1		PFH31165.1	PFH31165.1			transcript=mrna.BESB_030390 gene=BESB_030390 organism=Besnoitia_besnoiti_strain_Bb-Ger1 gene_product=hypothetical protein transcript_product=hypothetical protein location=CM008358.1:489736-496899(-) protein_length=1222 sequence_SO=chromosome SO=protein_coding_gene is_pseudo=false	1.35067e-14	0	134391.88	18.1	17.6	15.6	21.3	23.1	23.5	3	3				244.808	253.781	216.677	255.19	287.753	271.502	18.1	17.6	15.6	21.3	23.1	23.5	16.5164	16.5462	13.8107	20.6117	21.7253	22.6204
PFH31169.1		PFH31169.1	PFH31169.1			transcript=mrna.BESB_030430 gene=BESB_030430 organism=Besnoitia_besnoiti_strain_Bb-Ger1 gene_product=hypothetical protein transcript_product=hypothetical protein location=CM008358.1:513901-521542(+) protein_length=873 sequence_SO=chromosome SO=protein_coding_gene is_pseudo=false	2.37336e-07	0	95298.85	3	4.4	3.6	1.7	1.7	1.3	3	3				45.241	47.3847	45.1411	25.8774	21.0566	20.3042	3	4.4	3.6	1.7	1.7	1.3	2.73753	4.13654	3.18708	1.64507	1.59883	1.25134
PFH31170.1		PFH31170.1	PFH31170.1			transcript=mrna.BESB_030440 gene=BESB_030440 organism=Besnoitia_besnoiti_strain_Bb-Ger1 gene_product=hypothetical protein transcript_product=hypothetical protein location=CM008358.1:525069-527859(+) protein_length=771 sequence_SO=chromosome SO=protein_coding_gene is_pseudo=false	2.33184e-18	0	83109.72	46.4	36.3	51.3	27.7	40.2	37	3	3				385.87	382.724	389.295	253.767	349.015	329.219	46.4	36.3	51.3	27.7	40.2	37	42.3405	34.1265	45.4159	26.8049	37.8077	35.6151
PFH31171.1		PFH31171.1	PFH31171.1			transcript=mrna.BESB_030450 gene=BESB_030450 organism=Besnoitia_besnoiti_strain_Bb-Ger1 gene_product=peptidase c13 family protein transcript_product=peptidase c13 family protein location=CM008358.1:530626-532023(-) protein_length=465 sequence_SO=chromosome SO=protein_coding_gene is_pseudo=false	4.20891e-10	0	50890.3	15.8	16.3	12.6	10.5	11.6	13.3	3	3				125.106	119.969	102.664	82.4056	85.0658	104.573	15.8	16.3	12.6	10.5	11.6	13.3	14.4177	15.324	11.1548	10.1607	10.9097	12.8022
PFH31174.1		PFH31174.1	PFH31174.1			transcript=mrna.BESB_030480 gene=BESB_030480 organism=Besnoitia_besnoiti_strain_Bb-Ger1 gene_product=putative vacuolar protein sorting 29 transcript_product=putative vacuolar protein sorting 29 location=CM008358.1:545813-546430(-) protein_length=205 sequence_SO=chromosome SO=protein_coding_gene is_pseudo=false	6.16344e-20	0	22646.82	56.3	51.9	55.1	20.4	42.4	37.4	3	3				111.315	113.625	129.603	68.0863	80.7014	78.7428	56.3	51.9	55.1	20.4	42.4	37.4	51.3743	48.7924	48.78	19.7408	39.8768	36.0002
PFH31176.1		PFH31176.1	PFH31176.1			transcript=mrna.BESB_030500 gene=BESB_030500 organism=Besnoitia_besnoiti_strain_Bb-Ger1 gene_product=hypothetical protein transcript_product=hypothetical protein location=CM008358.1:552960-559200(-) protein_length=726 sequence_SO=chromosome SO=protein_coding_gene is_pseudo=false	1.06821e-09	0	80313.33	22.7	20.7	24.1	17.9	16.5	14.4	3	3				265.687	256.49	237.623	185.539	196.983	171.454	22.7	20.7	24.1	17.9	16.5	14.4	20.714	19.4606	21.3357	17.3216	15.5181	13.861
PFH31178.1		PFH31178.1	PFH31178.1			transcript=mrna.BESB_030520 gene=BESB_030520 organism=Besnoitia_besnoiti_strain_Bb-Ger1 gene_product=hypothetical protein transcript_product=hypothetical protein location=CM008358.1:569310-570193(+) protein_length=143 sequence_SO=chromosome SO=protein_coding_gene is_pseudo=false	5.62257e-14	0	15674.01	115.8	83.1	67.7	28.4	40.1	44.2	3	3				197.604	187.898	124.919	108.662	116.656	121.521	115.8	83.1	67.7	28.4	40.1	44.2	105.669	78.1243	59.9348	27.4823	37.7137	42.5457
PFH31179.1		PFH31179.1	PFH31179.1			transcript=mrna.BESB_030530 gene=BESB_030530 organism=Besnoitia_besnoiti_strain_Bb-Ger1 gene_product=initiation factor, subunit 2 family protein transcript_product=initiation factor, subunit 2 family protein location=CM008358.1:572057-577514(-) protein_length=833 sequence_SO=chromosome SO=protein_coding_gene is_pseudo=false	7.6903e-11	0	86174.93	5.1	6.8	5.2	4.1	4.9	1.4	3	3				66.7809	103.044	81.079	60.8991	61.2573	35.8368	5.1	6.8	5.2	4.1	4.9	1.4	4.6538	6.39284	4.60356	3.96752	4.60841	1.3476
PFH31184.1		PFH31184.1	PFH31184.1			transcript=mrna.BESB_030580 gene=BESB_030580 organism=Besnoitia_besnoiti_strain_Bb-Ger1 gene_product=ELMO/CED-12 family protein transcript_product=ELMO/CED-12 family protein location=CM008358.1:609544-612396(+) protein_length=511 sequence_SO=chromosome SO=protein_coding_gene is_pseudo=false	6.73609e-09	0	53963.96	2.3	7.5	3	9.1	5.3	1.7	3	3				62.4185	67.7004	74.2478	30.5585	28.5139	44.9701	2.3	7.5	3	9.1	5.3	1.7	2.09877	7.05093	2.6559	8.80595	4.9846	1.63637
PFH31186.1		PFH31186.1	PFH31186.1			transcript=mrna.BESB_030600 gene=BESB_030600 organism=Besnoitia_besnoiti_strain_Bb-Ger1 gene_product=glycosyl hydrolase, family 31 protein transcript_product=glycosyl hydrolase, family 31 protein location=CM008358.1:625656-635688(+) protein_length=1549 sequence_SO=chromosome SO=protein_coding_gene is_pseudo=false	4.28044e-08	0	173247.33	1.4	1.6	1.2	1	1.1	1.5	3	3				75.0692	86.4744	29.0587	41.3018	40.5621	62.0192	1.4	1.6	1.2	1	1.1	1.5	1.27751	1.5042	1.06236	0.967687	1.03454	1.44386
PFH31187.1		PFH31187.1	PFH31187.1			transcript=mrna.BESB_030610 gene=BESB_030610 organism=Besnoitia_besnoiti_strain_Bb-Ger1 gene_product=actin-related protein ARP4A transcript_product=actin-related protein ARP4A location=CM008358.1:637775-640918(-) protein_length=705 sequence_SO=chromosome SO=protein_coding_gene is_pseudo=false	1.7068e-12	0	74464.81	13.9	14.9	11.7	7.5	6.9	6.2	3	3				157.248	173.682	140.432	81.4556	78.0093	104.587	13.9	14.9	11.7	7.5	6.9	6.2	12.6839	14.0078	10.358	7.25765	6.48939	5.96794
PFH31188.1		PFH31188.1	PFH31188.1			transcript=mrna.BESB_030620 gene=BESB_030620 organism=Besnoitia_besnoiti_strain_Bb-Ger1 gene_product=hypothetical protein transcript_product=hypothetical protein location=CM008358.1:642293-653144(+) protein_length=1379 sequence_SO=chromosome SO=protein_coding_gene is_pseudo=false	2.33957e-07	0	144909.11	2.2	1.9	4.1	1	2.4	0.9	3	3				52.7161	43.0149	70.4232	27.0535	33.8481	32.4197	2.2	1.9	4.1	1	2.4	0.9	2.00752	1.78623	3.62973	0.967687	2.25718	0.866314
PFH31189.1		PFH31189.1	PFH31189.1			transcript=mrna.BESB_030630 gene=BESB_030630 organism=Besnoitia_besnoiti_strain_Bb-Ger1 gene_product=hypothetical protein transcript_product=hypothetical protein location=CM008358.1:658663-661751(-) protein_length=290 sequence_SO=chromosome SO=protein_coding_gene is_pseudo=false	1.56554e-14	0	29842.53	10.2	16	6.4	7.5	6.8	8.9	3	3				57.7761	55.8193	30.8219	38.7106	42.517	62.2868	10.2	16	6.4	7.5	6.8	8.9	9.3076	15.042	5.66592	7.25765	6.39534	8.56688
PFH31190.1		PFH31190.1	PFH31190.1			transcript=mrna.BESB_030640 gene=BESB_030640 organism=Besnoitia_besnoiti_strain_Bb-Ger1 gene_product=DEAD/DEAH box helicase domain-containing protein transcript_product=DEAD/DEAH box helicase domain-containing protein location=CM008358.1:662297-670338(+) protein_length=701 sequence_SO=chromosome SO=protein_coding_gene is_pseudo=false	0.000968584	0.00130085	76206.81	25.3	29.8	20.6	7.4	7.7	NaN	3	2				242.928	378.757	230.403	94.78	122.033		25.3	29.8	20.6	7.4	7.7		23.0865	28.0157	18.2372	7.16088	7.24178	0
PFH31200.1		PFH31200.1	PFH31200.1			transcript=mrna.BESB_030740 gene=BESB_030740 organism=Besnoitia_besnoiti_strain_Bb-Ger1 gene_product=hypothetical protein transcript_product=hypothetical protein location=CM008358.1:754667-758383(-) protein_length=447 sequence_SO=chromosome SO=protein_coding_gene is_pseudo=false	1.94339e-14	0	48193.12	4.9	3.5	4.7	3.6	4.8	3	3	3				37.2352	37.261	41.8703	29.0047	40.4135	31.6217	4.9	3.5	4.7	3.6	4.8	3	4.4713	3.29043	4.16091	3.48367	4.51436	2.88771
PFH31202.1		PFH31202.1	PFH31202.1			transcript=mrna.BESB_030760 gene=BESB_030760 organism=Besnoitia_besnoiti_strain_Bb-Ger1 gene_product=valyl-tRNA synthetase transcript_product=valyl-tRNA synthetase location=CM008358.1:783120-792042(+) protein_length=1087 sequence_SO=chromosome SO=protein_coding_gene is_pseudo=false	2.09786e-14	0	121896.21	52	48.9	63.2	33.3	44.5	32	3	3				458.547	424.91	536.702	290.689	352.968	314.195	52	48.9	63.2	33.3	44.5	32	47.4505	45.972	55.951	32.224	41.8519	30.8023
PFH31204.1		PFH31204.1	PFH31204.1			transcript=mrna.BESB_030780 gene=BESB_030780 organism=Besnoitia_besnoiti_strain_Bb-Ger1 gene_product=hypothetical protein transcript_product=hypothetical protein location=CM008358.1:798671-804777(-) protein_length=990 sequence_SO=chromosome SO=protein_coding_gene is_pseudo=false	8.43574e-12	0	104170.3	2.5	2.5	3.4	2.8	2.1	2.6	3	3				79.9558	55.9691	64.9286	83.1726	44.7304	62.3276	2.5	2.5	3.4	2.8	2.1	2.6	2.28127	2.35031	3.01002	2.70952	1.97503	2.50269
PFH31209.1		PFH31209.1	PFH31209.1			transcript=mrna.BESB_030830 gene=BESB_030830 organism=Besnoitia_besnoiti_strain_Bb-Ger1 gene_product=hypothetical protein transcript_product=hypothetical protein location=CM008358.1:830360-845157(+) protein_length=1908 sequence_SO=chromosome SO=protein_coding_gene is_pseudo=false	6.67681e-11	0	208041.99	1.5	1.8	2.6	2.1	1.9	2.7	3	3				64.8977	83.4604	117.521	99.9125	81.4608	210.777	1.5	1.8	2.6	2.1	1.9	2.7	1.36876	1.69222	2.30178	2.03214	1.78693	2.59894
PFH31210.1		PFH31210.1	PFH31210.1			transcript=mrna.BESB_030840 gene=BESB_030840 organism=Besnoitia_besnoiti_strain_Bb-Ger1 gene_product=hypothetical protein transcript_product=hypothetical protein location=CM008358.1:851227-856596(+) protein_length=1789 sequence_SO=chromosome SO=protein_coding_gene is_pseudo=false	0.001306	0.00197743	175896.68	1.3	2.8	0.8	0.1	1.4	NaN	3	2				49.8854	39.3837	24.6519	30.8007	29.3652		1.3	2.8	0.8	0.1	1.4		1.18626	2.63235	0.70824	0.0967687	1.31669	0
PFH31219.1		PFH31219.1	PFH31219.1			transcript=mrna.BESB_030930 gene=BESB_030930 organism=Besnoitia_besnoiti_strain_Bb-Ger1 gene_product=hypothetical protein transcript_product=hypothetical protein location=CM008358.1:901305-919859(+) protein_length=3396 sequence_SO=chromosome SO=protein_coding_gene is_pseudo=false	1.86654e-14	0	359592.81	3.9	4.8	3.4	2.3	2.3	1.9	3	3				82.4595	99.6125	80.9944	60.0533	54.3066	58.5342	3.9	4.8	3.4	2.3	2.3	1.9	3.55879	4.51259	3.01002	2.22568	2.16313	1.82889
PFH31222.1		PFH31222.1	PFH31222.1			transcript=mrna.BESB_030960 gene=BESB_030960 organism=Besnoitia_besnoiti_strain_Bb-Ger1 gene_product=hypothetical protein transcript_product=hypothetical protein location=CM008358.1:945165-961354(+) protein_length=4043 sequence_SO=chromosome SO=protein_coding_gene is_pseudo=false	6.03529e-14	0	424979.91	1.5	1.3	0.3	2	2.3	2	3	3				69.6078	64.4744	58.2247	83.737	76.2829	89.4025	1.5	1.3	0.3	2	2.3	2	1.36876	1.22216	0.26559	1.93537	2.16313	1.92514
PFH31241.1		PFH31241.1	PFH31241.1			transcript=mrna.BESB_031150 gene=BESB_031150 organism=Besnoitia_besnoiti_strain_Bb-Ger1 gene_product=hydroxyacylglutathione hydrolase transcript_product=hydroxyacylglutathione hydrolase location=CM008358.1:1053876-1059151(+) protein_length=274 sequence_SO=chromosome SO=protein_coding_gene is_pseudo=false	1.81637e-13	0	30183.6	87.3	75.5	114.9	85.8	109.8	65.6	3	3				208.658	185.268	287.174	206.556	256.16	181.102	87.3	75.5	114.9	85.8	109.8	65.6	79.6621	70.9793	101.721	83.0275	103.266	63.1447
PFH31243.1		PFH31243.1	PFH31243.1			transcript=mrna.BESB_031170 gene=BESB_031170 organism=Besnoitia_besnoiti_strain_Bb-Ger1 gene_product=hypothetical protein transcript_product=hypothetical protein location=CM008358.1:1078385-1085301(+) protein_length=1031 sequence_SO=chromosome SO=protein_coding_gene is_pseudo=false	2.34876e-07	0	108324.04	6.8	5.8	2.9	0.4	2.5	4.4	3	3				65.9047	53.8409	47.4019	52.265	47.1536	38.0313	6.8	5.8	2.9	0.4	2.5	4.4	6.20507	5.45272	2.56737	0.387075	2.35123	4.23531
PFH31248.1		PFH31248.1	PFH31248.1			transcript=mrna.BESB_031220 gene=BESB_031220 organism=Besnoitia_besnoiti_strain_Bb-Ger1 gene_product=V-type ATPase, D subunit protein transcript_product=V-type ATPase, D subunit protein location=CM008358.1:1108725-1112315(-) protein_length=246 sequence_SO=chromosome SO=protein_coding_gene is_pseudo=false	1.55904e-05	0	27472.71	28.5	42.8	32	27.8	41.3	38.8	3	3				136.652	142.939	153.132	100.067	142.213	126.979	28.5	42.8	32	27.8	41.3	38.8	26.0065	40.2373	28.3296	26.9017	38.8423	37.3478
PFH31249.1		PFH31249.1	PFH31249.1			transcript=mrna.BESB_031230 gene=BESB_031230 organism=Besnoitia_besnoiti_strain_Bb-Ger1 gene_product=putative membrane protein transcript_product=putative membrane protein location=CM008358.1:1115348-1118139(-) protein_length=381 sequence_SO=chromosome SO=protein_coding_gene is_pseudo=false	2.66772e-10	0	40110.58	9.2	7.9	6.8	5.9	5.1	3.9	3	3				81.0381	63.554	63.1907	54.8002	47.4325	35.7063	9.2	7.9	6.8	5.9	5.1	3.9	8.39509	7.42697	6.02004	5.70935	4.7965	3.75403
PFH31260.1		PFH31260.1	PFH31260.1			transcript=mrna.BESB_031340 gene=BESB_031340 organism=Besnoitia_besnoiti_strain_Bb-Ger1 gene_product=hypothetical protein transcript_product=hypothetical protein location=CM008358.1:1200597-1206204(+) protein_length=1181 sequence_SO=chromosome SO=protein_coding_gene is_pseudo=false	4.88397e-07	0	124311.12	2.6	3	2.7	NaN	NaN	NaN	3	0	CTR	CTR		30.0489	27.3872	24.1578				2.6	3	2.7				2.37253	2.82037	2.39031	0	0	0
PFH31261.1		PFH31261.1	PFH31261.1			transcript=mrna.BESB_031350 gene=BESB_031350 organism=Besnoitia_besnoiti_strain_Bb-Ger1 gene_product=hypothetical protein transcript_product=hypothetical protein location=CM008358.1:1208214-1215299(-) protein_length=591 sequence_SO=chromosome SO=protein_coding_gene is_pseudo=false	5.06282e-05	0.00012955	64155.98	4.7	6.4	4.6	1.3	2.8	3.1	3	3				66.8686	79.0082	66.0124	29.3764	38.8479	44.788	4.7	6.4	4.6	1.3	2.8	3.1	4.2888	6.01679	4.07238	1.25799	2.63338	2.98397
PFH31262.1		PFH31262.1	PFH31262.1			transcript=mrna.BESB_031360 gene=BESB_031360 organism=Besnoitia_besnoiti_strain_Bb-Ger1 gene_product=hypothetical protein transcript_product=hypothetical protein location=CM008358.1:1218375-1219862(-) protein_length=495 sequence_SO=chromosome SO=protein_coding_gene is_pseudo=false	6.36493e-18	0	55589.94	1.9	6.3	1.9	7	7.2	9.6	3	3				55.0956	79.8756	52.6593	80.1721	92.6377	105.64	1.9	6.3	1.9	7	7.2	9.6	1.73377	5.92278	1.68207	6.77381	6.77154	9.24068
PFH31264.1		PFH31264.1	PFH31264.1			transcript=mrna.BESB_031380 gene=BESB_031380 organism=Besnoitia_besnoiti_strain_Bb-Ger1 gene_product=cwf21 protein transcript_product=cwf21 protein location=CM008358.1:1230997-1233555(+) protein_length=852 sequence_SO=chromosome SO=protein_coding_gene is_pseudo=false	8.10555e-09	0	101754.41	1.9	2.4	1.9	0.8	1.4	1.4	3	3				79.0435	101.608	79.3689	31.8525	55.374	57.147	1.9	2.4	1.9	0.8	1.4	1.4	1.73377	2.2563	1.68207	0.774149	1.31669	1.3476
PFH31268.1		PFH31268.1	PFH31268.1			transcript=mrna.BESB_031420 gene=BESB_031420 organism=Besnoitia_besnoiti_strain_Bb-Ger1 gene_product=hypothetical protein transcript_product=hypothetical protein location=CM008358.1:1246657-1248986(-) protein_length=537 sequence_SO=chromosome SO=protein_coding_gene is_pseudo=false	4.07736e-05	0.00012955	55236.3	1.8	2.8	2.3	2	2.4	2	3	3				44.5113	67.7938	55.5223	50.0854	59.9079	50.2614	1.8	2.8	2.3	2	2.4	2	1.64252	2.63235	2.03619	1.93537	2.25718	1.92514
PFH31269.1		PFH31269.1	PFH31269.1			transcript=mrna.BESB_031430 gene=BESB_031430 organism=Besnoitia_besnoiti_strain_Bb-Ger1 gene_product=hypothetical protein transcript_product=hypothetical protein location=CM008358.1:1252764-1256039(-) protein_length=358 sequence_SO=chromosome SO=protein_coding_gene is_pseudo=false	2.1143e-10	0	40183.28	127.3	137.4	120.8	41.4	62.6	53.2	3	3				413.897	420.022	383.695	148.924	176.61	194.822	127.3	137.4	120.8	41.4	62.6	53.2	116.163	129.173	106.944	40.0622	58.8747	51.2088
PFH31278.1		PFH31278.1	PFH31278.1			transcript=mrna.BESB_027130 gene=BESB_027130 organism=Besnoitia_besnoiti_strain_Bb-Ger1 gene_product=hypothetical protein transcript_product=hypothetical protein location=NWUJ01000015.1:42214-42777(+) protein_length=187 sequence_SO=contig SO=protein_coding_gene is_pseudo=false	6.49365e-11	0	19453.68	NaN	NaN	NaN	7.5	7.5	7.1	0	3	MNC	MNC					42.326	40.9925	40.0257				7.5	7.5	7.1	0	0	0	7.25765	7.05368	6.83426
PFH31279.1		PFH31279.1	PFH31279.1			transcript=mrna.BESB_027140 gene=BESB_027140 organism=Besnoitia_besnoiti_strain_Bb-Ger1 gene_product=hypothetical protein transcript_product=hypothetical protein location=NWUJ01000015.1:44120-44512(-) protein_length=130 sequence_SO=contig SO=protein_coding_gene is_pseudo=false	4.05632e-08	0	12796.97	NaN	NaN	NaN	24.1	31.1	28.2	0	3	MNC	MNC					63.6201	84.0045	82.9032				24.1	31.1	28.2	0	0	0	23.3213	29.2493	27.1445
PFH31280.1		PFH31280.1	PFH31280.1			transcript=mrna.BESB_027150 gene=BESB_027150 organism=Besnoitia_besnoiti_strain_Bb-Ger1 gene_product=hypothetical protein transcript_product=hypothetical protein location=NWUJ01000015.1:46686-53248(+) protein_length=1168 sequence_SO=contig SO=protein_coding_gene is_pseudo=false	2.26326e-11	0	125996.22	9.6	10.3	8.1	7.2	4	5.4	3	3				88.0191	88.2039	79.3765	62.2577	68.509	58.9888	9.6	10.3	8.1	7.2	4	5.4	8.7601	9.68327	7.17093	6.96735	3.76196	5.19788
PFH31282.1		PFH31282.1	PFH31282.1			transcript=mrna.BESB_027170 gene=BESB_027170 organism=Besnoitia_besnoiti_strain_Bb-Ger1 gene_product=endoplasmic reticulum lumen protein retaining receptor (ERD2) family protein transcript_product=endoplasmic reticulum lumen protein retaining receptor (ERD2) family protein location=NWUJ01000015.1:64842-65516(-) protein_length=224 sequence_SO=contig SO=protein_coding_gene is_pseudo=false	1.3364e-05	0	25973.75	28.6	33.5	28.1	11.7	20.3	27.6	3	3				171.447	199.11	176.57	89.2127	131.338	162.517	28.6	33.5	28.1	11.7	20.3	27.6	26.0978	31.4941	24.8769	11.3219	19.092	26.567
PFH31284.1		PFH31284.1	PFH31284.1			transcript=mrna.BESB_027190 gene=BESB_027190 organism=Besnoitia_besnoiti_strain_Bb-Ger1 gene_product=hypothetical protein transcript_product=hypothetical protein location=NWUJ01000015.1:76769-77867(-) protein_length=221 sequence_SO=contig SO=protein_coding_gene is_pseudo=false	3.0007e-07	0	23494.87	0.1	3.9	7.4	13.9	19.1	18.4	2	3					28.9175	45.9896	49.0612	75.6482	65.3113	0.1	3.9	7.4	13.9	19.1	18.4	0.091251	3.66648	6.55122	13.4508	17.9634	17.7113
PFH31290.1		PFH31290.1	PFH31290.1			transcript=mrna.BESB_027250 gene=BESB_027250 organism=Besnoitia_besnoiti_strain_Bb-Ger1 gene_product=cytochrome b5 family heme/steroid binding domain-containing protein transcript_product=cytochrome b5 family heme/steroid binding domain-containing protein location=NWUJ01000015.1:104229-106060(-) protein_length=241 sequence_SO=contig SO=protein_coding_gene is_pseudo=false	2.62912e-10	0	25821.72	55.9	67.4	55.5	34.9	47.6	43.3	3	3				153.737	159.994	146.895	91.313	114.651	114.662	55.9	67.4	55.5	34.9	47.6	43.3	51.0093	63.3643	49.1342	33.7723	44.7674	41.6793
PFH31291.1		PFH31291.1	PFH31291.1			transcript=mrna.BESB_027260 gene=BESB_027260 organism=Besnoitia_besnoiti_strain_Bb-Ger1 gene_product=putative transport protein Sec24 transcript_product=putative transport protein Sec24 location=NWUJ01000015.1:110598-116464(+) protein_length=997 sequence_SO=contig SO=protein_coding_gene is_pseudo=false	4.99706e-07	0	105363.02	58	49.4	60	26.1	26.8	30	3	3				340.655	328.061	362.776	163.373	184.681	224.213	58	49.4	60	26.1	26.8	30	52.9256	46.4421	53.118	25.2566	25.2052	28.8771
PFH31297.1		PFH31297.1	PFH31297.1			transcript=mrna.BESB_027320 gene=BESB_027320 organism=Besnoitia_besnoiti_strain_Bb-Ger1 gene_product=hypothetical protein transcript_product=hypothetical protein location=NWUJ01000015.1:168107-169959(+) protein_length=174 sequence_SO=contig SO=protein_coding_gene is_pseudo=false	1.08322e-13	0	17830.46	35.1	38.3	53.5	22.5	17.9	21.5	3	3				128.625	123.27	132.494	107.3	68.2329	80.3562	35.1	38.3	53.5	22.5	17.9	21.5	32.0291	36.0067	47.3636	21.773	16.8348	20.6953
PFH31302.1		PFH31302.1	PFH31302.1			transcript=mrna.BESB_027370 gene=BESB_027370 organism=Besnoitia_besnoiti_strain_Bb-Ger1 gene_product=putative protein kinase transcript_product=putative protein kinase location=NWUJ01000015.1:204937-208493(-) protein_length=543 sequence_SO=contig SO=protein_coding_gene is_pseudo=false	2.01218e-06	0	58549.84	9.8	8.9	4.7	4.2	5.7	6.5	3	3				53.027	77.4312	59.618	50.797	45.0393	54.8534	9.8	8.9	4.7	4.2	5.7	6.5	8.9426	8.3671	4.16091	4.06428	5.3608	6.25671
PFH31303.1		PFH31303.1	PFH31303.1			transcript=mrna.BESB_027380 gene=BESB_027380 organism=Besnoitia_besnoiti_strain_Bb-Ger1 gene_product=hypothetical protein transcript_product=hypothetical protein location=NWUJ01000015.1:210576-216658(+) protein_length=1019 sequence_SO=contig SO=protein_coding_gene is_pseudo=false	0.000481581	0.000855537	111794.27	3.7	4.8	3.6	0.9	3	2.6	3	3				82.4663	107.805	81.5648	39.6927	67.8899	57.5211	3.7	4.8	3.6	0.9	3	2.6	3.37629	4.51259	3.18708	0.870918	2.82147	2.50269
PFH31305.1		PFH31305.1	PFH31305.1			transcript=mrna.BESB_027400 gene=BESB_027400 organism=Besnoitia_besnoiti_strain_Bb-Ger1 gene_product=GDA1/CD39 (nucleoside phosphatase) family protein transcript_product=GDA1/CD39 (nucleoside phosphatase) family protein location=NWUJ01000015.1:219168-221195(-) protein_length=675 sequence_SO=contig SO=protein_coding_gene is_pseudo=false	2.42898e-16	0	74598.23	11.7	6.1	9.9	34.6	40.7	32.3	3	3				70.4322	56.597	55.7421	138.846	134.225	115.236	11.7	6.1	9.9	34.6	40.7	32.3	10.6764	5.73475	8.76447	33.482	38.278	31.0911
PFH31306.1		PFH31306.1	PFH31306.1			transcript=mrna.BESB_027410 gene=BESB_027410 organism=Besnoitia_besnoiti_strain_Bb-Ger1 gene_product=myosin F transcript_product=myosin F location=NWUJ01000015.1:224396-236570(+) protein_length=1973 sequence_SO=contig SO=protein_coding_gene is_pseudo=false	7.7309e-20	0	218905.93	44.9	50.7	36.8	24.1	26.7	25.9	3	3				264.626	279.155	230.389	163.121	178.071	173.003	44.9	50.7	36.8	24.1	26.7	25.9	40.9717	47.6643	32.579	23.3213	25.1111	24.9306
PFH31308.1		PFH31308.1	PFH31308.1			transcript=mrna.BESB_027430 gene=BESB_027430 organism=Besnoitia_besnoiti_strain_Bb-Ger1 gene_product=DHHC zinc finger domain-containing protein transcript_product=DHHC zinc finger domain-containing protein location=NWUJ01000015.1:247637-250524(+) protein_length=375 sequence_SO=contig SO=protein_coding_gene is_pseudo=false	1.81752e-19	0	41529.28	46.8	45.3	40.3	8.2	8.3	13.1	3	3				229.216	211.617	203.475	64.9543	65.1532	92.4109	46.8	45.3	40.3	8.2	8.3	13.1	42.7055	42.5876	35.6776	7.93503	7.80608	12.6097
PFH31310.1		PFH31310.1	PFH31310.1			transcript=mrna.BESB_027450 gene=BESB_027450 organism=Besnoitia_besnoiti_strain_Bb-Ger1 gene_product=glucose-6-phosphate 1-dehydrogenase transcript_product=glucose-6-phosphate 1-dehydrogenase location=NWUJ01000015.1:264008-275019(+) protein_length=888 sequence_SO=contig SO=protein_coding_gene is_pseudo=false	4.75095e-17	0	99769.73	23.9	21.9	31.6	21.9	30.6	16.6	3	3				157.471	146.692	175.307	132.805	162.761	127.684	23.9	21.9	31.6	21.9	30.6	16.6	21.809	20.5887	27.9755	21.1923	28.779	15.9787
PFH31316.1		PFH31316.1	PFH31316.1			transcript=mrna.BESB_027510 gene=BESB_027510 organism=Besnoitia_besnoiti_strain_Bb-Ger1 gene_product=hypothetical protein transcript_product=hypothetical protein location=NWUJ01000015.1:304921-310476(-) protein_length=992 sequence_SO=contig SO=protein_coding_gene is_pseudo=false	5.59638e-08	0	105205.63	1.1	1.2	1.6	1.7	2.3	2	3	3				29.0549	24.5009	29.1388	35.2288	45.816	27.9576	1.1	1.2	1.6	1.7	2.3	2	1.00376	1.12815	1.41648	1.64507	2.16313	1.92514
PFH31319.1		PFH31319.1	PFH31319.1			transcript=mrna.BESB_027540 gene=BESB_027540 organism=Besnoitia_besnoiti_strain_Bb-Ger1 gene_product=AT hook motif domain-containing protein transcript_product=AT hook motif domain-containing protein location=NWUJ01000015.1:326458-327447(+) protein_length=329 sequence_SO=contig SO=protein_coding_gene is_pseudo=false	1.06438e-08	0	35937.27	7.3	6.3	9.7	2.7	4.4	5.3	3	3				33.0003	37.1058	54.1047	14.9905	23.1834	26.6684	7.3	6.3	9.7	2.7	4.4	5.3	6.66132	5.92278	8.58741	2.61275	4.13816	5.10163
PFH31322.1		PFH31322.1	PFH31322.1			transcript=mrna.BESB_027570 gene=BESB_027570 organism=Besnoitia_besnoiti_strain_Bb-Ger1 gene_product=hypothetical protein transcript_product=hypothetical protein location=NWUJ01000015.1:343455-345407(-) protein_length=650 sequence_SO=contig SO=protein_coding_gene is_pseudo=false	1.2598e-18	0	69515.17	5.5	4.9	5.6	4.1	4.2	4.9	3	3				102.827	93.8177	106.892	76.3114	78.6797	92.8606	5.5	4.9	5.6	4.1	4.2	4.9	5.0188	4.6066	4.95768	3.96752	3.95006	4.7166
PFH31324.1		PFH31324.1	PFH31324.1			transcript=mrna.BESB_027590 gene=BESB_027590 organism=Besnoitia_besnoiti_strain_Bb-Ger1 gene_product=hypothetical protein transcript_product=hypothetical protein location=NWUJ01000015.1:352811-354284(-) protein_length=446 sequence_SO=contig SO=protein_coding_gene is_pseudo=false	1.21457e-06	0	50669.65	10.1	11.4	7.6	5.6	7.4	NaN	3	2				116.251	163.996	100.301	51.582	79.1767		10.1	11.4	7.6	5.6	7.4		9.21635	10.7174	6.72828	5.41905	6.95963	0
PFH31326.1		PFH31326.1	PFH31326.1			transcript=mrna.BESB_027610 gene=BESB_027610 organism=Besnoitia_besnoiti_strain_Bb-Ger1 gene_product=ubiquitin-conjugating enzyme subfamily protein transcript_product=ubiquitin-conjugating enzyme subfamily protein location=NWUJ01000015.1:363149-365769(-) protein_length=336 sequence_SO=contig SO=protein_coding_gene is_pseudo=false	9.84649e-14	0	36462.6	34.6	42.2	33.2	24.9	32.2	30.9	3	3				78.4753	100.058	76.0545	60.2014	75.9128	70.7507	34.6	42.2	33.2	24.9	32.2	30.9	31.5728	39.6732	29.392	24.0954	30.2838	29.7435
PFH31327.1		PFH31327.1	PFH31327.1			transcript=mrna.BESB_027620 gene=BESB_027620 organism=Besnoitia_besnoiti_strain_Bb-Ger1 gene_product=putative P-type ATPase4 transcript_product=putative P-type ATPase4 location=NWUJ01000015.1:375872-385302(+) protein_length=1333 sequence_SO=contig SO=protein_coding_gene is_pseudo=false	1.74374e-18	0	143966.85	19.6	18.7	18.5	16.3	15.3	17.1	3	3				186.236	186.054	158.268	166.531	161.027	179.551	19.6	18.7	18.5	16.3	15.3	17.1	17.8852	17.5803	16.3781	15.7733	14.3895	16.46
PFH31330.1		PFH31330.1	PFH31330.1			transcript=mrna.BESB_027650 gene=BESB_027650 organism=Besnoitia_besnoiti_strain_Bb-Ger1 gene_product=protein phosphatase 2C domain-containing protein transcript_product=protein phosphatase 2C domain-containing protein location=NWUJ01000015.1:404103-406263(-) protein_length=269 sequence_SO=contig SO=protein_coding_gene is_pseudo=false	1.31221e-07	0	29686.47	46	31.7	41.6	20.3	21.3	22.1	3	3				100.304	106.888	117.799	67.8252	65.6252	93.2145	46	31.7	41.6	20.3	21.3	22.1	41.9755	29.8019	36.8285	19.644	20.0325	21.2728
PFH31337.1		PFH31337.1	PFH31337.1			transcript=mrna.BESB_027720 gene=BESB_027720 organism=Besnoitia_besnoiti_strain_Bb-Ger1 gene_product=hypothetical protein transcript_product=hypothetical protein location=NWUJ01000015.1:453326-454178(-) protein_length=124 sequence_SO=contig SO=protein_coding_gene is_pseudo=false	3.25961e-06	0	13483.06	86.9	81.8	85.1	43.8	53.3	34.4	3	3				165.45	166.244	179.299	138.099	149.596	133.29	86.9	81.8	85.1	43.8	53.3	34.4	79.2971	76.9021	75.339	42.3847	50.1282	33.1125
PFH31338.1		PFH31338.1	PFH31338.1			transcript=mrna.BESB_027730 gene=BESB_027730 organism=Besnoitia_besnoiti_strain_Bb-Ger1 gene_product=putative multiprotein bridging factor type 1 family transcriptional co-activator transcript_product=putative multiprotein bridging factor type 1 family transcriptional co-activator location=NWUJ01000015.1:455620-457430(+) protein_length=146 sequence_SO=contig SO=protein_coding_gene is_pseudo=false	1.06533e-15	0	16166.21	113.6	105.2	122.3	49.3	66.4	53.8	3	3				230.923	228.789	227.311	102.115	139.858	124.614	113.6	105.2	122.3	49.3	66.4	53.8	103.661	98.901	108.272	47.707	62.4486	51.7863
PFH31346.1		PFH31346.1	PFH31346.1			transcript=mrna.BESB_027810 gene=BESB_027810 organism=Besnoitia_besnoiti_strain_Bb-Ger1 gene_product=putative SWI2/SNF2 Brahma-like transcript_product=putative SWI2/SNF2 Brahma-like location=NWUJ01000015.1:511512-526090(+) protein_length=2724 sequence_SO=contig SO=protein_coding_gene is_pseudo=false	0.00103487	0.00141376	285368.07	0.5	0.3	2.8	NaN	0.4	0.1	3	2				17.4348	17.3586	19.9892		20.4153	8.93261	0.5	0.3	2.8		0.4	0.1	0.456255	0.282037	2.47884	0	0.376196	0.0962571
PFH31347.1		PFH31347.1	PFH31347.1			transcript=mrna.BESB_027820 gene=BESB_027820 organism=Besnoitia_besnoiti_strain_Bb-Ger1 gene_product=WD domain, G-beta repeat-containing protein transcript_product=WD domain, G-beta repeat-containing protein location=NWUJ01000015.1:528167-531405(-) protein_length=684 sequence_SO=contig SO=protein_coding_gene is_pseudo=false	2.47437e-12	0	70414.7	6.6	12.1	7.6	8.1	5.9	6.8	3	3				75.7163	115.817	87.6818	73.8002	56.1817	77.9504	6.6	12.1	7.6	8.1	5.9	6.8	6.02257	11.3755	6.72828	7.83826	5.5489	6.54548
PFH31360.1		PFH31360.1	PFH31360.1			transcript=mrna.BESB_027950 gene=BESB_027950 organism=Besnoitia_besnoiti_strain_Bb-Ger1 gene_product=hypothetical protein transcript_product=hypothetical protein location=NWUJ01000015.1:621132-628954(-) protein_length=1752 sequence_SO=contig SO=protein_coding_gene is_pseudo=false	6.20849e-08	0	189414.76	2.7	2.8	2.6	0.4	0.8	NaN	3	2				58.6545	59.438	57.343	48.2761	26.8143		2.7	2.8	2.6	0.4	0.8		2.46378	2.63235	2.30178	0.387075	0.752393	0
PFH31364.1		PFH31364.1	PFH31364.1			transcript=mrna.BESB_027990 gene=BESB_027990 organism=Besnoitia_besnoiti_strain_Bb-Ger1 gene_product=putative proteasome subunit alpha type 1 transcript_product=putative proteasome subunit alpha type 1 location=NWUJ01000015.1:666427-670975(-) protein_length=266 sequence_SO=contig SO=protein_coding_gene is_pseudo=false	1.38413e-13	0	29371.33	77.9	68.7	95.4	63.5	71.2	63.6	3	3				149.248	146.188	183.099	138.885	144.465	120.904	77.9	68.7	95.4	63.5	71.2	63.6	71.0845	64.5865	84.4576	61.4481	66.963	61.2195
PFH31368.1		PFH31368.1	PFH31368.1			transcript=mrna.BESB_028030 gene=BESB_028030 organism=Besnoitia_besnoiti_strain_Bb-Ger1 gene_product=OTU family cysteine protease transcript_product=OTU family cysteine protease location=NWUJ01000015.1:700910-702316(-) protein_length=468 sequence_SO=contig SO=protein_coding_gene is_pseudo=false	1.13201e-07	0	50437.6	27.7	19.3	20.3	3.9	13.7	11.7	3	3				179.894	144.195	141.358	92.2552	97.9744	103.329	27.7	19.3	20.3	3.9	13.7	11.7	25.2765	18.1444	17.9716	3.77398	12.8847	11.2621
PFH31370.1		PFH31370.1	PFH31370.1			transcript=mrna.BESB_028050 gene=BESB_028050 organism=Besnoitia_besnoiti_strain_Bb-Ger1 gene_product=dolichol-phosphate-mannose synthase family protein transcript_product=dolichol-phosphate-mannose synthase family protein location=NWUJ01000015.1:706960-712167(-) protein_length=237 sequence_SO=contig SO=protein_coding_gene is_pseudo=false	4.18745e-10	0	27033.38	21.7	21.8	17.5	19.9	5.8	18.8	3	3				88.9617	85.4579	90.6777	75.8748	66.261	89.0389	21.7	21.8	17.5	19.9	5.8	18.8	19.8015	20.4947	15.4928	19.257	5.45485	18.0963
PFH31371.1		PFH31371.1	PFH31371.1			transcript=mrna.BESB_028060 gene=BESB_028060 organism=Besnoitia_besnoiti_strain_Bb-Ger1 gene_product=hypothetical protein transcript_product=hypothetical protein location=NWUJ01000015.1:715107-718409(+) protein_length=1100 sequence_SO=contig SO=protein_coding_gene is_pseudo=false	0.00121128	0.00163724	114851.22	0.1	0	NaN	2.1	2.8	2	1	3				21.3244			58.767	63.7599	45.8481	0.1	0		2.1	2.8	2	0.091251	0	0	2.03214	2.63338	1.92514
PFH31372.1		PFH31372.1	PFH31372.1			transcript=mrna.BESB_028070 gene=BESB_028070 organism=Besnoitia_besnoiti_strain_Bb-Ger1 gene_product=hypothetical protein transcript_product=hypothetical protein location=NWUJ01000015.1:720286-732628(-) protein_length=2973 sequence_SO=contig SO=protein_coding_gene is_pseudo=false	0.000208346	0.000504923	311925.94	1.1	0.9	1	0.3	0.7	0.7	3	3				32.6147	32.5254	28.8086	17.0584	31.3531	29.9921	1.1	0.9	1	0.3	0.7	0.7	1.00376	0.846111	0.8853	0.290306	0.658344	0.6738
PFH31376.1		PFH31376.1	PFH31376.1			transcript=mrna.BESB_028110 gene=BESB_028110 organism=Besnoitia_besnoiti_strain_Bb-Ger1 gene_product=thrombospondin type 1 domain-containing protein transcript_product=thrombospondin type 1 domain-containing protein location=NWUJ01000015.1:758161-763710(+) protein_length=1190 sequence_SO=contig SO=protein_coding_gene is_pseudo=false	7.28785e-16	0	130573.69	0.4	1.4	1.2	0.1	0.1	0.3	3	3				15.4231	18.3416	11.4855	6.19777	9.12209	15.4657	0.4	1.4	1.2	0.1	0.1	0.3	0.365004	1.31617	1.06236	0.0967687	0.0940491	0.288771
PFH31378.1		PFH31378.1	PFH31378.1			transcript=mrna.BESB_028130 gene=BESB_028130 organism=Besnoitia_besnoiti_strain_Bb-Ger1 gene_product=hypothetical protein transcript_product=hypothetical protein location=NWUJ01000015.1:780584-781732(-) protein_length=382 sequence_SO=contig SO=protein_coding_gene is_pseudo=false	4.94281e-10	0	41678.14	5	4.4	4.9	1	4.2	4.3	3	3				63.6081	50.007	32.9466	65.9561	40.668	22.5366	5	4.4	4.9	1	4.2	4.3	4.56255	4.13654	4.33797	0.967687	3.95006	4.13906
PFH31381.1		PFH31381.1	PFH31381.1			transcript=mrna.BESB_028160 gene=BESB_028160 organism=Besnoitia_besnoiti_strain_Bb-Ger1 gene_product=trypsin domain-containing protein transcript_product=trypsin domain-containing protein location=NWUJ01000015.1:794666-800268(+) protein_length=581 sequence_SO=contig SO=protein_coding_gene is_pseudo=false	4.61289e-08	0	64232.63	5.8	2.5	3.2	2.2	2.2	3.4	3	3				87.5293	65.7196	44.7328	59.3056	33.7707	50.336	5.8	2.5	3.2	2.2	2.2	3.4	5.29256	2.35031	2.83296	2.12891	2.06908	3.27274
PFH31389.1		PFH31389.1	PFH31389.1			transcript=mrna.BESB_028240 gene=BESB_028240 organism=Besnoitia_besnoiti_strain_Bb-Ger1 gene_product=putative adenylosuccinate lyase transcript_product=putative adenylosuccinate lyase location=NWUJ01000015.1:865793-872737(+) protein_length=666 sequence_SO=contig SO=protein_coding_gene is_pseudo=false	2.99806e-12	0	74932.88	29.7	28.8	25.7	19	36.6	35.6	3	3				146.434	165.699	159.309	116.223	118.092	117.65	29.7	28.8	25.7	19	36.6	35.6	27.1015	27.0756	22.7522	18.386	34.422	34.2675
PFH31390.1		PFH31390.1	PFH31390.1			transcript=mrna.BESB_028250 gene=BESB_028250 organism=Besnoitia_besnoiti_strain_Bb-Ger1 gene_product=zinc finger, C3HC4 type (RING finger) domain-containing protein transcript_product=zinc finger, C3HC4 type (RING finger) domain-containing protein location=NWUJ01000015.1:875132-881778(-) protein_length=1810 sequence_SO=contig SO=protein_coding_gene is_pseudo=false	8.76172e-08	0	186384.3	0.6	1.5	1.2	NaN	NaN	NaN	3	0	CTR	CTR		54.5704	66.1014	50.2731				0.6	1.5	1.2				0.547506	1.41019	1.06236	0	0	0
PFH31391.1		PFH31391.1	PFH31391.1			transcript=mrna.BESB_028260 gene=BESB_028260 organism=Besnoitia_besnoiti_strain_Bb-Ger1 gene_product=GDA1/CD39 (nucleoside phosphatase) family protein transcript_product=GDA1/CD39 (nucleoside phosphatase) family protein location=NWUJ01000015.1:885079-887715(+) protein_length=878 sequence_SO=contig SO=protein_coding_gene is_pseudo=false	3.71648e-16	0	94294.86	8.6	8.8	17.8	2	4.9	0.1	3	3				117.408	94.1165	135.87	59.7222	95.0812	15.7013	8.6	8.8	17.8	2	4.9	0.1	7.84759	8.27309	15.7583	1.93537	4.60841	0.0962571
PFH31392.1		PFH31392.1	PFH31392.1			transcript=mrna.BESB_028270 gene=BESB_028270 organism=Besnoitia_besnoiti_strain_Bb-Ger1 gene_product=hypothetical protein transcript_product=hypothetical protein location=NWUJ01000015.1:889878-894105(-) protein_length=850 sequence_SO=contig SO=protein_coding_gene is_pseudo=false	0.000166427	0.000382117	92543.96	2	0.3	1.8	1.8	0.9	2	3	3				46.6941	17.6646	43.1882	27.7799	24.5	29.5442	2	0.3	1.8	1.8	0.9	2	1.82502	0.282037	1.59354	1.74184	0.846442	1.92514
PFH31403.1		PFH31403.1	PFH31403.1			transcript=mrna.BESB_028380 gene=BESB_028380 organism=Besnoitia_besnoiti_strain_Bb-Ger1 gene_product=cytoplasmic dynein intermediate chain transcript_product=cytoplasmic dynein intermediate chain location=NWUJ01000015.1:969630-979702(-) protein_length=665 sequence_SO=contig SO=protein_coding_gene is_pseudo=false	4.36515e-13	0	72387.91	35.9	25	30.3	32.5	35.3	34.6	3	3				317.358	263.763	269.813	287.635	343.421	295.382	35.9	25	30.3	32.5	35.3	34.6	32.7591	23.5031	26.8246	31.4498	33.1993	33.305
PFH31404.1		PFH31404.1	PFH31404.1			transcript=mrna.BESB_028390 gene=BESB_028390 organism=Besnoitia_besnoiti_strain_Bb-Ger1 gene_product=putative 26S proteasome regulatory subunit 7 transcript_product=putative 26S proteasome regulatory subunit 7 location=NWUJ01000015.1:983203-987779(+) protein_length=458 sequence_SO=contig SO=protein_coding_gene is_pseudo=false	5.6884e-16	0	50850.61	106.9	135.3	109.2	46.4	48.8	55.8	3	3				365.93	368.003	284.654	156.39	164.832	176.211	106.9	135.3	109.2	46.4	48.8	55.8	97.5473	127.199	96.6748	44.9007	45.896	53.7115
PFH31413.1		PFH31413.1	PFH31413.1			transcript=mrna.BESB_028480 gene=BESB_028480 organism=Besnoitia_besnoiti_strain_Bb-Ger1 gene_product=hypothetical protein transcript_product=hypothetical protein location=NWUJ01000015.1:1032443-1037921(-) protein_length=270 sequence_SO=contig SO=protein_coding_gene is_pseudo=false	2.78255e-05	0.00012955	29549.42	9	8	8.3	1.7	4.3	7.3	3	3				68.6122	60.5082	57.0284	22.8314	56.6872	54.7234	9	8	8.3	1.7	4.3	7.3	8.21259	7.52099	7.34799	1.64507	4.04411	7.02677
PFH31414.1		PFH31414.1	PFH31414.1			transcript=mrna.BESB_028490 gene=BESB_028490 organism=Besnoitia_besnoiti_strain_Bb-Ger1 gene_product=hypothetical protein transcript_product=hypothetical protein location=NWUJ01000015.1:1039908-1041993(+) protein_length=532 sequence_SO=contig SO=protein_coding_gene is_pseudo=false	5.31838e-05	0.00012955	56860.46	7.2	7.5	6	4.9	7.8	7.2	3	3				63.0382	45.269	51.584	39.8194	47.8265	61.5359	7.2	7.5	6	4.9	7.8	7.2	6.57007	7.05093	5.3118	4.74167	7.33583	6.93051
PFH31417.1		PFH31417.1	PFH31417.1			transcript=mrna.BESB_028520 gene=BESB_028520 organism=Besnoitia_besnoiti_strain_Bb-Ger1 gene_product=putative phosphate carrier transcript_product=putative phosphate carrier location=NWUJ01000015.1:1058922-1061391(+) protein_length=334 sequence_SO=contig SO=protein_coding_gene is_pseudo=false	7.44409e-11	0	36488.65	654.2	699.1	620	346.6	361.7	414.4	3	3				2460.68	2382.01	2119.65	1437.52	1556.48	1698.49	654.2	699.1	620	346.6	361.7	414.4	596.964	657.24	548.886	335.4	340.176	398.89
PFH31422.1		PFH31422.1	PFH31422.1			transcript=mrna.BESB_028570 gene=BESB_028570 organism=Besnoitia_besnoiti_strain_Bb-Ger1 gene_product=ribosomal protein l7/l12 c-terminal domain-containing protein transcript_product=ribosomal protein l7/l12 c-terminal domain-containing protein location=NWUJ01000015.1:1105957-1108404(-) protein_length=277 sequence_SO=contig SO=protein_coding_gene is_pseudo=false	1.46577e-05	0	28772.58	13.1	13.9	13.9	1.5	2.6	1.3	3	3				67.0496	66.2725	73.9818	20.364	34.6323	17.6472	13.1	13.9	13.9	1.5	2.6	1.3	11.9539	13.0677	12.3057	1.45153	2.44528	1.25134
PFH31424.1		PFH31424.1	PFH31424.1			transcript=mrna.BESB_028590 gene=BESB_028590 organism=Besnoitia_besnoiti_strain_Bb-Ger1 gene_product=enoyl-acyl carrier reductase ENR transcript_product=enoyl-acyl carrier reductase ENR location=NWUJ01000015.1:1114969-1117842(-) protein_length=413 sequence_SO=contig SO=protein_coding_gene is_pseudo=false	4.04026e-10	0	43089.71	67.9	54.9	69.2	79.2	102.5	130.6	3	3				111.273	115.455	127.837	155.981	180.984	226.605	67.9	54.9	69.2	79.2	102.5	130.6	61.9594	51.6128	61.2628	76.6408	96.4003	125.712
PFH31430.1		PFH31430.1	PFH31430.1			transcript=mrna.BESB_028650 gene=BESB_028650 organism=Besnoitia_besnoiti_strain_Bb-Ger1 gene_product=tRNA synthetases class I family protein transcript_product=tRNA synthetases class I family protein location=NWUJ01000015.1:1147550-1151085(+) protein_length=440 sequence_SO=contig SO=protein_coding_gene is_pseudo=false	8.05392e-18	0	49682.24	42.3	43.3	31.5	21.4	19.4	12.5	3	3				160.046	135.54	118.701	75.7596	80.1956	66.1246	42.3	43.3	31.5	21.4	19.4	12.5	38.5992	40.7073	27.887	20.7085	18.2455	12.0321
PFH31431.1		PFH31431.1	PFH31431.1			transcript=mrna.BESB_028660 gene=BESB_028660 organism=Besnoitia_besnoiti_strain_Bb-Ger1 gene_product=histone H2Bb transcript_product=histone H2Bb location=NWUJ01000015.1:1152699-1153049(-) protein_length=116 sequence_SO=contig SO=protein_coding_gene is_pseudo=false	3.9014e-06	0	12704.94	1116.5	1505.5	888.6	554.6	641.8	429.8	3	3				2557.58	3217.53	2233.29	1407.75	1577.7	1309.63	1116.5	1505.5	888.6	554.6	641.8	429.8	1018.82	1415.36	786.678	536.679	603.607	413.713
PFH31434.1		PFH31434.1	PFH31434.1			transcript=mrna.BESB_028690 gene=BESB_028690 organism=Besnoitia_besnoiti_strain_Bb-Ger1 gene_product=serine/threonine protein phosphatase transcript_product=serine/threonine protein phosphatase location=NWUJ01000015.1:1162597-1172219(-) protein_length=1031 sequence_SO=contig SO=protein_coding_gene is_pseudo=false	2.02765e-12	0	116811.13	50.5	57.4	53.7	18.9	20.1	18.8	3	3				286.909	257.593	243.937	128.428	146.987	143.048	50.5	57.4	53.7	18.9	20.1	18.8	46.0818	53.9631	47.5406	18.2893	18.9039	18.0963
PFH31438.1		PFH31438.1	PFH31438.1			transcript=mrna.BESB_028730 gene=BESB_028730 organism=Besnoitia_besnoiti_strain_Bb-Ger1 gene_product=putative translation initiation factor eIF-5A transcript_product=putative translation initiation factor eIF-5A location=NWUJ01000015.1:1188002-1188487(+) protein_length=161 sequence_SO=contig SO=protein_coding_gene is_pseudo=false	7.39606e-13	0	17481.84	433.9	455.5	542.2	265.7	344.5	255.8	3	3				347.646	370.771	442.852	206.959	247.71	218.662	433.9	455.5	542.2	265.7	344.5	255.8	395.938	428.226	480.01	257.114	323.999	246.226
PFH31440.1		PFH31440.1	PFH31440.1			transcript=mrna.BESB_028750 gene=BESB_028750 organism=Besnoitia_besnoiti_strain_Bb-Ger1 gene_product=hypothetical protein transcript_product=hypothetical protein location=NWUJ01000015.1:1195963-1211012(+) protein_length=2316 sequence_SO=contig SO=protein_coding_gene is_pseudo=false	4.59471e-14	0	247675.03	96.5	106.3	137.5	122.5	135.3	130.7	3	3				1090.59	1193.6	1538.83	1276.92	1377.68	1403.17	96.5	106.3	137.5	122.5	135.3	130.7	88.0572	99.9351	121.729	118.542	127.248	125.808
PFH31441.1		PFH31441.1	PFH31441.1			transcript=mrna.BESB_028760 gene=BESB_028760 organism=Besnoitia_besnoiti_strain_Bb-Ger1 gene_product=putative subunit of proteaseome activator complex transcript_product=putative subunit of proteaseome activator complex location=NWUJ01000015.1:1214153-1217258(+) protein_length=267 sequence_SO=contig SO=protein_coding_gene is_pseudo=false	8.63589e-24	0	30693.18	47.2	49	50.2	30.1	27.3	21.3	3	3				89.6254	95.1173	105.586	62.1913	60.036	51.8196	47.2	49	50.2	30.1	27.3	21.3	43.0705	46.066	44.4421	29.1274	25.6754	20.5028
PFH31444.1		PFH31444.1	PFH31444.1			transcript=mrna.BESB_028790 gene=BESB_028790 organism=Besnoitia_besnoiti_strain_Bb-Ger1 gene_product=hypothetical protein transcript_product=hypothetical protein location=NWUJ01000015.1:1232237-1242404(-) protein_length=1513 sequence_SO=contig SO=protein_coding_gene is_pseudo=false	0.00763103	0.00932091	161459.29	0.4	0.3	0.4	NaN	NaN	0.2	3	1				32.4003	21.7322	14.9178			11.6642	0.4	0.3	0.4			0.2	0.365004	0.282037	0.35412	0	0	0.192514
PFH31445.1		PFH31445.1	PFH31445.1			transcript=mrna.BESB_028800 gene=BESB_028800 organism=Besnoitia_besnoiti_strain_Bb-Ger1 gene_product=hypothetical protein transcript_product=hypothetical protein location=NWUJ01000015.1:1245989-1247041(-) protein_length=350 sequence_SO=contig SO=protein_coding_gene is_pseudo=false	0.000104317	0.00012955	36321.98	2.8	4.1	3.8	0.2	1.6	2	3	3				20.3264	18.3608	29.6965	5.6632	9.37457	15.1368	2.8	4.1	3.8	0.2	1.6	2	2.55503	3.85451	3.36414	0.193537	1.50479	1.92514
PFH31446.1		PFH31446.1	PFH31446.1			transcript=mrna.BESB_028810 gene=BESB_028810 organism=Besnoitia_besnoiti_strain_Bb-Ger1 gene_product=putative seryl-tRNA synthetase, cytoplasmic transcript_product=putative seryl-tRNA synthetase, cytoplasmic location=NWUJ01000015.1:1250470-1251927(-) protein_length=485 sequence_SO=contig SO=protein_coding_gene is_pseudo=false	4.87165e-16	0	54054.49	169.5	143.4	203	135	160.3	111.4	3	3				336.945	318.162	422.807	307.238	325.26	249.536	169.5	143.4	203	135	160.3	111.4	154.67	134.814	179.716	130.638	150.761	107.23
PFH31447.1		PFH31447.1	PFH31447.1			transcript=mrna.BESB_028820 gene=BESB_028820 organism=Besnoitia_besnoiti_strain_Bb-Ger1 gene_product=putative histamine-releasing factor transcript_product=putative histamine-releasing factor location=NWUJ01000015.1:1253097-1254799(+) protein_length=171 sequence_SO=contig SO=protein_coding_gene is_pseudo=false	0.000368505	0.000741565	19195.5	203.9	181.8	251.1	191.9	215.5	177.1	3	3				622.455	547.742	735.647	568.448	648.206	523.057	203.9	181.8	251.1	191.9	215.5	177.1	186.061	170.914	222.299	185.699	202.676	170.471
PFH31449.1		PFH31449.1	PFH31449.1			transcript=mrna.BESB_028840 gene=BESB_028840 organism=Besnoitia_besnoiti_strain_Bb-Ger1 gene_product=putative werner helicase interacting protein 1 transcript_product=putative werner helicase interacting protein 1 location=NWUJ01000015.1:1261693-1270338(-) protein_length=1055 sequence_SO=contig SO=protein_coding_gene is_pseudo=false	1.18688e-12	0	112156.99	3	4.4	3.5	2.7	3	2.7	3	3				54.3814	83.2823	64.6276	49.1133	56.0339	51.2522	3	4.4	3.5	2.7	3	2.7	2.73753	4.13654	3.09855	2.61275	2.82147	2.59894
PFH31452.1		PFH31452.1	PFH31452.1			transcript=mrna.BESB_028870 gene=BESB_028870 organism=Besnoitia_besnoiti_strain_Bb-Ger1 gene_product=slc30a2 protein transcript_product=slc30a2 protein location=NWUJ01000015.1:1279552-1283323(-) protein_length=689 sequence_SO=contig SO=protein_coding_gene is_pseudo=false	1.47385e-12	0	72787.11	6.4	7.1	5.8	6.6	8.1	8.9	3	3				70.3231	61.7566	45.7157	68.178	71.6287	76.6089	6.4	7.1	5.8	6.6	8.1	8.9	5.84006	6.67488	5.13474	6.38673	7.61798	8.56688
PFH31453.1		PFH31453.1	PFH31453.1			transcript=mrna.BESB_028880 gene=BESB_028880 organism=Besnoitia_besnoiti_strain_Bb-Ger1 gene_product=putative flap structure-specific endonuclease 1 transcript_product=putative flap structure-specific endonuclease 1 location=NWUJ01000015.1:1284831-1287104(+) protein_length=539 sequence_SO=contig SO=protein_coding_gene is_pseudo=false	1.03694e-13	0	58408.85	12.9	10.3	16.5	19.4	20.9	21.2	3	3				96.7404	98.9259	134.51	151.851	146.36	179.181	12.9	10.3	16.5	19.4	20.9	21.2	11.7714	9.68327	14.6075	18.7731	19.6563	20.4065
PFH31459.1		PFH31459.1	PFH31459.1			transcript=mrna.BESB_028940 gene=BESB_028940 organism=Besnoitia_besnoiti_strain_Bb-Ger1 gene_product=hypothetical protein transcript_product=hypothetical protein location=NWUJ01000015.1:1318243-1322850(+) protein_length=887 sequence_SO=contig SO=protein_coding_gene is_pseudo=false	2.13096e-14	0	93099.21	4.3	4.3	3.5	4.9	4.3	5.7	3	3				61.2845	61.6927	50.0404	76.9273	101.875	82.9723	4.3	4.3	3.5	4.9	4.3	5.7	3.92379	4.04253	3.09855	4.74167	4.04411	5.48666
PFH31463.1		PFH31463.1	PFH31463.1			transcript=mrna.BESB_028980 gene=BESB_028980 organism=Besnoitia_besnoiti_strain_Bb-Ger1 gene_product=dense granule protein GRA9 transcript_product=dense granule protein GRA9 location=NWUJ01000015.1:1339791-1341341(-) protein_length=322 sequence_SO=contig SO=protein_coding_gene is_pseudo=false	1.04318e-12	0	35228.59	457.5	435.3	434.7	389.9	506.2	477.4	3	3				664.468	670.706	593.551	527.513	670.046	615.823	457.5	435.3	434.7	389.9	506.2	477.4	417.473	409.236	384.84	377.301	476.077	459.532
PFH31468.1		PFH31468.1	PFH31468.1			transcript=mrna.BESB_029030 gene=BESB_029030 organism=Besnoitia_besnoiti_strain_Bb-Ger1 gene_product=putative eukaryotic initiation factor-3, subunit 3 transcript_product=putative eukaryotic initiation factor-3, subunit 3 location=NWUJ01000015.1:1355396-1357664(-) protein_length=447 sequence_SO=contig SO=protein_coding_gene is_pseudo=false	2.63594e-17	0	49212.89	271.9	289.7	245.2	104.3	113.4	103.8	3	3				570.21	543.45	502.326	234.264	255.669	237.889	271.9	289.7	245.2	104.3	113.4	103.8	248.111	272.354	217.076	100.93	106.652	99.9149
PFH31469.1		PFH31469.1	PFH31469.1			transcript=mrna.BESB_029040 gene=BESB_029040 organism=Besnoitia_besnoiti_strain_Bb-Ger1 gene_product=hypothetical protein transcript_product=hypothetical protein location=NWUJ01000015.1:1358908-1363036(+) protein_length=516 sequence_SO=contig SO=protein_coding_gene is_pseudo=false	1.83585e-08	0	54573.41	4.8	2.5	2.8	7.1	9.7	8	3	3				30.121	35.1733	30.8826	48.8321	56.003	42.615	4.8	2.5	2.8	7.1	9.7	8	4.38005	2.35031	2.47884	6.87058	9.12276	7.70057
PFH31486.1		PFH31486.1	PFH31486.1			transcript=mrna.BESB_029210 gene=BESB_029210 organism=Besnoitia_besnoiti_strain_Bb-Ger1 gene_product=kinase, pfkB family protein transcript_product=kinase, pfkB family protein location=NWUJ01000015.1:1477707-1480801(+) protein_length=355 sequence_SO=contig SO=protein_coding_gene is_pseudo=false	2.07622e-12	0	38074.42	6.9	10.7	11.8	15.4	22.2	9.2	3	3				45.3105	55.0231	58.6956	67.1899	79.0453	48.4835	6.9	10.7	11.8	15.4	22.2	9.2	6.29632	10.0593	10.4465	14.9024	20.8789	8.85566
PFH31490.1		PFH31490.1	PFH31490.1			transcript=mrna.BESB_029250 gene=BESB_029250 organism=Besnoitia_besnoiti_strain_Bb-Ger1 gene_product=SAC3/GANP family protein transcript_product=SAC3/GANP family protein location=NWUJ01000015.1:1519008-1522813(-) protein_length=372 sequence_SO=contig SO=protein_coding_gene is_pseudo=false	4.15176e-15	0	40163.91	99	94.7	95.8	35.4	45.3	44.7	3	3				485.339	452.578	470.685	165.141	216.344	260.735	99	94.7	95.8	35.4	45.3	44.7	90.3385	89.0297	84.8117	34.2561	42.6042	43.0269
PFH31491.1		PFH31491.1	PFH31491.1			transcript=mrna.BESB_029260 gene=BESB_029260 organism=Besnoitia_besnoiti_strain_Bb-Ger1 gene_product=hypothetical protein transcript_product=hypothetical protein location=NWUJ01000015.1:1526558-1532234(-) protein_length=978 sequence_SO=contig SO=protein_coding_gene is_pseudo=false	3.07753e-18	0	103273.16	90.3	93	78.2	7.3	9.5	8.8	3	3				487.605	541.845	472.324	81.0412	77.3766	85.0394	90.3	93	78.2	7.3	9.5	8.8	82.3996	87.4315	69.2305	7.06411	8.93467	8.47063
PFH31492.1		PFH31492.1	PFH31492.1			transcript=mrna.BESB_029270 gene=BESB_029270 organism=Besnoitia_besnoiti_strain_Bb-Ger1 gene_product=ribosomal protein RPL35 transcript_product=ribosomal protein RPL35 location=NWUJ01000015.1:1532635-1534508(+) protein_length=186 sequence_SO=contig SO=protein_coding_gene is_pseudo=false	2.69878e-05	0.00012955	20982.87	191.1	258.8	193.7	46.3	81.6	56.4	3	3				587.969	961.064	748.902	172.487	239.323	225.43	191.1	258.8	193.7	46.3	81.6	56.4	174.381	243.304	171.483	44.8039	76.7441	54.289
PFH31493.1		PFH31493.1	PFH31493.1			transcript=mrna.BESB_029280 gene=BESB_029280 organism=Besnoitia_besnoiti_strain_Bb-Ger1 gene_product=AP2 domain transcription factor AP2XII-8 transcript_product=AP2 domain transcription factor AP2XII-8 location=NWUJ01000015.1:1538602-1544552(+) protein_length=1766 sequence_SO=contig SO=protein_coding_gene is_pseudo=false	3.29687e-09	0	173035.9	5	4	4	1.2	1.5	0.7	3	3				73.1386	110.759	65.522	16.1161	27.2257	23.3708	5	4	4	1.2	1.5	0.7	4.56255	3.76049	3.5412	1.16122	1.41074	0.6738
PFH31496.1		PFH31496.1	PFH31496.1			transcript=mrna.BESB_029310 gene=BESB_029310 organism=Besnoitia_besnoiti_strain_Bb-Ger1 gene_product=putative eukaryotic initiation factor-4A transcript_product=putative eukaryotic initiation factor-4A location=NWUJ01000015.1:1572534-1574554(+) protein_length=409 sequence_SO=contig SO=protein_coding_gene is_pseudo=false	1.09079e-13	0	46316.07	1736.2	1507.6	1878.6	744.1	955.1	762.3	3	3				3310.01	3346.66	3802.18	1513.78	1949.26	1569.65	1736.2	1507.6	1878.6	744.1	955.1	762.3	1584.3	1417.33	1663.12	720.056	898.263	733.768
PFH31499.1		PFH31499.1	PFH31499.1			transcript=mrna.BESB_029340 gene=BESB_029340 organism=Besnoitia_besnoiti_strain_Bb-Ger1 gene_product=hypothetical protein transcript_product=hypothetical protein location=NWUJ01000015.1:1594123-1603742(+) protein_length=1109 sequence_SO=contig SO=protein_coding_gene is_pseudo=false	3.30584e-15	0	119539.22	7	8.9	8.2	5.6	6.2	7	3	3				108.916	129.829	116.667	82.2764	89.605	98.6539	7	8.9	8.2	5.6	6.2	7	6.38757	8.3671	7.25946	5.41905	5.83104	6.738
PFH31501.1		PFH31501.1	PFH31501.1			transcript=mrna.BESB_029360 gene=BESB_029360 organism=Besnoitia_besnoiti_strain_Bb-Ger1 gene_product=putative 60S ribosomal protein L7-B transcript_product=putative 60S ribosomal protein L7-B location=NWUJ01000015.1:1611543-1614910(-) protein_length=267 sequence_SO=contig SO=protein_coding_gene is_pseudo=false	1.6929e-16	0	30703.73	26.7	18.9	23.2	7.8	11.2	11	3	3				94.0588	62.9896	84.7686	31.6576	52.2372	51.5567	26.7	18.9	23.2	7.8	11.2	11	24.364	17.7683	20.539	7.54796	10.5335	10.5883
PFH31505.1		PFH31505.1	PFH31505.1			transcript=mrna.BESB_029400 gene=BESB_029400 organism=Besnoitia_besnoiti_strain_Bb-Ger1 gene_product=hypothetical protein transcript_product=hypothetical protein location=NWUJ01000015.1:1642395-1644684(-) protein_length=483 sequence_SO=contig SO=protein_coding_gene is_pseudo=false	0.000214831	0.000504923	50912.26	7.2	4.8	1	NaN	3.8	3.8	3	2				29.5273	40.4241	70.3287		38.301	19.8447	7.2	4.8	1		3.8	3.8	6.57007	4.51259	0.8853	0	3.57387	3.65777
PFH31508.1		PFH31508.1	PFH31508.1			transcript=mrna.BESB_029430 gene=BESB_029430 organism=Besnoitia_besnoiti_strain_Bb-Ger1 gene_product=hypothetical protein transcript_product=hypothetical protein location=NWUJ01000015.1:1669092-1680480(+) protein_length=1973 sequence_SO=contig SO=protein_coding_gene is_pseudo=false	2.31087e-16	0	208742.5	5.1	5.5	6.7	3	6.4	6.5	3	3				34.818	36.3701	38.2944	32.6873	32.1588	28.3134	5.1	5.5	6.7	3	6.4	6.5	4.6538	5.17068	5.93151	2.90306	6.01914	6.25671
PFH31510.1		PFH31510.1	PFH31510.1			transcript=mrna.BESB_029450 gene=BESB_029450 organism=Besnoitia_besnoiti_strain_Bb-Ger1 gene_product=hypothetical protein transcript_product=hypothetical protein location=NWUJ01000015.1:1684912-1695894(+) protein_length=2204 sequence_SO=contig SO=protein_coding_gene is_pseudo=false	3.71194e-13	0	233643.1	1.8	1	1.1	1.6	2.2	1.4	3	3				23.6855	41.7654	31.157	39.6711	40.9985	37.9034	1.8	1	1.1	1.6	2.2	1.4	1.64252	0.940123	0.97383	1.5483	2.06908	1.3476
PFH31514.1		PFH31514.1	PFH31514.1			transcript=mrna.BESB_024800 gene=BESB_024800 organism=Besnoitia_besnoiti_strain_Bb-Ger1 gene_product=leucyl-tRNA synthetase transcript_product=leucyl-tRNA synthetase location=NWUJ01000014.1:11938-23626(+) protein_length=1261 sequence_SO=contig SO=protein_coding_gene is_pseudo=false	5.24493e-18	0	140596.25	69.8	67.8	77.9	57.1	69.5	51.4	3	3				436.949	423.232	493.027	332.938	418.755	325.208	69.8	67.8	77.9	57.1	69.5	51.4	63.6932	63.7404	68.9649	55.2549	65.3641	49.4762
PFH31517.1		PFH31517.1	PFH31517.1			transcript=mrna.BESB_024830 gene=BESB_024830 organism=Besnoitia_besnoiti_strain_Bb-Ger1 gene_product=membrane occupation and recognition nexus protein MORN2 transcript_product=membrane occupation and recognition nexus protein MORN2 location=NWUJ01000014.1:39015-40355(+) protein_length=446 sequence_SO=contig SO=protein_coding_gene is_pseudo=false	8.06793e-19	0	47116.35	34.8	33.2	30.1	20.9	30.2	35.4	3	3				154.255	137.272	117.818	103.257	118.577	142.966	34.8	33.2	30.1	20.9	30.2	35.4	31.7553	31.2121	26.6475	20.2247	28.4028	34.075
PFH31518.1		PFH31518.1	PFH31518.1			transcript=mrna.BESB_024840 gene=BESB_024840 organism=Besnoitia_besnoiti_strain_Bb-Ger1 gene_product=ribosomal protein RPL13A transcript_product=ribosomal protein RPL13A location=NWUJ01000014.1:44049-46512(-) protein_length=203 sequence_SO=contig SO=protein_coding_gene is_pseudo=false	3.31205e-13	0	23434.64	869.9	994	821.7	225.1	268.9	275.2	3	3				1142.19	1288.3	1053.43	348.957	362.346	352.455	869.9	994	821.7	225.1	268.9	275.2	793.792	934.483	727.451	217.826	252.898	264.9
PFH31523.1		PFH31523.1	PFH31523.1			transcript=mrna.BESB_024890 gene=BESB_024890 organism=Besnoitia_besnoiti_strain_Bb-Ger1 gene_product=hypothetical protein transcript_product=hypothetical protein location=NWUJ01000014.1:80003-90053(-) protein_length=2017 sequence_SO=contig SO=protein_coding_gene is_pseudo=false	3.88327e-11	0	213855.77	4.6	2.1	3.9	3.5	4.8	2.1	3	3				78.37	58.7207	74.585	60.6824	82.671	57.7613	4.6	2.1	3.9	3.5	4.8	2.1	4.19755	1.97426	3.45267	3.3869	4.51436	2.0214
PFH31524.1		PFH31524.1	PFH31524.1			transcript=mrna.BESB_024900 gene=BESB_024900 organism=Besnoitia_besnoiti_strain_Bb-Ger1 gene_product=PCI domain-containing protein transcript_product=PCI domain-containing protein location=NWUJ01000014.1:91935-97078(+) protein_length=583 sequence_SO=contig SO=protein_coding_gene is_pseudo=false	2.92442e-18	0	64390.66	52.7	48.9	54.8	30.6	36.4	26.8	3	3				310.527	291.474	314.984	185.269	224.292	160.337	52.7	48.9	54.8	30.6	36.4	26.8	48.0893	45.972	48.5144	29.6112	34.2339	25.7969
PFH31531.1		PFH31531.1	PFH31531.1			transcript=mrna.BESB_024970 gene=BESB_024970 organism=Besnoitia_besnoiti_strain_Bb-Ger1 gene_product=DNA-directed RNA polymerase III RPC8 transcript_product=DNA-directed RNA polymerase III RPC8 location=NWUJ01000014.1:128599-132834(-) protein_length=1073 sequence_SO=contig SO=protein_coding_gene is_pseudo=false	8.81194e-09	0	113220.4	4.4	5.5	3.5	3.4	2.1	5.1	3	3				103.815	127.53	94.2569	69.4511	73.8712	124.897	4.4	5.5	3.5	3.4	2.1	5.1	4.01504	5.17068	3.09855	3.29014	1.97503	4.90911
PFH31532.1		PFH31532.1	PFH31532.1			transcript=mrna.BESB_024980 gene=BESB_024980 organism=Besnoitia_besnoiti_strain_Bb-Ger1 gene_product=hypothetical protein transcript_product=hypothetical protein location=NWUJ01000014.1:137218-139461(-) protein_length=747 sequence_SO=contig SO=protein_coding_gene is_pseudo=false	9.71006e-06	0	78364.44	6.5	7.7	3.6	3.3	5.5	5	3	3				66.4934	72.8692	41.4681	38.6766	51.6877	46.6049	6.5	7.7	3.6	3.3	5.5	5	5.93131	7.23895	3.18708	3.19337	5.1727	4.81286
PFH31537.1		PFH31537.1	PFH31537.1			transcript=mrna.BESB_025030 gene=BESB_025030 organism=Besnoitia_besnoiti_strain_Bb-Ger1 gene_product=hypothetical protein transcript_product=hypothetical protein location=NWUJ01000014.1:159562-160065(+) protein_length=167 sequence_SO=contig SO=protein_coding_gene is_pseudo=false	1.24032e-07	0	17728.46	164.4	197.7	168.1	140.3	139.4	151.5	3	3				352.797	373.862	328.952	249.476	283.65	339.567	164.4	197.7	168.1	140.3	139.4	151.5	150.017	185.862	148.819	135.766	131.104	145.83
PFH31545.1		PFH31545.1	PFH31545.1			transcript=mrna.BESB_025110 gene=BESB_025110 organism=Besnoitia_besnoiti_strain_Bb-Ger1 gene_product=DnaJ domain-containing protein transcript_product=DnaJ domain-containing protein location=NWUJ01000014.1:217799-226759(-) protein_length=2184 sequence_SO=contig SO=protein_coding_gene is_pseudo=false	2.42425e-20	0	232839.24	3.3	2.3	1.9	1.5	3.2	2	3	3				112.743	82.509	58.4004	48.8898	71.3692	57.9511	3.3	2.3	1.9	1.5	3.2	2	3.01128	2.16228	1.68207	1.45153	3.00957	1.92514
PFH31548.1		PFH31548.1	PFH31548.1			transcript=mrna.BESB_025140 gene=BESB_025140 organism=Besnoitia_besnoiti_strain_Bb-Ger1 gene_product=HMG (high mobility group) box domain-containing protein transcript_product=HMG (high mobility group) box domain-containing protein location=NWUJ01000014.1:238357-238641(+) protein_length=94 sequence_SO=contig SO=protein_coding_gene is_pseudo=false	3.28735e-05	0.00012955	10681.64	4313.9	5265.8	4544.5	1225.5	1484.8	1672.7	3	3				1318.47	1708.77	1488.18	464.825	579.738	566.216	4313.9	5265.8	4544.5	1225.5	1484.8	1672.7	3936.48	4950.5	4023.25	1185.9	1396.44	1610.09
PFH31551.1		PFH31551.1	PFH31551.1			transcript=mrna.BESB_025170 gene=BESB_025170 organism=Besnoitia_besnoiti_strain_Bb-Ger1 gene_product=WD domain, G-beta repeat-containing protein transcript_product=WD domain, G-beta repeat-containing protein location=NWUJ01000014.1:247515-250472(+) protein_length=519 sequence_SO=contig SO=protein_coding_gene is_pseudo=false	1.02722e-18	0	55196.87	14.7	15.3	13.9	8	11.5	8.3	3	3				92.1652	104.262	87.1274	59.8607	61.9522	54.8953	14.7	15.3	13.9	8	11.5	8.3	13.4139	14.3839	12.3057	7.74149	10.8156	7.98934
PFH31553.1		PFH31553.1	PFH31553.1			transcript=mrna.BESB_025190 gene=BESB_025190 organism=Besnoitia_besnoiti_strain_Bb-Ger1 gene_product=hypothetical protein transcript_product=hypothetical protein location=NWUJ01000014.1:262277-263335(-) protein_length=352 sequence_SO=contig SO=protein_coding_gene is_pseudo=false	8.93762e-14	0	38042.71	87.5	99.1	89.5	25.4	20.8	21.1	3	3				212.065	238.773	224.498	48.8123	51.9398	51.4508	87.5	99.1	89.5	25.4	20.8	21.1	79.8446	93.1662	79.2344	24.5792	19.5622	20.3103
PFH31554.1		PFH31554.1	PFH31554.1			transcript=mrna.BESB_025200 gene=BESB_025200 organism=Besnoitia_besnoiti_strain_Bb-Ger1 gene_product=hypothetical protein transcript_product=hypothetical protein location=NWUJ01000014.1:265428-267262(-) protein_length=473 sequence_SO=contig SO=protein_coding_gene is_pseudo=false	2.01496e-12	0	51921.43	110.6	121.4	100.4	2.2	10.6	NaN	3	2				365.706	343.342	282.88	162.517	88.2635		110.6	121.4	100.4	2.2	10.6		100.924	114.131	88.8841	2.12891	9.96921	0
PFH31556.1		PFH31556.1	PFH31556.1			transcript=mrna.BESB_025220 gene=BESB_025220 organism=Besnoitia_besnoiti_strain_Bb-Ger1 gene_product=DEAD (Asp-Glu-Ala-Asp) box polypeptide 41 family protein transcript_product=DEAD (Asp-Glu-Ala-Asp) box polypeptide 41 family protein location=NWUJ01000014.1:273119-278831(-) protein_length=685 sequence_SO=contig SO=protein_coding_gene is_pseudo=false	4.6137e-13	0	76169.79	1.2	1.2	1.1	0.8	0.6	0.1	3	3				35.7412	29.6682	27.6634	18.8071	19.2445	16.4953	1.2	1.2	1.1	0.8	0.6	0.1	1.09501	1.12815	0.97383	0.774149	0.564295	0.0962571
PFH31559.1		PFH31559.1	PFH31559.1			transcript=mrna.BESB_025250 gene=BESB_025250 organism=Besnoitia_besnoiti_strain_Bb-Ger1 gene_product=SAG-related sequence SRS37A transcript_product=SAG-related sequence SRS37A location=NWUJ01000014.1:299968-300993(+) protein_length=341 sequence_SO=contig SO=protein_coding_gene is_pseudo=false	0.00134158	0.00197743	36113.56	3.8	2	1.5	6.3	6	6	3	3				27.1734	25.8532	23.8971	43.9651	43.4151	42.5985	3.8	2	1.5	6.3	6	6	3.46754	1.88025	1.32795	6.09643	5.64295	5.77543
PFH31572.1		PFH31572.1	PFH31572.1			transcript=mrna.BESB_025460 gene=BESB_025460 organism=Besnoitia_besnoiti_strain_Bb-Ger1 gene_product=putative elongation factor TS transcript_product=putative elongation factor TS location=NWUJ01000014.1:439298-444671(-) protein_length=855 sequence_SO=contig SO=protein_coding_gene is_pseudo=false	2.15744e-09	0	89514.01	2	2.8	1.4	10.3	3.2	9.4	3	3				105.391	149.763	74.6785	168.579	173.314	159.16	2	2.8	1.4	10.3	3.2	9.4	1.82502	2.63235	1.23942	9.96717	3.00957	9.04817
PFH31573.1		PFH31573.1	PFH31573.1			transcript=mrna.BESB_025470 gene=BESB_025470 organism=Besnoitia_besnoiti_strain_Bb-Ger1 gene_product=hypothetical protein transcript_product=hypothetical protein location=NWUJ01000014.1:446848-447456(+) protein_length=202 sequence_SO=contig SO=protein_coding_gene is_pseudo=false	0.00377801	0.00426152	21884.57	10.3	17.2	12.6	15.7	11.4	19.2	3	3				123.425	206.186	150.7	123.256	136.319	229.914	10.3	17.2	12.6	15.7	11.4	19.2	9.39885	16.1701	11.1548	15.1927	10.7216	18.4814
PFH31578.1		PFH31578.1	PFH31578.1			transcript=mrna.BESB_025520 gene=BESB_025520 organism=Besnoitia_besnoiti_strain_Bb-Ger1 gene_product=putative glycerol-3-phosphate dehydrogenase (gpdh) transcript_product=putative glycerol-3-phosphate dehydrogenase (gpdh) location=NWUJ01000014.1:475292-479336(+) protein_length=695 sequence_SO=contig SO=protein_coding_gene is_pseudo=false	1.87535e-13	0	76974.61	51.5	48.5	61.3	37.4	45.2	51.8	3	3				231.062	240.331	266.997	195.058	218.723	236.199	51.5	48.5	61.3	37.4	45.2	51.8	46.9943	45.596	54.2689	36.1915	42.5102	49.8612
PFH31585.1		PFH31585.1	PFH31585.1			transcript=mrna.BESB_025580 gene=BESB_025580 organism=Besnoitia_besnoiti_strain_Bb-Ger1 gene_product=hypothetical protein transcript_product=hypothetical protein location=NWUJ01000014.1:529021-543830(-) protein_length=2647 sequence_SO=contig SO=protein_coding_gene is_pseudo=false	3.33011e-09	0	278661.75	3.9	3.8	4.4	2.1	2.4	2.4	3	3				65.8107	72.0971	57.797	43.7568	47.5182	49.2479	3.9	3.8	4.4	2.1	2.4	2.4	3.55879	3.57247	3.89532	2.03214	2.25718	2.31017
PFH31588.1		PFH31588.1	PFH31588.1			transcript=mrna.BESB_025620 gene=BESB_025620 organism=Besnoitia_besnoiti_strain_Bb-Ger1 gene_product=putative cell-cycle-associated protein kinase CDK transcript_product=putative cell-cycle-associated protein kinase CDK location=NWUJ01000014.1:567979-575630(+) protein_length=1452 sequence_SO=contig SO=protein_coding_gene is_pseudo=false	1.39321e-06	0	159250.57	0.9	0.8	1.7	0.4	0.7	1.1	3	3				66.802	62.1499	74.4429	33.7168	30.5788	50.1205	0.9	0.8	1.7	0.4	0.7	1.1	0.821259	0.752099	1.50501	0.387075	0.658344	1.05883
PFH31590.1		PFH31590.1	PFH31590.1			transcript=mrna.BESB_025640 gene=BESB_025640 organism=Besnoitia_besnoiti_strain_Bb-Ger1 gene_product=guanylate-binding protein, N-terminal domain-containing protein transcript_product=guanylate-binding protein, N-terminal domain-containing protein location=NWUJ01000014.1:578611-588497(+) protein_length=1316 sequence_SO=contig SO=protein_coding_gene is_pseudo=false	2.1818e-15	0	146078.08	43.7	44.6	32.5	30.7	33.8	33.7	3	3				167.662	160.78	134.78	123.317	128.632	141.018	43.7	44.6	32.5	30.7	33.8	33.7	39.8767	41.9295	28.7723	29.708	31.7886	32.4387
PFH31591.1		PFH31591.1	PFH31591.1			transcript=mrna.BESB_025650 gene=BESB_025650 organism=Besnoitia_besnoiti_strain_Bb-Ger1 gene_product=putative pre-mRNA branch site protein p14 transcript_product=putative pre-mRNA branch site protein p14 location=NWUJ01000014.1:592761-594180(-) protein_length=156 sequence_SO=contig SO=protein_coding_gene is_pseudo=false	0.000350399	0.000741565	17187.56	19.7	21.7	13.1	8.3	12.1	6.9	3	3				107.079	115.304	70.8384	62.2294	65.7907	51.8684	19.7	21.7	13.1	8.3	12.1	6.9	17.9764	20.4007	11.5974	8.0318	11.3799	6.64174
PFH31594.1		PFH31594.1	PFH31594.1			transcript=mrna.BESB_025680 gene=BESB_025680 organism=Besnoitia_besnoiti_strain_Bb-Ger1 gene_product=HEAT repeat-containing protein transcript_product=HEAT repeat-containing protein location=NWUJ01000014.1:612908-623785(-) protein_length=1176 sequence_SO=contig SO=protein_coding_gene is_pseudo=false	1.76507e-11	0	126822.62	16.6	21.7	28.5	14.4	16	15.9	3	3				232.647	284.277	342.028	163.454	189.798	177.062	16.6	21.7	28.5	14.4	16	15.9	15.1477	20.4007	25.2311	13.9347	15.0479	15.3049
PFH31595.1		PFH31595.1	PFH31595.1			transcript=mrna.BESB_025690 gene=BESB_025690 organism=Besnoitia_besnoiti_strain_Bb-Ger1 gene_product=putative calmodulin transcript_product=putative calmodulin location=NWUJ01000014.1:627130-627537(+) protein_length=135 sequence_SO=contig SO=protein_coding_gene is_pseudo=false	1.29546e-22	0	15293.29	1041.3	1019.2	1013.7	192.9	204	210.7	3	3				1396.02	1368.45	1367.62	280.756	293.11	302.44	1041.3	1019.2	1013.7	192.9	204	210.7	950.197	958.174	897.429	186.667	191.86	202.814
PFH31605.1		PFH31605.1	PFH31605.1			transcript=mrna.BESB_025790 gene=BESB_025790 organism=Besnoitia_besnoiti_strain_Bb-Ger1 gene_product=hypothetical protein transcript_product=hypothetical protein location=NWUJ01000014.1:666542-669370(+) protein_length=337 sequence_SO=contig SO=protein_coding_gene is_pseudo=false	8.08959e-06	0	36728.92	5.7	5.4	4.5	0.5	0.2	0.3	3	3				57.0853	50.2124	33.5856	5.06427	1.98085	2.68355	5.7	5.4	4.5	0.5	0.2	0.3	5.20131	5.07667	3.98385	0.483843	0.188098	0.288771
PFH31606.1		PFH31606.1	PFH31606.1			transcript=mrna.BESB_025800 gene=BESB_025800 organism=Besnoitia_besnoiti_strain_Bb-Ger1 gene_product=DEAD/DEAH box helicase domain-containing protein transcript_product=DEAD/DEAH box helicase domain-containing protein location=NWUJ01000014.1:671182-685240(-) protein_length=2261 sequence_SO=contig SO=protein_coding_gene is_pseudo=false	1.16242e-20	0	255200.92	30.8	29.8	28.8	16.2	16.5	14.8	3	3				362.508	356.168	341.785	205.068	239.851	202.023	30.8	29.8	28.8	16.2	16.5	14.8	28.1053	28.0157	25.4966	15.6765	15.5181	14.2461
PFH31607.1		PFH31607.1	PFH31607.1			transcript=mrna.BESB_025810 gene=BESB_025810 organism=Besnoitia_besnoiti_strain_Bb-Ger1 gene_product=putative ubiquitin specific protease 39 isoform 2 transcript_product=putative ubiquitin specific protease 39 isoform 2 location=NWUJ01000014.1:687405-692968(+) protein_length=587 sequence_SO=contig SO=protein_coding_gene is_pseudo=false	9.09771e-16	0	65379.21	12.4	14	14.8	7.3	12.1	9.1	3	3				59.1335	56.9249	51.4589	26.3459	43.5835	40.368	12.4	14	14.8	7.3	12.1	9.1	11.3151	13.1617	13.1024	7.06411	11.3799	8.7594
PFH31609.1		PFH31609.1	PFH31609.1			transcript=mrna.BESB_025830 gene=BESB_025830 organism=Besnoitia_besnoiti_strain_Bb-Ger1 gene_product=hypothetical protein transcript_product=hypothetical protein location=NWUJ01000014.1:701335-709676(+) protein_length=1655 sequence_SO=contig SO=protein_coding_gene is_pseudo=false	2.8726e-06	0	174797.38	2	1.8	1.5	0.8	0.8	0.4	3	3				78.9298	72.3025	61.8937	31.6151	34.0713	28.2166	2	1.8	1.5	0.8	0.8	0.4	1.82502	1.69222	1.32795	0.774149	0.752393	0.385029
PFH31612.1		PFH31612.1	PFH31612.1			transcript=mrna.BESB_025860 gene=BESB_025860 organism=Besnoitia_besnoiti_strain_Bb-Ger1 gene_product=rhoptry kinase family protein ROP35 transcript_product=rhoptry kinase family protein ROP35 location=NWUJ01000014.1:730372-732838(+) protein_length=361 sequence_SO=contig SO=protein_coding_gene is_pseudo=false	1.39161e-09	0	40763.21	87.9	73	45.8	105	131.9	150.6	3	3				255.427	267.356	227.123	347.251	408.89	485.494	87.9	73	45.8	105	131.9	150.6	80.2096	68.629	40.5467	101.607	124.051	144.963
PFH31614.1		PFH31614.1	PFH31614.1			transcript=mrna.BESB_025880 gene=BESB_025880 organism=Besnoitia_besnoiti_strain_Bb-Ger1 gene_product=hypothetical protein transcript_product=hypothetical protein location=NWUJ01000014.1:739923-748147(+) protein_length=974 sequence_SO=contig SO=protein_coding_gene is_pseudo=false	0.000897894	0.00130085	108113.29	1.3	1.1	1.6	0.7	0.3	NaN	3	2				65.7205	54.4311	80.543	36.4002	17.4383		1.3	1.1	1.6	0.7	0.3		1.18626	1.03414	1.41648	0.677381	0.282147	0
PFH31617.1		PFH31617.1	PFH31617.1			transcript=mrna.BESB_025910 gene=BESB_025910 organism=Besnoitia_besnoiti_strain_Bb-Ger1 gene_product=dynein heavy chain transcript_product=dynein heavy chain location=NWUJ01000014.1:763432-788477(+) protein_length=5008 sequence_SO=contig SO=protein_coding_gene is_pseudo=false	4.4258e-18	0	560254.52	45.2	43.7	35.1	23.9	24.8	25.4	3	3				724.143	706.185	631.713	419.011	456.43	448.127	45.2	43.7	35.1	23.9	24.8	25.4	41.2454	41.0834	31.074	23.1277	23.3242	24.4493
PFH31622.1		PFH31622.1	PFH31622.1			transcript=mrna.BESB_025960 gene=BESB_025960 organism=Besnoitia_besnoiti_strain_Bb-Ger1 gene_product=ribonucleoside-diphosphate reductase large chain transcript_product=ribonucleoside-diphosphate reductase large chain location=NWUJ01000014.1:811174-815390(-) protein_length=864 sequence_SO=contig SO=protein_coding_gene is_pseudo=false	9.47775e-09	0	98102.04	10.7	22.6	11.2	45.6	53.6	44.3	3	3				195.559	192.167	236.135	401.59	469.051	443.08	10.7	22.6	11.2	45.6	53.6	44.3	9.76386	21.2468	9.91536	44.1265	50.4103	42.6419
PFH31624.1		PFH31624.1	PFH31624.1			transcript=mrna.BESB_025980 gene=BESB_025980 organism=Besnoitia_besnoiti_strain_Bb-Ger1 gene_product=putative histone lysine methyltransferase, SET transcript_product=putative histone lysine methyltransferase, SET location=NWUJ01000014.1:819977-825277(-) protein_length=1766 sequence_SO=contig SO=protein_coding_gene is_pseudo=false	1.00132e-12	0	191194.08	6.3	6.1	6.2	1	1.1	0.6	3	3				78.7382	78.8112	67.3457	62.2556	53.1254	68.2237	6.3	6.1	6.2	1	1.1	0.6	5.74881	5.73475	5.48886	0.967687	1.03454	0.577543
PFH31625.1		PFH31625.1	PFH31625.1			transcript=mrna.BESB_025990 gene=BESB_025990 organism=Besnoitia_besnoiti_strain_Bb-Ger1 gene_product=putative eukaryotic initiation factor-3, subunit 8 transcript_product=putative eukaryotic initiation factor-3, subunit 8 location=NWUJ01000014.1:830578-836923(-) protein_length=986 sequence_SO=contig SO=protein_coding_gene is_pseudo=false	7.35301e-14	0	110503.81	132.8	117	117.7	46.4	56.2	52.1	3	3				614.918	600.697	550.391	241.509	283.504	274.307	132.8	117	117.7	46.4	56.2	52.1	121.181	109.994	104.2	44.9007	52.8556	50.15
PFH31626.1		PFH31626.1	PFH31626.1			transcript=mrna.BESB_026000 gene=BESB_026000 organism=Besnoitia_besnoiti_strain_Bb-Ger1 gene_product=hypothetical protein transcript_product=hypothetical protein location=NWUJ01000014.1:840762-848449(+) protein_length=844 sequence_SO=contig SO=protein_coding_gene is_pseudo=false	0.000113023	0.000257998	90899.76	9.4	8.9	6	NaN	3.1	NaN	3	1				63.3904	60.992	48.1819		35.5919		9.4	8.9	6		3.1		8.57759	8.3671	5.3118	0	2.91552	0
PFH31627.1		PFH31627.1	PFH31627.1			transcript=mrna.BESB_026010 gene=BESB_026010 organism=Besnoitia_besnoiti_strain_Bb-Ger1 gene_product=ribonucleoside-diphosphate reductase large chain transcript_product=ribonucleoside-diphosphate reductase large chain location=NWUJ01000014.1:853656-856555(+) protein_length=890 sequence_SO=contig SO=protein_coding_gene is_pseudo=false	8.77486e-13	0	99430.02	11.4	15.4	10.8	37.9	51.9	41.8	3	3				109.899	110.754	110.729	280.655	379.116	311.852	11.4	15.4	10.8	37.9	51.9	41.8	10.4026	14.4779	9.56124	36.6753	48.8115	40.2355
PFH31629.1		PFH31629.1	PFH31629.1			transcript=mrna.BESB_026030 gene=BESB_026030 organism=Besnoitia_besnoiti_strain_Bb-Ger1 gene_product=translation initiation factor 3 subunit transcript_product=translation initiation factor 3 subunit location=NWUJ01000014.1:876711-880920(-) protein_length=316 sequence_SO=contig SO=protein_coding_gene is_pseudo=false	1.33898e-10	0	35927.37	80.4	63.2	60.2	24.7	40.6	23.4	3	3				123.405	91.3002	107.263	41.3263	54.8099	45.9543	80.4	63.2	60.2	24.7	40.6	23.4	73.3658	59.4158	53.2951	23.9019	38.1839	22.5242
PFH31631.1		PFH31631.1	PFH31631.1			transcript=mrna.BESB_026050 gene=BESB_026050 organism=Besnoitia_besnoiti_strain_Bb-Ger1 gene_product=hypothetical protein transcript_product=hypothetical protein location=NWUJ01000014.1:892785-902412(-) protein_length=2628 sequence_SO=contig SO=protein_coding_gene is_pseudo=false	3.97356e-21	0	266970.46	1.3	1.6	1.5	0.5	0.8	0.8	3	3				56.4078	70.1911	68.102	26.0012	30.0769	36.3189	1.3	1.6	1.5	0.5	0.8	0.8	1.18626	1.5042	1.32795	0.483843	0.752393	0.770057
PFH31633.1		PFH31633.1	PFH31633.1			transcript=mrna.BESB_026070 gene=BESB_026070 organism=Besnoitia_besnoiti_strain_Bb-Ger1 gene_product=RNA recognition motif-containing protein transcript_product=RNA recognition motif-containing protein location=NWUJ01000014.1:913462-918814(-) protein_length=1082 sequence_SO=contig SO=protein_coding_gene is_pseudo=false	1.04363e-08	0	115275.14	13.3	5.5	10.1	3.5	7.6	5	3	3				103.769	76.9645	121.024	69.1473	78.5366	74.0835	13.3	5.5	10.1	3.5	7.6	5	12.1364	5.17068	8.94153	3.3869	7.14773	4.81286
PFH31635.1		PFH31635.1	PFH31635.1			transcript=mrna.BESB_026090 gene=BESB_026090 organism=Besnoitia_besnoiti_strain_Bb-Ger1 gene_product=hypothetical protein transcript_product=hypothetical protein location=NWUJ01000014.1:928591-936515(-) protein_length=2237 sequence_SO=contig SO=protein_coding_gene is_pseudo=false	8.61085e-11	0	223798.59	5.8	5.1	3.9	1.3	2.7	1.2	3	3				29.3239	23.3203	17.9531	13.2587	17.3414	20.5754	5.8	5.1	3.9	1.3	2.7	1.2	5.29256	4.79463	3.45267	1.25799	2.53933	1.15509
PFH31640.1		PFH31640.1	PFH31640.1			transcript=mrna.BESB_026140 gene=BESB_026140 organism=Besnoitia_besnoiti_strain_Bb-Ger1 gene_product=hypothetical protein transcript_product=hypothetical protein location=NWUJ01000014.1:963828-966198(-) protein_length=259 sequence_SO=contig SO=protein_coding_gene is_pseudo=false	0.000176486	0.000382117	28221.66	0.2	0.1	0.2	0.1	0.3	1.3	2	2				2.62456		2.02729		1.49595	13.9112	0.2	0.1	0.2	0.1	0.3	1.3	0.182502	0.0940123	0.17706	0.0967687	0.282147	1.25134
PFH31641.1		PFH31641.1	PFH31641.1			transcript=mrna.BESB_026150 gene=BESB_026150 organism=Besnoitia_besnoiti_strain_Bb-Ger1 gene_product=hypothetical protein transcript_product=hypothetical protein location=NWUJ01000014.1:971319-972137(-) protein_length=272 sequence_SO=contig SO=protein_coding_gene is_pseudo=false	2.83409e-13	0	29646.5	21.8	26.5	23.4	1.1	1	1.4	3	3				54.7925	68.9284	60.3835	14.1997	13.6148	18.1444	21.8	26.5	23.4	1.1	1	1.4	19.8927	24.9133	20.716	1.06446	0.940491	1.3476
PFH31642.1	NA	PFH31642.1;PFH34729.1	PFH31642.1;PFH34729.1			transcript=mrna.BESB_026160 gene=BESB_026160 organism=Besnoitia_besnoiti_strain_Bb-Ger1 gene_product=putative elongation factor 1-alpha (EF-1-ALPHA) transcript_product=putative elongation factor 1-alpha (EF-1-ALPHA) location=NWUJ01000014.1:973860-975452(-) protein_length=448 sequence_SO=contig SO=protein_coding_gene is_pseudo=false;transcript=mrna.BESB_067620 gene=BESB_067620 organism=Besnoitia_b…	2.29729e-14	0	48967.75;48983.75	4504.4;4504.4	4558.5;4558.5	4415.4;4415.4	2049;2049	2531.5;2531.5	1936.9;1936.9	3	3				13963.1	14199.8	13437.4	6175.08	7343.31	5666.66	4504.4	4558.5	4415.4	2049	2531.5	1936.9	4110.31	4285.55	3908.95	1982.79	2380.85	1864.4
PFH31647.1		PFH31647.1	PFH31647.1			transcript=mrna.BESB_026210 gene=BESB_026210 organism=Besnoitia_besnoiti_strain_Bb-Ger1 gene_product=hypothetical protein transcript_product=hypothetical protein location=NWUJ01000014.1:1042758-1051631(+) protein_length=2445 sequence_SO=contig SO=protein_coding_gene is_pseudo=false	5.25164e-09	0	252033.54	1.9	1.6	1.6	1.4	1.9	1.6	3	3				54.4322	43.4103	40.1423	43.8926	48.9071	48.3045	1.9	1.6	1.6	1.4	1.9	1.6	1.73377	1.5042	1.41648	1.35476	1.78693	1.54011
PFH31650.1		PFH31650.1	PFH31650.1			transcript=mrna.BESB_026240 gene=BESB_026240 organism=Besnoitia_besnoiti_strain_Bb-Ger1 gene_product=hypothetical protein transcript_product=hypothetical protein location=NWUJ01000014.1:1066935-1068884(+) protein_length=494 sequence_SO=contig SO=protein_coding_gene is_pseudo=false	1.43328e-10	0	51295.98	5.1	4.8	4.9	5.2	6.1	6.4	3	3				66.3838	61.0707	68.3221	68.91	71.4684	85.2603	5.1	4.8	4.9	5.2	6.1	6.4	4.6538	4.51259	4.33797	5.03197	5.737	6.16046
PFH31651.1		PFH31651.1	PFH31651.1			transcript=mrna.BESB_026250 gene=BESB_026250 organism=Besnoitia_besnoiti_strain_Bb-Ger1 gene_product=tetratricopeptide repeat-containing protein transcript_product=tetratricopeptide repeat-containing protein location=NWUJ01000014.1:1070376-1078121(-) protein_length=833 sequence_SO=contig SO=protein_coding_gene is_pseudo=false	7.18222e-16	0	89509.53	28.3	24.4	31.9	26.9	36.3	26.1	3	3				165.282	142.011	166.388	133.892	171.897	146.212	28.3	24.4	31.9	26.9	36.3	26.1	25.824	22.939	28.2411	26.0308	34.1398	25.1231
PFH31655.1		PFH31655.1	PFH31655.1			transcript=mrna.BESB_026290 gene=BESB_026290 organism=Besnoitia_besnoiti_strain_Bb-Ger1 gene_product=leucine rich repeat-containing protein transcript_product=leucine rich repeat-containing protein location=NWUJ01000014.1:1092922-1097529(+) protein_length=820 sequence_SO=contig SO=protein_coding_gene is_pseudo=false	7.57427e-13	0	86384.89	4.5	5.1	5.1	3.3	3.1	3.4	3	3				70.8737	83.161	55.5578	60.9543	39.4099	51.5291	4.5	5.1	5.1	3.3	3.1	3.4	4.10629	4.79463	4.51503	3.19337	2.91552	3.27274
PFH31658.1		PFH31658.1	PFH31658.1			transcript=mrna.BESB_026320 gene=BESB_026320 organism=Besnoitia_besnoiti_strain_Bb-Ger1 gene_product=hypothetical protein transcript_product=hypothetical protein location=NWUJ01000014.1:1114183-1116297(+) protein_length=704 sequence_SO=contig SO=protein_coding_gene is_pseudo=false	6.15713e-11	0	74234.09	166.4	147.6	118.2	98.2	6.1	4.5	3	3				106.004	128.944	99.6018	41.7437	34.0551	35.2559	166.4	147.6	118.2	98.2	6.1	4.5	151.842	138.762	104.642	95.0268	5.737	4.33157
PFH31660.1		PFH31660.1	PFH31660.1			transcript=mrna.BESB_026340 gene=BESB_026340 organism=Besnoitia_besnoiti_strain_Bb-Ger1 gene_product=hypothetical protein transcript_product=hypothetical protein location=NWUJ01000014.1:1128867-1132484(+) protein_length=1108 sequence_SO=contig SO=protein_coding_gene is_pseudo=false	2.31806e-06	0	113956.57	9	5.6	6.7	5.3	5.5	5.5	3	3				80.4705	71.0963	64.1583	56.0567	58.6981	54.4585	9	5.6	6.7	5.3	5.5	5.5	8.21259	5.26469	5.93151	5.12874	5.1727	5.29414
PFH31661.1		PFH31661.1	PFH31661.1			transcript=mrna.BESB_026350 gene=BESB_026350 organism=Besnoitia_besnoiti_strain_Bb-Ger1 gene_product=DEAD/DEAH box helicase domain-containing protein transcript_product=DEAD/DEAH box helicase domain-containing protein location=NWUJ01000014.1:1133900-1137159(-) protein_length=717 sequence_SO=contig SO=protein_coding_gene is_pseudo=false	0.0014272	0.0020692	78253.01	5.4	6.6	9	6.5	6.5	6.8	3	3				95.9652	131.77	143.937	130.787	110.086	138.262	5.4	6.6	9	6.5	6.5	6.8	4.92755	6.20481	7.9677	6.28996	6.11319	6.54548
PFH31665.1		PFH31665.1	PFH31665.1			transcript=mrna.BESB_026390 gene=BESB_026390 organism=Besnoitia_besnoiti_strain_Bb-Ger1 gene_product=HEAT repeat-containing protein transcript_product=HEAT repeat-containing protein location=NWUJ01000014.1:1166818-1174600(-) protein_length=971 sequence_SO=contig SO=protein_coding_gene is_pseudo=false	5.43279e-19	0	104106.63	10.4	14.4	17	6.8	12.6	8.6	3	3				84.4267	112.484	120.655	81.3431	106.013	85.0724	10.4	14.4	17	6.8	12.6	8.6	9.4901	13.5378	15.0501	6.58027	11.8502	8.27811
PFH31668.1		PFH31668.1	PFH31668.1			transcript=mrna.BESB_026420 gene=BESB_026420 organism=Besnoitia_besnoiti_strain_Bb-Ger1 gene_product=helicase associated domain (ha2) protein transcript_product=helicase associated domain (ha2) protein location=NWUJ01000014.1:1189126-1199790(-) protein_length=1595 sequence_SO=contig SO=protein_coding_gene is_pseudo=false	1.35852e-08	0	173070.73	3.9	4.9	4	1.6	1.6	2.1	3	3				100.338	118.013	104.197	43.7756	54.3501	53.6082	3.9	4.9	4	1.6	1.6	2.1	3.55879	4.6066	3.5412	1.5483	1.50479	2.0214
PFH31673.1		PFH31673.1	PFH31673.1			transcript=mrna.BESB_026470 gene=BESB_026470 organism=Besnoitia_besnoiti_strain_Bb-Ger1 gene_product=hypothetical protein transcript_product=hypothetical protein location=NWUJ01000014.1:1225212-1235212(+) protein_length=1611 sequence_SO=contig SO=protein_coding_gene is_pseudo=false	4.99499e-11	0	170785.44	2	1.4	1.8	0.6	1.5	1.1	3	3				73.398	50.0901	68.9373	25.0645	60.9273	40.5736	2	1.4	1.8	0.6	1.5	1.1	1.82502	1.31617	1.59354	0.580612	1.41074	1.05883
PFH31688.1		PFH31688.1	PFH31688.1			transcript=mrna.BESB_026620 gene=BESB_026620 organism=Besnoitia_besnoiti_strain_Bb-Ger1 gene_product=hypothetical protein transcript_product=hypothetical protein location=NWUJ01000014.1:1353220-1388432(-) protein_length=8484 sequence_SO=contig SO=protein_coding_gene is_pseudo=false	3.67921e-14	0	877217.86	1.7	1.9	1.5	0.8	0.6	0.9	3	3				78.2664	75.9471	66.5563	39.4869	41.1689	48.1718	1.7	1.9	1.5	0.8	0.6	0.9	1.55127	1.78623	1.32795	0.774149	0.564295	0.866314
PFH31691.1		PFH31691.1	PFH31691.1			transcript=mrna.BESB_026650 gene=BESB_026650 organism=Besnoitia_besnoiti_strain_Bb-Ger1 gene_product=ubiquinone/menaquinone biosynthesis methyltransferase subfamily protein transcript_product=ubiquinone/menaquinone biosynthesis methyltransferase subfamily protein location=NWUJ01000014.1:1406775-1408265(-) protein_length=496 sequence_SO=contig SO=protein_coding_gene is_pseudo=false	2.26224e-11	0	53761.61	11.3	16.8	9.4	NaN	2.7	NaN	3	1				60.6999	67.805	55.2951		31.7898		11.3	16.8	9.4		2.7		10.3114	15.7941	8.32182	0	2.53933	0
PFH31692.1		PFH31692.1	PFH31692.1			transcript=mrna.BESB_026660 gene=BESB_026660 organism=Besnoitia_besnoiti_strain_Bb-Ger1 gene_product=putative periodic tryptophan protein PWP2 transcript_product=putative periodic tryptophan protein PWP2 location=NWUJ01000014.1:1409915-1418021(-) protein_length=1218 sequence_SO=contig SO=protein_coding_gene is_pseudo=false	5.10585e-05	0.00012955	131397.19	10.3	9.1	12	3.8	3.1	5.6	3	3				129.701	107.746	142.09	79.563	61.3729	97.261	10.3	9.1	12	3.8	3.1	5.6	9.39885	8.55512	10.6236	3.67721	2.91552	5.3904
PFH31695.1		PFH31695.1	PFH31695.1			transcript=mrna.BESB_026690 gene=BESB_026690 organism=Besnoitia_besnoiti_strain_Bb-Ger1 gene_product=hypothetical protein transcript_product=hypothetical protein location=NWUJ01000014.1:1423909-1444129(-) protein_length=4926 sequence_SO=contig SO=protein_coding_gene is_pseudo=false	7.31386e-12	0	527960.38	1	0.5	0.3	0.2	0.2	0.3	3	3				43.8475	47.3199	30.1476	19.6563	23.5645	39.7216	1	0.5	0.3	0.2	0.2	0.3	0.91251	0.470062	0.26559	0.193537	0.188098	0.288771
PFH31700.1		PFH31700.1	PFH31700.1			transcript=mrna.BESB_026740 gene=BESB_026740 organism=Besnoitia_besnoiti_strain_Bb-Ger1 gene_product=hypothetical protein transcript_product=hypothetical protein location=NWUJ01000014.1:1461923-1462975(-) protein_length=161 sequence_SO=contig SO=protein_coding_gene is_pseudo=false	0.000606018	0.000968523	17266.42	3.2	2.1	3.2	2.3	3.2	3	3	3				15.1003	8.59466	8.677	8.30316	12.3141	9.81625	3.2	2.1	3.2	2.3	3.2	3	2.92003	1.97426	2.83296	2.22568	3.00957	2.88771
PFH31708.1		PFH31708.1	PFH31708.1			transcript=mrna.BESB_026820 gene=BESB_026820 organism=Besnoitia_besnoiti_strain_Bb-Ger1 gene_product=sjoegren syndrome nuclear autoantigen 1 family protein transcript_product=sjoegren syndrome nuclear autoantigen 1 family protein location=NWUJ01000014.1:1548098-1549643(+) protein_length=149 sequence_SO=contig SO=protein_coding_gene is_pseudo=false	4.68816e-09	0	16607.75	5.7	5.2	4.1	6.5	5.6	7	3	3				36.0126	21.7887	25.6753	28.4269	24.4564	30.4375	5.7	5.2	4.1	6.5	5.6	7	5.20131	4.88864	3.62973	6.28996	5.26675	6.738
PFH31709.1		PFH31709.1	PFH31709.1			transcript=mrna.BESB_026830 gene=BESB_026830 organism=Besnoitia_besnoiti_strain_Bb-Ger1 gene_product=hypothetical protein transcript_product=hypothetical protein location=NWUJ01000014.1:1551095-1552378(-) protein_length=427 sequence_SO=contig SO=protein_coding_gene is_pseudo=false	2.30837e-07	0	47125.52	7.5	5.3	4.4	4.7	6.3	4.5	3	3				56.9352	48.7331	40.0958	54.7643	62.5454	51.2442	7.5	5.3	4.4	4.7	6.3	4.5	6.84382	4.98265	3.89532	4.54813	5.92509	4.33157
PFH31711.1		PFH31711.1	PFH31711.1			transcript=mrna.BESB_026850 gene=BESB_026850 organism=Besnoitia_besnoiti_strain_Bb-Ger1 gene_product=hypothetical protein transcript_product=hypothetical protein location=NWUJ01000014.1:1556041-1561061(-) protein_length=792 sequence_SO=contig SO=protein_coding_gene is_pseudo=false	2.77286e-09	0	86301.14	4.5	4.2	5.1	2.9	3.6	3.7	3	3				102.386	94.926	110.997	64.8062	81.4293	84.4186	4.5	4.2	5.1	2.9	3.6	3.7	4.10629	3.94852	4.51503	2.80629	3.38577	3.56151
PFH31712.1		PFH31712.1	PFH31712.1			transcript=mrna.BESB_026860 gene=BESB_026860 organism=Besnoitia_besnoiti_strain_Bb-Ger1 gene_product=hypothetical protein transcript_product=hypothetical protein location=NWUJ01000014.1:1566078-1573123(+) protein_length=953 sequence_SO=contig SO=protein_coding_gene is_pseudo=false	1.53193e-06	0	102897.54	3.2	3.4	2.9	1.8	1.5	1	3	3				30.6312	57.0992	31.7049	26.0823	25.8801	32.648	3.2	3.4	2.9	1.8	1.5	1	2.92003	3.19642	2.56737	1.74184	1.41074	0.962571
PFH31718.1		PFH31718.1	PFH31718.1			transcript=mrna.BESB_026920 gene=BESB_026920 organism=Besnoitia_besnoiti_strain_Bb-Ger1 gene_product=hypothetical protein transcript_product=hypothetical protein location=NWUJ01000014.1:1600942-1602799(+) protein_length=363 sequence_SO=contig SO=protein_coding_gene is_pseudo=false	1.79103e-14	0	39315.48	83.4	94.5	67.8	NaN	3.7	NaN	3	1				169.275	194.581	150.232		90.2619		83.4	94.5	67.8		3.7		76.1033	88.8417	60.0233	0	3.47982	0
PFH31719.1		PFH31719.1	PFH31719.1			transcript=mrna.BESB_026930 gene=BESB_026930 organism=Besnoitia_besnoiti_strain_Bb-Ger1 gene_product=putative nucleoside diphosphate kinase transcript_product=putative nucleoside diphosphate kinase location=NWUJ01000014.1:1603444-1604527(-) protein_length=154 sequence_SO=contig SO=protein_coding_gene is_pseudo=false	2.79143e-15	0	17441.99	444.5	454.7	643.9	334.3	388.9	255.7	3	3				374.624	374.461	488.438	269.49	295.557	206.556	444.5	454.7	643.9	334.3	388.9	255.7	405.611	427.474	570.045	323.498	365.757	246.129
PFH31722.1		PFH31722.1	PFH31722.1			transcript=mrna.BESB_026960 gene=BESB_026960 organism=Besnoitia_besnoiti_strain_Bb-Ger1 gene_product=putative embryo sac development arrest EDA7 transcript_product=putative embryo sac development arrest EDA7 location=NWUJ01000014.1:1638498-1644918(-) protein_length=626 sequence_SO=contig SO=protein_coding_gene is_pseudo=false	0.00431044	0.00502906	69051.53	1.4	1.3	1.6	1.6	0.4	0.9	3	3				20.3535	69.9051	33.661	23.7622	20.4517	19.0589	1.4	1.3	1.6	1.6	0.4	0.9	1.27751	1.22216	1.41648	1.5483	0.376196	0.866314
PFH31723.1		PFH31723.1	PFH31723.1			transcript=mrna.BESB_026970 gene=BESB_026970 organism=Besnoitia_besnoiti_strain_Bb-Ger1 gene_product=tubulin binding cofactor A protein transcript_product=tubulin binding cofactor A protein location=NWUJ01000014.1:1646136-1647178(+) protein_length=186 sequence_SO=contig SO=protein_coding_gene is_pseudo=false	2.78693e-07	0	21032.54	54.7	50.4	46.2	37.8	59.9	32.4	3	3				122.668	89.8343	114.973	134.319	144.138	112.093	54.7	50.4	46.2	37.8	59.9	32.4	49.9143	47.3822	40.9009	36.5786	56.3354	31.1873
PFH31727.1		PFH31727.1	PFH31727.1			transcript=mrna.BESB_022190 gene=BESB_022190 organism=Besnoitia_besnoiti_strain_Bb-Ger1 gene_product=hypothetical protein transcript_product=hypothetical protein location=CM008357.1:28738-33224(-) protein_length=1409 sequence_SO=chromosome SO=protein_coding_gene is_pseudo=false	7.76996e-09	0	142569.58	19.8	18.4	15.1	5.5	5.8	5.7	3	3				163.998	151.731	109.088	63.5211	60.9829	54.1263	19.8	18.4	15.1	5.5	5.8	5.7	18.0677	17.2983	13.368	5.32228	5.45485	5.48666
PFH31732.1		PFH31732.1	PFH31732.1			transcript=mrna.BESB_022240 gene=BESB_022240 organism=Besnoitia_besnoiti_strain_Bb-Ger1 gene_product=hypothetical protein transcript_product=hypothetical protein location=CM008357.1:59448-60294(-) protein_length=128 sequence_SO=chromosome SO=protein_coding_gene is_pseudo=false	6.12999e-07	0	13893.83	84.9	94.8	101.8	28.9	54	47.2	3	3				298.09	328.766	313.32	149.954	165.108	163.25	84.9	94.8	101.8	28.9	54	47.2	77.4721	89.1237	90.1235	27.9661	50.7865	45.4334
PFH31733.1		PFH31733.1	PFH31733.1			transcript=mrna.BESB_022250 gene=BESB_022250 organism=Besnoitia_besnoiti_strain_Bb-Ger1 gene_product=putative ATP-dependent RNA helicase DDX1 transcript_product=putative ATP-dependent RNA helicase DDX1 location=CM008357.1:61385-70297(+) protein_length=773 sequence_SO=chromosome SO=protein_coding_gene is_pseudo=false	8.04103e-09	0	82885.61	8.4	9.3	7.9	5.8	7.2	7.6	3	3				144.279	122.803	112.093	83.9571	86.7879	95.7867	8.4	9.3	7.9	5.8	7.2	7.6	7.66508	8.74315	6.99387	5.61258	6.77154	7.31554
PFH31734.1		PFH31734.1	PFH31734.1			transcript=mrna.BESB_022260 gene=BESB_022260 organism=Besnoitia_besnoiti_strain_Bb-Ger1 gene_product=ribosomal protein RPS4 transcript_product=ribosomal protein RPS4 location=CM008357.1:72835-75426(-) protein_length=263 sequence_SO=chromosome SO=protein_coding_gene is_pseudo=false	6.68819e-20	0	29975.27	2547.2	2414.4	2316.3	676.8	837.8	840.3	3	3				4548.13	4496.35	4154.42	1251.21	1434.08	1570.18	2547.2	2414.4	2316.3	676.8	837.8	840.3	2324.35	2269.83	2050.62	654.93	787.943	808.849
PFH31735.1		PFH31735.1	PFH31735.1			transcript=mrna.BESB_022270 gene=BESB_022270 organism=Besnoitia_besnoiti_strain_Bb-Ger1 gene_product=DNA segment, Chr 10, Wayne State University 52, expressed family protein transcript_product=DNA segment, Chr 10, Wayne State University 52, expressed family protein location=CM008357.1:78656-83954(+) protein_length=519 sequence_SO=chromosome SO=protein_coding_gene is_pseudo=false	9.74845e-12	0	56271.23	16.4	16.1	11.6	12.4	15.3	12.2	3	3				94.0688	91.7693	60.7905	59.1381	69.098	69.8227	16.4	16.1	11.6	12.4	15.3	12.2	14.9652	15.136	10.2695	11.9993	14.3895	11.7434
PFH31736.1		PFH31736.1	PFH31736.1			transcript=mrna.BESB_022280 gene=BESB_022280 organism=Besnoitia_besnoiti_strain_Bb-Ger1 gene_product=Rab5B protein transcript_product=Rab5B protein location=CM008357.1:85267-89569(-) protein_length=270 sequence_SO=chromosome SO=protein_coding_gene is_pseudo=false	0.000206913	0.000504923	29753.08	11.3	6.2	11	3	4.3	NaN	3	2				87.7364	88.0634	82.8723	42.4583	61.7356		11.3	6.2	11	3	4.3		10.3114	5.82876	9.7383	2.90306	4.04411	0
PFH31739.1		PFH31739.1	PFH31739.1			transcript=mrna.BESB_022310 gene=BESB_022310 organism=Besnoitia_besnoiti_strain_Bb-Ger1 gene_product=protein phosphatase 2C domain-containing protein transcript_product=protein phosphatase 2C domain-containing protein location=CM008357.1:138896-141406(+) protein_length=522 sequence_SO=chromosome SO=protein_coding_gene is_pseudo=false	2.48774e-08	0	56616.4	21.3	25.7	15.5	1.7	NaN	0.6	3	2				69.9203	118.411	66.045	80.6338		60.4299	21.3	25.7	15.5	1.7		0.6	19.4365	24.1612	13.7222	1.64507	0	0.577543
PFH31742.1		PFH31742.1	PFH31742.1			transcript=mrna.BESB_022340 gene=BESB_022340 organism=Besnoitia_besnoiti_strain_Bb-Ger1 gene_product=pyridine nucleotide-disulfide oxidoreductase domain-containing protein transcript_product=pyridine nucleotide-disulfide oxidoreductase domain-containing protein location=CM008357.1:152288-158744(-) protein_length=667 sequence_SO=chromosome SO=protein_coding_gene is_pseudo=false	1.15717e-08	0	71165.56	13.2	12.4	14.3	10.6	11.2	6.9	3	3				89.8596	90.1488	116.004	77.4216	92.8712	63.24	13.2	12.4	14.3	10.6	11.2	6.9	12.0451	11.6575	12.6598	10.2575	10.5335	6.64174
PFH31744.1		PFH31744.1	PFH31744.1			transcript=mrna.BESB_022360 gene=BESB_022360 organism=Besnoitia_besnoiti_strain_Bb-Ger1 gene_product=isoleucyl-tRNA synthetase family protein transcript_product=isoleucyl-tRNA synthetase family protein location=CM008357.1:166293-178642(-) protein_length=1239 sequence_SO=chromosome SO=protein_coding_gene is_pseudo=false	1.61176e-14	0	140911.09	54.5	58.9	59.2	28.5	33.4	26.8	3	3				279.549	293.101	314.053	144.772	162.04	135.043	54.5	58.9	59.2	28.5	33.4	26.8	49.7318	55.3733	52.4098	27.5791	31.4124	25.7969
PFH31746.1		PFH31746.1	PFH31746.1			transcript=mrna.BESB_022380 gene=BESB_022380 organism=Besnoitia_besnoiti_strain_Bb-Ger1 gene_product=putative suppressor of kinetochore protein 1 transcript_product=putative suppressor of kinetochore protein 1 location=CM008357.1:195870-197842(-) protein_length=170 sequence_SO=chromosome SO=protein_coding_gene is_pseudo=false	2.50884e-10	0	19510.1	135.5	66.6	75.5	50.6	105.4	51.5	3	3				189.236	160.063	187.306	126.6	140.79	121.81	135.5	66.6	75.5	50.6	105.4	51.5	123.645	62.6122	66.8402	48.965	99.1278	49.5724
PFH31750.1		PFH31750.1	PFH31750.1			transcript=mrna.BESB_022420 gene=BESB_022420 organism=Besnoitia_besnoiti_strain_Bb-Ger1 gene_product=hypothetical protein transcript_product=hypothetical protein location=CM008357.1:217218-226076(+) protein_length=1569 sequence_SO=chromosome SO=protein_coding_gene is_pseudo=false	5.53429e-23	0	167663.87	14.1	11.6	10.4	8.7	9.1	6.7	3	3				194.264	193.785	181.123	127.242	123.139	114.572	14.1	11.6	10.4	8.7	9.1	6.7	12.8664	10.9054	9.20712	8.41888	8.55847	6.44923
PFH31754.1		PFH31754.1	PFH31754.1			transcript=mrna.BESB_022460 gene=BESB_022460 organism=Besnoitia_besnoiti_strain_Bb-Ger1 gene_product=hypothetical protein transcript_product=hypothetical protein location=CM008357.1:245710-252972(+) protein_length=1518 sequence_SO=chromosome SO=protein_coding_gene is_pseudo=false	2.79804e-11	0	155184.38	2.1	2.9	2.5	2.4	3.2	2.8	3	3				43.0654	42.4508	47.8677	42.3914	60.768	46.7564	2.1	2.9	2.5	2.4	3.2	2.8	1.91627	2.72636	2.21325	2.32245	3.00957	2.6952
PFH31755.1		PFH31755.1	PFH31755.1			transcript=mrna.BESB_022470 gene=BESB_022470 organism=Besnoitia_besnoiti_strain_Bb-Ger1 gene_product=PCI domain-containing protein transcript_product=PCI domain-containing protein location=CM008357.1:254364-259195(-) protein_length=532 sequence_SO=chromosome SO=protein_coding_gene is_pseudo=false	1.18934e-09	0	56218.69	45.6	37	35.5	15.4	19.8	14.3	3	3				137.078	122.014	118.838	67.955	75.1111	49.9274	45.6	37	35.5	15.4	19.8	14.3	41.6105	34.7846	31.4282	14.9024	18.6217	13.7648
PFH31760.1		PFH31760.1	PFH31760.1			transcript=mrna.BESB_022520 gene=BESB_022520 organism=Besnoitia_besnoiti_strain_Bb-Ger1 gene_product=MORN repeat-containing protein transcript_product=MORN repeat-containing protein location=CM008357.1:295185-298159(+) protein_length=371 sequence_SO=chromosome SO=protein_coding_gene is_pseudo=false	2.96906e-18	0	39837.62	12.9	14.6	16.3	10.2	11.4	11.8	3	3				74.7272	84.7686	85.7522	58.59	69.5008	66.811	12.9	14.6	16.3	10.2	11.4	11.8	11.7714	13.7258	14.4304	9.87041	10.7216	11.3583
PFH31761.1		PFH31761.1	PFH31761.1			transcript=mrna.BESB_022530 gene=BESB_022530 organism=Besnoitia_besnoiti_strain_Bb-Ger1 gene_product=ribosomal protein RPS17 transcript_product=ribosomal protein RPS17 location=CM008357.1:299420-301169(-) protein_length=132 sequence_SO=chromosome SO=protein_coding_gene is_pseudo=false	1.68631e-14	0	15141.55	655.5	643.8	599.8	193.4	235.6	229.4	3	3				924.98	920.611	829.942	276.897	354.422	338.831	655.5	643.8	599.8	193.4	235.6	229.4	598.15	605.251	531.003	187.151	221.58	220.814
PFH31766.1		PFH31766.1	PFH31766.1			transcript=mrna.BESB_022580 gene=BESB_022580 organism=Besnoitia_besnoiti_strain_Bb-Ger1 gene_product=phosphatidylethanolamine-binding protein transcript_product=phosphatidylethanolamine-binding protein location=CM008357.1:393757-396671(-) protein_length=211 sequence_SO=chromosome SO=protein_coding_gene is_pseudo=false	1.95753e-12	0	22804.16	12	4.5	11.7	9.5	38.9	12.8	3	3				43.9471	25.3437	42.9077	33.8422	80.2629	45.997	12	4.5	11.7	9.5	38.9	12.8	10.9501	4.23056	10.358	9.19302	36.5851	12.3209
PFH31774.1		PFH31774.1	PFH31774.1			transcript=mrna.BESB_022660 gene=BESB_022660 organism=Besnoitia_besnoiti_strain_Bb-Ger1 gene_product=ribosomal RNA large subunit methyltransferase J protein transcript_product=ribosomal RNA large subunit methyltransferase J protein location=CM008357.1:442897-448501(-) protein_length=1015 sequence_SO=chromosome SO=protein_coding_gene is_pseudo=false	1.84714e-09	0	112928.71	11.2	13.8	11.7	5.8	7.9	1.6	3	3				103.402	121.246	106.476	67.1215	60.3775	39.2824	11.2	13.8	11.7	5.8	7.9	1.6	10.2201	12.9737	10.358	5.61258	7.42988	1.54011
PFH31778.1		PFH31778.1	PFH31778.1			transcript=mrna.BESB_022700 gene=BESB_022700 organism=Besnoitia_besnoiti_strain_Bb-Ger1 gene_product=hypothetical protein transcript_product=hypothetical protein location=CM008357.1:466630-473706(+) protein_length=2358 sequence_SO=chromosome SO=protein_coding_gene is_pseudo=false	9.10628e-15	0	257236.55	108.9	101.9	112.9	3.1	4.3	2	3	3				511.027	471.09	563.437	29.074	33.127	26.0901	108.9	101.9	112.9	3.1	4.3	2	99.3723	95.7986	99.9504	2.99983	4.04411	1.92514
PFH31785.1		PFH31785.1	PFH31785.1			transcript=mrna.BESB_022770 gene=BESB_022770 organism=Besnoitia_besnoiti_strain_Bb-Ger1 gene_product=hypothetical protein transcript_product=hypothetical protein location=CM008357.1:532219-534294(-) protein_length=601 sequence_SO=chromosome SO=protein_coding_gene is_pseudo=false	9.11464e-11	0	64280.44	2	0.9	2.1	1.4	1	1.2	3	3				26.93	11.3696	28.0889	19.0953	13.0878	16.6973	2	0.9	2.1	1.4	1	1.2	1.82502	0.846111	1.85913	1.35476	0.940491	1.15509
PFH31786.1		PFH31786.1	PFH31786.1			transcript=mrna.BESB_022780 gene=BESB_022780 organism=Besnoitia_besnoiti_strain_Bb-Ger1 gene_product=polynucleotide kinase 3 phosphatase transcript_product=polynucleotide kinase 3 phosphatase location=CM008357.1:535381-537989(+) protein_length=730 sequence_SO=chromosome SO=protein_coding_gene is_pseudo=false	1.23133e-16	0	79334.48	6.6	7.3	5.3	4.1	4.8	4.7	3	3				96.9163	86.5231	72.6339	46.7564	52.0698	64.806	6.6	7.3	5.3	4.1	4.8	4.7	6.02257	6.8629	4.69209	3.96752	4.51436	4.52409
PFH31791.1		PFH31791.1	PFH31791.1			transcript=mrna.BESB_022830 gene=BESB_022830 organism=Besnoitia_besnoiti_strain_Bb-Ger1 gene_product=putative myosin heavy chain transcript_product=putative myosin heavy chain location=CM008357.1:561344-565958(+) protein_length=1115 sequence_SO=chromosome SO=protein_coding_gene is_pseudo=false	2.12914e-10	0	123351.19	6.1	5.4	7.8	1.3	5.7	5.2	3	3				75.4171	48.9108	50.8368	33.9757	35.1672	38.4518	6.1	5.4	7.8	1.3	5.7	5.2	5.56631	5.07667	6.90534	1.25799	5.3608	5.00537
PFH31798.1		PFH31798.1	PFH31798.1			transcript=mrna.BESB_022900 gene=BESB_022900 organism=Besnoitia_besnoiti_strain_Bb-Ger1 gene_product=hypothetical protein transcript_product=hypothetical protein location=CM008357.1:631666-632292(+) protein_length=208 sequence_SO=chromosome SO=protein_coding_gene is_pseudo=false	7.3426e-06	0	22009.12	69.3	70.3	71.2	24.8	25.4	28.6	3	3				170.39	163.439	165.733	61.998	59.059	60.4886	69.3	70.3	71.2	24.8	25.4	28.6	63.2369	66.0907	63.0334	23.9986	23.8885	27.5295
PFH31799.1		PFH31799.1	PFH31799.1			transcript=mrna.BESB_022910 gene=BESB_022910 organism=Besnoitia_besnoiti_strain_Bb-Ger1 gene_product=protease inhibitor PI2 transcript_product=protease inhibitor PI2 location=CM008357.1:633964-636995(-) protein_length=245 sequence_SO=chromosome SO=protein_coding_gene is_pseudo=false	1.25762e-09	0	26521.12	16.9	15.4	27	21.8	23.2	21.4	3	3				89.2907	80.3988	148.867	99.7373	136.801	96.12	16.9	15.4	27	21.8	23.2	21.4	15.4214	14.4779	23.9031	21.0956	21.8194	20.599
PFH31803.1		PFH31803.1	PFH31803.1			transcript=mrna.BESB_022950 gene=BESB_022950 organism=Besnoitia_besnoiti_strain_Bb-Ger1 gene_product=nicotinate phosphoribosyltransferase transcript_product=nicotinate phosphoribosyltransferase location=CM008357.1:676582-682896(+) protein_length=599 sequence_SO=chromosome SO=protein_coding_gene is_pseudo=false	1.35818e-08	0	66849.39	28.2	27	23.8	15.8	17.6	16.9	3	3				129.236	107.284	101.122	68.5081	80.793	68.7792	28.2	27	23.8	15.8	17.6	16.9	25.7328	25.3833	21.0701	15.2895	16.5526	16.2675
PFH31804.1		PFH31804.1	PFH31804.1			transcript=mrna.BESB_022960 gene=BESB_022960 organism=Besnoitia_besnoiti_strain_Bb-Ger1 gene_product=DEAD/DEAH box helicase domain-containing protein transcript_product=DEAD/DEAH box helicase domain-containing protein location=CM008357.1:685948-692720(+) protein_length=1069 sequence_SO=chromosome SO=protein_coding_gene is_pseudo=false	1.97683e-14	0	114986.83	9.7	16.7	8.3	7.7	9.6	8.9	3	3				82.242	82.2232	67.9172	42.6247	60.8803	43.9943	9.7	16.7	8.3	7.7	9.6	8.9	8.85135	15.7001	7.34799	7.45119	9.02871	8.56688
PFH31806.1		PFH31806.1	PFH31806.1			transcript=mrna.BESB_022980 gene=BESB_022980 organism=Besnoitia_besnoiti_strain_Bb-Ger1 gene_product=carrier superfamily protein transcript_product=carrier superfamily protein location=CM008357.1:697960-702918(-) protein_length=658 sequence_SO=chromosome SO=protein_coding_gene is_pseudo=false	2.69719e-13	0	69657.82	63.5	67.5	77.3	68.1	93.6	90.7	3	3				255.504	276.647	256.887	295.713	351.818	366.545	63.5	67.5	77.3	68.1	93.6	90.7	57.9444	63.4583	68.4337	65.8995	88.03	87.3052
PFH31808.1		PFH31808.1	PFH31808.1			transcript=mrna.BESB_023000 gene=BESB_023000 organism=Besnoitia_besnoiti_strain_Bb-Ger1 gene_product=putative DNA ligase 1 transcript_product=putative DNA ligase 1 location=CM008357.1:714743-721515(-) protein_length=1026 sequence_SO=chromosome SO=protein_coding_gene is_pseudo=false	3.28758e-09	0	111194.47	1.4	2.1	2.7	1	1.9	0.5	3	3				27.8687	40.5214	39.4568	20.465	28.0842	18.8568	1.4	2.1	2.7	1	1.9	0.5	1.27751	1.97426	2.39031	0.967687	1.78693	0.481286
PFH31809.1		PFH31809.1	PFH31809.1			transcript=mrna.BESB_023010 gene=BESB_023010 organism=Besnoitia_besnoiti_strain_Bb-Ger1 gene_product=putative vacuolar ATP synthase subunit 54kD transcript_product=putative vacuolar ATP synthase subunit 54kD location=CM008357.1:724242-729786(+) protein_length=480 sequence_SO=chromosome SO=protein_coding_gene is_pseudo=false	4.1559e-10	0	54065.51	36.7	28.5	34.1	20.4	29.4	22.6	3	3				207.179	198.317	205.696	133.247	155.998	155.311	36.7	28.5	34.1	20.4	29.4	22.6	33.4891	26.7935	30.1887	19.7408	27.6504	21.7541
PFH31810.1		PFH31810.1	PFH31810.1			transcript=mrna.BESB_023020 gene=BESB_023020 organism=Besnoitia_besnoiti_strain_Bb-Ger1 gene_product=hypothetical protein transcript_product=hypothetical protein location=CM008357.1:731158-736009(-) protein_length=1028 sequence_SO=chromosome SO=protein_coding_gene is_pseudo=false	0.000247268	0.000628615	108745.92	2.6	2.2	3.3	NaN	1.1	0.8	3	2				43.5486	42.5172	48.7244		54.0199	40.8348	2.6	2.2	3.3		1.1	0.8	2.37253	2.06827	2.92149	0	1.03454	0.770057
PFH31818.1		PFH31818.1	PFH31818.1			transcript=mrna.BESB_023100 gene=BESB_023100 organism=Besnoitia_besnoiti_strain_Bb-Ger1 gene_product=putative MC family transporter transcript_product=putative MC family transporter location=CM008357.1:775306-778602(-) protein_length=318 sequence_SO=chromosome SO=protein_coding_gene is_pseudo=false	2.6969e-13	0	34473.91	119.1	111.5	94.9	56.8	55.6	67.4	3	3				512.324	468.291	427.22	273.666	281.923	320.756	119.1	111.5	94.9	56.8	55.6	67.4	108.68	104.824	84.015	54.9646	52.2913	64.8773
PFH31823.1		PFH31823.1	PFH31823.1			transcript=mrna.BESB_023150 gene=BESB_023150 organism=Besnoitia_besnoiti_strain_Bb-Ger1 gene_product=DEAD/DEAH box helicase domain-containing protein transcript_product=DEAD/DEAH box helicase domain-containing protein location=CM008357.1:806338-816801(-) protein_length=1594 sequence_SO=chromosome SO=protein_coding_gene is_pseudo=false	5.20933e-07	0	172846.72	1	1	0.2	0.8	0.9	0.9	3	3				49.8389	47.7122	26.0454	30.891	36.9631	41.1307	1	1	0.2	0.8	0.9	0.9	0.91251	0.940123	0.17706	0.774149	0.846442	0.866314
PFH31825.1		PFH31825.1	PFH31825.1			transcript=mrna.BESB_023170 gene=BESB_023170 organism=Besnoitia_besnoiti_strain_Bb-Ger1 gene_product=RNA recognition motif-containing protein transcript_product=RNA recognition motif-containing protein location=CM008357.1:841282-843645(-) protein_length=304 sequence_SO=chromosome SO=protein_coding_gene is_pseudo=false	3.15015e-08	0	34904.33	15	27.9	19.1	6.5	7.6	6.4	3	3				133.015	202.285	117.775	78.3952	92.2748	77.5824	15	27.9	19.1	6.5	7.6	6.4	13.6876	26.2294	16.9092	6.28996	7.14773	6.16046
PFH31827.1		PFH31827.1	PFH31827.1			transcript=mrna.BESB_023190 gene=BESB_023190 organism=Besnoitia_besnoiti_strain_Bb-Ger1 gene_product=hypothetical protein transcript_product=hypothetical protein location=CM008357.1:855763-893940(-) protein_length=11871 sequence_SO=chromosome SO=protein_coding_gene is_pseudo=false	1.55744e-09	0	1244886.34	0.5	0.6	0.4	0.3	0.1	0.2	3	3				59.9314	57.6556	57.4112	43.8735	42.6687	41.4239	0.5	0.6	0.4	0.3	0.1	0.2	0.456255	0.564074	0.35412	0.290306	0.0940491	0.192514
PFH31832.1		PFH31832.1	PFH31832.1			transcript=mrna.BESB_023240 gene=BESB_023240 organism=Besnoitia_besnoiti_strain_Bb-Ger1 gene_product=actin ACT1 transcript_product=actin ACT1 location=CM008357.1:920361-921853(+) protein_length=376 sequence_SO=chromosome SO=protein_coding_gene is_pseudo=false	1.85902e-14	0	41921.81	3053.6	3634.5	3605	1834.4	2353.1	2028.3	3	3				6949.1	6853.7	7781.16	3426.4	3919.82	3486.38	3053.6	3634.5	3605	1834.4	2353.1	2028.3	2786.44	3416.88	3191.51	1775.12	2213.07	1952.38
PFH31837.1		PFH31837.1	PFH31837.1			transcript=mrna.BESB_023290 gene=BESB_023290 organism=Besnoitia_besnoiti_strain_Bb-Ger1 gene_product=thrombospondin type 1 domain-containing protein transcript_product=thrombospondin type 1 domain-containing protein location=CM008357.1:941496-948795(+) protein_length=820 sequence_SO=chromosome SO=protein_coding_gene is_pseudo=false	3.65198e-14	0	86320.39	10.8	11.4	8.3	4.6	5	7.8	3	3				54.2319	49.9404	47.0483	32.8704	35.4333	36.3955	10.8	11.4	8.3	4.6	5	7.8	9.85511	10.7174	7.34799	4.45136	4.70246	7.50806
PFH31841.1		PFH31841.1	PFH31841.1			transcript=mrna.BESB_023330 gene=BESB_023330 organism=Besnoitia_besnoiti_strain_Bb-Ger1 gene_product=PUB domain-containing protein transcript_product=PUB domain-containing protein location=CM008357.1:958516-965391(-) protein_length=653 sequence_SO=chromosome SO=protein_coding_gene is_pseudo=false	5.50824e-16	0	70531	20.4	20.9	20.6	17	13.4	18.5	3	3				112.261	114.681	106.352	86.1289	110.787	88.5752	20.4	20.9	20.6	17	13.4	18.5	18.6152	19.6486	18.2372	16.4507	12.6026	17.8076
PFH31842.1		PFH31842.1	PFH31842.1			transcript=mrna.BESB_023340 gene=BESB_023340 organism=Besnoitia_besnoiti_strain_Bb-Ger1 gene_product=hypothetical protein transcript_product=hypothetical protein location=CM008357.1:968695-971700(-) protein_length=644 sequence_SO=chromosome SO=protein_coding_gene is_pseudo=false	2.31454e-13	0	67896.64	9.9	20.6	19.5	16.4	6	4.8	3	3				97.1878	101.103	89.5877	58.3977	49.6492	52.9782	9.9	20.6	19.5	16.4	6	4.8	9.03385	19.3665	17.2634	15.8701	5.64295	4.62034
PFH31845.1		PFH31845.1	PFH31845.1			transcript=mrna.BESB_023370 gene=BESB_023370 organism=Besnoitia_besnoiti_strain_Bb-Ger1 gene_product=anti-silencing protein, ASF1 family protein transcript_product=anti-silencing protein, ASF1 family protein location=CM008357.1:988391-989792(-) protein_length=279 sequence_SO=chromosome SO=protein_coding_gene is_pseudo=false	7.55838e-12	0	30298.89	6	1.2	3.7	8	10.1	6.9	3	3				31.0295	33.0588	22.0844	40.0746	44.2317	31.4284	6	1.2	3.7	8	10.1	6.9	5.47506	1.12815	3.27561	7.74149	9.49896	6.64174
PFH31846.1		PFH31846.1	PFH31846.1			transcript=mrna.BESB_023380 gene=BESB_023380 organism=Besnoitia_besnoiti_strain_Bb-Ger1 gene_product=non-proton pumping type-II NADH dehydrogenase I transcript_product=non-proton pumping type-II NADH dehydrogenase I location=CM008357.1:993109-995672(+) protein_length=655 sequence_SO=chromosome SO=protein_coding_gene is_pseudo=false	1.76997e-15	0	70437.5	88.7	79.5	69	36.1	54.6	54.3	3	3				362.882	344.491	313.945	196.666	252.135	269.662	88.7	79.5	69	36.1	54.6	54.3	80.9396	74.7398	61.0857	34.9335	51.3508	52.2676
PFH31847.1		PFH31847.1	PFH31847.1			transcript=mrna.BESB_023390 gene=BESB_023390 organism=Besnoitia_besnoiti_strain_Bb-Ger1 gene_product=myristoyl CoA:protein N-myristoyltransferase transcript_product=myristoyl CoA:protein N-myristoyltransferase location=CM008357.1:997614-1003307(-) protein_length=460 sequence_SO=chromosome SO=protein_coding_gene is_pseudo=false	1.21789e-16	0	51916.56	47.4	44.2	40.8	31.9	27.7	27.8	3	3				118.84	111.501	117.183	76.8313	80.3627	80.1781	47.4	44.2	40.8	31.9	27.7	27.8	43.253	41.5535	36.1202	30.8692	26.0516	26.7595
PFH31851.1		PFH31851.1	PFH31851.1			transcript=mrna.BESB_023430 gene=BESB_023430 organism=Besnoitia_besnoiti_strain_Bb-Ger1 gene_product=ABC transporter transmembrane region domain-containing protein transcript_product=ABC transporter transmembrane region domain-containing protein location=CM008357.1:1018966-1023029(-) protein_length=815 sequence_SO=chromosome SO=protein_coding_gene is_pseudo=false	3.45813e-16	0	85654.98	17	20.5	27.7	19.7	21.6	23	3	3				173.44	170.259	138.859	143.802	166.067	184.509	17	20.5	27.7	19.7	21.6	23	15.5127	19.2725	24.5228	19.0634	20.3146	22.1391
PFH31854.1		PFH31854.1	PFH31854.1			transcript=mrna.BESB_023460 gene=BESB_023460 organism=Besnoitia_besnoiti_strain_Bb-Ger1 gene_product=hypothetical protein transcript_product=hypothetical protein location=CM008357.1:1037160-1044040(+) protein_length=885 sequence_SO=chromosome SO=protein_coding_gene is_pseudo=false	0.000111061	0.000257998	96367.33	11.3	10.9	8.5	4.1	5.5	5.7	3	3				107.218	105.051	111.605	71.4223	74.6618	74.3852	11.3	10.9	8.5	4.1	5.5	5.7	10.3114	10.2473	7.52505	3.96752	5.1727	5.48666
PFH31856.1		PFH31856.1	PFH31856.1			transcript=mrna.BESB_023480 gene=BESB_023480 organism=Besnoitia_besnoiti_strain_Bb-Ger1 gene_product=hypothetical protein transcript_product=hypothetical protein location=CM008357.1:1044082-1046364(+) protein_length=760 sequence_SO=chromosome SO=protein_coding_gene is_pseudo=false	5.70648e-09	0	82076.15	4.8	5.3	5.4	2.1	3.2	2.5	3	3				41.9288	50.5231	58.4162	23.6459	40.3781	39.7913	4.8	5.3	5.4	2.1	3.2	2.5	4.38005	4.98265	4.78062	2.03214	3.00957	2.40643
PFH31858.1		PFH31858.1	PFH31858.1			transcript=mrna.BESB_023500 gene=BESB_023500 organism=Besnoitia_besnoiti_strain_Bb-Ger1 gene_product=hypothetical protein transcript_product=hypothetical protein location=CM008357.1:1058775-1063263(+) protein_length=978 sequence_SO=chromosome SO=protein_coding_gene is_pseudo=false	2.04899e-09	0	102781.06	12.1	9.3	9.7	9.5	6.7	7.1	3	3				136.79	130.838	110.307	95.1978	91.9645	91.0637	12.1	9.3	9.7	9.5	6.7	7.1	11.0414	8.74315	8.58741	9.19302	6.30129	6.83426
PFH31859.1		PFH31859.1	PFH31859.1			transcript=mrna.BESB_023510 gene=BESB_023510 organism=Besnoitia_besnoiti_strain_Bb-Ger1 gene_product=putative cytochrome c oxidase subunit transcript_product=putative cytochrome c oxidase subunit location=CM008357.1:1067475-1069754(-) protein_length=304 sequence_SO=chromosome SO=protein_coding_gene is_pseudo=false	7.04866e-15	0	34110.9	197.1	192.1	168.1	51.2	111.2	69.4	3	3				428.352	490.175	403.27	183.38	211.808	212.752	197.1	192.1	168.1	51.2	111.2	69.4	179.856	180.598	148.819	49.5456	104.583	66.8024
PFH31862.1		PFH31862.1	PFH31862.1			transcript=mrna.BESB_023540 gene=BESB_023540 organism=Besnoitia_besnoiti_strain_Bb-Ger1 gene_product=ribosomal protein RPS28 transcript_product=ribosomal protein RPS28 location=CM008357.1:1102665-1102871(-) protein_length=68 sequence_SO=chromosome SO=protein_coding_gene is_pseudo=false	1.23405e-11	0	7587.83	1278.4	1269.4	1652.4	465.5	499.8	439.9	3	3				1837.87	2029.2	2578.48	786.067	815.826	762.855	1278.4	1269.4	1652.4	465.5	499.8	439.9	1166.55	1193.39	1462.87	450.458	470.057	423.435
PFH31864.1		PFH31864.1	PFH31864.1			transcript=mrna.BESB_023560 gene=BESB_023560 organism=Besnoitia_besnoiti_strain_Bb-Ger1 gene_product=hypothetical protein transcript_product=hypothetical protein location=CM008357.1:1117664-1119050(-) protein_length=269 sequence_SO=chromosome SO=protein_coding_gene is_pseudo=false	1.20004e-16	0	28916.22	42.7	71.7	44.5	29.4	28.4	28.1	3	3				200.202	218.959	202.435	104.357	126.129	123.545	42.7	71.7	44.5	29.4	28.4	28.1	38.9642	67.4068	39.3959	28.45	26.7099	27.0483
PFH31872.1		PFH31872.1	PFH31872.1			transcript=mrna.BESB_023640 gene=BESB_023640 organism=Besnoitia_besnoiti_strain_Bb-Ger1 gene_product=hypothetical protein transcript_product=hypothetical protein location=CM008357.1:1179009-1188546(+) protein_length=3037 sequence_SO=chromosome SO=protein_coding_gene is_pseudo=false	1.80111e-06	0	317200.68	2.4	2.6	1.9	0.9	0.7	2	3	3				81.3982	62.4043	49.0585	45.6244	30.946	35.1708	2.4	2.6	1.9	0.9	0.7	2	2.19002	2.44432	1.68207	0.870918	0.658344	1.92514
PFH31882.1		PFH31882.1	PFH31882.1			transcript=mrna.BESB_023740 gene=BESB_023740 organism=Besnoitia_besnoiti_strain_Bb-Ger1 gene_product=hypothetical protein transcript_product=hypothetical protein location=CM008357.1:1249165-1250762(-) protein_length=382 sequence_SO=chromosome SO=protein_coding_gene is_pseudo=false	1.25648e-19	0	43317.02	309.7	246.2	262.2	118.3	135.5	86.7	3	3				451.052	401.736	425.521	183.788	199.903	165.237	309.7	246.2	262.2	118.3	135.5	86.7	282.604	231.458	232.126	114.477	127.437	83.4549
PFH31888.1		PFH31888.1	PFH31888.1			transcript=mrna.BESB_023800 gene=BESB_023800 organism=Besnoitia_besnoiti_strain_Bb-Ger1 gene_product=hypothetical protein transcript_product=hypothetical protein location=CM008357.1:1284844-1289584(+) protein_length=598 sequence_SO=chromosome SO=protein_coding_gene is_pseudo=false	9.36882e-12	0	63072.51	2.4	2.5	1.8	1	1.5	2	3	3				25.3025	29.3838	22.5579	13.0174	10.9096	19.3441	2.4	2.5	1.8	1	1.5	2	2.19002	2.35031	1.59354	0.967687	1.41074	1.92514
PFH31898.1		PFH31898.1	PFH31898.1			transcript=mrna.BESB_023900 gene=BESB_023900 organism=Besnoitia_besnoiti_strain_Bb-Ger1 gene_product=formate/nitrite transporter protein transcript_product=formate/nitrite transporter protein location=CM008357.1:1344008-1345270(+) protein_length=420 sequence_SO=chromosome SO=protein_coding_gene is_pseudo=false	1.68207e-17	0	45311.93	101.7	101.6	92.5	117.7	136.5	154.2	3	3				141.636	143.156	131.64	158.274	190.817	201.141	101.7	101.6	92.5	117.7	136.5	154.2	92.8023	95.5165	81.8903	113.897	128.377	148.428
PFH31903.1		PFH31903.1	PFH31903.1			transcript=mrna.BESB_023950 gene=BESB_023950 organism=Besnoitia_besnoiti_strain_Bb-Ger1 gene_product=RNA recognition motif-containing protein transcript_product=RNA recognition motif-containing protein location=CM008357.1:1373279-1375851(-) protein_length=369 sequence_SO=chromosome SO=protein_coding_gene is_pseudo=false	4.36049e-14	0	39176.07	5	11.1	10.3	3.4	9.1	2.6	3	3				142.058	136.613	108.314	96.7786	102.65	74.6355	5	11.1	10.3	3.4	9.1	2.6	4.56255	10.4354	9.11859	3.29014	8.55847	2.50269
PFH31904.1		PFH31904.1	PFH31904.1			transcript=mrna.BESB_023960 gene=BESB_023960 organism=Besnoitia_besnoiti_strain_Bb-Ger1 gene_product=SRP40, C-terminal domain-containing protein transcript_product=SRP40, C-terminal domain-containing protein location=CM008357.1:1379178-1381439(+) protein_length=249 sequence_SO=chromosome SO=protein_coding_gene is_pseudo=false	5.54102e-13	0	27563.85	38.4	27.9	29.3	13.7	17.5	16.6	3	3				110.151	80.8995	64.6496	36.5128	50.4712	47.5778	38.4	27.9	29.3	13.7	17.5	16.6	35.0404	26.2294	25.9393	13.2573	16.4586	15.9787
PFH31905.1		PFH31905.1	PFH31905.1			transcript=mrna.BESB_023970 gene=BESB_023970 organism=Besnoitia_besnoiti_strain_Bb-Ger1 gene_product=HAD hydrolase, family IIA protein transcript_product=HAD hydrolase, family IIA protein location=CM008357.1:1382125-1385889(-) protein_length=414 sequence_SO=chromosome SO=protein_coding_gene is_pseudo=false	6.50498e-08	0	43943.08	1.2	2.4	2.9	1.3	5.4	2.7	3	3				32.384	22.3008	31.8588	35.375	44.5004	25.697	1.2	2.4	2.9	1.3	5.4	2.7	1.09501	2.2563	2.56737	1.25799	5.07865	2.59894
PFH31906.1		PFH31906.1	PFH31906.1			transcript=mrna.BESB_023980 gene=BESB_023980 organism=Besnoitia_besnoiti_strain_Bb-Ger1 gene_product=hypothetical protein transcript_product=hypothetical protein location=CM008357.1:1390044-1403699(+) protein_length=4064 sequence_SO=chromosome SO=protein_coding_gene is_pseudo=false	2.19154e-16	0	422373.65	1.6	2.8	2	1.9	2.2	1	3	3				25.9701	28.6529	26.0471	16.1576	22.2438	17.9604	1.6	2.8	2	1.9	2.2	1	1.46002	2.63235	1.7706	1.8386	2.06908	0.962571
PFH31909.1		PFH31909.1	PFH31909.1			transcript=mrna.BESB_024010 gene=BESB_024010 organism=Besnoitia_besnoiti_strain_Bb-Ger1 gene_product=hypothetical protein transcript_product=hypothetical protein location=CM008357.1:1420143-1421580(-) protein_length=194 sequence_SO=chromosome SO=protein_coding_gene is_pseudo=false	1.28666e-13	0	22184.74	69.2	69.4	69.4	13.5	15	17.4	3	3				133.46	113.7	123.115	24.7644	37.9744	43.6186	69.2	69.4	69.4	13.5	15	17.4	63.1457	65.2446	61.4398	13.0638	14.1074	16.7487
PFH31911.1		PFH31911.1	PFH31911.1			transcript=mrna.BESB_024030 gene=BESB_024030 organism=Besnoitia_besnoiti_strain_Bb-Ger1 gene_product=histone H2Bv transcript_product=histone H2Bv location=CM008357.1:1431821-1432192(+) protein_length=123 sequence_SO=chromosome SO=protein_coding_gene is_pseudo=false	6.97141e-10	0	13731.94	1161.6	1048.3	1191.8	587.9	673	947.8	3	3				1522.99	1880.62	1706.73	940.566	1162.74	1273.47	1161.6	1048.3	1191.8	587.9	673	947.8	1059.97	985.531	1055.1	568.903	632.951	912.325
PFH31916.1		PFH31916.1	PFH31916.1			transcript=mrna.BESB_024080 gene=BESB_024080 organism=Besnoitia_besnoiti_strain_Bb-Ger1 gene_product=putative thioredoxin transcript_product=putative thioredoxin location=CM008357.1:1450853-1453856(-) protein_length=428 sequence_SO=chromosome SO=protein_coding_gene is_pseudo=false	1.78132e-15	0	48237.31	369.2	305.6	414.6	250.2	351.7	333	3	3				1044.52	931.881	1141.4	738.503	1011.05	1009.79	369.2	305.6	414.6	250.2	351.7	333	336.899	287.302	367.045	242.115	330.771	320.536
PFH31917.1		PFH31917.1	PFH31917.1			transcript=mrna.BESB_024090 gene=BESB_024090 organism=Besnoitia_besnoiti_strain_Bb-Ger1 gene_product=glycosyltransferase transcript_product=glycosyltransferase location=CM008357.1:1459252-1471179(+) protein_length=1655 sequence_SO=chromosome SO=protein_coding_gene is_pseudo=false	3.0437e-16	0	180931.07	11.8	12.6	11.5	6.8	8.4	6.8	3	3				130.909	124.392	131.337	80.4902	94.2175	85.9123	11.8	12.6	11.5	6.8	8.4	6.8	10.7676	11.8456	10.181	6.58027	7.90013	6.54548
PFH31921.1		PFH31921.1	PFH31921.1			transcript=mrna.BESB_024130 gene=BESB_024130 organism=Besnoitia_besnoiti_strain_Bb-Ger1 gene_product=hypothetical protein transcript_product=hypothetical protein location=CM008357.1:1494491-1501745(-) protein_length=967 sequence_SO=chromosome SO=protein_coding_gene is_pseudo=false	0.000195208	0.000504923	102646.23	0.4	1.6	NaN	NaN	1.4	NaN	2	1				48.3582	37.4663			40.2483		0.4	1.6			1.4		0.365004	1.5042	0	0	1.31669	0
PFH31922.1		PFH31922.1	PFH31922.1			transcript=mrna.BESB_024140 gene=BESB_024140 organism=Besnoitia_besnoiti_strain_Bb-Ger1 gene_product=hypothetical protein transcript_product=hypothetical protein location=CM008357.1:1505212-1508386(-) protein_length=375 sequence_SO=chromosome SO=protein_coding_gene is_pseudo=false	7.40161e-13	0	40351.5	199.5	201.4	176.5	97.5	113.3	96	3	3				606.818	595.317	520.17	292.33	358.188	303.958	199.5	201.4	176.5	97.5	113.3	96	182.046	189.341	156.255	94.3495	106.558	92.4068
PFH31924.1		PFH31924.1	PFH31924.1			transcript=mrna.BESB_024160 gene=BESB_024160 organism=Besnoitia_besnoiti_strain_Bb-Ger1 gene_product=hypothetical protein transcript_product=hypothetical protein location=CM008357.1:1515803-1526839(+) protein_length=1353 sequence_SO=chromosome SO=protein_coding_gene is_pseudo=false	2.90437e-15	0	149622.72	3.2	2.8	3.2	1	0.5	NaN	3	2				117.225	103.284	116.702	68.0211	41.1826		3.2	2.8	3.2	1	0.5		2.92003	2.63235	2.83296	0.967687	0.470246	0
PFH31928.1		PFH31928.1	PFH31928.1			transcript=mrna.BESB_024200 gene=BESB_024200 organism=Besnoitia_besnoiti_strain_Bb-Ger1 gene_product=hypothetical protein transcript_product=hypothetical protein location=CM008357.1:1557152-1566917(+) protein_length=1229 sequence_SO=chromosome SO=protein_coding_gene is_pseudo=false	2.60372e-06	0	136523.3	4.5	3.1	4.2	NaN	NaN	NaN	3	0	CTR	CTR		50.279	57.9964	53.5581				4.5	3.1	4.2				4.10629	2.91438	3.71826	0	0	0
PFH31930.1		PFH31930.1	PFH31930.1			transcript=mrna.BESB_024220 gene=BESB_024220 organism=Besnoitia_besnoiti_strain_Bb-Ger1 gene_product=cell division protein CDC48AP transcript_product=cell division protein CDC48AP location=CM008357.1:1581278-1590130(-) protein_length=987 sequence_SO=chromosome SO=protein_coding_gene is_pseudo=false	2.20024e-22	0	106896.06	28	26.9	29.6	20.1	25.1	21.9	3	3				257.08	263.785	285.446	175.225	204.862	206.184	28	26.9	29.6	20.1	25.1	21.9	25.5503	25.2893	26.2049	19.4505	23.6063	21.0803
PFH31932.1		PFH31932.1	PFH31932.1			transcript=mrna.BESB_024240 gene=BESB_024240 organism=Besnoitia_besnoiti_strain_Bb-Ger1 gene_product=dynamin-related protein DRPB transcript_product=dynamin-related protein DRPB location=CM008357.1:1604484-1612752(+) protein_length=858 sequence_SO=chromosome SO=protein_coding_gene is_pseudo=false	4.34928e-18	0	95226.39	94.4	85.5	71.5	36.7	41	35.4	3	3				336.332	286.206	276.714	151.407	171.641	150.263	94.4	85.5	71.5	36.7	41	35.4	86.1409	80.3805	63.299	35.5141	38.5601	34.075
PFH31936.1		PFH31936.1	PFH31936.1			transcript=mrna.BESB_024280 gene=BESB_024280 organism=Besnoitia_besnoiti_strain_Bb-Ger1 gene_product=hypothetical protein transcript_product=hypothetical protein location=CM008357.1:1632264-1634043(+) protein_length=385 sequence_SO=chromosome SO=protein_coding_gene is_pseudo=false	2.2545e-10	0	42402.04	62.7	54.2	50.2	55.9	64.6	74.2	3	3				256.19	178.969	217.66	210.734	239.543	202.146	62.7	54.2	50.2	55.9	64.6	74.2	57.2144	50.9547	44.4421	54.0937	60.7557	71.4228
PFH31938.1		PFH31938.1	PFH31938.1			transcript=mrna.BESB_024300 gene=BESB_024300 organism=Besnoitia_besnoiti_strain_Bb-Ger1 gene_product=beta-hydroxyacyl-acyl carrier protein dehydratase (FABZ) transcript_product=beta-hydroxyacyl-acyl carrier protein dehydratase (FABZ) location=CM008357.1:1636251-1637036(-) protein_length=231 sequence_SO=chromosome SO=protein_coding_gene is_pseudo=false	4.37392e-17	0	24690.62	51.8	59.2	64.2	50.4	58.8	57.2	3	3				75.3732	96.5577	91.1035	81.6177	98.1176	96.2869	51.8	59.2	64.2	50.4	58.8	57.2	47.268	55.6553	56.8363	48.7714	55.3009	55.0591
PFH31939.1		PFH31939.1	PFH31939.1			transcript=mrna.BESB_024310 gene=BESB_024310 organism=Besnoitia_besnoiti_strain_Bb-Ger1 gene_product=zinc knuckle domain-containing protein transcript_product=zinc knuckle domain-containing protein location=CM008357.1:1638018-1647305(+) protein_length=787 sequence_SO=chromosome SO=protein_coding_gene is_pseudo=false	3.18355e-13	0	85359.9	16.1	17.8	15.7	6.7	8.8	11.8	3	3				145.481	186.659	159.914	72.2076	78.1944	116.69	16.1	17.8	15.7	6.7	8.8	11.8	14.6914	16.7342	13.8992	6.4835	8.27632	11.3583
PFH31942.1		PFH31942.1	PFH31942.1			transcript=mrna.BESB_024340 gene=BESB_024340 organism=Besnoitia_besnoiti_strain_Bb-Ger1 gene_product=cathepsin CPL transcript_product=cathepsin CPL location=CM008357.1:1664008-1666860(-) protein_length=430 sequence_SO=chromosome SO=protein_coding_gene is_pseudo=false	5.35773e-12	0	48025.19	17.4	16.4	27.3	11.4	17.6	25.8	3	3				85.7672	59.7547	73.6475	56.4183	58.0361	70.5302	17.4	16.4	27.3	11.4	17.6	25.8	15.8777	15.418	24.1687	11.0316	16.5526	24.8343
PFH31943.1		PFH31943.1	PFH31943.1			transcript=mrna.BESB_024350 gene=BESB_024350 organism=Besnoitia_besnoiti_strain_Bb-Ger1 gene_product=hypothetical protein transcript_product=hypothetical protein location=CM008357.1:1669204-1670434(+) protein_length=243 sequence_SO=chromosome SO=protein_coding_gene is_pseudo=false	6.77341e-16	0	26111.14	177.6	187.4	258.2	149.2	195.8	147.4	3	3				284.143	301.681	424.371	248.485	321.314	251.889	177.6	187.4	258.2	149.2	195.8	147.4	162.062	176.179	228.584	144.379	184.148	141.883
PFH31944.1		PFH31944.1	PFH31944.1			transcript=mrna.BESB_024360 gene=BESB_024360 organism=Besnoitia_besnoiti_strain_Bb-Ger1 gene_product=RNA recognition motif-containing protein transcript_product=RNA recognition motif-containing protein location=CM008357.1:1674574-1676435(+) protein_length=481 sequence_SO=chromosome SO=protein_coding_gene is_pseudo=false	5.09625e-17	0	51111.21	457.6	463.8	422.6	183	245.9	247.3	3	3				1495.92	1583.58	1397.1	660.07	863.197	859.276	457.6	463.8	422.6	183	245.9	247.3	417.565	436.029	374.128	177.087	231.267	238.044
PFH31945.1		PFH31945.1	PFH31945.1			transcript=mrna.BESB_024370 gene=BESB_024370 organism=Besnoitia_besnoiti_strain_Bb-Ger1 gene_product=Myb family DNA-binding domain-containing protein transcript_product=Myb family DNA-binding domain-containing protein location=CM008357.1:1681762-1695578(+) protein_length=4459 sequence_SO=chromosome SO=protein_coding_gene is_pseudo=false	5.78739e-16	0	446821.85	2.2	2.3	1.7	0.7	1	1	3	3				117.209	130.024	100.176	66.2596	55.9244	65.4459	2.2	2.3	1.7	0.7	1	1	2.00752	2.16228	1.50501	0.677381	0.940491	0.962571
PFH31946.1		PFH31946.1	PFH31946.1			transcript=mrna.BESB_024380 gene=BESB_024380 organism=Besnoitia_besnoiti_strain_Bb-Ger1 gene_product=SWI2/SNF2 ISWI-like SANT transcript_product=SWI2/SNF2 ISWI-like SANT location=CM008357.1:1699802-1707085(+) protein_length=1206 sequence_SO=chromosome SO=protein_coding_gene is_pseudo=false	5.61278e-09	0	134679.08	7.3	2.7	6.7	1.6	5.6	2.9	3	3				102.455	92.0724	99.5805	54.881	79.9377	54.9751	7.3	2.7	6.7	1.6	5.6	2.9	6.66132	2.53833	5.93151	1.5483	5.26675	2.79146
PFH31949.1		PFH31949.1	PFH31949.1			transcript=mrna.BESB_024410 gene=BESB_024410 organism=Besnoitia_besnoiti_strain_Bb-Ger1 gene_product=hypothetical protein transcript_product=hypothetical protein location=CM008357.1:1719709-1730180(-) protein_length=1965 sequence_SO=chromosome SO=protein_coding_gene is_pseudo=false	0.00150739	0.0020692	209208.52	1.6	1.2	1.5	3.5	2.8	2.5	3	3				147.189	111.036	132.822	293.327	249.562	230.082	1.6	1.2	1.5	3.5	2.8	2.5	1.46002	1.12815	1.32795	3.3869	2.63338	2.40643
PFH31950.1		PFH31950.1	PFH31950.1			transcript=mrna.BESB_024420 gene=BESB_024420 organism=Besnoitia_besnoiti_strain_Bb-Ger1 gene_product=microsomal signal peptidase (spc12) domain-containing protein transcript_product=microsomal signal peptidase (spc12) domain-containing protein location=CM008357.1:1731714-1732088(+) protein_length=124 sequence_SO=chromosome SO=protein_coding_gene is_pseudo=false	2.62005e-11	0	13283.35	68	73.2	58	38.1	41.4	49.8	3	3				147.096	159.843	143.835	83.6103	105.112	125.682	68	73.2	58	38.1	41.4	49.8	62.0507	68.817	51.3474	36.8689	38.9363	47.936
PFH31955.1		PFH31955.1	PFH31955.1			transcript=mrna.BESB_024470 gene=BESB_024470 organism=Besnoitia_besnoiti_strain_Bb-Ger1 gene_product=hypothetical protein transcript_product=hypothetical protein location=CM008357.1:1756747-1770934(+) protein_length=3222 sequence_SO=chromosome SO=protein_coding_gene is_pseudo=false	1.45021e-05	0	338944.67	0.4	0.6	0.2	0.4	0.4	0.6	3	3				28.8452	37.4721	32.433	28.9551	24.8303	37.2997	0.4	0.6	0.2	0.4	0.4	0.6	0.365004	0.564074	0.17706	0.387075	0.376196	0.577543
PFH31959.1		PFH31959.1	PFH31959.1			transcript=mrna.BESB_019000 gene=BESB_019000 organism=Besnoitia_besnoiti_strain_Bb-Ger1 gene_product=hypothetical protein transcript_product=hypothetical protein location=CM008356.1:21487-55812(-) protein_length=7209 sequence_SO=chromosome SO=protein_coding_gene is_pseudo=false	2.73801e-11	0	782891.91	2	2.8	1.9	2	2	2.4	3	3				62.3892	56.4503	55.1299	45.7497	46.595	52.2608	2	2.8	1.9	2	2	2.4	1.82502	2.63235	1.68207	1.93537	1.88098	2.31017
PFH31960.1		PFH31960.1	PFH31960.1			transcript=mrna.BESB_019010 gene=BESB_019010 organism=Besnoitia_besnoiti_strain_Bb-Ger1 gene_product=transcription initiation factor IIB transcript_product=transcription initiation factor IIB location=CM008356.1:61615-63817(+) protein_length=480 sequence_SO=chromosome SO=protein_coding_gene is_pseudo=false	0.00012897	0.000257998	50148.7	6.3	7.9	4.8	0	0.8	NaN	3	1				67.4166	72.7068	44.6212		53.6612		6.3	7.9	4.8	0	0.8		5.74881	7.42697	4.24944	0	0.752393	0
PFH31962.1		PFH31962.1	PFH31962.1			transcript=mrna.BESB_019030 gene=BESB_019030 organism=Besnoitia_besnoiti_strain_Bb-Ger1 gene_product=hypothetical protein transcript_product=hypothetical protein location=CM008356.1:73747-93334(+) protein_length=4300 sequence_SO=chromosome SO=protein_coding_gene is_pseudo=false	7.97119e-16	0	453435.8	3.9	4	3.5	2	2.2	2	3	3				124.761	131.574	114.192	81.8202	85.9801	91.9312	3.9	4	3.5	2	2.2	2	3.55879	3.76049	3.09855	1.93537	2.06908	1.92514
PFH31963.1		PFH31963.1	PFH31963.1			transcript=mrna.BESB_019040 gene=BESB_019040 organism=Besnoitia_besnoiti_strain_Bb-Ger1 gene_product=rhoptry kinase family protein ROP40 (incomplete catalytic triad) transcript_product=rhoptry kinase family protein ROP40 (incomplete catalytic triad) location=CM008356.1:94246-95796(-) protein_length=516 sequence_SO=chromosome SO=protein_coding_gene is_pseudo=false	2.5383e-06	0	56362.13	32.5	37.8	30.3	NaN	0.3	NaN	3	1				155.112	168.925	172.899		18.2418		32.5	37.8	30.3		0.3		29.6566	35.5367	26.8246	0	0.282147	0
PFH31964.1		PFH31964.1	PFH31964.1			transcript=mrna.BESB_019050 gene=BESB_019050 organism=Besnoitia_besnoiti_strain_Bb-Ger1 gene_product=RNA recognition motif-containing protein transcript_product=RNA recognition motif-containing protein location=CM008356.1:99924-108516(+) protein_length=724 sequence_SO=chromosome SO=protein_coding_gene is_pseudo=false	2.20499e-09	0	73329.58	9.6	5.9	7.6	4.2	7.7	4.7	3	3				49.4734	36.4847	41.5308	23.5598	39.0401	30.0806	9.6	5.9	7.6	4.2	7.7	4.7	8.7601	5.54673	6.72828	4.06428	7.24178	4.52409
PFH31966.1		PFH31966.1	PFH31966.1			transcript=mrna.BESB_019070 gene=BESB_019070 organism=Besnoitia_besnoiti_strain_Bb-Ger1 gene_product=RNA recognition motif-containing protein transcript_product=RNA recognition motif-containing protein location=CM008356.1:118551-123373(-) protein_length=672 sequence_SO=chromosome SO=protein_coding_gene is_pseudo=false	9.76138e-12	0	70253.3	33.5	27.4	37.7	15.2	21.2	16	3	3				187.196	171.834	216.94	116.765	149.447	98.8217	33.5	27.4	37.7	15.2	21.2	16	30.5691	25.7594	33.3758	14.7088	19.9384	15.4011
PFH31969.1		PFH31969.1	PFH31969.1			transcript=mrna.BESB_019100 gene=BESB_019100 organism=Besnoitia_besnoiti_strain_Bb-Ger1 gene_product=microneme protein MIC1 transcript_product=microneme protein MIC1 location=CM008356.1:131472-135676(+) protein_length=706 sequence_SO=chromosome SO=protein_coding_gene is_pseudo=false	6.42118e-15	0	76381.03	757.5	696.7	960.9	26.6	25.7	20.8	3	3				1410.03	1324.48	1712.12	70.5759	63.8992	64.9501	757.5	696.7	960.9	26.6	25.7	20.8	691.226	654.984	850.685	25.7405	24.1706	20.0215
PFH31970.1		PFH31970.1	PFH31970.1			transcript=mrna.BESB_019110 gene=BESB_019110 organism=Besnoitia_besnoiti_strain_Bb-Ger1 gene_product=hypothetical protein transcript_product=hypothetical protein location=CM008356.1:136955-143257(-) protein_length=991 sequence_SO=chromosome SO=protein_coding_gene is_pseudo=false	1.43372e-13	0	98920.84	7.3	7	5.5	NaN	NaN	0.2	3	1				144.152	142.412	110.49			11.8438	7.3	7	5.5			0.2	6.66132	6.58086	4.86915	0	0	0.192514
PFH31971.1		PFH31971.1	PFH31971.1			transcript=mrna.BESB_019120 gene=BESB_019120 organism=Besnoitia_besnoiti_strain_Bb-Ger1 gene_product=HORMA domain-containing protein transcript_product=HORMA domain-containing protein location=CM008356.1:144764-148215(+) protein_length=403 sequence_SO=chromosome SO=protein_coding_gene is_pseudo=false	4.11052e-07	0	44929.25	12.9	12.6	14.1	4.5	6.2	8.7	3	3				146.15	143.447	159.882	76.8586	107.049	98.6142	12.9	12.6	14.1	4.5	6.2	8.7	11.7714	11.8456	12.4827	4.35459	5.83104	8.37437
PFH31973.1		PFH31973.1	PFH31973.1			transcript=mrna.BESB_019140 gene=BESB_019140 organism=Besnoitia_besnoiti_strain_Bb-Ger1 gene_product=RNA helicase (UPF2 interacting domain) protein transcript_product=RNA helicase (UPF2 interacting domain) protein location=CM008356.1:154636-165304(+) protein_length=1448 sequence_SO=chromosome SO=protein_coding_gene is_pseudo=false	1.48435e-05	0	153074.48	4.5	3.1	3.4	2.3	2.1	2.4	3	3				108.461	73.725	86.7638	67.0937	62.8936	83.6392	4.5	3.1	3.4	2.3	2.1	2.4	4.10629	2.91438	3.01002	2.22568	1.97503	2.31017
PFH31976.1		PFH31976.1	PFH31976.1			transcript=mrna.BESB_019170 gene=BESB_019170 organism=Besnoitia_besnoiti_strain_Bb-Ger1 gene_product=ADP-ribosylation factor family protein transcript_product=ADP-ribosylation factor family protein location=CM008356.1:180549-182847(-) protein_length=202 sequence_SO=chromosome SO=protein_coding_gene is_pseudo=false	3.32768e-14	0	22552.94	26.3	23.7	21.6	5.6	4.9	10.9	3	3				111.237	100.949	88.1283	42.9977	40.8312	47.4612	26.3	23.7	21.6	5.6	4.9	10.9	23.999	22.2809	19.1225	5.41905	4.60841	10.492
PFH31978.1		PFH31978.1	PFH31978.1			transcript=mrna.BESB_019190 gene=BESB_019190 organism=Besnoitia_besnoiti_strain_Bb-Ger1 gene_product=Sec23/Sec24 trunk domain-containing protein transcript_product=Sec23/Sec24 trunk domain-containing protein location=CM008356.1:192730-200350(+) protein_length=797 sequence_SO=chromosome SO=protein_coding_gene is_pseudo=false	3.59267e-11	0	88188.22	69.7	74.6	74.7	27.4	35.1	42.7	3	3				364.67	379.118	365.341	188.176	226.181	235.776	69.7	74.6	74.7	27.4	35.1	42.7	63.6019	70.1332	66.1319	26.5146	33.0112	41.1018
PFH31981.1		PFH31981.1	PFH31981.1			transcript=mrna.BESB_019220 gene=BESB_019220 organism=Besnoitia_besnoiti_strain_Bb-Ger1 gene_product=aspartate carbamoyltransferase transcript_product=aspartate carbamoyltransferase location=CM008356.1:210468-214152(-) protein_length=433 sequence_SO=chromosome SO=protein_coding_gene is_pseudo=false	1.58041e-16	0	47586.45	32.9	19	22.6	21.3	26.2	11.8	3	3				106.225	87.1019	98.9379	94.2228	93.3994	65.1117	32.9	19	22.6	21.3	26.2	11.8	30.0216	17.8623	20.0078	20.6117	24.6409	11.3583
PFH31983.1		PFH31983.1	PFH31983.1			transcript=mrna.BESB_019240 gene=BESB_019240 organism=Besnoitia_besnoiti_strain_Bb-Ger1 gene_product=hypothetical protein transcript_product=hypothetical protein location=CM008356.1:220299-227535(-) protein_length=1586 sequence_SO=chromosome SO=protein_coding_gene is_pseudo=false	0.000935051	0.00130085	165946.47	1.1	1.2	1.1	1.8	0.8	NaN	3	2				77.4073	91.759	84.0851	93.8642	56.9082		1.1	1.2	1.1	1.8	0.8		1.00376	1.12815	0.97383	1.74184	0.752393	0
PFH31984.1		PFH31984.1	PFH31984.1			transcript=mrna.BESB_019250 gene=BESB_019250 organism=Besnoitia_besnoiti_strain_Bb-Ger1 gene_product=hypothetical protein transcript_product=hypothetical protein location=CM008356.1:229667-233953(+) protein_length=474 sequence_SO=chromosome SO=protein_coding_gene is_pseudo=false	6.1336e-12	0	50953.23	152.2	149.4	182.9	225.2	260.5	291.9	3	3				660.768	638.229	740.702	861.734	961.548	1130.42	152.2	149.4	182.9	225.2	260.5	291.9	138.884	140.454	161.921	217.923	244.998	280.975
PFH31985.1		PFH31985.1	PFH31985.1			transcript=mrna.BESB_019260 gene=BESB_019260 organism=Besnoitia_besnoiti_strain_Bb-Ger1 gene_product=hypothetical protein transcript_product=hypothetical protein location=CM008356.1:236826-242747(-) protein_length=1150 sequence_SO=chromosome SO=protein_coding_gene is_pseudo=false	4.38834e-10	0	121954.61	2.3	1.3	1.7	0.2	0.4	0.7	3	3				29.7752	33.0406	30.9294	5.42791	12.0128	23.4005	2.3	1.3	1.7	0.2	0.4	0.7	2.09877	1.22216	1.50501	0.193537	0.376196	0.6738
PFH31989.1		PFH31989.1	PFH31989.1			transcript=mrna.BESB_019300 gene=BESB_019300 organism=Besnoitia_besnoiti_strain_Bb-Ger1 gene_product=RNA recognition motif-containing protein transcript_product=RNA recognition motif-containing protein location=CM008356.1:266982-269560(-) protein_length=243 sequence_SO=chromosome SO=protein_coding_gene is_pseudo=false	4.59215e-10	0	26258.8	14.7	37.1	35.1	30.1	16.8	10.8	3	3				95.2044	82.5271	73.5562	54.104	49.124	52.0853	14.7	37.1	35.1	30.1	16.8	10.8	13.4139	34.8786	31.074	29.1274	15.8003	10.3958
PFH31992.1		PFH31992.1	PFH31992.1			transcript=mrna.BESB_019330 gene=BESB_019330 organism=Besnoitia_besnoiti_strain_Bb-Ger1 gene_product=putative RER1 protein transcript_product=putative RER1 protein location=CM008356.1:283671-284972(+) protein_length=219 sequence_SO=chromosome SO=protein_coding_gene is_pseudo=false	0.000527287	0.000968523	24810.21	44.5	54.7	49.9	22.3	7.9	35.1	3	3				159.144	180.478	158.911	81.5296	35.2126	108.482	44.5	54.7	49.9	22.3	7.9	35.1	40.6067	51.4247	44.1765	21.5794	7.42988	33.7863
PFH31994.1		PFH31994.1	PFH31994.1			transcript=mrna.BESB_019350 gene=BESB_019350 organism=Besnoitia_besnoiti_strain_Bb-Ger1 gene_product=hypothetical protein transcript_product=hypothetical protein location=CM008356.1:290112-316830(+) protein_length=5879 sequence_SO=chromosome SO=protein_coding_gene is_pseudo=false	1.33117e-13	0	619899.34	9.8	8.1	9.2	3.1	7.8	12	3	3				117.112	105.964	90.7165	69.4028	85.783	85.3494	9.8	8.1	9.2	3.1	7.8	12	8.9426	7.615	8.14476	2.99983	7.33583	11.5509
PFH31998.1		PFH31998.1	PFH31998.1			transcript=mrna.BESB_019390 gene=BESB_019390 organism=Besnoitia_besnoiti_strain_Bb-Ger1 gene_product=hypothetical protein transcript_product=hypothetical protein location=CM008356.1:355172-366264(-) protein_length=2547 sequence_SO=chromosome SO=protein_coding_gene is_pseudo=false	2.61926e-15	0	262010.85	21.7	21.4	17.1	9.2	8.8	6.1	3	3				186.413	173.694	158.268	93.3926	93.0579	87.658	21.7	21.4	17.1	9.2	8.8	6.1	19.8015	20.1186	15.1386	8.90272	8.27632	5.87168
PFH32000.1		PFH32000.1	PFH32000.1			transcript=mrna.BESB_019410 gene=BESB_019410 organism=Besnoitia_besnoiti_strain_Bb-Ger1 gene_product=trafficking protein mon1 subfamily protein transcript_product=trafficking protein mon1 subfamily protein location=CM008356.1:374037-382895(-) protein_length=1040 sequence_SO=chromosome SO=protein_coding_gene is_pseudo=false	0.000261138	0.000741565	108654.77	0.2	0.9	0.4	NaN	NaN	0.1	3	1				12.5155	19.244	25.4511			9.20323	0.2	0.9	0.4			0.1	0.182502	0.846111	0.35412	0	0	0.0962571
PFH32013.1		PFH32013.1	PFH32013.1			transcript=mrna.BESB_019540 gene=BESB_019540 organism=Besnoitia_besnoiti_strain_Bb-Ger1 gene_product=putative glycine C-acetyltransferase transcript_product=putative glycine C-acetyltransferase location=CM008356.1:498970-500989(+) protein_length=572 sequence_SO=chromosome SO=protein_coding_gene is_pseudo=false	1.03915e-05	0	63332.85	8.3	11.6	8.5	2.1	2.7	2.3	3	3				67.6636	84.6181	71.202	28.9178	40.1343	36.3007	8.3	11.6	8.5	2.1	2.7	2.3	7.57383	10.9054	7.52505	2.03214	2.53933	2.21391
PFH32014.1		PFH32014.1	PFH32014.1			transcript=mrna.BESB_019550 gene=BESB_019550 organism=Besnoitia_besnoiti_strain_Bb-Ger1 gene_product=pyruvate phosphate dikinase, pep/pyruvate binding domain-containing protein transcript_product=pyruvate phosphate dikinase, pep/pyruvate binding domain-containing protein location=CM008356.1:503532-517573(-) protein_length=1221 sequence_SO=chromosome SO=protein_coding_gene is_pseudo=false	2.53646e-13	0	133133.54	7.6	9.1	8.7	5.7	6.2	4.7	3	3				106.325	116.352	111.476	77.4175	78.2782	66.5815	7.6	9.1	8.7	5.7	6.2	4.7	6.93508	8.55512	7.70211	5.51581	5.83104	4.52409
PFH32015.1		PFH32015.1	PFH32015.1			transcript=mrna.BESB_019560 gene=BESB_019560 organism=Besnoitia_besnoiti_strain_Bb-Ger1 gene_product=putative clathrin heavy chain transcript_product=putative clathrin heavy chain location=CM008356.1:526294-537222(+) protein_length=1734 sequence_SO=chromosome SO=protein_coding_gene is_pseudo=false	3.82256e-17	0	194001.01	193.1	217.5	181	70	81.5	79.8	3	3				1552.63	1587.46	1435.24	647.168	691.206	677.263	193.1	217.5	181	70	81.5	79.8	176.206	204.477	160.239	67.7381	76.65	76.8132
PFH32016.1		PFH32016.1	PFH32016.1			transcript=mrna.BESB_019570 gene=BESB_019570 organism=Besnoitia_besnoiti_strain_Bb-Ger1 gene_product=EMP/nonaspanin domain family protein transcript_product=EMP/nonaspanin domain family protein location=CM008356.1:539925-545640(+) protein_length=666 sequence_SO=chromosome SO=protein_coding_gene is_pseudo=false	1.21169e-07	0	74948.23	7.3	5.4	4.3	3.8	5.8	4.4	3	3				72.9827	79.4357	64.2297	52.4343	62.5273	60.7197	7.3	5.4	4.3	3.8	5.8	4.4	6.66132	5.07667	3.80679	3.67721	5.45485	4.23531
PFH32018.1		PFH32018.1	PFH32018.1			transcript=mrna.BESB_019590 gene=BESB_019590 organism=Besnoitia_besnoiti_strain_Bb-Ger1 gene_product=oxidoreductase, 2OG-Fe(II) oxygenase family protein transcript_product=oxidoreductase, 2OG-Fe(II) oxygenase family protein location=CM008356.1:553568-557034(-) protein_length=919 sequence_SO=chromosome SO=protein_coding_gene is_pseudo=false	6.60217e-10	0	94819.1	27.4	25.5	23.1	20.9	20.9	23.9	3	3				247.24	216.783	219.007	177.676	208.024	201.132	27.4	25.5	23.1	20.9	20.9	23.9	25.0028	23.9731	20.4504	20.2247	19.6563	23.0055
PFH32021.1		PFH32021.1	PFH32021.1			transcript=mrna.BESB_019620 gene=BESB_019620 organism=Besnoitia_besnoiti_strain_Bb-Ger1 gene_product=putative carbonyl reductase 1 transcript_product=putative carbonyl reductase 1 location=CM008356.1:571060-574454(-) protein_length=305 sequence_SO=chromosome SO=protein_coding_gene is_pseudo=false	5.49991e-15	0	33452.57	33.9	33.6	44	19.7	23.1	15.8	3	3				153.888	145.796	191.152	98.7762	121.952	87.7451	33.9	33.6	44	19.7	23.1	15.8	30.9341	31.5881	38.9532	19.0634	21.7253	15.2086
PFH32025.1		PFH32025.1	PFH32025.1			transcript=mrna.BESB_019660 gene=BESB_019660 organism=Besnoitia_besnoiti_strain_Bb-Ger1 gene_product=WD-40 repeat protein transcript_product=WD-40 repeat protein location=CM008356.1:596995-603655(+) protein_length=521 sequence_SO=chromosome SO=protein_coding_gene is_pseudo=false	3.10013e-09	0	58212.38	17.6	15.9	13.1	6.7	14.8	8.6	3	3				109.422	91.6043	83.1276	59.6669	73.3871	62.8183	17.6	15.9	13.1	6.7	14.8	8.6	16.0602	14.948	11.5974	6.4835	13.9193	8.27811
PFH32026.1		PFH32026.1	PFH32026.1			transcript=mrna.BESB_019670 gene=BESB_019670 organism=Besnoitia_besnoiti_strain_Bb-Ger1 gene_product=serine protease transcript_product=serine protease location=CM008356.1:604977-610361(-) protein_length=683 sequence_SO=chromosome SO=protein_coding_gene is_pseudo=false	2.26415e-12	0	73245.25	28.1	26.9	24.5	12.8	23.4	18.5	3	3				241.171	221.216	249.263	108.722	163.414	157.481	28.1	26.9	24.5	12.8	23.4	18.5	25.6415	25.2893	21.6899	12.3864	22.0075	17.8076
PFH32027.1		PFH32027.1	PFH32027.1			transcript=mrna.BESB_019680 gene=BESB_019680 organism=Besnoitia_besnoiti_strain_Bb-Ger1 gene_product=CS domain-containing protein transcript_product=CS domain-containing protein location=CM008356.1:613715-617690(-) protein_length=224 sequence_SO=chromosome SO=protein_coding_gene is_pseudo=false	9.46215e-17	0	25389.64	27.9	26.3	23.1	20.2	33.2	26.9	3	3				88.1272	84.7856	94.1809	82.2368	106.01	83.1435	27.9	26.3	23.1	20.2	33.2	26.9	25.459	24.7252	20.4504	19.5473	31.2243	25.8932
PFH32028.1		PFH32028.1	PFH32028.1			transcript=mrna.BESB_019690 gene=BESB_019690 organism=Besnoitia_besnoiti_strain_Bb-Ger1 gene_product=putative vacuolar proton translocating ATPase subunit transcript_product=putative vacuolar proton translocating ATPase subunit location=CM008356.1:621197-629272(-) protein_length=1084 sequence_SO=chromosome SO=protein_coding_gene is_pseudo=false	5.48286e-15	0	120303.52	11.2	14.8	11.6	10	11.7	10.3	3	3				94.5697	119.407	95.864	80.6957	86.9819	86.7912	11.2	14.8	11.6	10	11.7	10.3	10.2201	13.9138	10.2695	9.67687	11.0037	9.91448
PFH32029.1		PFH32029.1	PFH32029.1			transcript=mrna.BESB_019700 gene=BESB_019700 organism=Besnoitia_besnoiti_strain_Bb-Ger1 gene_product=hypothetical protein transcript_product=hypothetical protein location=CM008356.1:631767-632297(+) protein_length=82 sequence_SO=chromosome SO=protein_coding_gene is_pseudo=false	0.00102649	0.00141376	9453.7	15.3	17.2	22.4	11.2	3.3	12.7	3	3				52.7536	61.6676	71.6776	42.1388	30.4674	45.1712	15.3	17.2	22.4	11.2	3.3	12.7	13.9614	16.1701	19.8307	10.8381	3.10362	12.2247
PFH32030.1		PFH32030.1	PFH32030.1			transcript=mrna.BESB_019710 gene=BESB_019710 organism=Besnoitia_besnoiti_strain_Bb-Ger1 gene_product=hypothetical protein transcript_product=hypothetical protein location=CM008356.1:635216-635995(-) protein_length=259 sequence_SO=chromosome SO=protein_coding_gene is_pseudo=false	1.56693e-19	0	28608.35	10.2	5.2	6.2	8.9	8.3	12.2	3	3				39.2857	33.9162	26.6683	36.2661	32.8757	48.7141	10.2	5.2	6.2	8.9	8.3	12.2	9.3076	4.88864	5.48886	8.61241	7.80608	11.7434
PFH32032.1		PFH32032.1	PFH32032.1			transcript=mrna.BESB_019730 gene=BESB_019730 organism=Besnoitia_besnoiti_strain_Bb-Ger1 gene_product=leucyl aminopeptidase LAP transcript_product=leucyl aminopeptidase LAP location=CM008356.1:650814-655281(-) protein_length=561 sequence_SO=chromosome SO=protein_coding_gene is_pseudo=false	8.2911e-18	0	59179.27	111.7	113.5	175.1	125.6	192.2	106.6	3	3				342.56	340.795	508.64	366.13	440.825	309.07	111.7	113.5	175.1	125.6	192.2	106.6	101.927	106.704	155.016	121.541	180.762	102.61
PFH32034.1		PFH32034.1	PFH32034.1			transcript=mrna.BESB_019750 gene=BESB_019750 organism=Besnoitia_besnoiti_strain_Bb-Ger1 gene_product=RNA recognition motif-containing protein transcript_product=RNA recognition motif-containing protein location=CM008356.1:661097-662019(+) protein_length=191 sequence_SO=chromosome SO=protein_coding_gene is_pseudo=false	1.1169e-09	0	20481.02	218.4	232.2	241.6	121.9	147.6	135.9	3	3				610.282	742.939	675.69	324.354	452.043	397.107	218.4	232.2	241.6	121.9	147.6	135.9	199.292	218.297	213.888	117.961	138.816	130.813
PFH32035.1		PFH32035.1	PFH32035.1			transcript=mrna.BESB_019760 gene=BESB_019760 organism=Besnoitia_besnoiti_strain_Bb-Ger1 gene_product=RNA recognition motif-containing protein transcript_product=RNA recognition motif-containing protein location=CM008356.1:662067-663924(+) protein_length=265 sequence_SO=chromosome SO=protein_coding_gene is_pseudo=false	1.44477e-12	0	29410.64	82.9	92.1	98.5	51.5	78.2	65.8	3	3				148.021	207.938	222.52	106.798	150.135	126.083	82.9	92.1	98.5	51.5	78.2	65.8	75.6471	86.5854	87.2021	49.8359	73.5464	63.3372
PFH32037.1		PFH32037.1	PFH32037.1			transcript=mrna.BESB_019780 gene=BESB_019780 organism=Besnoitia_besnoiti_strain_Bb-Ger1 gene_product=putative DNA mismatch repair protein MSH6-1 transcript_product=putative DNA mismatch repair protein MSH6-1 location=CM008356.1:674681-684306(+) protein_length=1512 sequence_SO=chromosome SO=protein_coding_gene is_pseudo=false	2.44666e-11	0	165735.7	17.3	13.1	13.6	5.5	5.9	5.9	3	3				163.573	155.02	153.027	90.5828	90.2597	101.097	17.3	13.1	13.6	5.5	5.9	5.9	15.7864	12.3156	12.0401	5.32228	5.5489	5.67917
PFH32039.1		PFH32039.1	PFH32039.1			transcript=mrna.BESB_019800 gene=BESB_019800 organism=Besnoitia_besnoiti_strain_Bb-Ger1 gene_product=hypothetical protein transcript_product=hypothetical protein location=CM008356.1:700268-706666(+) protein_length=1754 sequence_SO=chromosome SO=protein_coding_gene is_pseudo=false	3.72908e-14	0	195616.06	1.7	1.6	1.7	2.1	2.9	2.7	3	3				57.535	56.2602	59.9315	68.6768	98.7408	88.8891	1.7	1.6	1.7	2.1	2.9	2.7	1.55127	1.5042	1.50501	2.03214	2.72742	2.59894
PFH32043.1		PFH32043.1	PFH32043.1			transcript=mrna.BESB_019840 gene=BESB_019840 organism=Besnoitia_besnoiti_strain_Bb-Ger1 gene_product=succinyl-CoA-synthetase alpha SCSA transcript_product=succinyl-CoA-synthetase alpha SCSA location=CM008356.1:715369-718719(-) protein_length=332 sequence_SO=chromosome SO=protein_coding_gene is_pseudo=false	5.59979e-14	0	35215.62	207.6	183	320.8	194.2	201.7	224.9	3	3				549.511	492.567	771.594	493.072	518.202	549.083	207.6	183	320.8	194.2	201.7	224.9	189.437	172.043	284.004	187.925	189.697	216.482
PFH32051.1		PFH32051.1	PFH32051.1			transcript=mrna.BESB_019920 gene=BESB_019920 organism=Besnoitia_besnoiti_strain_Bb-Ger1 gene_product=ubiquitin-activating enzyme E1 family protein transcript_product=ubiquitin-activating enzyme E1 family protein location=CM008356.1:780816-788079(-) protein_length=1103 sequence_SO=chromosome SO=protein_coding_gene is_pseudo=false	6.45328e-14	0	120965.46	55	50.9	63.9	30.3	34.1	27.5	3	3				240.023	223.476	251.762	143.465	175.357	142.418	55	50.9	63.9	30.3	34.1	27.5	50.188	47.8523	56.5707	29.3209	32.0707	26.4707
PFH32053.1		PFH32053.1	PFH32053.1			transcript=mrna.BESB_019940 gene=BESB_019940 organism=Besnoitia_besnoiti_strain_Bb-Ger1 gene_product=thioredoxin family Trp26 protein transcript_product=thioredoxin family Trp26 protein location=CM008356.1:799022-801948(-) protein_length=208 sequence_SO=chromosome SO=protein_coding_gene is_pseudo=false	1.58717e-14	0	22929.72	13.3	15.3	11.3	15.9	11.4	13.9	3	3				42.4262	36.5237	41.9325	53.7308	39.5151	45.5585	13.3	15.3	11.3	15.9	11.4	13.9	12.1364	14.3839	10.0039	15.3862	10.7216	13.3797
PFH32055.1		PFH32055.1	PFH32055.1			transcript=mrna.BESB_019960 gene=BESB_019960 organism=Besnoitia_besnoiti_strain_Bb-Ger1 gene_product=hypothetical protein transcript_product=hypothetical protein location=CM008356.1:803922-807571(-) protein_length=790 sequence_SO=chromosome SO=protein_coding_gene is_pseudo=false	4.58495e-05	0.00012955	87917.05	3	2.5	2.5	NaN	NaN	0.1	3	1				59.7107	57.2213	51.0307			6.77838	3	2.5	2.5			0.1	2.73753	2.35031	2.21325	0	0	0.0962571
PFH32059.1		PFH32059.1	PFH32059.1			transcript=mrna.BESB_020000 gene=BESB_020000 organism=Besnoitia_besnoiti_strain_Bb-Ger1 gene_product=NAD/NADP octopine/nopaline dehydrogenase, alpha-helical domain-containing protein transcript_product=NAD/NADP octopine/nopaline dehydrogenase, alpha-helical domain-containing protein location=CM008356.1:826292-830023(+) protein_length=432 sequence_SO=chromosome SO=protein_coding_gene is_pseudo=fal…	5.51385e-16	0	47711.07	306.5	375.6	367.6	124.2	174.9	138	3	3				1087.04	1251.65	1285.94	432.499	567.4	524.276	306.5	375.6	367.6	124.2	174.9	138	279.684	353.11	325.436	120.187	164.492	132.835
PFH32062.1		PFH32062.1	PFH32062.1			transcript=mrna.BESB_020030 gene=BESB_020030 organism=Besnoitia_besnoiti_strain_Bb-Ger1 gene_product=kelch repeat domain containing/Serine/threonine protein phosphatase protein transcript_product=kelch repeat domain containing/Serine/threonine protein phosphatase protein location=CM008356.1:842095-850761(+) protein_length=951 sequence_SO=chromosome SO=protein_coding_gene is_pseudo=false	1.25022e-12	0	103890.19	6.2	5.1	4.1	1.5	4.2	2.4	3	3				90.1351	78.8023	63.9245	61.3773	55.6834	34.4193	6.2	5.1	4.1	1.5	4.2	2.4	5.65756	4.79463	3.62973	1.45153	3.95006	2.31017
PFH32063.1		PFH32063.1	PFH32063.1			transcript=mrna.BESB_020040 gene=BESB_020040 organism=Besnoitia_besnoiti_strain_Bb-Ger1 gene_product=putative sortilin transcript_product=putative sortilin location=CM008356.1:856672-862939(+) protein_length=907 sequence_SO=chromosome SO=protein_coding_gene is_pseudo=false	1.57398e-20	0	99672.02	120.1	133.8	119.3	69.7	84.5	87.4	3	3				302.122	329.502	279.574	179.003	214.767	225.887	120.1	133.8	119.3	69.7	84.5	87.4	109.592	125.789	105.616	67.4478	79.4715	84.1287
PFH32065.1		PFH32065.1	PFH32065.1			transcript=mrna.BESB_020060 gene=BESB_020060 organism=Besnoitia_besnoiti_strain_Bb-Ger1 gene_product=hypothetical protein transcript_product=hypothetical protein location=CM008356.1:867904-869736(+) protein_length=231 sequence_SO=chromosome SO=protein_coding_gene is_pseudo=false	4.03617e-09	0	26775.75	151.9	170.8	139.6	52.4	66.6	67	3	3				616.442	653.997	578.222	212.105	257.321	259.871	151.9	170.8	139.6	52.4	66.6	67	138.61	160.573	123.588	50.7068	62.6367	64.4923
PFH32067.1		PFH32067.1	PFH32067.1			transcript=mrna.BESB_020080 gene=BESB_020080 organism=Besnoitia_besnoiti_strain_Bb-Ger1 gene_product=putative proteasome subunit beta type 1 transcript_product=putative proteasome subunit beta type 1 location=CM008356.1:880956-883768(+) protein_length=248 sequence_SO=chromosome SO=protein_coding_gene is_pseudo=false	4.99898e-17	0	26920.59	35.2	27.8	45.9	39.2	53.4	37.9	3	3				75.1455	73.4693	100.453	86.3552	104.786	87.5201	35.2	27.8	45.9	39.2	53.4	37.9	32.1203	26.1354	40.6353	37.9333	50.2222	36.4815
PFH32071.1		PFH32071.1	PFH32071.1			transcript=mrna.BESB_020120 gene=BESB_020120 organism=Besnoitia_besnoiti_strain_Bb-Ger1 gene_product=hypothetical protein transcript_product=hypothetical protein location=CM008356.1:903821-904983(-) protein_length=211 sequence_SO=chromosome SO=protein_coding_gene is_pseudo=false	1.23317e-12	0	21712.5	91.9	76.1	70	37.9	50.1	53.5	3	3				312.518	280.473	257.243	137.077	182.352	181.779	91.9	76.1	70	37.9	50.1	53.5	83.8597	71.5434	61.971	36.6753	47.1186	51.4976
PFH32073.1		PFH32073.1	PFH32073.1			transcript=mrna.BESB_020140 gene=BESB_020140 organism=Besnoitia_besnoiti_strain_Bb-Ger1 gene_product=hypothetical protein transcript_product=hypothetical protein location=CM008356.1:913843-920160(-) protein_length=588 sequence_SO=chromosome SO=protein_coding_gene is_pseudo=false	2.64918e-06	0	64301.43	2.5	2.4	2.1	0.9	2.3	1.2	3	3				69.8807	34.908	29.2662	24.2042	33.4406	35.0076	2.5	2.4	2.1	0.9	2.3	1.2	2.28127	2.2563	1.85913	0.870918	2.16313	1.15509
PFH32074.1		PFH32074.1	PFH32074.1			transcript=mrna.BESB_020150 gene=BESB_020150 organism=Besnoitia_besnoiti_strain_Bb-Ger1 gene_product=uroporphyrinogen decarboxylase transcript_product=uroporphyrinogen decarboxylase location=CM008356.1:922278-926738(+) protein_length=652 sequence_SO=chromosome SO=protein_coding_gene is_pseudo=false	6.87778e-15	0	71077.56	19.1	16.5	21.5	16.5	19.2	20.4	3	3				127.353	116.179	144.632	98.421	127.035	141.887	19.1	16.5	21.5	16.5	19.2	20.4	17.4289	15.512	19.034	15.9668	18.0574	19.6365
PFH32079.1		PFH32079.1	PFH32079.1			transcript=mrna.BESB_020200 gene=BESB_020200 organism=Besnoitia_besnoiti_strain_Bb-Ger1 gene_product=hypothetical protein transcript_product=hypothetical protein location=CM008356.1:953796-962991(+) protein_length=1402 sequence_SO=chromosome SO=protein_coding_gene is_pseudo=false	3.85937e-12	0	154966.49	9.4	9.3	7.5	0.8	2.3	3.6	3	3				101.851	115.962	105.97	82.6325	70.075	40.6918	9.4	9.3	7.5	0.8	2.3	3.6	8.57759	8.74315	6.63975	0.774149	2.16313	3.46526
PFH32083.1		PFH32083.1	PFH32083.1			transcript=mrna.BESB_020240 gene=BESB_020240 organism=Besnoitia_besnoiti_strain_Bb-Ger1 gene_product=putative eukaryotic initiation factor-3, delta subunit transcript_product=putative eukaryotic initiation factor-3, delta subunit location=CM008356.1:977335-981390(-) protein_length=340 sequence_SO=chromosome SO=protein_coding_gene is_pseudo=false	1.19258e-11	0	38362.19	262	302	283.8	104.7	131.5	124	3	3				677.163	776.763	731.472	299.124	355.823	323.226	262	302	283.8	104.7	131.5	124	239.078	283.917	251.248	101.317	123.675	119.359
PFH32085.1		PFH32085.1	PFH32085.1			transcript=mrna.BESB_020260 gene=BESB_020260 organism=Besnoitia_besnoiti_strain_Bb-Ger1 gene_product=hypothetical protein transcript_product=hypothetical protein location=CM008356.1:991628-992296(-) protein_length=222 sequence_SO=chromosome SO=protein_coding_gene is_pseudo=false	1.30184e-09	0	24622.91	50.5	28.3	29.5	36	25.9	36	3	3				74.7086	81.4397	77.4079	65.3422	82.1065	82.0772	50.5	28.3	29.5	36	25.9	36	46.0818	26.6055	26.1164	34.8367	24.3587	34.6526
PFH32088.1		PFH32088.1	PFH32088.1			transcript=mrna.BESB_020290 gene=BESB_020290 organism=Besnoitia_besnoiti_strain_Bb-Ger1 gene_product=mu1 adaptin transcript_product=mu1 adaptin location=CM008356.1:1010974-1012266(-) protein_length=430 sequence_SO=chromosome SO=protein_coding_gene is_pseudo=false	1.05738e-10	0	49027.68	15.7	18.6	14.1	9.3	12.7	9.8	3	3				121.23	127.087	125.272	74.8558	80.6071	77.1796	15.7	18.6	14.1	9.3	12.7	9.8	14.3264	17.4863	12.4827	8.99949	11.9442	9.4332
PFH32090.1		PFH32090.1	PFH32090.1			transcript=mrna.BESB_020310 gene=BESB_020310 organism=Besnoitia_besnoiti_strain_Bb-Ger1 gene_product=ribosomal-ubiquitin protein RPL40 transcript_product=ribosomal-ubiquitin protein RPL40 location=CM008356.1:1018628-1019783(-) protein_length=129 sequence_SO=chromosome SO=protein_coding_gene is_pseudo=false	3.73339e-08	0	14685.22	143	168.8	190.1	137.3	124.5	76.6	3	3				518.642	645.419	788.773	322.35	258.854	255.437	143	168.8	190.1	137.3	124.5	76.6	130.489	158.693	168.296	132.863	117.091	73.733
PFH32091.1		PFH32091.1	PFH32091.1			transcript=mrna.BESB_020320 gene=BESB_020320 organism=Besnoitia_besnoiti_strain_Bb-Ger1 gene_product=hypothetical protein transcript_product=hypothetical protein location=CM008356.1:1028001-1028825(-) protein_length=252 sequence_SO=chromosome SO=protein_coding_gene is_pseudo=false	0.0029409	0.00315742	26676.79	6.7	7.7	6.4	2.7	1.7	NaN	3	2				36.1347	35.4158	33.7663	35.2295	22.6275		6.7	7.7	6.4	2.7	1.7		6.11382	7.23895	5.66592	2.61275	1.59883	0
PFH32092.1		PFH32092.1	PFH32092.1			transcript=mrna.BESB_020330 gene=BESB_020330 organism=Besnoitia_besnoiti_strain_Bb-Ger1 gene_product=Pep3/Vps18/deep orange family protein transcript_product=Pep3/Vps18/deep orange family protein location=CM008356.1:1030617-1042310(+) protein_length=1159 sequence_SO=chromosome SO=protein_coding_gene is_pseudo=false	2.27772e-08	0	127987.79	7.4	8.4	7	6	5.8	5	3	3				185.356	213.419	179.342	116.923	134.562	95.3201	7.4	8.4	7	6	5.8	5	6.75257	7.89704	6.1971	5.80612	5.45485	4.81286
PFH32095.1		PFH32095.1	PFH32095.1			transcript=mrna.BESB_020360 gene=BESB_020360 organism=Besnoitia_besnoiti_strain_Bb-Ger1 gene_product=glyceraldehyde-3-phosphate dehydrogenase GAPDH1 transcript_product=glyceraldehyde-3-phosphate dehydrogenase GAPDH1 location=CM008356.1:1066707-1068053(+) protein_length=339 sequence_SO=chromosome SO=protein_coding_gene is_pseudo=false	1.19857e-12	0	36516.05	2347.9	2490.9	3711.6	2199.5	2589.1	1812.7	3	3				2016.84	2140.06	3072.59	1796.97	2220.4	1574.62	2347.9	2490.9	3711.6	2199.5	2589.1	1812.7	2142.48	2341.75	3285.88	2128.43	2435.03	1744.85
PFH32096.1		PFH32096.1	PFH32096.1			transcript=mrna.BESB_020370 gene=BESB_020370 organism=Besnoitia_besnoiti_strain_Bb-Ger1 gene_product=Ras-related protein Rab11 transcript_product=Ras-related protein Rab11 location=CM008356.1:1071694-1074679(+) protein_length=219 sequence_SO=chromosome SO=protein_coding_gene is_pseudo=false	3.86051e-14	0	24950.15	172.8	203.1	131.9	118.4	132.1	139.8	3	3				268.941	314.262	235.218	198.253	208.318	217.863	172.8	203.1	131.9	118.4	132.1	139.8	157.682	190.939	116.771	114.574	124.239	134.567
PFH32098.1		PFH32098.1	PFH32098.1			transcript=mrna.BESB_020390 gene=BESB_020390 organism=Besnoitia_besnoiti_strain_Bb-Ger1 gene_product=PEP-carboxykinase I transcript_product=PEP-carboxykinase I location=CM008356.1:1080209-1083110(-) protein_length=582 sequence_SO=chromosome SO=protein_coding_gene is_pseudo=false	6.31096e-13	0	64187.77	71.4	87.9	111.9	51.2	64	45.1	3	3				418.607	449.995	619.114	283.334	314.541	256.397	71.4	87.9	111.9	51.2	64	45.1	65.1532	82.6368	99.0651	49.5456	60.1914	43.412
PFH32102.1		PFH32102.1	PFH32102.1			transcript=mrna.BESB_020430 gene=BESB_020430 organism=Besnoitia_besnoiti_strain_Bb-Ger1 gene_product=heat shock protein HSP29 transcript_product=heat shock protein HSP29 location=CM008356.1:1107684-1108997(+) protein_length=273 sequence_SO=chromosome SO=protein_coding_gene is_pseudo=false	6.03064e-13	0	29989.75	138.1	149.8	183.6	148.6	160.3	135.1	3	3				659.504	561.276	659.593	515.941	623.132	529.154	138.1	149.8	183.6	148.6	160.3	135.1	126.018	140.83	162.541	143.798	150.761	130.043
PFH32104.1		PFH32104.1	PFH32104.1			transcript=mrna.BESB_020450 gene=BESB_020450 organism=Besnoitia_besnoiti_strain_Bb-Ger1 gene_product=strictosidine synthase subfamily protein transcript_product=strictosidine synthase subfamily protein location=CM008356.1:1111433-1117138(+) protein_length=426 sequence_SO=chromosome SO=protein_coding_gene is_pseudo=false	3.07627e-16	0	47132.5	131.5	142.9	117.1	97.1	104.4	124.4	3	3				316.355	320.733	278.163	223.326	258.164	290.136	131.5	142.9	117.1	97.1	104.4	124.4	119.995	134.344	103.669	93.9624	98.1873	119.744
PFH32105.1		PFH32105.1	PFH32105.1			transcript=mrna.BESB_020460 gene=BESB_020460 organism=Besnoitia_besnoiti_strain_Bb-Ger1 gene_product=phosphatidylinositol transfer protein transcript_product=phosphatidylinositol transfer protein location=CM008356.1:1119362-1133779(-) protein_length=1833 sequence_SO=chromosome SO=protein_coding_gene is_pseudo=false	7.18136e-05	0.00012955	197659.82	1.3	0.7	1.4	0.9	0.7	0.9	3	3				42.9452	41.0451	44.9582	49.4941	38.9458	52.9511	1.3	0.7	1.4	0.9	0.7	0.9	1.18626	0.658086	1.23942	0.870918	0.658344	0.866314
PFH32106.1		PFH32106.1	PFH32106.1			transcript=mrna.BESB_020470 gene=BESB_020470 organism=Besnoitia_besnoiti_strain_Bb-Ger1 gene_product=RNA recognition motif-containing protein transcript_product=RNA recognition motif-containing protein location=CM008356.1:1137596-1139523(-) protein_length=283 sequence_SO=chromosome SO=protein_coding_gene is_pseudo=false	3.43754e-06	0	30036.78	15.2	24.2	15.9	11.8	14.1	2.9	3	3				44.5591	75.4743	50.5388	29.6373	35.9682	20.227	15.2	24.2	15.9	11.8	14.1	2.9	13.8702	22.751	14.0763	11.4187	13.2609	2.79146
PFH32107.1		PFH32107.1	PFH32107.1			transcript=mrna.BESB_020480 gene=BESB_020480 organism=Besnoitia_besnoiti_strain_Bb-Ger1 gene_product=WD domain, G-beta repeat-containing protein transcript_product=WD domain, G-beta repeat-containing protein location=CM008356.1:1141279-1145768(+) protein_length=530 sequence_SO=chromosome SO=protein_coding_gene is_pseudo=false	2.92356e-05	0.00012955	57589.89	5.8	8.3	4.5	1.6	4.7	3	3	3				114.435	131.771	87.7106	32.0412	93.1576	58.9411	5.8	8.3	4.5	1.6	4.7	3	5.29256	7.80302	3.98385	1.5483	4.42031	2.88771
PFH32108.1		PFH32108.1	PFH32108.1			transcript=mrna.BESB_020490 gene=BESB_020490 organism=Besnoitia_besnoiti_strain_Bb-Ger1 gene_product=hypothetical protein transcript_product=hypothetical protein location=CM008356.1:1149629-1152505(-) protein_length=958 sequence_SO=chromosome SO=protein_coding_gene is_pseudo=false	7.15955e-17	0	102843.02	28.6	28.5	26	21.8	24.9	26	3	3				249.627	224.923	206.84	172.444	190.562	198.883	28.6	28.5	26	21.8	24.9	26	26.0978	26.7935	23.0178	21.0956	23.4182	25.0269
PFH32109.1		PFH32109.1	PFH32109.1			transcript=mrna.BESB_020500 gene=BESB_020500 organism=Besnoitia_besnoiti_strain_Bb-Ger1 gene_product=ribosomal protein RPL19 transcript_product=ribosomal protein RPL19 location=CM008356.1:1154776-1157101(+) protein_length=241 sequence_SO=chromosome SO=protein_coding_gene is_pseudo=false	1.88908e-07	0	28266.4	1339.6	1586	1313.7	411.5	483.5	469.3	3	3				2344.31	2454.79	2036.96	639.148	794.079	738.403	1339.6	1586	1313.7	411.5	483.5	469.3	1222.4	1491.04	1163.02	398.203	454.727	451.735
PFH32111.1		PFH32111.1	PFH32111.1			transcript=mrna.BESB_020520 gene=BESB_020520 organism=Besnoitia_besnoiti_strain_Bb-Ger1 gene_product=hypothetical protein transcript_product=hypothetical protein location=CM008356.1:1175659-1180405(-) protein_length=972 sequence_SO=chromosome SO=protein_coding_gene is_pseudo=false	3.133e-14	0	97798.65	16	11.2	9.3	9	4.4	8.8	3	3				82.0798	59.8552	40.8839	49.9679	56.0158	47.3265	16	11.2	9.3	9	4.4	8.8	14.6002	10.5294	8.23329	8.70918	4.13816	8.47063
PFH32113.1		PFH32113.1	PFH32113.1			transcript=mrna.BESB_020540 gene=BESB_020540 organism=Besnoitia_besnoiti_strain_Bb-Ger1 gene_product=hypothetical protein transcript_product=hypothetical protein location=CM008356.1:1193975-1198687(-) protein_length=946 sequence_SO=chromosome SO=protein_coding_gene is_pseudo=false	3.25349e-13	0	101226.55	43.5	36.3	36.9	43.7	48.1	49	3	3				225.911	183.81	194.515	215.074	253.562	240.87	43.5	36.3	36.9	43.7	48.1	49	39.6942	34.1265	32.6676	42.2879	45.2376	47.166
PFH32115.1		PFH32115.1	PFH32115.1			transcript=mrna.BESB_020560 gene=BESB_020560 organism=Besnoitia_besnoiti_strain_Bb-Ger1 gene_product=hypothetical protein transcript_product=hypothetical protein location=CM008356.1:1208665-1213114(+) protein_length=344 sequence_SO=chromosome SO=protein_coding_gene is_pseudo=false	1.11288e-19	0	37199.26	15.2	14.2	11.9	38.1	47.4	42.9	3	3				31.4301	37.1187	25.7913	79.7374	115.268	105.865	15.2	14.2	11.9	38.1	47.4	42.9	13.8702	13.3498	10.5351	36.8689	44.5793	41.2943
PFH32118.1		PFH32118.1	PFH32118.1			transcript=mrna.BESB_020590 gene=BESB_020590 organism=Besnoitia_besnoiti_strain_Bb-Ger1 gene_product=hypothetical protein transcript_product=hypothetical protein location=CM008356.1:1235081-1247646(-) protein_length=2423 sequence_SO=chromosome SO=protein_coding_gene is_pseudo=false	3.17988e-15	0	259401.38	10	6.6	9.1	6.3	7.8	6.9	3	3				110.043	92.1605	113.265	94.3079	93.8458	89.6884	10	6.6	9.1	6.3	7.8	6.9	9.1251	6.20481	8.05623	6.09643	7.33583	6.64174
PFH32119.1		PFH32119.1	PFH32119.1			transcript=mrna.BESB_020600 gene=BESB_020600 organism=Besnoitia_besnoiti_strain_Bb-Ger1 gene_product=putative casein kinase I transcript_product=putative casein kinase I location=CM008356.1:1253605-1257926(-) protein_length=388 sequence_SO=chromosome SO=protein_coding_gene is_pseudo=false	0.000207913	0.000504923	43969.84	6.9	7	7.4	5.2	4.6	6.9	3	3				126.416	101.364	135.883	75.3961	66.925	126.972	6.9	7	7.4	5.2	4.6	6.9	6.29632	6.58086	6.55122	5.03197	4.32626	6.64174
PFH32121.1		PFH32121.1	PFH32121.1			transcript=mrna.BESB_020620 gene=BESB_020620 organism=Besnoitia_besnoiti_strain_Bb-Ger1 gene_product=cullin family protein transcript_product=cullin family protein location=CM008356.1:1268136-1275729(+) protein_length=906 sequence_SO=chromosome SO=protein_coding_gene is_pseudo=false	1.08664e-13	0	102713.61	24.4	24.4	22.9	18.2	19.9	18	3	3				148.84	144.32	151.288	121.401	132.013	114.485	24.4	24.4	22.9	18.2	19.9	18	22.2652	22.939	20.2734	17.6119	18.7158	17.3263
PFH32122.1		PFH32122.1	PFH32122.1			transcript=mrna.BESB_020630 gene=BESB_020630 organism=Besnoitia_besnoiti_strain_Bb-Ger1 gene_product=methionyl-tRNA synthetase transcript_product=methionyl-tRNA synthetase location=CM008356.1:1277462-1281283(-) protein_length=980 sequence_SO=chromosome SO=protein_coding_gene is_pseudo=false	1.48608e-14	0	107039.91	92.2	91	92.8	38.7	47	38.4	3	3				458.585	437.424	464.979	206.161	249.303	210.667	92.2	91	92.8	38.7	47	38.4	84.1334	85.5512	82.1558	37.4495	44.2031	36.9627
PFH32123.1		PFH32123.1	PFH32123.1			transcript=mrna.BESB_020640 gene=BESB_020640 organism=Besnoitia_besnoiti_strain_Bb-Ger1 gene_product=hypothetical protein transcript_product=hypothetical protein location=CM008356.1:1286844-1289058(+) protein_length=344 sequence_SO=chromosome SO=protein_coding_gene is_pseudo=false	3.97463e-13	0	36529.7	6.5	10.4	7.8	4.1	3	2.9	3	3				55.5793	80.255	52.52	26.9155	14.4503	17.241	6.5	10.4	7.8	4.1	3	2.9	5.93131	9.77728	6.90534	3.96752	2.82147	2.79146
PFH32135.1		PFH32135.1	PFH32135.1			transcript=mrna.BESB_020760 gene=BESB_020760 organism=Besnoitia_besnoiti_strain_Bb-Ger1 gene_product=tetratricopeptide repeat-containing protein transcript_product=tetratricopeptide repeat-containing protein location=CM008356.1:1383912-1395070(+) protein_length=1362 sequence_SO=chromosome SO=protein_coding_gene is_pseudo=false	2.87088e-06	0	148291.22	1.1	0.1	1.2	0.5	0.4	0.6	3	3				87.2787	28.6303	74.9136	37.7923	35.0018	48.3826	1.1	0.1	1.2	0.5	0.4	0.6	1.00376	0.0940123	1.06236	0.483843	0.376196	0.577543
PFH32138.1		PFH32138.1	PFH32138.1			transcript=mrna.BESB_020790 gene=BESB_020790 organism=Besnoitia_besnoiti_strain_Bb-Ger1 gene_product=hypothetical protein transcript_product=hypothetical protein location=CM008356.1:1410188-1414377(+) protein_length=1038 sequence_SO=chromosome SO=protein_coding_gene is_pseudo=false	8.88132e-13	0	114042.83	5.2	5.6	3	2.1	1.9	1.7	3	3				70.362	61.9024	57.1035	41.0689	35.8989	29.342	5.2	5.6	3	2.1	1.9	1.7	4.74505	5.26469	2.6559	2.03214	1.78693	1.63637
PFH32144.1		PFH32144.1	PFH32144.1			transcript=mrna.BESB_020850 gene=BESB_020850 organism=Besnoitia_besnoiti_strain_Bb-Ger1 gene_product=hypothetical protein transcript_product=hypothetical protein location=CM008356.1:1443052-1449802(-) protein_length=686 sequence_SO=chromosome SO=protein_coding_gene is_pseudo=false	7.459e-09	0	77522.68	4.8	4.5	3.7	2.6	2.8	3	3	3				73.7244	51.8093	65.9673	35.9104	32.6025	33.4931	4.8	4.5	3.7	2.6	2.8	3	4.38005	4.23056	3.27561	2.51599	2.63338	2.88771
PFH32145.1		PFH32145.1	PFH32145.1			transcript=mrna.BESB_020860 gene=BESB_020860 organism=Besnoitia_besnoiti_strain_Bb-Ger1 gene_product=HEAT repeat-containing protein transcript_product=HEAT repeat-containing protein location=CM008356.1:1456243-1459812(-) protein_length=1189 sequence_SO=chromosome SO=protein_coding_gene is_pseudo=false	1.043e-12	0	127657.09	9.2	9.9	7.8	4.7	4.3	5.6	3	3				129.183	129.163	95.1185	65.8624	57.0248	78.2225	9.2	9.9	7.8	4.7	4.3	5.6	8.39509	9.30722	6.90534	4.54813	4.04411	5.3904
PFH32146.1		PFH32146.1	PFH32146.1			transcript=mrna.BESB_020870 gene=BESB_020870 organism=Besnoitia_besnoiti_strain_Bb-Ger1 gene_product=E1-E2 ATPase subfamily protein transcript_product=E1-E2 ATPase subfamily protein location=CM008356.1:1462580-1474678(-) protein_length=1960 sequence_SO=chromosome SO=protein_coding_gene is_pseudo=false	2.02503e-11	0	212864.53	0.8	1.3	0.8	1	0.8	1.6	3	3				41.0088	68.299	42.5846	51.4724	42.056	62.6486	0.8	1.3	0.8	1	0.8	1.6	0.730008	1.22216	0.70824	0.967687	0.752393	1.54011
PFH32155.1		PFH32155.1	PFH32155.1			transcript=mrna.BESB_020960 gene=BESB_020960 organism=Besnoitia_besnoiti_strain_Bb-Ger1 gene_product=hypothetical protein transcript_product=hypothetical protein location=CM008356.1:1520255-1526788(+) protein_length=1262 sequence_SO=chromosome SO=protein_coding_gene is_pseudo=false	3.21788e-06	0	135465.51	5.8	7.3	7.4	4.6	5.5	7.7	3	3				122.173	125.37	128.15	92.1627	83.736	136.383	5.8	7.3	7.4	4.6	5.5	7.7	5.29256	6.8629	6.55122	4.45136	5.1727	7.4118
PFH32156.1		PFH32156.1	PFH32156.1			transcript=mrna.BESB_020970 gene=BESB_020970 organism=Besnoitia_besnoiti_strain_Bb-Ger1 gene_product=hypothetical protein transcript_product=hypothetical protein location=CM008356.1:1527881-1531904(+) protein_length=341 sequence_SO=chromosome SO=protein_coding_gene is_pseudo=false	6.41445e-14	0	39122.68	14.7	20.6	9.6	6.9	5.1	12	3	3				84.1759	129.425	70.6245	74.5258	38.0052	75.4659	14.7	20.6	9.6	6.9	5.1	12	13.4139	19.3665	8.49888	6.67704	4.7965	11.5509
PFH32164.1		PFH32164.1	PFH32164.1			transcript=mrna.BESB_021050 gene=BESB_021050 organism=Besnoitia_besnoiti_strain_Bb-Ger1 gene_product=DUF866 domain-containing protein transcript_product=DUF866 domain-containing protein location=CM008356.1:1614046-1616138(-) protein_length=159 sequence_SO=chromosome SO=protein_coding_gene is_pseudo=false	0.00732015	0.00876706	17998.18	9.7	NaN	NaN	15.6	14.4	7.9	1	3				86.7894			77.7796	128.948	88.4071	9.7			15.6	14.4	7.9	8.85135	0	0	15.0959	13.5431	7.60431
PFH32165.1		PFH32165.1	PFH32165.1			transcript=mrna.BESB_021060 gene=BESB_021060 organism=Besnoitia_besnoiti_strain_Bb-Ger1 gene_product=Yos1 family protein transcript_product=Yos1 family protein location=CM008356.1:1617322-1617555(+) protein_length=77 sequence_SO=chromosome SO=protein_coding_gene is_pseudo=false	0.000745598	0.00130085	8573.43	10	NaN	0.4	0.4	8.4	6.7	2	3				29.5626		7.51749	6.8835	20.9062	21.2819	10		0.4	0.4	8.4	6.7	9.1251	0	0.35412	0.387075	7.90013	6.44923
PFH32168.1		PFH32168.1	PFH32168.1			transcript=mrna.BESB_021090 gene=BESB_021090 organism=Besnoitia_besnoiti_strain_Bb-Ger1 gene_product=RuvB family 2 protein transcript_product=RuvB family 2 protein location=CM008356.1:1632584-1637850(+) protein_length=505 sequence_SO=chromosome SO=protein_coding_gene is_pseudo=false	2.73278e-07	0	55324.5	11.6	10.5	10.8	7.4	10.8	8.8	3	3				136.109	121.537	110.929	85.0565	88.6992	62.7606	11.6	10.5	10.8	7.4	10.8	8.8	10.5851	9.8713	9.56124	7.16088	10.1573	8.47063
PFH32170.1		PFH32170.1	PFH32170.1			transcript=mrna.BESB_021110 gene=BESB_021110 organism=Besnoitia_besnoiti_strain_Bb-Ger1 gene_product=hypothetical protein transcript_product=hypothetical protein location=CM008356.1:1645219-1647201(-) protein_length=660 sequence_SO=chromosome SO=protein_coding_gene is_pseudo=false	3.23961e-08	0	72400.83	3.3	3.6	1.8	4	3.9	5.9	3	3				57.1995	68.1985	55.3525	43.4504	35.5455	71.8588	3.3	3.6	1.8	4	3.9	5.9	3.01128	3.38444	1.59354	3.87075	3.66792	5.67917
PFH32173.1		PFH32173.1	PFH32173.1			transcript=mrna.BESB_021140 gene=BESB_021140 organism=Besnoitia_besnoiti_strain_Bb-Ger1 gene_product=NADH dehydrogenase (NDH2-II) transcript_product=NADH dehydrogenase (NDH2-II) location=CM008356.1:1660269-1666639(-) protein_length=612 sequence_SO=chromosome SO=protein_coding_gene is_pseudo=false	6.62284e-11	0	66975.69	84.6	79	76.1	42.7	44.6	12.2	3	3				171.782	200.506	156.118	71.7586	67.4002	71.923	84.6	79	76.1	42.7	44.6	12.2	77.1983	74.2697	67.3713	41.3202	41.9459	11.7434
PFH32176.1		PFH32176.1	PFH32176.1			transcript=mrna.BESB_021170 gene=BESB_021170 organism=Besnoitia_besnoiti_strain_Bb-Ger1 gene_product=ubiquinol-cytochrome c reductase transcript_product=ubiquinol-cytochrome c reductase location=CM008356.1:1688705-1690751(-) protein_length=233 sequence_SO=chromosome SO=protein_coding_gene is_pseudo=false	9.75138e-13	0	26664.68	132.3	134.5	114.9	21.9	29.4	26.4	3	3				200.389	178.756	177.668	54.7304	50.464	56.0445	132.3	134.5	114.9	21.9	29.4	26.4	120.725	126.447	101.721	21.1923	27.6504	25.4119
PFH32177.1		PFH32177.1	PFH32177.1			transcript=mrna.BESB_021180 gene=BESB_021180 organism=Besnoitia_besnoiti_strain_Bb-Ger1 gene_product=putative L-asparaginase transcript_product=putative L-asparaginase location=CM008356.1:1693828-1697008(+) protein_length=718 sequence_SO=chromosome SO=protein_coding_gene is_pseudo=false	2.65967e-05	0.00012955	75558.67	6.6	8.3	6.8	NaN	1.4	NaN	3	1				73.6064	87.5692	98.4468		81.0051		6.6	8.3	6.8		1.4		6.02257	7.80302	6.02004	0	1.31669	0
PFH32179.1		PFH32179.1	PFH32179.1			transcript=mrna.BESB_021200 gene=BESB_021200 organism=Besnoitia_besnoiti_strain_Bb-Ger1 gene_product=ribosomal protein RPL10 transcript_product=ribosomal protein RPL10 location=CM008356.1:1704781-1706747(+) protein_length=222 sequence_SO=chromosome SO=protein_coding_gene is_pseudo=false	4.1888e-12	0	24981.13	1639.3	1682	1410.5	440.4	601.7	505.7	3	3				3297.88	3861.44	3271.24	1145.51	1473.86	1395.52	1639.3	1682	1410.5	440.4	601.7	505.7	1495.88	1581.29	1248.72	426.169	565.893	486.772
PFH32180.1		PFH32180.1	PFH32180.1			transcript=mrna.BESB_021210 gene=BESB_021210 organism=Besnoitia_besnoiti_strain_Bb-Ger1 gene_product=hypothetical protein transcript_product=hypothetical protein location=CM008356.1:1709358-1713635(+) protein_length=538 sequence_SO=chromosome SO=protein_coding_gene is_pseudo=false	0.00685213	0.00800089	57129.87	NaN	2.9	3.2	0.4	0.8	1.8	2	3					36.3805	40.6472	13.784	28.28	35.7445		2.9	3.2	0.4	0.8	1.8	0	2.72636	2.83296	0.387075	0.752393	1.73263
PFH32183.1		PFH32183.1	PFH32183.1			transcript=mrna.BESB_021240 gene=BESB_021240 organism=Besnoitia_besnoiti_strain_Bb-Ger1 gene_product=endonuclease IV APN transcript_product=endonuclease IV APN location=CM008356.1:1738017-1741900(+) protein_length=448 sequence_SO=chromosome SO=protein_coding_gene is_pseudo=false	5.56255e-14	0	48726.01	23.7	22.7	23.8	14.6	15	13.9	3	3				92.5617	87.5745	93.166	63.7084	70.8701	64.4454	23.7	22.7	23.8	14.6	15	13.9	21.6265	21.3408	21.0701	14.1282	14.1074	13.3797
PFH32186.1		PFH32186.1	PFH32186.1			transcript=mrna.BESB_021270 gene=BESB_021270 organism=Besnoitia_besnoiti_strain_Bb-Ger1 gene_product=putative nucleosome assembly protein (NAP) transcript_product=putative nucleosome assembly protein (NAP) location=CM008356.1:1761887-1763167(-) protein_length=278 sequence_SO=chromosome SO=protein_coding_gene is_pseudo=false	2.50989e-10	0	31660.74	380.5	343.2	321.1	255.3	333.1	312.2	3	3				503.129	462.976	418.33	357.394	395.929	393.791	380.5	343.2	321.1	255.3	333.1	312.2	347.21	322.65	284.27	247.05	313.278	300.515
PFH32187.1		PFH32187.1	PFH32187.1			transcript=mrna.BESB_021280 gene=BESB_021280 organism=Besnoitia_besnoiti_strain_Bb-Ger1 gene_product=Erv1 / Alr family protein transcript_product=Erv1 / Alr family protein location=CM008356.1:1764246-1766522(+) protein_length=280 sequence_SO=chromosome SO=protein_coding_gene is_pseudo=false	1.03062e-08	0	30603.89	8.9	11.4	12.7	8.7	11.8	8.7	3	3				134.203	144.208	191.524	131.357	150.559	130.563	8.9	11.4	12.7	8.7	11.8	8.7	8.12134	10.7174	11.2433	8.41888	11.0978	8.37437
PFH32189.1		PFH32189.1	PFH32189.1			transcript=mrna.BESB_021300 gene=BESB_021300 organism=Besnoitia_besnoiti_strain_Bb-Ger1 gene_product=WD domain, G-beta repeat-containing protein transcript_product=WD domain, G-beta repeat-containing protein location=CM008356.1:1774166-1776486(+) protein_length=654 sequence_SO=chromosome SO=protein_coding_gene is_pseudo=false	3.00897e-14	0	71757.71	9.2	12.2	7.9	4.9	5.3	2.9	3	3				91.7551	114.066	122.15	52.4107	75.293	61.856	9.2	12.2	7.9	4.9	5.3	2.9	8.39509	11.4695	6.99387	4.74167	4.9846	2.79146
PFH32192.1		PFH32192.1	PFH32192.1			transcript=mrna.BESB_021330 gene=BESB_021330 organism=Besnoitia_besnoiti_strain_Bb-Ger1 gene_product=hypothetical protein transcript_product=hypothetical protein location=CM008356.1:1780728-1782821(+) protein_length=407 sequence_SO=chromosome SO=protein_coding_gene is_pseudo=false	1.81407e-07	0	44164.42	15.2	5.7	13.6	6.3	5.5	5.8	3	3				56.8764	64.6713	48.2554	38.1381	32.5756	28.8479	15.2	5.7	13.6	6.3	5.5	5.8	13.8702	5.3587	12.0401	6.09643	5.1727	5.58291
PFH32196.1		PFH32196.1	PFH32196.1			transcript=mrna.BESB_021370 gene=BESB_021370 organism=Besnoitia_besnoiti_strain_Bb-Ger1 gene_product=NOL1/NOP2/sun family protein transcript_product=NOL1/NOP2/sun family protein location=CM008356.1:1799552-1804840(-) protein_length=682 sequence_SO=chromosome SO=protein_coding_gene is_pseudo=false	2.38163e-06	0	74772.41	18.9	22.5	19.2	2.2	4.7	6.9	3	3				110.965	122.403	121.183	59.0936	75.276	41.5935	18.9	22.5	19.2	2.2	4.7	6.9	17.2464	21.1528	16.9978	2.12891	4.42031	6.64174
PFH32199.1		PFH32199.1	PFH32199.1			transcript=mrna.BESB_021400 gene=BESB_021400 organism=Besnoitia_besnoiti_strain_Bb-Ger1 gene_product=FAD Malate-dehydrogenase (MDH-FAD) transcript_product=FAD Malate-dehydrogenase (MDH-FAD) location=CM008356.1:1821530-1825653(+) protein_length=551 sequence_SO=chromosome SO=protein_coding_gene is_pseudo=false	1.37834e-13	0	60216.16	132.3	132.8	164	93.6	129.4	117.1	3	3				599.173	616.402	773.065	416.336	541.236	583.023	132.3	132.8	164	93.6	129.4	117.1	120.725	124.848	145.189	90.5755	121.7	112.717
PFH32201.1		PFH32201.1	PFH32201.1			transcript=mrna.BESB_021420 gene=BESB_021420 organism=Besnoitia_besnoiti_strain_Bb-Ger1 gene_product=hypothetical protein transcript_product=hypothetical protein location=CM008356.1:1836100-1847369(-) protein_length=1808 sequence_SO=chromosome SO=protein_coding_gene is_pseudo=false	2.3492e-09	0	196079.65	1	0.9	0.9	0	0.3	1	3	3				51.8005	45.9267	48.0815	12.0994	17.6313	38.0151	1	0.9	0.9	0	0.3	1	0.91251	0.846111	0.79677	0	0.282147	0.962571
PFH32202.1		PFH32202.1	PFH32202.1			transcript=mrna.BESB_021430 gene=BESB_021430 organism=Besnoitia_besnoiti_strain_Bb-Ger1 gene_product=aldehyde dehydrogenase (NAD) family protein transcript_product=aldehyde dehydrogenase (NAD) family protein location=CM008356.1:1850365-1855591(-) protein_length=623 sequence_SO=chromosome SO=protein_coding_gene is_pseudo=false	1.18424e-17	0	67844.53	34.3	37.7	62.9	11	10.3	8.3	3	3				171.368	190.744	271.036	77.196	79.103	77.0498	34.3	37.7	62.9	11	10.3	8.3	31.2991	35.4427	55.6854	10.6446	9.68706	7.98934
PFH32205.1		PFH32205.1	PFH32205.1			transcript=mrna.BESB_021460 gene=BESB_021460 organism=Besnoitia_besnoiti_strain_Bb-Ger1 gene_product=LETM1 family protein transcript_product=LETM1 family protein location=CM008356.1:1895943-1904410(+) protein_length=1040 sequence_SO=chromosome SO=protein_coding_gene is_pseudo=false	3.60908e-15	0	112651.3	20.7	26.3	23.2	16.6	17	17.5	3	3				207.244	203.565	156.796	137.447	132.442	153.735	20.7	26.3	23.2	16.6	17	17.5	18.889	24.7252	20.539	16.0636	15.9883	16.845
PFH32207.1		PFH32207.1	PFH32207.1			transcript=mrna.BESB_021480 gene=BESB_021480 organism=Besnoitia_besnoiti_strain_Bb-Ger1 gene_product=heat shock protein HSP90 transcript_product=heat shock protein HSP90 location=CM008356.1:1910743-1914758(-) protein_length=713 sequence_SO=chromosome SO=protein_coding_gene is_pseudo=false	9.09828e-15	0	82549.87	943.3	905.2	1265.7	873	969.4	727.1	3	3				4490.54	4333.23	5963.6	3889.72	4442.05	3434.01	943.3	905.2	1265.7	873	969.4	727.1	860.771	851	1120.52	844.791	911.712	699.886
PFH32209.1		PFH32209.1	PFH32209.1			transcript=mrna.BESB_021500 gene=BESB_021500 organism=Besnoitia_besnoiti_strain_Bb-Ger1 gene_product=tryptophanyl-tRNA synthetase (TrpRS2) transcript_product=tryptophanyl-tRNA synthetase (TrpRS2) location=CM008356.1:1921832-1927259(-) protein_length=617 sequence_SO=chromosome SO=protein_coding_gene is_pseudo=false	2.53149e-15	0	68863.6	1921.9	1639.1	2493.6	1425.3	1801.6	1302.2	3	3				3002.95	2781.01	3927.43	2339.46	2877.21	2111.93	1921.9	1639.1	2493.6	1425.3	1801.6	1302.2	1753.75	1540.96	2207.58	1379.24	1694.39	1253.46
PFH32211.1		PFH32211.1	PFH32211.1			transcript=mrna.BESB_021520 gene=BESB_021520 organism=Besnoitia_besnoiti_strain_Bb-Ger1 gene_product=UBX domain-containing protein transcript_product=UBX domain-containing protein location=CM008356.1:1939158-1943989(-) protein_length=423 sequence_SO=chromosome SO=protein_coding_gene is_pseudo=false	8.92411e-07	0	47618.05	17.3	7.9	18.1	6.3	8	10.4	3	3				100.828	102.446	100.303	82.1664	104.414	129.996	17.3	7.9	18.1	6.3	8	10.4	15.7864	7.42697	16.0239	6.09643	7.52393	10.0107
PFH32213.1		PFH32213.1	PFH32213.1			transcript=mrna.BESB_021540 gene=BESB_021540 organism=Besnoitia_besnoiti_strain_Bb-Ger1 gene_product=hypothetical protein transcript_product=hypothetical protein location=CM008356.1:1949795-1955626(-) protein_length=857 sequence_SO=chromosome SO=protein_coding_gene is_pseudo=false	2.06522e-05	0	94857.45	2.2	0.9	2.1	1.1	0.6	1.7	3	3				41.8544	24.5801	48.8124	28.536	57.9491	34.9577	2.2	0.9	2.1	1.1	0.6	1.7	2.00752	0.846111	1.85913	1.06446	0.564295	1.63637
PFH32215.1		PFH32215.1	PFH32215.1			transcript=mrna.BESB_021560 gene=BESB_021560 organism=Besnoitia_besnoiti_strain_Bb-Ger1 gene_product=hypothetical protein transcript_product=hypothetical protein location=CM008356.1:1958094-1961561(+) protein_length=595 sequence_SO=chromosome SO=protein_coding_gene is_pseudo=false	6.99957e-06	0	64550.24	2.6	3.6	2.7	1.3	1.2	1.6	3	3				33.8516	51.4467	39.3127	15.9883	16.8763	20.7515	2.6	3.6	2.7	1.3	1.2	1.6	2.37253	3.38444	2.39031	1.25799	1.12859	1.54011
PFH32226.1		PFH32226.1	PFH32226.1			transcript=mrna.BESB_021670 gene=BESB_021670 organism=Besnoitia_besnoiti_strain_Bb-Ger1 gene_product=PUL domain-containing protein transcript_product=PUL domain-containing protein location=CM008356.1:2021858-2031469(-) protein_length=829 sequence_SO=chromosome SO=protein_coding_gene is_pseudo=false	1.43019e-13	0	89628.47	10.2	10.3	17.5	10.5	12.7	8.3	3	3				153.634	137.146	156.261	114.254	130.502	110.644	10.2	10.3	17.5	10.5	12.7	8.3	9.3076	9.68327	15.4928	10.1607	11.9442	7.98934
PFH32232.1		PFH32232.1	PFH32232.1			transcript=mrna.BESB_021730 gene=BESB_021730 organism=Besnoitia_besnoiti_strain_Bb-Ger1 gene_product=hypothetical protein transcript_product=hypothetical protein location=CM008356.1:2086094-2095039(+) protein_length=1327 sequence_SO=chromosome SO=protein_coding_gene is_pseudo=false	9.05689e-09	0	138090.17	8.3	8.9	7.2	3.9	5.4	3.7	3	3				78.0656	92.6078	72.1436	49.6243	58.2071	44.2319	8.3	8.9	7.2	3.9	5.4	3.7	7.57383	8.3671	6.37416	3.77398	5.07865	3.56151
PFH32233.1		PFH32233.1	PFH32233.1			transcript=mrna.BESB_021740 gene=BESB_021740 organism=Besnoitia_besnoiti_strain_Bb-Ger1 gene_product=hypothetical protein transcript_product=hypothetical protein location=CM008356.1:2096880-2098178(-) protein_length=432 sequence_SO=chromosome SO=protein_coding_gene is_pseudo=false	5.89618e-19	0	45819.73	5	5.6	5	3.5	2.6	2.6	3	3				40.827	55.5194	48.4882	40.2925	27.8231	23.1358	5	5.6	5	3.5	2.6	2.6	4.56255	5.26469	4.4265	3.3869	2.44528	2.50269
PFH32234.1		PFH32234.1	PFH32234.1			transcript=mrna.BESB_021750 gene=BESB_021750 organism=Besnoitia_besnoiti_strain_Bb-Ger1 gene_product=hypothetical protein transcript_product=hypothetical protein location=CM008356.1:2101718-2109633(-) protein_length=2301 sequence_SO=chromosome SO=protein_coding_gene is_pseudo=false	7.38187e-12	0	252545.26	2.4	3	2	1.1	2.4	1.1	3	3				100.812	118.877	84.3488	42.502	67.6368	47.8056	2.4	3	2	1.1	2.4	1.1	2.19002	2.82037	1.7706	1.06446	2.25718	1.05883
PFH32235.1		PFH32235.1	PFH32235.1			transcript=mrna.BESB_021760 gene=BESB_021760 organism=Besnoitia_besnoiti_strain_Bb-Ger1 gene_product=hypothetical protein transcript_product=hypothetical protein location=CM008356.1:2109702-2112133(-) protein_length=656 sequence_SO=chromosome SO=protein_coding_gene is_pseudo=false	2.20822e-17	0	70805.01	3.5	5	1	2.4	0.4	1.3	3	3				31.3399	41.254	14.5555	13.847	32.1252	16.6735	3.5	5	1	2.4	0.4	1.3	3.19378	4.70062	0.8853	2.32245	0.376196	1.25134
PFH32241.1		PFH32241.1	PFH32241.1			transcript=mrna.BESB_021820 gene=BESB_021820 organism=Besnoitia_besnoiti_strain_Bb-Ger1 gene_product=hypothetical protein transcript_product=hypothetical protein location=CM008356.1:2147600-2151298(+) protein_length=430 sequence_SO=chromosome SO=protein_coding_gene is_pseudo=false	5.66153e-07	0	45798.65	9	7.3	3.6	7.1	7.9	5.4	3	3				43.0191	34.0387	26.8545	32.1424	38.5655	25.9292	9	7.3	3.6	7.1	7.9	5.4	8.21259	6.8629	3.18708	6.87058	7.42988	5.19788
PFH32249.1		PFH32249.1	PFH32249.1			transcript=mrna.BESB_021900 gene=BESB_021900 organism=Besnoitia_besnoiti_strain_Bb-Ger1 gene_product=hypothetical protein transcript_product=hypothetical protein location=CM008356.1:2196634-2205459(+) protein_length=2453 sequence_SO=chromosome SO=protein_coding_gene is_pseudo=false	0.000392267	0.000741565	258005.13	0.5	0.2	0.1	NaN	NaN	NaN	3	0	CTR	CTR		29.8563	27.9488	14.3015				0.5	0.2	0.1				0.456255	0.188025	0.08853	0	0	0
PFH32250.1		PFH32250.1	PFH32250.1			transcript=mrna.BESB_021910 gene=BESB_021910 organism=Besnoitia_besnoiti_strain_Bb-Ger1 gene_product=phosphoribosylpyrophosphate synthetase transcript_product=phosphoribosylpyrophosphate synthetase location=CM008356.1:2208427-2211175(-) protein_length=547 sequence_SO=chromosome SO=protein_coding_gene is_pseudo=false	2.60997e-12	0	59201.23	46.5	59	47.5	27.4	30.6	36.1	3	3				81.1151	94.2967	88.9066	66.5485	61.6604	65.2209	46.5	59	47.5	27.4	30.6	36.1	42.4317	55.4673	42.0518	26.5146	28.779	34.7488
PFH32263.1		PFH32263.1	PFH32263.1			transcript=mrna.BESB_015810 gene=BESB_015810 organism=Besnoitia_besnoiti_strain_Bb-Ger1 gene_product=hypothetical protein transcript_product=hypothetical protein location=CM008355.1:67357-83234(+) protein_length=4288 sequence_SO=chromosome SO=protein_coding_gene is_pseudo=false	2.662e-05	0.00012955	454204.99	0.5	0.2	0.3	0.3	0.4	0.1	3	3				51.5853	41.9436	36.9026	46.381	41.402	17.708	0.5	0.2	0.3	0.3	0.4	0.1	0.456255	0.188025	0.26559	0.290306	0.376196	0.0962571
PFH32269.1		PFH32269.1	PFH32269.1			transcript=mrna.BESB_015870 gene=BESB_015870 organism=Besnoitia_besnoiti_strain_Bb-Ger1 gene_product=SNARE associated protein transcript_product=SNARE associated protein location=CM008355.1:115785-120438(+) protein_length=446 sequence_SO=chromosome SO=protein_coding_gene is_pseudo=false	1.17386e-10	0	46869.18	17.9	15.7	17.1	14.2	14.9	13.5	3	3				115.941	130.423	132.156	90.7333	93.1719	88.4015	17.9	15.7	17.1	14.2	14.9	13.5	16.3339	14.7599	15.1386	13.7412	14.0133	12.9947
PFH32272.1		PFH32272.1	PFH32272.1			transcript=mrna.BESB_015900 gene=BESB_015900 organism=Besnoitia_besnoiti_strain_Bb-Ger1 gene_product=putative ribosome biogenesis protein BOP1 transcript_product=putative ribosome biogenesis protein BOP1 location=CM008355.1:148159-155976(+) protein_length=1091 sequence_SO=chromosome SO=protein_coding_gene is_pseudo=false	3.41453e-10	0	119846.52	6.1	6.7	5.6	2.4	3.7	1.7	3	3				74.0062	61.8588	69.5155	36.2349	50.754	38.7166	6.1	6.7	5.6	2.4	3.7	1.7	5.56631	6.29883	4.95768	2.32245	3.47982	1.63637
PFH32274.1		PFH32274.1	PFH32274.1			transcript=mrna.BESB_015920 gene=BESB_015920 organism=Besnoitia_besnoiti_strain_Bb-Ger1 gene_product=hypothetical protein transcript_product=hypothetical protein location=CM008355.1:172305-176794(+) protein_length=952 sequence_SO=chromosome SO=protein_coding_gene is_pseudo=false	0.00330125	0.00370578	97109.68	2.7	NaN	1.1	NaN	1.2	1	2	2				49.0025		45.7194		48.1826	38.4676	2.7		1.1		1.2	1	2.46378	0	0.97383	0	1.12859	0.962571
PFH32275.1		PFH32275.1	PFH32275.1			transcript=mrna.BESB_015930 gene=BESB_015930 organism=Besnoitia_besnoiti_strain_Bb-Ger1 gene_product=hypothetical protein transcript_product=hypothetical protein location=CM008355.1:179265-182503(+) protein_length=263 sequence_SO=chromosome SO=protein_coding_gene is_pseudo=false	1.9932e-16	0	29410.75	33.2	41.8	38.9	12	14.2	11.8	3	3				157.319	186.69	150.931	70.8074	87.6759	62.4911	33.2	41.8	38.9	12	14.2	11.8	30.2953	39.2972	34.4382	11.6122	13.355	11.3583
PFH32277.1		PFH32277.1	PFH32277.1			transcript=mrna.BESB_015950 gene=BESB_015950 organism=Besnoitia_besnoiti_strain_Bb-Ger1 gene_product=calcium-dependent protein kinase CDPK1 transcript_product=calcium-dependent protein kinase CDPK1 location=CM008355.1:192816-196604(+) protein_length=505 sequence_SO=chromosome SO=protein_coding_gene is_pseudo=false	4.24757e-13	0	57003.92	648.1	626.7	608.6	274.9	330.5	283.1	3	3				846.402	820.603	786.249	368.292	440.417	387.014	648.1	626.7	608.6	274.9	330.5	283.1	591.398	589.175	538.794	266.017	310.832	272.504
PFH32282.1		PFH32282.1	PFH32282.1			transcript=mrna.BESB_016000 gene=BESB_016000 organism=Besnoitia_besnoiti_strain_Bb-Ger1 gene_product=IMC sub-compartment protein ISP2 transcript_product=IMC sub-compartment protein ISP2 location=CM008355.1:232019-232959(+) protein_length=163 sequence_SO=chromosome SO=protein_coding_gene is_pseudo=false	1.86029e-11	0	17704.26	317.9	297.8	310.6	87	116.4	115.7	3	3				566.891	526.902	522.804	159.424	214.819	205.875	317.9	297.8	310.6	87	116.4	115.7	290.087	279.969	274.974	84.1888	109.473	111.369
PFH32287.1		PFH32287.1	PFH32287.1			transcript=mrna.BESB_016050 gene=BESB_016050 organism=Besnoitia_besnoiti_strain_Bb-Ger1 gene_product=hypothetical protein transcript_product=hypothetical protein location=CM008355.1:284061-284540(-) protein_length=159 sequence_SO=chromosome SO=protein_coding_gene is_pseudo=false	6.00737e-10	0	18096.64	99.2	109.2	107.7	64.1	76.5	94.8	3	3				203.764	183.087	172.871	116.498	125.405	143.643	99.2	109.2	107.7	64.1	76.5	94.8	90.521	102.661	95.3468	62.0287	71.9476	91.2518
PFH32290.1		PFH32290.1	PFH32290.1			transcript=mrna.BESB_016080 gene=BESB_016080 organism=Besnoitia_besnoiti_strain_Bb-Ger1 gene_product=putative eukaryotic translation initiation factor 3 subunit 7 transcript_product=putative eukaryotic translation initiation factor 3 subunit 7 location=CM008355.1:317091-322662(+) protein_length=608 sequence_SO=chromosome SO=protein_coding_gene is_pseudo=false	3.70581e-14	0	68444.89	121.3	123.2	105.7	52	71.4	55.8	3	3				509.737	531.864	429.893	229.615	252.552	221.585	121.3	123.2	105.7	52	71.4	55.8	110.687	115.823	93.5762	50.3197	67.1511	53.7115
PFH32291.1		PFH32291.1	PFH32291.1			transcript=mrna.BESB_016090 gene=BESB_016090 organism=Besnoitia_besnoiti_strain_Bb-Ger1 gene_product=ribosomal protein RPS6 transcript_product=ribosomal protein RPS6 location=CM008355.1:330073-330837(-) protein_length=254 sequence_SO=chromosome SO=protein_coding_gene is_pseudo=false	4.94442e-14	0	28684.84	1948.8	2448.4	1997.9	537.7	603.8	722.3	3	3				2613.72	3411.12	2756.1	755.863	933.73	1015.25	1948.8	2448.4	1997.9	537.7	603.8	722.3	1778.3	2301.8	1768.74	520.325	567.869	695.265
PFH32292.1		PFH32292.1	PFH32292.1			transcript=mrna.BESB_016100 gene=BESB_016100 organism=Besnoitia_besnoiti_strain_Bb-Ger1 gene_product=hypothetical protein transcript_product=hypothetical protein location=CM008355.1:334400-370145(-) protein_length=8577 sequence_SO=chromosome SO=protein_coding_gene is_pseudo=false	3.30166e-08	0	906523.89	0.6	0.7	0.5	0.2	0.3	0.1	3	3				42.0933	56.8994	39.8873	24.2312	31.7081	42.9579	0.6	0.7	0.5	0.2	0.3	0.1	0.547506	0.658086	0.44265	0.193537	0.282147	0.0962571
PFH32293.1		PFH32293.1	PFH32293.1			transcript=mrna.BESB_016110 gene=BESB_016110 organism=Besnoitia_besnoiti_strain_Bb-Ger1 gene_product=putative ATP-dependent hsl protease ATP-binding subunit hslU transcript_product=putative ATP-dependent hsl protease ATP-binding subunit hslU location=CM008355.1:372997-382100(+) protein_length=727 sequence_SO=chromosome SO=protein_coding_gene is_pseudo=false	3.33487e-10	0	77981.26	5.7	8.2	10.4	2.3	2.6	3.2	3	3				86.4351	62.4129	109.752	29.1135	36.3328	36.2025	5.7	8.2	10.4	2.3	2.6	3.2	5.20131	7.70901	9.20712	2.22568	2.44528	3.08023
PFH32297.1		PFH32297.1	PFH32297.1			transcript=mrna.BESB_016150 gene=BESB_016150 organism=Besnoitia_besnoiti_strain_Bb-Ger1 gene_product=hemimethylated DNA binding domain-containing protein transcript_product=hemimethylated DNA binding domain-containing protein location=CM008355.1:398126-403723(-) protein_length=643 sequence_SO=chromosome SO=protein_coding_gene is_pseudo=false	4.72491e-09	0	72481.96	29.6	28.8	23.4	24.6	25.8	22.5	3	3				231.392	256.923	184.659	175.844	183.043	153.317	29.6	28.8	23.4	24.6	25.8	22.5	27.0103	27.0756	20.716	23.8051	24.2647	21.6579
PFH32300.1		PFH32300.1	PFH32300.1			transcript=mrna.BESB_016180 gene=BESB_016180 organism=Besnoitia_besnoiti_strain_Bb-Ger1 gene_product=putative dihydroorotate dehydrogenase reveal transcript_product=putative dihydroorotate dehydrogenase reveal location=CM008355.1:427849-434645(+) protein_length=583 sequence_SO=chromosome SO=protein_coding_gene is_pseudo=false	7.4605e-14	0	62429.9	50.5	51	48.6	27.9	40.5	33.2	3	3				424.377	411.129	359.527	219.439	282.801	271.789	50.5	51	48.6	27.9	40.5	33.2	46.0818	47.9463	43.0256	26.9985	38.0899	31.9574
PFH32301.1		PFH32301.1	PFH32301.1			transcript=mrna.BESB_016190 gene=BESB_016190 organism=Besnoitia_besnoiti_strain_Bb-Ger1 gene_product=putative activator of hsp90 ATPase transcript_product=putative activator of hsp90 ATPase location=CM008355.1:436488-439679(+) protein_length=387 sequence_SO=chromosome SO=protein_coding_gene is_pseudo=false	4.3579e-11	0	42790.28	22.6	20.8	19.5	11.4	12	8.7	3	3				123.638	128.435	103.403	74.7781	67.0019	45.6108	22.6	20.8	19.5	11.4	12	8.7	20.6227	19.5546	17.2634	11.0316	11.2859	8.37437
PFH32302.1		PFH32302.1	PFH32302.1			transcript=mrna.BESB_016200 gene=BESB_016200 organism=Besnoitia_besnoiti_strain_Bb-Ger1 gene_product=hypothetical protein transcript_product=hypothetical protein location=CM008355.1:441491-443770(-) protein_length=115 sequence_SO=chromosome SO=protein_coding_gene is_pseudo=false	2.04631e-11	0	12598.39	66.5	72.7	57	14.7	19.4	17.3	3	3				133.751	157.149	114.625	36.3738	47.0612	38.1112	66.5	72.7	57	14.7	19.4	17.3	60.6819	68.347	50.4621	14.225	18.2455	16.6525
PFH32305.1		PFH32305.1	PFH32305.1			transcript=mrna.BESB_016230 gene=BESB_016230 organism=Besnoitia_besnoiti_strain_Bb-Ger1 gene_product=arginyl-tRNA synthetase family protein transcript_product=arginyl-tRNA synthetase family protein location=CM008355.1:458875-465343(+) protein_length=595 sequence_SO=chromosome SO=protein_coding_gene is_pseudo=false	1.50656e-11	0	67112.84	61.1	53.9	69.6	50.6	46.3	37.6	3	3				193.711	169.269	240.804	128.464	151.489	136.803	61.1	53.9	69.6	50.6	46.3	37.6	55.7544	50.6726	61.6169	48.965	43.5447	36.1927
PFH32307.1		PFH32307.1	PFH32307.1			transcript=mrna.BESB_016250 gene=BESB_016250 organism=Besnoitia_besnoiti_strain_Bb-Ger1 gene_product=putative replication factor C subunit 4 transcript_product=putative replication factor C subunit 4 location=CM008355.1:471791-475381(-) protein_length=350 sequence_SO=chromosome SO=protein_coding_gene is_pseudo=false	6.93796e-12	0	39164.02	13.9	15.9	15.5	19.3	18.8	17.9	3	3				76.8192	68.411	83.1615	85.3814	84.8874	70.7129	13.9	15.9	15.5	19.3	18.8	17.9	12.6839	14.948	13.7222	18.6764	17.6812	17.23
PFH32308.1		PFH32308.1	PFH32308.1			transcript=mrna.BESB_016260 gene=BESB_016260 organism=Besnoitia_besnoiti_strain_Bb-Ger1 gene_product=hypothetical protein transcript_product=hypothetical protein location=CM008355.1:480341-485031(+) protein_length=817 sequence_SO=chromosome SO=protein_coding_gene is_pseudo=false	4.21096e-25	0	88231.64	6.3	6.7	7.9	2.2	3	3.5	3	3				54.5728	58.4002	68.5519	30.3706	38.6977	51.5266	6.3	6.7	7.9	2.2	3	3.5	5.74881	6.29883	6.99387	2.12891	2.82147	3.369
PFH32311.1		PFH32311.1	PFH32311.1			transcript=mrna.BESB_016290 gene=BESB_016290 organism=Besnoitia_besnoiti_strain_Bb-Ger1 gene_product=RNA recognition motif-containing protein transcript_product=RNA recognition motif-containing protein location=CM008355.1:501952-505881(+) protein_length=284 sequence_SO=chromosome SO=protein_coding_gene is_pseudo=false	2.26662e-13	0	29658.56	28.2	31.7	26	12.4	14.6	19.2	3	3				40.4459	46.7417	38.448	23.6425	21.9747	29.6878	28.2	31.7	26	12.4	14.6	19.2	25.7328	29.8019	23.0178	11.9993	13.7312	18.4814
PFH32312.1		PFH32312.1	PFH32312.1			transcript=mrna.BESB_016300 gene=BESB_016300 organism=Besnoitia_besnoiti_strain_Bb-Ger1 gene_product=hypothetical protein transcript_product=hypothetical protein location=CM008355.1:517493-519756(+) protein_length=192 sequence_SO=chromosome SO=protein_coding_gene is_pseudo=false	3.52249e-12	0	22040.17	86.5	87.4	142.3	55.8	58.9	48	3	3				216.962	221.778	354.397	134.757	153.589	121.96	86.5	87.4	142.3	55.8	58.9	48	78.9321	82.1668	125.978	53.9969	55.3949	46.2034
PFH32313.1		PFH32313.1	PFH32313.1			transcript=mrna.BESB_016310 gene=BESB_016310 organism=Besnoitia_besnoiti_strain_Bb-Ger1 gene_product=Sec61beta family protein transcript_product=Sec61beta family protein location=CM008355.1:521323-522426(-) protein_length=117 sequence_SO=chromosome SO=protein_coding_gene is_pseudo=false	0.00158774	0.0020692	12277.32	4.3	20.2	4.1	NaN	67.9	23.7	3	2				37.7892	55.45	35.9861		272.853	190.955	4.3	20.2	4.1		67.9	23.7	3.92379	18.9905	3.62973	0	63.8593	22.8129
PFH32316.1		PFH32316.1	PFH32316.1			transcript=mrna.BESB_016340 gene=BESB_016340 organism=Besnoitia_besnoiti_strain_Bb-Ger1 gene_product=aminotransferase, class V superfamily protein transcript_product=aminotransferase, class V superfamily protein location=CM008355.1:538005-542503(+) protein_length=556 sequence_SO=chromosome SO=protein_coding_gene is_pseudo=false	8.36927e-17	0	59961.25	11.2	8.5	14.5	17.1	22.1	23.2	3	3				70.367	61.0712	95.3145	101.4	124.005	110.541	11.2	8.5	14.5	17.1	22.1	23.2	10.2201	7.99105	12.8369	16.5474	20.7849	22.3317
PFH32319.1		PFH32319.1	PFH32319.1			transcript=mrna.BESB_016370 gene=BESB_016370 organism=Besnoitia_besnoiti_strain_Bb-Ger1 gene_product=putative eukaryotic initiation factor-2B, alpha subunit transcript_product=putative eukaryotic initiation factor-2B, alpha subunit location=CM008355.1:569089-572856(+) protein_length=423 sequence_SO=chromosome SO=protein_coding_gene is_pseudo=false	0.00155557	0.0020692	46646.29	7	NaN	1.1	NaN	1.3	NaN	2	1				36.4217		25.4089		29.117		7		1.1		1.3		6.38757	0	0.97383	0	1.22264	0
PFH32320.1		PFH32320.1	PFH32320.1			transcript=mrna.BESB_016380 gene=BESB_016380 organism=Besnoitia_besnoiti_strain_Bb-Ger1 gene_product=putative peptidyl-tRNA hydrolase transcript_product=putative peptidyl-tRNA hydrolase location=CM008355.1:575008-576247(-) protein_length=113 sequence_SO=chromosome SO=protein_coding_gene is_pseudo=false	1.03799e-06	0	12210.13	26.5	32.2	37.4	20	33.5	52.6	3	3				41.5573	61.8822	43.5819	58.1981	55.2994	60.0466	26.5	32.2	37.4	20	33.5	52.6	24.1815	30.272	33.1102	19.3537	31.5065	50.6312
PFH32321.1		PFH32321.1	PFH32321.1			transcript=mrna.BESB_016390 gene=BESB_016390 organism=Besnoitia_besnoiti_strain_Bb-Ger1 gene_product=hypothetical protein transcript_product=hypothetical protein location=CM008355.1:580661-583015(-) protein_length=300 sequence_SO=chromosome SO=protein_coding_gene is_pseudo=false	1.55783e-07	0	30684.65	95.8	108.3	97.4	50.2	67.6	53.3	3	3				405.582	445.596	397.499	224.591	286.5	230.267	95.8	108.3	97.4	50.2	67.6	53.3	87.4185	101.815	86.2282	48.5779	63.5772	51.305
PFH32322.1		PFH32322.1	PFH32322.1			transcript=mrna.BESB_016400 gene=BESB_016400 organism=Besnoitia_besnoiti_strain_Bb-Ger1 gene_product=rhoptry kinase family protein ROP26 (incomplete catalytic triad) transcript_product=rhoptry kinase family protein ROP26 (incomplete catalytic triad) location=CM008355.1:586059-587339(+) protein_length=426 sequence_SO=chromosome SO=protein_coding_gene is_pseudo=false	0.000206818	0.000504923	47072.06	10.4	5.6	10.8	4.2	NaN	NaN	3	1				77.4086	77.8443	140.925	73.0942			10.4	5.6	10.8	4.2			9.4901	5.26469	9.56124	4.06428	0	0
PFH32325.1		PFH32325.1	PFH32325.1			transcript=mrna.BESB_016430 gene=BESB_016430 organism=Besnoitia_besnoiti_strain_Bb-Ger1 gene_product=rhoptry protein ROP15 transcript_product=rhoptry protein ROP15 location=CM008355.1:621481-623766(+) protein_length=278 sequence_SO=chromosome SO=protein_coding_gene is_pseudo=false	1.23902e-12	0	30616.97	20.4	24.3	25.1	9.9	12.5	NaN	3	2				99.5235	107.443	103.214	88.5605	59.6912		20.4	24.3	25.1	9.9	12.5		18.6152	22.845	22.221	9.5801	11.7561	0
PFH32336.1		PFH32336.1	PFH32336.1			transcript=mrna.BESB_016540 gene=BESB_016540 organism=Besnoitia_besnoiti_strain_Bb-Ger1 gene_product=hypothetical protein transcript_product=hypothetical protein location=CM008355.1:699152-704939(-) protein_length=429 sequence_SO=chromosome SO=protein_coding_gene is_pseudo=false	1.84513e-20	0	46539.43	7.2	4.6	6.5	2.7	6.6	2.4	3	3				73.1364	60.0958	61.6761	48.7261	60.7118	32.7481	7.2	4.6	6.5	2.7	6.6	2.4	6.57007	4.32457	5.75445	2.61275	6.20724	2.31017
PFH32338.1		PFH32338.1	PFH32338.1			transcript=mrna.BESB_016560 gene=BESB_016560 organism=Besnoitia_besnoiti_strain_Bb-Ger1 gene_product=translation initiation factor sui1 protein transcript_product=translation initiation factor sui1 protein location=CM008355.1:715267-722266(-) protein_length=740 sequence_SO=chromosome SO=protein_coding_gene is_pseudo=false	1.18067e-11	0	79408.57	17.6	14.9	15.4	9.7	16.6	15.6	3	3				55.7444	55.372	67.1007	42.1056	50.138	47.2791	17.6	14.9	15.4	9.7	16.6	15.6	16.0602	14.0078	13.6336	9.38656	15.6122	15.0161
PFH32339.1		PFH32339.1	PFH32339.1			transcript=mrna.BESB_016570 gene=BESB_016570 organism=Besnoitia_besnoiti_strain_Bb-Ger1 gene_product=RNA recognition motif-containing protein transcript_product=RNA recognition motif-containing protein location=CM008355.1:724461-727178(+) protein_length=177 sequence_SO=chromosome SO=protein_coding_gene is_pseudo=false	3.35823e-12	0	21158.94	373.9	389.3	532.7	239.6	273.7	315.2	3	3				752.644	902.417	1144.2	511.448	615.156	702.72	373.9	389.3	532.7	239.6	273.7	315.2	341.187	365.99	471.599	231.858	257.412	303.402
PFH32343.1		PFH32343.1	PFH32343.1			transcript=mrna.BESB_016610 gene=BESB_016610 organism=Besnoitia_besnoiti_strain_Bb-Ger1 gene_product=hypothetical protein transcript_product=hypothetical protein location=CM008355.1:754749-756959(-) protein_length=736 sequence_SO=chromosome SO=protein_coding_gene is_pseudo=false	7.54274e-09	0	79907.42	7.9	3.7	5.1	8.4	9.6	8.8	3	3				73.7611	75.4491	61.368	82.1567	91.3597	81.7812	7.9	3.7	5.1	8.4	9.6	8.8	7.20883	3.47846	4.51503	8.12857	9.02871	8.47063
PFH32345.1		PFH32345.1	PFH32345.1			transcript=mrna.BESB_016630 gene=BESB_016630 organism=Besnoitia_besnoiti_strain_Bb-Ger1 gene_product=putative GTP-binding protein engA transcript_product=putative GTP-binding protein engA location=CM008355.1:763120-772031(+) protein_length=1181 sequence_SO=chromosome SO=protein_coding_gene is_pseudo=false	0.000567168	0.000968523	129228.56	2.2	NaN	2.2	NaN	1.9	2.2	2	2				115.764		112.624		75.5121	87.4279	2.2		2.2		1.9	2.2	2.00752	0	1.94766	0	1.78693	2.11766
PFH32353.1		PFH32353.1	PFH32353.1			transcript=mrna.BESB_016710 gene=BESB_016710 organism=Besnoitia_besnoiti_strain_Bb-Ger1 gene_product=protein disulfide isomerase transcript_product=protein disulfide isomerase location=CM008355.1:815993-817848(-) protein_length=471 sequence_SO=chromosome SO=protein_coding_gene is_pseudo=false	2.59377e-15	0	52888.39	1222	1083.6	1589.9	764	1133.6	925.1	3	3				2541.67	2117.03	3129.41	1511.65	1975.85	1890.73	1222	1083.6	1589.9	764	1133.6	925.1	1115.09	1018.72	1407.54	739.313	1066.14	890.475
PFH32354.1		PFH32354.1	PFH32354.1			transcript=mrna.BESB_016720 gene=BESB_016720 organism=Besnoitia_besnoiti_strain_Bb-Ger1 gene_product=AAA family protein transcript_product=AAA family protein location=CM008355.1:821388-835704(+) protein_length=1686 sequence_SO=chromosome SO=protein_coding_gene is_pseudo=false	6.61225e-12	0	182598.19	15	15.8	12.7	7.2	6.9	7.7	3	3				222.317	225.592	196.773	106.783	119.177	129.441	15	15.8	12.7	7.2	6.9	7.7	13.6876	14.8539	11.2433	6.96735	6.48939	7.4118
PFH32357.1		PFH32357.1	PFH32357.1			transcript=mrna.BESB_016750 gene=BESB_016750 organism=Besnoitia_besnoiti_strain_Bb-Ger1 gene_product=TB2/DP1, HVA22 family protein transcript_product=TB2/DP1, HVA22 family protein location=CM008355.1:850540-851043(-) protein_length=167 sequence_SO=chromosome SO=protein_coding_gene is_pseudo=false	2.99787e-11	0	19025.05	85.8	111.7	82.9	43.5	58	54.1	3	3				143.461	172.427	144.39	65.3022	87.2204	99.8176	85.8	111.7	82.9	43.5	58	54.1	78.2934	105.012	73.3914	42.0944	54.5485	52.0751
PFH32363.1		PFH32363.1	PFH32363.1			transcript=mrna.BESB_016810 gene=BESB_016810 organism=Besnoitia_besnoiti_strain_Bb-Ger1 gene_product=S1/P1nuclease transcript_product=S1/P1nuclease location=CM008355.1:902360-907488(+) protein_length=452 sequence_SO=chromosome SO=protein_coding_gene is_pseudo=false	1.61005e-20	0	49883.11	98.8	99	82.7	40.1	54.1	63.7	3	3				393.431	408.687	314.767	190.735	220.789	290.878	98.8	99	82.7	40.1	54.1	63.7	90.156	93.0722	73.2143	38.8042	50.8806	61.3158
PFH32369.1		PFH32369.1	PFH32369.1			transcript=mrna.BESB_016870 gene=BESB_016870 organism=Besnoitia_besnoiti_strain_Bb-Ger1 gene_product=macro domain-containing protein transcript_product=macro domain-containing protein location=CM008355.1:920423-924880(-) protein_length=816 sequence_SO=chromosome SO=protein_coding_gene is_pseudo=false	2.53226e-08	0	87932.21	1.5	2	1.7	1.1	1.2	1.1	3	3				27.2246	37.4544	30.7068	21.6834	21.7775	20.0819	1.5	2	1.7	1.1	1.2	1.1	1.36876	1.88025	1.50501	1.06446	1.12859	1.05883
PFH32376.1		PFH32376.1	PFH32376.1			transcript=mrna.BESB_016940 gene=BESB_016940 organism=Besnoitia_besnoiti_strain_Bb-Ger1 gene_product=putative rhoptry kinase family protein ROP34 transcript_product=putative rhoptry kinase family protein ROP34 location=CM008355.1:970899-972746(-) protein_length=442 sequence_SO=chromosome SO=protein_coding_gene is_pseudo=false	0.00058841	0.000968523	49472.84	7.7	1.6	1.5	NaN	NaN	NaN	3	0	CTR	CTR		32.9125	37.7286	36.0316				7.7	1.6	1.5				7.02633	1.5042	1.32795	0	0	0
PFH32378.1		PFH32378.1	PFH32378.1			transcript=mrna.BESB_016960 gene=BESB_016960 organism=Besnoitia_besnoiti_strain_Bb-Ger1 gene_product=RNA recognition motif-containing protein transcript_product=RNA recognition motif-containing protein location=CM008355.1:987618-990322(+) protein_length=422 sequence_SO=chromosome SO=protein_coding_gene is_pseudo=false	6.95415e-09	0	42268.64	13.1	15.5	11.1	5.2	4.2	3.3	3	3				113.234	132.385	92.7405	43.9796	62.8416	49.5084	13.1	15.5	11.1	5.2	4.2	3.3	11.9539	14.5719	9.82683	5.03197	3.95006	3.17649
PFH32380.1		PFH32380.1	PFH32380.1			transcript=mrna.BESB_016980 gene=BESB_016980 organism=Besnoitia_besnoiti_strain_Bb-Ger1 gene_product=putative beta-catenin family protein 1 transcript_product=putative beta-catenin family protein 1 location=CM008355.1:1010337-1017482(+) protein_length=636 sequence_SO=chromosome SO=protein_coding_gene is_pseudo=false	4.42078e-11	0	72983.87	6.9	6.2	11.3	8.8	13.3	8	3	3				54.7866	40.7411	54.3667	51.0072	66.4335	41.3934	6.9	6.2	11.3	8.8	13.3	8	6.29632	5.82876	10.0039	8.51564	12.5085	7.70057
PFH32386.1		PFH32386.1	PFH32386.1			transcript=mrna.BESB_017040 gene=BESB_017040 organism=Besnoitia_besnoiti_strain_Bb-Ger1 gene_product=SCP family extracellular subfamily protein transcript_product=SCP family extracellular subfamily protein location=CM008355.1:1054824-1057715(+) protein_length=260 sequence_SO=chromosome SO=protein_coding_gene is_pseudo=false	0.000113407	0.000257998	27771.67	33.7	5.2	13.2	2.3	13.1	10.8	3	3				55.0851	58.8136	61.0889	26.1882	59.5104	41.5022	33.7	5.2	13.2	2.3	13.1	10.8	30.7516	4.88864	11.686	2.22568	12.3204	10.3958
PFH32390.1		PFH32390.1	PFH32390.1			transcript=mrna.BESB_017080 gene=BESB_017080 organism=Besnoitia_besnoiti_strain_Bb-Ger1 gene_product=DHHC zinc finger domain-containing protein transcript_product=DHHC zinc finger domain-containing protein location=CM008355.1:1081261-1088211(+) protein_length=975 sequence_SO=chromosome SO=protein_coding_gene is_pseudo=false	4.57412e-09	0	106408.25	16.6	13.6	8.3	1.3	5.6	1.2	3	3				42.5542	36.9952	28.9043	20.0092	22.2468	18.5728	16.6	13.6	8.3	1.3	5.6	1.2	15.1477	12.7857	7.34799	1.25799	5.26675	1.15509
PFH32391.1		PFH32391.1	PFH32391.1			transcript=mrna.BESB_017090 gene=BESB_017090 organism=Besnoitia_besnoiti_strain_Bb-Ger1 gene_product=hypothetical protein transcript_product=hypothetical protein location=CM008355.1:1091208-1092570(+) protein_length=79 sequence_SO=chromosome SO=protein_coding_gene is_pseudo=false	5.9094e-10	0	8558.52	67.4	101.6	131.7	56	63.5	41.6	3	3				110.668	103.434	166.252	94.127	112.853	73.6063	67.4	101.6	131.7	56	63.5	41.6	61.5032	95.5165	116.594	54.1905	59.7212	40.043
PFH32393.1		PFH32393.1	PFH32393.1			transcript=mrna.BESB_017110 gene=BESB_017110 organism=Besnoitia_besnoiti_strain_Bb-Ger1 gene_product=chitinase-like protein CLP1 transcript_product=chitinase-like protein CLP1 location=CM008355.1:1099817-1104384(+) protein_length=709 sequence_SO=chromosome SO=protein_coding_gene is_pseudo=false	4.43991e-11	0	73645.07	23.7	17.1	30.4	NaN	1.4	0.5	3	2				230.481	101.05	348.756		79.9711	73.2431	23.7	17.1	30.4		1.4	0.5	21.6265	16.0761	26.9131	0	1.31669	0.481286
PFH32394.1		PFH32394.1	PFH32394.1			transcript=mrna.BESB_017120 gene=BESB_017120 organism=Besnoitia_besnoiti_strain_Bb-Ger1 gene_product=hypothetical protein transcript_product=hypothetical protein location=CM008355.1:1106782-1107699(+) protein_length=305 sequence_SO=chromosome SO=protein_coding_gene is_pseudo=false	1.5429e-07	0	35843.28	36.4	28.7	40.8	15.2	23.9	12.5	3	3				224.302	165.64	253.989	101.167	107.17	91.5446	36.4	28.7	40.8	15.2	23.9	12.5	33.2154	26.9815	36.1202	14.7088	22.4777	12.0321
PFH32396.1		PFH32396.1	PFH32396.1			transcript=mrna.BESB_017140 gene=BESB_017140 organism=Besnoitia_besnoiti_strain_Bb-Ger1 gene_product=carboxyvinyl-carboxyphosphonate phosphorylmutase transcript_product=carboxyvinyl-carboxyphosphonate phosphorylmutase location=CM008355.1:1112655-1116459(+) protein_length=308 sequence_SO=chromosome SO=protein_coding_gene is_pseudo=false	7.35105e-16	0	33192.02	44.7	54.3	80	37.3	39.6	31.3	3	3				219.759	293.307	417.581	222.851	230.247	188.513	44.7	54.3	80	37.3	39.6	31.3	40.7892	51.0487	70.824	36.0947	37.2434	30.1285
PFH32403.1		PFH32403.1	PFH32403.1			transcript=mrna.BESB_017210 gene=BESB_017210 organism=Besnoitia_besnoiti_strain_Bb-Ger1 gene_product=hypothetical protein transcript_product=hypothetical protein location=CM008355.1:1161723-1164685(-) protein_length=215 sequence_SO=chromosome SO=protein_coding_gene is_pseudo=false	8.59055e-08	0	23107.81	3.8	3.2	17.7	2.8	12.5	9.4	3	3				49.4998	42.3037	56.4453	34.3804	38.7171	42.6764	3.8	3.2	17.7	2.8	12.5	9.4	3.46754	3.00839	15.6698	2.70952	11.7561	9.04817
PFH32404.1		PFH32404.1	PFH32404.1			transcript=mrna.BESB_017220 gene=BESB_017220 organism=Besnoitia_besnoiti_strain_Bb-Ger1 gene_product=putative thioredoxin transcript_product=putative thioredoxin location=CM008355.1:1166404-1167543(+) protein_length=106 sequence_SO=chromosome SO=protein_coding_gene is_pseudo=false	1.06799e-08	0	11953.86	597.1	601.5	733.5	591.8	669.3	591.8	3	3				694.471	611.255	931.731	594.792	769.968	630.687	597.1	601.5	733.5	591.8	669.3	591.8	544.86	565.484	649.368	572.677	629.471	569.65
PFH32406.1		PFH32406.1	PFH32406.1			transcript=mrna.BESB_017240 gene=BESB_017240 organism=Besnoitia_besnoiti_strain_Bb-Ger1 gene_product=sporozoite protein with an altered thrombospondin repeat SPATR transcript_product=sporozoite protein with an altered thrombospondin repeat SPATR location=CM008355.1:1179887-1183089(+) protein_length=475 sequence_SO=chromosome SO=protein_coding_gene is_pseudo=false	4.4255e-05	0.00012955	50106.23	5.7	5.6	7.6	NaN	3.2	NaN	3	1				47.7101	46.2071	64.1729		44.0643		5.7	5.6	7.6		3.2		5.20131	5.26469	6.72828	0	3.00957	0
PFH32407.1		PFH32407.1	PFH32407.1			transcript=mrna.BESB_017250 gene=BESB_017250 organism=Besnoitia_besnoiti_strain_Bb-Ger1 gene_product=yrdC domain-containing protein transcript_product=yrdC domain-containing protein location=CM008355.1:1184168-1187681(-) protein_length=814 sequence_SO=chromosome SO=protein_coding_gene is_pseudo=false	1.62311e-12	0	83462.59	11.1	15	11.6	13.1	15.9	13.7	3	3				116.322	161.121	138.551	92.2365	140.025	100.997	11.1	15	11.6	13.1	15.9	13.7	10.1289	14.1019	10.2695	12.6767	14.9538	13.1872
PFH32410.1		PFH32410.1	PFH32410.1			transcript=mrna.BESB_017280 gene=BESB_017280 organism=Besnoitia_besnoiti_strain_Bb-Ger1 gene_product=putative KDEL endoplasmic reticulum proteinretention receptor 2 (KDELR2) transcript_product=putative KDEL endoplasmic reticulum proteinretention receptor 2 (KDELR2) location=CM008355.1:1201098-1204060(+) protein_length=413 sequence_SO=chromosome SO=protein_coding_gene is_pseudo=false	0.000226079	0.000504923	45894.99	6.9	9.1	2.5	2.4	4.6	0.9	3	3				45.1037	68.7519	27.0268	27.7588	33.5377	18.5897	6.9	9.1	2.5	2.4	4.6	0.9	6.29632	8.55512	2.21325	2.32245	4.32626	0.866314
PFH32411.1		PFH32411.1	PFH32411.1			transcript=mrna.BESB_017290 gene=BESB_017290 organism=Besnoitia_besnoiti_strain_Bb-Ger1 gene_product=hypothetical protein transcript_product=hypothetical protein location=CM008355.1:1205874-1206722(-) protein_length=282 sequence_SO=chromosome SO=protein_coding_gene is_pseudo=false	4.98447e-08	0	29706.54	9.9	6	2.8	10.4	10.5	10.6	3	3				54.7829	30.0859	26.5797	58.5171	52.4001	54.6154	9.9	6	2.8	10.4	10.5	10.6	9.03385	5.64074	2.47884	10.0639	9.87516	10.2033
PFH32412.1		PFH32412.1	PFH32412.1			transcript=mrna.BESB_017300 gene=BESB_017300 organism=Besnoitia_besnoiti_strain_Bb-Ger1 gene_product=hypothetical protein transcript_product=hypothetical protein location=CM008355.1:1208405-1210264(-) protein_length=619 sequence_SO=chromosome SO=protein_coding_gene is_pseudo=false	3.10047e-05	0.00012955	67443.19	10.1	11	8.5	11.8	12.6	17.7	3	3				162.761	151.537	152.019	214.831	163.755	284.19	10.1	11	8.5	11.8	12.6	17.7	9.21635	10.3414	7.52505	11.4187	11.8502	17.0375
PFH32415.1		PFH32415.1	PFH32415.1			transcript=mrna.BESB_017330 gene=BESB_017330 organism=Besnoitia_besnoiti_strain_Bb-Ger1 gene_product=enoyl-CoA hydratase/isomerase family protein transcript_product=enoyl-CoA hydratase/isomerase family protein location=CM008355.1:1229059-1236963(+) protein_length=771 sequence_SO=chromosome SO=protein_coding_gene is_pseudo=false	4.25219e-07	0	84773.77	3.7	4.2	4.5	5.3	5.4	5.4	3	3				46.3843	54.1978	65.8108	58.3444	62.9017	65.6297	3.7	4.2	4.5	5.3	5.4	5.4	3.37629	3.94852	3.98385	5.12874	5.07865	5.19788
PFH32417.1		PFH32417.1	PFH32417.1			transcript=mrna.BESB_017350 gene=BESB_017350 organism=Besnoitia_besnoiti_strain_Bb-Ger1 gene_product=hypothetical protein transcript_product=hypothetical protein location=CM008355.1:1249836-1251671(-) protein_length=611 sequence_SO=chromosome SO=protein_coding_gene is_pseudo=false	7.19577e-13	0	62491.39	6.5	11.8	9.4	5.4	4.6	5.8	3	3				83.2887	96.2615	75.1686	39.2668	36.8357	52.1714	6.5	11.8	9.4	5.4	4.6	5.8	5.93131	11.0935	8.32182	5.22551	4.32626	5.58291
PFH32421.1		PFH32421.1	PFH32421.1			transcript=mrna.BESB_017390 gene=BESB_017390 organism=Besnoitia_besnoiti_strain_Bb-Ger1 gene_product=WD domain, G-beta repeat-containing protein transcript_product=WD domain, G-beta repeat-containing protein location=CM008355.1:1283069-1289091(+) protein_length=488 sequence_SO=chromosome SO=protein_coding_gene is_pseudo=false	5.83845e-13	0	52918.87	89.1	78.9	81.2	69	89.1	105.4	3	3				388.305	378.694	370.77	307.233	361.351	441.835	89.1	78.9	81.2	69	89.1	105.4	81.3046	74.1757	71.8864	66.7704	83.7978	101.455
PFH32423.1		PFH32423.1	PFH32423.1			transcript=mrna.BESB_017410 gene=BESB_017410 organism=Besnoitia_besnoiti_strain_Bb-Ger1 gene_product=histone arginine methyltransferase PRMT4/CARM1 transcript_product=histone arginine methyltransferase PRMT4/CARM1 location=CM008355.1:1296877-1301289(+) protein_length=678 sequence_SO=chromosome SO=protein_coding_gene is_pseudo=false	2.93072e-15	0	73348.21	75.4	70.2	66.9	47.2	56	45	3	3				251.03	250.76	254.444	189.418	203.438	187.562	75.4	70.2	66.9	47.2	56	45	68.8032	65.9967	59.2266	45.6748	52.6675	43.3157
PFH32424.1		PFH32424.1	PFH32424.1			transcript=mrna.BESB_017420 gene=BESB_017420 organism=Besnoitia_besnoiti_strain_Bb-Ger1 gene_product=putative E3 ubiquitin-protein ligase transcript_product=putative E3 ubiquitin-protein ligase location=CM008355.1:1304653-1313464(-) protein_length=1046 sequence_SO=chromosome SO=protein_coding_gene is_pseudo=false	3.72377e-09	0	115112.82	1.6	1.9	1.5	1.2	1	0.4	3	3				34.8496	33.2901	24.6965	26.3849	17.2372	12.3028	1.6	1.9	1.5	1.2	1	0.4	1.46002	1.78623	1.32795	1.16122	0.940491	0.385029
PFH32425.1		PFH32425.1	PFH32425.1			transcript=mrna.BESB_017430 gene=BESB_017430 organism=Besnoitia_besnoiti_strain_Bb-Ger1 gene_product=Der1ER1 transcript_product=Der1ER1 location=CM008355.1:1317061-1318246(-) protein_length=229 sequence_SO=chromosome SO=protein_coding_gene is_pseudo=false	0.000607764	0.000968523	24592.32	2	7.1	3.9	5.5	2	0.6	3	3				21.2799	76.2041	42.1458	19.8023	21.5822	6.68182	2	7.1	3.9	5.5	2	0.6	1.82502	6.67488	3.45267	5.32228	1.88098	0.577543
PFH32430.1		PFH32430.1	PFH32430.1			transcript=mrna.BESB_017480 gene=BESB_017480 organism=Besnoitia_besnoiti_strain_Bb-Ger1 gene_product=histone H2Ba transcript_product=histone H2Ba location=CM008355.1:1353683-1354033(+) protein_length=116 sequence_SO=chromosome SO=protein_coding_gene is_pseudo=false	9.79567e-13	0	12601.81	6400.6	6545.9	5771.6	2325.8	3636.1	2601.9	3	3				4819.44	5215.36	4478.1	1722.71	2473.6	2056.64	6400.6	6545.9	5771.6	2325.8	3636.1	2601.9	5840.61	6153.95	5109.6	2250.65	3419.72	2504.51
PFH32436.1		PFH32436.1	PFH32436.1			transcript=mrna.BESB_017540 gene=BESB_017540 organism=Besnoitia_besnoiti_strain_Bb-Ger1 gene_product=XPA binding protein 2 family protein transcript_product=XPA binding protein 2 family protein location=CM008355.1:1402893-1410166(+) protein_length=995 sequence_SO=chromosome SO=protein_coding_gene is_pseudo=false	1.30656e-10	0	114222.8	12.9	29.8	46.5	6.8	10.6	8.3	3	3				180.485	166.075	173.649	114.751	132.165	132.016	12.9	29.8	46.5	6.8	10.6	8.3	11.7714	28.0157	41.1665	6.58027	9.96921	7.98934
PFH32438.1		PFH32438.1	PFH32438.1			transcript=mrna.BESB_017560 gene=BESB_017560 organism=Besnoitia_besnoiti_strain_Bb-Ger1 gene_product=hypothetical protein transcript_product=hypothetical protein location=CM008355.1:1417862-1420890(+) protein_length=624 sequence_SO=chromosome SO=protein_coding_gene is_pseudo=false	1.55522e-09	0	66549.58	5	4.9	6.2	NaN	NaN	NaN	3	0	CTR	CTR		77.3939	76.4574	96.8864				5	4.9	6.2				4.56255	4.6066	5.48886	0	0	0
PFH32440.1		PFH32440.1	PFH32440.1			transcript=mrna.BESB_017580 gene=BESB_017580 organism=Besnoitia_besnoiti_strain_Bb-Ger1 gene_product=putative vacuolar atp synthase subunit e transcript_product=putative vacuolar atp synthase subunit e location=CM008355.1:1432468-1433954(-) protein_length=257 sequence_SO=chromosome SO=protein_coding_gene is_pseudo=false	1.56441e-08	0	29236.68	149.3	142.6	186.1	123.4	187.1	149.3	3	3				687.33	732.189	708.407	679.655	912.777	775.312	149.3	142.6	186.1	123.4	187.1	149.3	136.238	134.062	164.754	119.413	175.966	143.712
PFH32442.1		PFH32442.1	PFH32442.1			transcript=mrna.BESB_017600 gene=BESB_017600 organism=Besnoitia_besnoiti_strain_Bb-Ger1 gene_product=mRNA capping enzyme transcript_product=mRNA capping enzyme location=CM008355.1:1449217-1453873(+) protein_length=488 sequence_SO=chromosome SO=protein_coding_gene is_pseudo=false	1.18257e-14	0	54525.33	4.3	2.1	3.5	2.7	2.5	2.3	3	3				37.5736	27.2703	34.1563	25.6505	24.5765	22.5253	4.3	2.1	3.5	2.7	2.5	2.3	3.92379	1.97426	3.09855	2.61275	2.35123	2.21391
PFH32444.1		PFH32444.1	PFH32444.1			transcript=mrna.BESB_017620 gene=BESB_017620 organism=Besnoitia_besnoiti_strain_Bb-Ger1 gene_product=hypothetical protein transcript_product=hypothetical protein location=CM008355.1:1472740-1483881(+) protein_length=2120 sequence_SO=chromosome SO=protein_coding_gene is_pseudo=false	1.38018e-15	0	223317.45	64.4	63.6	58.4	30.5	39.9	35.9	3	3				331.89	342.242	288.055	173.954	202.465	205.823	64.4	63.6	58.4	30.5	39.9	35.9	58.7656	59.7918	51.7015	29.5144	37.5256	34.5563
PFH32445.1		PFH32445.1	PFH32445.1			transcript=mrna.BESB_017630 gene=BESB_017630 organism=Besnoitia_besnoiti_strain_Bb-Ger1 gene_product=acetyltransferase, GNAT family protein transcript_product=acetyltransferase, GNAT family protein location=CM008355.1:1486313-1489538(-) protein_length=570 sequence_SO=chromosome SO=protein_coding_gene is_pseudo=false	6.21327e-13	0	60657.91	29.3	31.5	18.2	19.9	19.2	15.3	3	3				183.194	204.874	160.304	152.953	155.472	128.526	29.3	31.5	18.2	19.9	19.2	15.3	26.7365	29.6139	16.1125	19.257	18.0574	14.7273
PFH32447.1		PFH32447.1	PFH32447.1			transcript=mrna.BESB_017650 gene=BESB_017650 organism=Besnoitia_besnoiti_strain_Bb-Ger1 gene_product=putative methionine aminopeptidase 2 transcript_product=putative methionine aminopeptidase 2 location=CM008355.1:1495182-1500520(-) protein_length=546 sequence_SO=chromosome SO=protein_coding_gene is_pseudo=false	3.09212e-14	0	59674.38	23	21.4	20.9	16.1	24.5	18	3	3				92.6525	101.071	105.881	75.3853	87.7421	85.2457	23	21.4	20.9	16.1	24.5	18	20.9877	20.1186	18.5028	15.5798	23.042	17.3263
PFH32449.1		PFH32449.1	PFH32449.1			transcript=mrna.BESB_017670 gene=BESB_017670 organism=Besnoitia_besnoiti_strain_Bb-Ger1 gene_product=elongator complex protein ELP3 transcript_product=elongator complex protein ELP3 location=CM008355.1:1522987-1529359(+) protein_length=943 sequence_SO=chromosome SO=protein_coding_gene is_pseudo=false	1.64027e-14	0	104473.18	8.4	8.1	5.6	1.3	3.1	3.8	3	3				67.6485	60.4475	54.3628	33.2135	28.6904	40.1021	8.4	8.1	5.6	1.3	3.1	3.8	7.66508	7.615	4.95768	1.25799	2.91552	3.65777
PFH32451.1		PFH32451.1	PFH32451.1			transcript=mrna.BESB_017690 gene=BESB_017690 organism=Besnoitia_besnoiti_strain_Bb-Ger1 gene_product=hypothetical protein transcript_product=hypothetical protein location=CM008355.1:1536416-1538932(+) protein_length=417 sequence_SO=chromosome SO=protein_coding_gene is_pseudo=false	4.42119e-14	0	45061.25	30.2	32.2	30	24.6	25.3	18.8	3	3				110.821	110.389	110.864	89.0118	88.1165	65.2594	30.2	32.2	30	24.6	25.3	18.8	27.5578	30.272	26.559	23.8051	23.7944	18.0963
PFH32452.1		PFH32452.1	PFH32452.1			transcript=mrna.BESB_017700 gene=BESB_017700 organism=Besnoitia_besnoiti_strain_Bb-Ger1 gene_product=ribosomal protein RPS2 transcript_product=ribosomal protein RPS2 location=CM008355.1:1540909-1543272(+) protein_length=322 sequence_SO=chromosome SO=protein_coding_gene is_pseudo=false	9.3804e-14	0	35184.46	1252.1	1369.8	1187.7	333.4	409.9	398.9	3	3				3985.87	4197.21	3613.35	978.988	1221.55	1193.67	1252.1	1369.8	1187.7	333.4	409.9	398.9	1142.55	1287.78	1051.47	322.627	385.507	383.97
PFH32454.1		PFH32454.1	PFH32454.1			transcript=mrna.BESB_017720 gene=BESB_017720 organism=Besnoitia_besnoiti_strain_Bb-Ger1 gene_product=hypothetical protein transcript_product=hypothetical protein location=CM008355.1:1546590-1552894(-) protein_length=835 sequence_SO=chromosome SO=protein_coding_gene is_pseudo=false	1.99523e-06	0	90963.2	3.1	3.4	2	1.3	NaN	NaN	3	1				85.0425	67.5871	118.399	76.0402			3.1	3.4	2	1.3			2.82878	3.19642	1.7706	1.25799	0	0
PFH32455.1		PFH32455.1	PFH32455.1			transcript=mrna.BESB_017730 gene=BESB_017730 organism=Besnoitia_besnoiti_strain_Bb-Ger1 gene_product=Vps51/Vps67 protein transcript_product=Vps51/Vps67 protein location=CM008355.1:1556450-1560253(+) protein_length=1267 sequence_SO=chromosome SO=protein_coding_gene is_pseudo=false	1.96983e-06	0	134539.18	5.3	4.4	2.8	3.9	2.1	4	3	3				64.1489	61.8859	45.1299	33.9177	38.6018	53.1181	5.3	4.4	2.8	3.9	2.1	4	4.8363	4.13654	2.47884	3.77398	1.97503	3.85029
PFH32460.1		PFH32460.1	PFH32460.1			transcript=mrna.BESB_017780 gene=BESB_017780 organism=Besnoitia_besnoiti_strain_Bb-Ger1 gene_product=hypothetical protein transcript_product=hypothetical protein location=CM008355.1:1588738-1594531(-) protein_length=558 sequence_SO=chromosome SO=protein_coding_gene is_pseudo=false	2.39239e-09	0	59277.92	7.2	5.6	7.1	5.8	5.6	7.3	3	3				94.3456	78.0751	87.5888	78.2906	77.2728	91.5122	7.2	5.6	7.1	5.8	5.6	7.3	6.57007	5.26469	6.28563	5.61258	5.26675	7.02677
PFH32465.1		PFH32465.1	PFH32465.1			transcript=mrna.BESB_017830 gene=BESB_017830 organism=Besnoitia_besnoiti_strain_Bb-Ger1 gene_product=putative nucleolar gtp-binding protein 2 transcript_product=putative nucleolar gtp-binding protein 2 location=CM008355.1:1628591-1635440(+) protein_length=635 sequence_SO=chromosome SO=protein_coding_gene is_pseudo=false	9.927e-17	0	70564.97	8.4	7.1	8.2	3.2	1.7	1.7	3	3				97.3688	89.012	98.6462	31.9365	34.4522	27.4931	8.4	7.1	8.2	3.2	1.7	1.7	7.66508	6.67488	7.25946	3.0966	1.59883	1.63637
PFH32467.1		PFH32467.1	PFH32467.1			transcript=mrna.BESB_017850 gene=BESB_017850 organism=Besnoitia_besnoiti_strain_Bb-Ger1 gene_product=ABC transporter, ATP-binding domain-containing protein transcript_product=ABC transporter, ATP-binding domain-containing protein location=CM008355.1:1644042-1647250(+) protein_length=533 sequence_SO=chromosome SO=protein_coding_gene is_pseudo=false	1.19618e-15	0	56874.23	16.9	18.7	18.2	21.5	26.1	22.2	3	3				94.5363	102.99	120.137	117.692	131.034	108.652	16.9	18.7	18.2	21.5	26.1	22.2	15.4214	17.5803	16.1125	20.8053	24.5468	21.3691
PFH32469.1		PFH32469.1	PFH32469.1			transcript=mrna.BESB_017870 gene=BESB_017870 organism=Besnoitia_besnoiti_strain_Bb-Ger1 gene_product=hypothetical protein transcript_product=hypothetical protein location=CM008355.1:1655185-1663341(+) protein_length=1400 sequence_SO=chromosome SO=protein_coding_gene is_pseudo=false	4.42531e-10	0	152651.09	6.1	6.8	7.6	4.4	5.9	6.1	3	3				122.088	128.822	137.762	83.9077	111.562	108.804	6.1	6.8	7.6	4.4	5.9	6.1	5.56631	6.39284	6.72828	4.25782	5.5489	5.87168
PFH32470.1		PFH32470.1	PFH32470.1			transcript=mrna.BESB_017880 gene=BESB_017880 organism=Besnoitia_besnoiti_strain_Bb-Ger1 gene_product=hypothetical protein transcript_product=hypothetical protein location=CM008355.1:1668792-1675736(-) protein_length=2115 sequence_SO=chromosome SO=protein_coding_gene is_pseudo=false	1.6264e-13	0	224120.27	1.3	1	1	0.1	0.1	0.1	3	3				39.5142	50.0622	39.0982	12.9019	13.6805	13.9963	1.3	1	1	0.1	0.1	0.1	1.18626	0.940123	0.8853	0.0967687	0.0940491	0.0962571
PFH32471.1		PFH32471.1	PFH32471.1			transcript=mrna.BESB_017890 gene=BESB_017890 organism=Besnoitia_besnoiti_strain_Bb-Ger1 gene_product=6-pyruvoyl tetrahydrobiopterin synthase transcript_product=6-pyruvoyl tetrahydrobiopterin synthase location=CM008355.1:1678174-1681046(-) protein_length=496 sequence_SO=chromosome SO=protein_coding_gene is_pseudo=false	3.65621e-07	0	50758.8	5.9	4.4	6.9	4.8	5.7	1.4	3	3				55.5064	66.3359	64.8373	48.5284	53.982	37.8783	5.9	4.4	6.9	4.8	5.7	1.4	5.38381	4.13654	6.10857	4.6449	5.3608	1.3476
PFH32472.1		PFH32472.1	PFH32472.1			transcript=mrna.BESB_017900 gene=BESB_017900 organism=Besnoitia_besnoiti_strain_Bb-Ger1 gene_product=hypothetical protein transcript_product=hypothetical protein location=CM008355.1:1682670-1684148(+) protein_length=406 sequence_SO=chromosome SO=protein_coding_gene is_pseudo=false	0.000199076	0.000504923	41451.78	4.8	3.8	2.7	1	3.7	1	3	3				27.867	31.5674	21.5421	36.6734	29.4147	35.4122	4.8	3.8	2.7	1	3.7	1	4.38005	3.57247	2.39031	0.967687	3.47982	0.962571
PFH32473.1		PFH32473.1	PFH32473.1			transcript=mrna.BESB_017910 gene=BESB_017910 organism=Besnoitia_besnoiti_strain_Bb-Ger1 gene_product=SGS domain-containing protein transcript_product=SGS domain-containing protein location=CM008355.1:1686175-1689871(+) protein_length=268 sequence_SO=chromosome SO=protein_coding_gene is_pseudo=false	4.98975e-15	0	29492.42	48.5	44.4	42.6	35.1	40	37.8	3	3				155.938	155.019	166.452	113.962	121.808	126.816	48.5	44.4	42.6	35.1	40	37.8	44.2567	41.7415	37.7138	33.9658	37.6196	36.3852
PFH32474.1		PFH32474.1	PFH32474.1			transcript=mrna.BESB_017920 gene=BESB_017920 organism=Besnoitia_besnoiti_strain_Bb-Ger1 gene_product=SAG-related sequence transcript_product=SAG-related sequence location=CM008355.1:1690195-1691340(-) protein_length=381 sequence_SO=chromosome SO=protein_coding_gene is_pseudo=false	2.37201e-06	0	40234.29	0.8	1.2	0.6	1.1	1.3	1.5	3	3				7.71956	14.3023	7.25935	11.9677	16.5468	8.01884	0.8	1.2	0.6	1.1	1.3	1.5	0.730008	1.12815	0.53118	1.06446	1.22264	1.44386
PFH32475.1		PFH32475.1	PFH32475.1			transcript=mrna.BESB_017930 gene=BESB_017930 organism=Besnoitia_besnoiti_strain_Bb-Ger1 gene_product=SAG-related sequence transcript_product=SAG-related sequence location=CM008355.1:1693800-1694939(-) protein_length=379 sequence_SO=chromosome SO=protein_coding_gene is_pseudo=false	4.38832e-12	0	40295.47	3.6	5.3	4.7	7.8	10	10.1	3	3				24.4512	37.0935	32.7337	46.5927	69.8905	59.7138	3.6	5.3	4.7	7.8	10	10.1	3.28504	4.98265	4.16091	7.54796	9.40491	9.72197
PFH32480.1		PFH32480.1	PFH32480.1			transcript=mrna.BESB_017980 gene=BESB_017980 organism=Besnoitia_besnoiti_strain_Bb-Ger1 gene_product=hypothetical protein transcript_product=hypothetical protein location=CM008355.1:1710261-1713726(-) protein_length=420 sequence_SO=chromosome SO=protein_coding_gene is_pseudo=false	1.99006e-11	0	45242.14	101	112.9	105.7	63.3	77.6	78.2	3	3				168.033	186.618	177.262	115.318	125.39	132.246	101	112.9	105.7	63.3	77.6	78.2	92.1635	106.14	93.5762	61.2546	72.9821	75.2731
PFH32481.1		PFH32481.1	PFH32481.1			transcript=mrna.BESB_017990 gene=BESB_017990 organism=Besnoitia_besnoiti_strain_Bb-Ger1 gene_product=calcium-dependent protein kinase CDPK3 transcript_product=calcium-dependent protein kinase CDPK3 location=CM008355.1:1718600-1723166(+) protein_length=545 sequence_SO=chromosome SO=protein_coding_gene is_pseudo=false	2.15515e-22	0	61228.77	178.9	177.1	155.6	52.6	58	73	3	3				381.141	358.559	340.017	124.338	122.613	155.232	178.9	177.1	155.6	52.6	58	73	163.248	166.496	137.753	50.9003	54.5485	70.2677
PFH32485.1		PFH32485.1	PFH32485.1			transcript=mrna.BESB_018030 gene=BESB_018030 organism=Besnoitia_besnoiti_strain_Bb-Ger1 gene_product=hypothetical protein transcript_product=hypothetical protein location=CM008355.1:1746659-1749044(-) protein_length=599 sequence_SO=chromosome SO=protein_coding_gene is_pseudo=false	5.27686e-21	0	64117.06	8.3	6.5	7.6	6.9	7.6	7	3	3				66.5963	61.753	75.5764	59.9983	60.3831	75.0259	8.3	6.5	7.6	6.9	7.6	7	7.57383	6.1108	6.72828	6.67704	7.14773	6.738
PFH32486.1		PFH32486.1	PFH32486.1			transcript=mrna.BESB_018040 gene=BESB_018040 organism=Besnoitia_besnoiti_strain_Bb-Ger1 gene_product=endonuclease III family 1 protein transcript_product=endonuclease III family 1 protein location=CM008355.1:1750847-1755779(+) protein_length=524 sequence_SO=chromosome SO=protein_coding_gene is_pseudo=false	0.000444334	0.000855537	56597.14	3.5	4.8	4.7	NaN	1.1	NaN	3	1				41.1572	57.5663	59.779		29.2144		3.5	4.8	4.7		1.1		3.19378	4.51259	4.16091	0	1.03454	0
PFH32487.1		PFH32487.1	PFH32487.1			transcript=mrna.BESB_018050 gene=BESB_018050 organism=Besnoitia_besnoiti_strain_Bb-Ger1 gene_product=hypothetical protein transcript_product=hypothetical protein location=CM008355.1:1757502-1759606(-) protein_length=257 sequence_SO=chromosome SO=protein_coding_gene is_pseudo=false	4.73575e-13	0	27597.92	38.4	44.3	33.7	NaN	0.5	1.2	3	2				152.627	163.103	132.849		3.45247	8.69337	38.4	44.3	33.7		0.5	1.2	35.0404	41.6475	29.8346	0	0.470246	1.15509
PFH32488.1		PFH32488.1	PFH32488.1			transcript=mrna.BESB_018060 gene=BESB_018060 organism=Besnoitia_besnoiti_strain_Bb-Ger1 gene_product=peptidyl-prolyl cis-trans isomerase, cyclophilin-type domain-containing protein transcript_product=peptidyl-prolyl cis-trans isomerase, cyclophilin-type domain-containing protein location=CM008355.1:1761624-1766094(+) protein_length=468 sequence_SO=chromosome SO=protein_coding_gene is_pseudo=false	3.33274e-12	0	52859.95	2.7	3.1	3.8	1.7	2.3	2.2	3	3				42.6433	47.4791	61.6204	35.6726	35.2258	45.5839	2.7	3.1	3.8	1.7	2.3	2.2	2.46378	2.91438	3.36414	1.64507	2.16313	2.11766
PFH32491.1		PFH32491.1	PFH32491.1			transcript=mrna.BESB_018090 gene=BESB_018090 organism=Besnoitia_besnoiti_strain_Bb-Ger1 gene_product=pyruvate dehydrogenase complex subunit PDH-E3I transcript_product=pyruvate dehydrogenase complex subunit PDH-E3I location=CM008355.1:1786041-1789599(+) protein_length=651 sequence_SO=chromosome SO=protein_coding_gene is_pseudo=false	1.96277e-14	0	67977.12	43.7	37.8	49.5	30.7	26.8	38.2	3	3				292.761	219.435	329.607	164.913	208.99	236.438	43.7	37.8	49.5	30.7	26.8	38.2	39.8767	35.5367	43.8224	29.708	25.2052	36.7702
PFH32492.1		PFH32492.1	PFH32492.1			transcript=mrna.BESB_018100 gene=BESB_018100 organism=Besnoitia_besnoiti_strain_Bb-Ger1 gene_product=AP2 domain transcription factor AP2IX-8 transcript_product=AP2 domain transcription factor AP2IX-8 location=CM008355.1:1793633-1800510(+) protein_length=2136 sequence_SO=chromosome SO=protein_coding_gene is_pseudo=false	1.32515e-05	0	211615.7	2	2	1.2	NaN	2.3	1.1	3	2				69.0891	51.9873	45.7954		97.5198	36.0214	2	2	1.2		2.3	1.1	1.82502	1.88025	1.06236	0	2.16313	1.05883
PFH32493.1		PFH32493.1	PFH32493.1			transcript=mrna.BESB_018110 gene=BESB_018110 organism=Besnoitia_besnoiti_strain_Bb-Ger1 gene_product=hypothetical protein transcript_product=hypothetical protein location=CM008355.1:1804685-1839788(+) protein_length=8850 sequence_SO=chromosome SO=protein_coding_gene is_pseudo=false	1.57526e-09	0	944347.2	0.3	0.6	0.5	0.2	0.1	0.2	3	3				76.4441	79.6145	66.2968	45.7586	39.6817	54.0926	0.3	0.6	0.5	0.2	0.1	0.2	0.273753	0.564074	0.44265	0.193537	0.0940491	0.192514
PFH32494.1		PFH32494.1	PFH32494.1			transcript=mrna.BESB_018120 gene=BESB_018120 organism=Besnoitia_besnoiti_strain_Bb-Ger1 gene_product=glutathione s-transferase, n-terminal domain containing protein transcript_product=glutathione s-transferase, n-terminal domain containing protein location=CM008355.1:1840990-1846137(-) protein_length=334 sequence_SO=chromosome SO=protein_coding_gene is_pseudo=false	3.66278e-17	0	37873.95	38.4	38.7	30.6	24.1	26.3	22.5	3	3				89.599	105.317	75.1267	63.6066	72.0958	84.2625	38.4	38.7	30.6	24.1	26.3	22.5	35.0404	36.3828	27.0902	23.3213	24.7349	21.6579
PFH32497.1		PFH32497.1	PFH32497.1			transcript=mrna.BESB_018150 gene=BESB_018150 organism=Besnoitia_besnoiti_strain_Bb-Ger1 gene_product=rhoptry neck protein RON8 transcript_product=rhoptry neck protein RON8 location=CM008355.1:1859751-1879626(-) protein_length=3340 sequence_SO=chromosome SO=protein_coding_gene is_pseudo=false	1.52778e-18	0	358062.32	50.2	52.6	43.5	7.9	17.9	5.6	3	3				335.429	349.083	295.621	73.9476	89.5315	89.6935	50.2	52.6	43.5	7.9	17.9	5.6	45.808	49.4505	38.5106	7.64473	16.8348	5.3904
PFH32500.1		PFH32500.1	PFH32500.1			transcript=mrna.BESB_018180 gene=BESB_018180 organism=Besnoitia_besnoiti_strain_Bb-Ger1 gene_product=hypothetical protein transcript_product=hypothetical protein location=CM008355.1:1902609-1904843(+) protein_length=452 sequence_SO=chromosome SO=protein_coding_gene is_pseudo=false	4.94666e-08	0	48901.04	NaN	1.4	NaN	4.2	6.8	3.9	1	3					47.4021		45.7571	64.1784	44.7758		1.4		4.2	6.8	3.9	0	1.31617	0	4.06428	6.39534	3.75403
PFH32502.1		PFH32502.1	PFH32502.1			transcript=mrna.BESB_018200 gene=BESB_018200 organism=Besnoitia_besnoiti_strain_Bb-Ger1 gene_product=RNA polymerase II accessory factor CDC73 transcript_product=RNA polymerase II accessory factor CDC73 location=CM008355.1:1910125-1913816(+) protein_length=728 sequence_SO=chromosome SO=protein_coding_gene is_pseudo=false	1.20589e-06	0	78514.3	12.4	10.3	11	6.1	5.3	5.8	3	3				78.8538	64.3259	83.2644	52.7432	49.5911	41.3084	12.4	10.3	11	6.1	5.3	5.8	11.3151	9.68327	9.7383	5.90289	4.9846	5.58291
PFH32511.1		PFH32511.1	PFH32511.1			transcript=mrna.BESB_018290 gene=BESB_018290 organism=Besnoitia_besnoiti_strain_Bb-Ger1 gene_product=hypothetical protein transcript_product=hypothetical protein location=CM008355.1:1977229-1984636(+) protein_length=2196 sequence_SO=chromosome SO=protein_coding_gene is_pseudo=false	8.62591e-10	0	232825.55	1.9	3.5	3.4	2.6	2.6	3	3	3				73.7894	82.4638	74.175	84.3407	81.9258	98.9062	1.9	3.5	3.4	2.6	2.6	3	1.73377	3.29043	3.01002	2.51599	2.44528	2.88771
PFH32512.1		PFH32512.1	PFH32512.1			transcript=mrna.BESB_018300 gene=BESB_018300 organism=Besnoitia_besnoiti_strain_Bb-Ger1 gene_product=phospholipase transcript_product=phospholipase location=CM008355.1:1987797-1990470(+) protein_length=616 sequence_SO=chromosome SO=protein_coding_gene is_pseudo=false	5.24479e-16	0	67209.58	47.9	53.6	62.4	43.5	46.9	42.9	3	3				153.426	176.009	196.315	140.227	158.728	143.503	47.9	53.6	62.4	43.5	46.9	42.9	43.7092	50.3906	55.2427	42.0944	44.109	41.2943
PFH32516.1		PFH32516.1	PFH32516.1			transcript=mrna.BESB_018340 gene=BESB_018340 organism=Besnoitia_besnoiti_strain_Bb-Ger1 gene_product=U1 zinc finger protein transcript_product=U1 zinc finger protein location=CM008355.1:2052826-2054913(-) protein_length=237 sequence_SO=chromosome SO=protein_coding_gene is_pseudo=false	3.48348e-08	0	23827.72	13.9	25.2	19.4	15.9	9.5	8.9	3	3				59.6882	71.8941	71.9839	60.1803	47.0539	42.996	13.9	25.2	19.4	15.9	9.5	8.9	12.6839	23.6911	17.1748	15.3862	8.93467	8.56688
PFH32517.1		PFH32517.1	PFH32517.1			transcript=mrna.BESB_018350 gene=BESB_018350 organism=Besnoitia_besnoiti_strain_Bb-Ger1 gene_product=hypothetical protein transcript_product=hypothetical protein location=CM008355.1:2055143-2058251(+) protein_length=340 sequence_SO=chromosome SO=protein_coding_gene is_pseudo=false	1.94303e-12	0	38420.23	21.9	21.3	16.8	1.8	1.8	2.2	3	3				78.7887	70.3793	59.4753	19.9783	17.2938	16.4375	21.9	21.3	16.8	1.8	1.8	2.2	19.984	20.0246	14.873	1.74184	1.69288	2.11766
PFH32518.1		PFH32518.1	PFH32518.1			transcript=mrna.BESB_018360 gene=BESB_018360 organism=Besnoitia_besnoiti_strain_Bb-Ger1 gene_product=hypothetical protein transcript_product=hypothetical protein location=CM008355.1:2062139-2068263(+) protein_length=1851 sequence_SO=chromosome SO=protein_coding_gene is_pseudo=false	7.25244e-17	0	195829.35	9.2	9.9	6.7	6.5	7.4	7.6	3	3				239.412	250.495	283.769	166.721	181.948	198.118	9.2	9.9	6.7	6.5	7.4	7.6	8.39509	9.30722	5.93151	6.28996	6.95963	7.31554
PFH32520.1		PFH32520.1	PFH32520.1			transcript=mrna.BESB_018380 gene=BESB_018380 organism=Besnoitia_besnoiti_strain_Bb-Ger1 gene_product=hypothetical protein transcript_product=hypothetical protein location=CM008355.1:2081563-2088193(-) protein_length=1061 sequence_SO=chromosome SO=protein_coding_gene is_pseudo=false	6.68052e-17	0	112292.5	7.3	5.7	8	8.8	9.3	9.4	3	3				95.5406	93.6118	89.2791	100.4	89.8285	87.6051	7.3	5.7	8	8.8	9.3	9.4	6.66132	5.3587	7.0824	8.51564	8.74657	9.04817
PFH32522.1		PFH32522.1	PFH32522.1			transcript=mrna.BESB_018400 gene=BESB_018400 organism=Besnoitia_besnoiti_strain_Bb-Ger1 gene_product=hypothetical protein transcript_product=hypothetical protein location=CM008355.1:2103010-2103333(+) protein_length=107 sequence_SO=chromosome SO=protein_coding_gene is_pseudo=false	7.82729e-10	0	12671.85	260.1	227.6	489.4	NaN	NaN	NaN	3	0	CTR	CTR		260.142	152.77	313.868				260.1	227.6	489.4				237.344	213.972	433.266	0	0	0
PFH32529.1		PFH32529.1	PFH32529.1			transcript=mrna.BESB_018470 gene=BESB_018470 organism=Besnoitia_besnoiti_strain_Bb-Ger1 gene_product=hypothetical protein transcript_product=hypothetical protein location=CM008355.1:2150501-2157265(+) protein_length=1337 sequence_SO=chromosome SO=protein_coding_gene is_pseudo=false	1.44231e-09	0	148604.58	5.6	5.6	4.5	NaN	NaN	NaN	3	0	CTR	CTR		130.223	121.04	116.983				5.6	5.6	4.5				5.11006	5.26469	3.98385	0	0	0
PFH32530.1		PFH32530.1	PFH32530.1			transcript=mrna.BESB_018480 gene=BESB_018480 organism=Besnoitia_besnoiti_strain_Bb-Ger1 gene_product=hypothetical protein transcript_product=hypothetical protein location=CM008355.1:2159734-2167628(+) protein_length=1448 sequence_SO=chromosome SO=protein_coding_gene is_pseudo=false	0.000360021	0.000741565	160642.91	0.7	0.7	0.7	0.2	NaN	0.1	3	2				13.7864	26.4548	32.0549	28.3846		21.7966	0.7	0.7	0.7	0.2		0.1	0.638757	0.658086	0.61971	0.193537	0	0.0962571
PFH32535.1		PFH32535.1	PFH32535.1			transcript=mrna.BESB_018530 gene=BESB_018530 organism=Besnoitia_besnoiti_strain_Bb-Ger1 gene_product=phosphotransferase enzyme family protein transcript_product=phosphotransferase enzyme family protein location=CM008355.1:2186175-2191217(+) protein_length=615 sequence_SO=chromosome SO=protein_coding_gene is_pseudo=false	4.27415e-09	0	66338.36	4.4	4.9	5.2	3.7	3.6	0	3	2				71.6474	75.4892	81.2773	50.1955	56.7654		4.4	4.9	5.2	3.7	3.6	0	4.01504	4.6066	4.60356	3.58044	3.38577	0
PFH32546.1		PFH32546.1	PFH32546.1			transcript=mrna.BESB_018640 gene=BESB_018640 organism=Besnoitia_besnoiti_strain_Bb-Ger1 gene_product=tRNA methyltransferase complex GCD14 subunit protein transcript_product=tRNA methyltransferase complex GCD14 subunit protein location=CM008355.1:2243520-2247569(-) protein_length=596 sequence_SO=chromosome SO=protein_coding_gene is_pseudo=false	0.000136726	0.000382117	63317.92	1.7	2.2	1.5	0.3	NaN	0.7	3	2				21.1766	40.8798	18.8376	44.1234		10.6305	1.7	2.2	1.5	0.3		0.7	1.55127	2.06827	1.32795	0.290306	0	0.6738
PFH32547.1		PFH32547.1	PFH32547.1			transcript=mrna.BESB_018650 gene=BESB_018650 organism=Besnoitia_besnoiti_strain_Bb-Ger1 gene_product=hypothetical protein transcript_product=hypothetical protein location=CM008355.1:2265837-2267852(-) protein_length=421 sequence_SO=chromosome SO=protein_coding_gene is_pseudo=false	1.01442e-08	0	45744.87	12.8	13.2	9	8.4	10.5	11.2	3	3				99.5731	103.497	83.9135	58.57	69.03	72.8105	12.8	13.2	9	8.4	10.5	11.2	11.6801	12.4096	7.9677	8.12857	9.87516	10.7808
PFH32548.1		PFH32548.1	PFH32548.1			transcript=mrna.BESB_018660 gene=BESB_018660 organism=Besnoitia_besnoiti_strain_Bb-Ger1 gene_product=hypothetical protein transcript_product=hypothetical protein location=CM008355.1:2270761-2271973(-) protein_length=144 sequence_SO=chromosome SO=protein_coding_gene is_pseudo=false	9.83816e-18	0	16302.32	135.3	130	124.9	89.8	101.7	93.7	3	3				300.547	279.453	257.785	212.038	222.023	232.022	135.3	130	124.9	89.8	101.7	93.7	123.463	122.216	110.574	86.8983	95.6479	90.1929
PFH32549.1		PFH32549.1	PFH32549.1			transcript=mrna.BESB_018670 gene=BESB_018670 organism=Besnoitia_besnoiti_strain_Bb-Ger1 gene_product=hypothetical protein transcript_product=hypothetical protein location=CM008355.1:2274865-2298768(-) protein_length=6719 sequence_SO=chromosome SO=protein_coding_gene is_pseudo=false	2.38766e-16	0	689007.06	7.6	7.2	6	3.1	3.5	3.4	3	3				182.238	188.385	152.761	100.352	109.484	118.808	7.6	7.2	6	3.1	3.5	3.4	6.93508	6.76889	5.3118	2.99983	3.29172	3.27274
PFH32550.1		PFH32550.1	PFH32550.1			transcript=mrna.BESB_018680 gene=BESB_018680 organism=Besnoitia_besnoiti_strain_Bb-Ger1 gene_product=hypothetical protein transcript_product=hypothetical protein location=CM008355.1:2303447-2304853(-) protein_length=180 sequence_SO=chromosome SO=protein_coding_gene is_pseudo=false	1.24425e-14	0	21308.07	96.2	86.2	77.9	13.1	16.6	20	3	3				208.015	212.475	179.696	72.1276	56.3213	56.5333	96.2	86.2	77.9	13.1	16.6	20	87.7835	81.0386	68.9649	12.6767	15.6122	19.2514
PFH32563.1		PFH32563.1	PFH32563.1			transcript=mrna.BESB_011750 gene=BESB_011750 organism=Besnoitia_besnoiti_strain_Bb-Ger1 gene_product=ribosomal protein RPL17 transcript_product=ribosomal protein RPL17 location=CM008354.1:60059-62251(+) protein_length=195 sequence_SO=chromosome SO=protein_coding_gene is_pseudo=false	3.26549e-17	0	22421.16	1109.2	1086.4	995.8	245.7	300.6	354.4	3	3				1756.24	1730.51	1512	435.789	467.912	498.603	1109.2	1086.4	995.8	245.7	300.6	354.4	1012.16	1021.35	881.582	237.761	282.712	341.135
PFH32564.1		PFH32564.1	PFH32564.1			transcript=mrna.BESB_011760 gene=BESB_011760 organism=Besnoitia_besnoiti_strain_Bb-Ger1 gene_product=sodium/hydrogen exchanger NHE2 transcript_product=sodium/hydrogen exchanger NHE2 location=CM008354.1:63274-69221(-) protein_length=841 sequence_SO=chromosome SO=protein_coding_gene is_pseudo=false	5.53966e-07	0	92499.7	4.5	1.8	2.7	0.6	0.7	0	3	2				26.9379	33.71	18.9958	26.3134	13.7369		4.5	1.8	2.7	0.6	0.7	0	4.10629	1.69222	2.39031	0.580612	0.658344	0
PFH32566.1		PFH32566.1	PFH32566.1			transcript=mrna.BESB_011780 gene=BESB_011780 organism=Besnoitia_besnoiti_strain_Bb-Ger1 gene_product=hypothetical protein transcript_product=hypothetical protein location=CM008354.1:73416-76508(-) protein_length=935 sequence_SO=chromosome SO=protein_coding_gene is_pseudo=false	2.86409e-11	0	99606.83	3.9	3.9	6.1	3.4	5.4	6	3	3				44.6947	38.4644	58.4228	41.7054	54.9535	58.3893	3.9	3.9	6.1	3.4	5.4	6	3.55879	3.66648	5.40033	3.29014	5.07865	5.77543
PFH32569.1		PFH32569.1	PFH32569.1			transcript=mrna.BESB_011810 gene=BESB_011810 organism=Besnoitia_besnoiti_strain_Bb-Ger1 gene_product=cleft lip and palate transmembrane protein 1 (clptm1) protein transcript_product=cleft lip and palate transmembrane protein 1 (clptm1) protein location=CM008354.1:98623-105194(-) protein_length=622 sequence_SO=chromosome SO=protein_coding_gene is_pseudo=false	4.79367e-15	0	71782.15	102.2	104.5	88.5	66	85.5	99.5	3	3				484.19	489.127	439.005	332.822	407.376	464.493	102.2	104.5	88.5	66	85.5	99.5	93.2585	98.2429	78.3491	63.8673	80.412	95.7758
PFH32570.1		PFH32570.1	PFH32570.1			transcript=mrna.BESB_011820 gene=BESB_011820 organism=Besnoitia_besnoiti_strain_Bb-Ger1 gene_product=hypothetical protein transcript_product=hypothetical protein location=CM008354.1:106774-117730(+) protein_length=2890 sequence_SO=chromosome SO=protein_coding_gene is_pseudo=false	2.45967e-06	0	305677.64	0.9	0.9	0.2	0	0.6	0.1	3	3				33.1056	49.0153	45.4721	26.07	28.0799	14.6363	0.9	0.9	0.2	0	0.6	0.1	0.821259	0.846111	0.17706	0	0.564295	0.0962571
PFH32577.1		PFH32577.1	PFH32577.1			transcript=mrna.BESB_011890 gene=BESB_011890 organism=Besnoitia_besnoiti_strain_Bb-Ger1 gene_product=CTP synthase transcript_product=CTP synthase location=CM008354.1:155327-159321(-) protein_length=613 sequence_SO=chromosome SO=protein_coding_gene is_pseudo=false	3.95797e-15	0	66805.18	26.1	25.5	31.5	15.4	19.2	18	3	3				133.628	135.553	160.014	103.532	102.99	102.965	26.1	25.5	31.5	15.4	19.2	18	23.8165	23.9731	27.887	14.9024	18.0574	17.3263
PFH32581.1		PFH32581.1	PFH32581.1			transcript=mrna.BESB_011930 gene=BESB_011930 organism=Besnoitia_besnoiti_strain_Bb-Ger1 gene_product=hypothetical protein transcript_product=hypothetical protein location=CM008354.1:177077-181887(+) protein_length=1406 sequence_SO=chromosome SO=protein_coding_gene is_pseudo=false	0.00216394	0.00295052	143358.11	0.7	0.6	NaN	NaN	0.3	NaN	2	1				22.7156	20.3204			11.4991		0.7	0.6			0.3		0.638757	0.564074	0	0	0.282147	0
PFH32583.1		PFH32583.1	PFH32583.1			transcript=mrna.BESB_011950 gene=BESB_011950 organism=Besnoitia_besnoiti_strain_Bb-Ger1 gene_product=hypothetical protein transcript_product=hypothetical protein location=CM008354.1:193798-200579(-) protein_length=1956 sequence_SO=chromosome SO=protein_coding_gene is_pseudo=false	3.36801e-06	0	203353.3	0.4	0.6	0.2	0.2	0.3	0.3	3	3				15.043	28.6619	9.32995	19.2075	15.2242	16.3518	0.4	0.6	0.2	0.2	0.3	0.3	0.365004	0.564074	0.17706	0.193537	0.282147	0.288771
PFH32584.1		PFH32584.1	PFH32584.1			transcript=mrna.BESB_011960 gene=BESB_011960 organism=Besnoitia_besnoiti_strain_Bb-Ger1 gene_product=MIF4G domain-containing protein transcript_product=MIF4G domain-containing protein location=CM008354.1:203695-219347(-) protein_length=4138 sequence_SO=chromosome SO=protein_coding_gene is_pseudo=false	6.92842e-16	0	416896.13	10	10.3	8.3	3.2	5	3.4	3	3				95.7803	99.2412	86.0961	52.7952	65.6896	48.6983	10	10.3	8.3	3.2	5	3.4	9.1251	9.68327	7.34799	3.0966	4.70246	3.27274
PFH32590.1		PFH32590.1	PFH32590.1			transcript=mrna.BESB_012020 gene=BESB_012020 organism=Besnoitia_besnoiti_strain_Bb-Ger1 gene_product=putative proteasome subunit beta type 2 transcript_product=putative proteasome subunit beta type 2 location=CM008354.1:252712-253885(-) protein_length=191 sequence_SO=chromosome SO=protein_coding_gene is_pseudo=false	1.26375e-07	0	21854.17	42.7	64.7	78.6	41.9	78	57.2	3	3				185.494	177.369	209.747	141.335	202.017	153.042	42.7	64.7	78.6	41.9	78	57.2	38.9642	60.826	69.5846	40.5461	73.3583	55.0591
PFH32592.1		PFH32592.1	PFH32592.1			transcript=mrna.BESB_012040 gene=BESB_012040 organism=Besnoitia_besnoiti_strain_Bb-Ger1 gene_product=Alpha-galactosidase transcript_product=Alpha-galactosidase location=CM008354.1:259981-265805(-) protein_length=713 sequence_SO=chromosome SO=protein_coding_gene is_pseudo=false	3.42665e-14	0	77505.81	48.8	52.5	37	15.1	23.1	20.6	3	3				199.125	193.888	153.75	86.0071	99.1874	91.9183	48.8	52.5	37	15.1	23.1	20.6	44.5305	49.3565	32.7561	14.6121	21.7253	19.829
PFH32593.1		PFH32593.1	PFH32593.1			transcript=mrna.BESB_012050 gene=BESB_012050 organism=Besnoitia_besnoiti_strain_Bb-Ger1 gene_product=hypothetical protein transcript_product=hypothetical protein location=CM008354.1:268144-271448(+) protein_length=376 sequence_SO=chromosome SO=protein_coding_gene is_pseudo=false	8.87772e-09	0	41215.31	10.9	13.2	14.7	0.4	0.6	4.1	3	3				74.2415	111.901	133.699	26.8227	39.3169	37.4785	10.9	13.2	14.7	0.4	0.6	4.1	9.94636	12.4096	13.0139	0.387075	0.564295	3.94654
PFH32601.1		PFH32601.1	PFH32601.1			transcript=mrna.BESB_012130 gene=BESB_012130 organism=Besnoitia_besnoiti_strain_Bb-Ger1 gene_product=hypothetical protein transcript_product=hypothetical protein location=CM008354.1:321461-322539(-) protein_length=117 sequence_SO=chromosome SO=protein_coding_gene is_pseudo=false	0.000415899	0.000855537	13381.54	6.2	20.1	16.1	18	29.7	25.6	3	3				51.0023	62.5346	45.7474	51.8344	99.7224	80.6466	6.2	20.1	16.1	18	29.7	25.6	5.65756	18.8965	14.2533	17.4184	27.9326	24.6418
PFH32604.1		PFH32604.1	PFH32604.1			transcript=mrna.BESB_012160 gene=BESB_012160 organism=Besnoitia_besnoiti_strain_Bb-Ger1 gene_product=Ser/Thr phosphatase family protein transcript_product=Ser/Thr phosphatase family protein location=CM008354.1:333514-334788(+) protein_length=424 sequence_SO=chromosome SO=protein_coding_gene is_pseudo=false	1.10633e-10	0	46659.5	30.6	28.3	26.9	30.8	34.1	34.5	3	3				200.183	156.296	227.714	236.814	215.144	227.257	30.6	28.3	26.9	30.8	34.1	34.5	27.9228	26.6055	23.8146	29.8048	32.0707	33.2087
PFH32610.1		PFH32610.1	PFH32610.1			transcript=mrna.BESB_012220 gene=BESB_012220 organism=Besnoitia_besnoiti_strain_Bb-Ger1 gene_product=phospholipase/carboxylesterase transcript_product=phospholipase/carboxylesterase location=CM008354.1:370008-372922(-) protein_length=502 sequence_SO=chromosome SO=protein_coding_gene is_pseudo=false	1.35974e-10	0	53745.04	32.2	40.8	30.7	41.1	47.5	55.7	3	3				170.249	187.359	146.123	171.655	206.299	238.258	32.2	40.8	30.7	41.1	47.5	55.7	29.3828	38.357	27.1787	39.7719	44.6733	53.6152
PFH32613.1		PFH32613.1	PFH32613.1			transcript=mrna.BESB_012250 gene=BESB_012250 organism=Besnoitia_besnoiti_strain_Bb-Ger1 gene_product=zinc finger protein transcript_product=zinc finger protein location=CM008354.1:380038-381712(-) protein_length=400 sequence_SO=chromosome SO=protein_coding_gene is_pseudo=false	4.52838e-09	0	44429.57	29.8	30.1	25.3	4.5	16.9	14	3	3				114.417	129.2	91.2474	80.3666	94.9464	68.6128	29.8	30.1	25.3	4.5	16.9	14	27.1928	28.2977	22.3981	4.35459	15.8943	13.476
PFH32614.1		PFH32614.1	PFH32614.1			transcript=mrna.BESB_012260 gene=BESB_012260 organism=Besnoitia_besnoiti_strain_Bb-Ger1 gene_product=CMGC kinase transcript_product=CMGC kinase location=CM008354.1:385274-389845(+) protein_length=813 sequence_SO=chromosome SO=protein_coding_gene is_pseudo=false	0.000143837	0.000382117	90942.91	3.5	4.9	4.4	5.7	5.6	5.2	3	3				123.12	120.397	135.124	138.196	189.739	134.544	3.5	4.9	4.4	5.7	5.6	5.2	3.19378	4.6066	3.89532	5.51581	5.26675	5.00537
PFH32617.1		PFH32617.1	PFH32617.1			transcript=mrna.BESB_012290 gene=BESB_012290 organism=Besnoitia_besnoiti_strain_Bb-Ger1 gene_product=Tim10/DDP family zinc finger superfamily protein transcript_product=Tim10/DDP family zinc finger superfamily protein location=CM008354.1:399868-401099(+) protein_length=91 sequence_SO=chromosome SO=protein_coding_gene is_pseudo=false	0.000101643	0.00012955	10275.64	53.7	52.6	49.6	41.1	64.8	63.4	3	3				100.076	108.444	113.349	87.347	107.558	97.9553	53.7	52.6	49.6	41.1	64.8	63.4	49.0018	49.4505	43.9109	39.7719	60.9438	61.027
PFH32619.1		PFH32619.1	PFH32619.1			transcript=mrna.BESB_012310 gene=BESB_012310 organism=Besnoitia_besnoiti_strain_Bb-Ger1 gene_product=ubiquitin family protein transcript_product=ubiquitin family protein location=CM008354.1:404764-405009(-) protein_length=81 sequence_SO=chromosome SO=protein_coding_gene is_pseudo=false	3.12441e-16	0	9290.91	77.7	61.6	116.1	66.2	117.5	66.6	3	3				166.711	121.011	197.286	115.006	180.021	111.38	77.7	61.6	116.1	66.2	117.5	66.6	70.902	57.9116	102.783	64.0609	110.508	64.1072
PFH32622.1		PFH32622.1	PFH32622.1			transcript=mrna.BESB_012340 gene=BESB_012340 organism=Besnoitia_besnoiti_strain_Bb-Ger1 gene_product=hypothetical protein transcript_product=hypothetical protein location=CM008354.1:413942-425123(+) protein_length=2148 sequence_SO=chromosome SO=protein_coding_gene is_pseudo=false	1.7168e-17	0	236050.05	15.7	11.1	9.9	7.3	10.7	7.4	3	3				148.301	139.327	109.911	90.0935	105.935	95.0787	15.7	11.1	9.9	7.3	10.7	7.4	14.3264	10.4354	8.76447	7.06411	10.0633	7.12303
PFH32627.1		PFH32627.1	PFH32627.1			transcript=mrna.BESB_012390 gene=BESB_012390 organism=Besnoitia_besnoiti_strain_Bb-Ger1 gene_product=mediator complex subunit MED11 transcript_product=mediator complex subunit MED11 location=CM008354.1:449197-451524(-) protein_length=153 sequence_SO=chromosome SO=protein_coding_gene is_pseudo=false	8.90072e-10	0	16524.86	35.9	29	48.5	24.6	36.2	27.7	3	3				82.894	59.9195	101.671	59.7701	83.9821	66.1617	35.9	29	48.5	24.6	36.2	27.7	32.7591	27.2636	42.9371	23.8051	34.0458	26.6632
PFH32629.1		PFH32629.1	PFH32629.1			transcript=mrna.BESB_012410 gene=BESB_012410 organism=Besnoitia_besnoiti_strain_Bb-Ger1 gene_product=hypothetical protein transcript_product=hypothetical protein location=CM008354.1:458359-461295(-) protein_length=563 sequence_SO=chromosome SO=protein_coding_gene is_pseudo=false	2.58852e-14	0	57739.05	14.3	9.8	12.3	8.5	8.1	5.7	3	3				76.3197	54.6755	65.8165	45.6377	43.2505	35.6063	14.3	9.8	12.3	8.5	8.1	5.7	13.0489	9.21321	10.8892	8.22534	7.61798	5.48666
PFH32630.1		PFH32630.1	PFH32630.1			transcript=mrna.BESB_012420 gene=BESB_012420 organism=Besnoitia_besnoiti_strain_Bb-Ger1 gene_product=Sel1 repeat-containing protein transcript_product=Sel1 repeat-containing protein location=CM008354.1:463810-473679(-) protein_length=1095 sequence_SO=chromosome SO=protein_coding_gene is_pseudo=false	2.35246e-14	0	116080.29	8.1	11.4	9.2	6.8	8	9.2	3	3				121.546	131.578	126.715	100.86	125.924	124.208	8.1	11.4	9.2	6.8	8	9.2	7.39133	10.7174	8.14476	6.58027	7.52393	8.85566
PFH32633.1		PFH32633.1	PFH32633.1			transcript=mrna.BESB_012450 gene=BESB_012450 organism=Besnoitia_besnoiti_strain_Bb-Ger1 gene_product=hypothetical protein transcript_product=hypothetical protein location=CM008354.1:483442-487318(-) protein_length=802 sequence_SO=chromosome SO=protein_coding_gene is_pseudo=false	1.92975e-12	0	86754.1	13	15.8	15.8	14.2	16	15.3	3	3				130.978	116.509	119.655	130.615	119.499	139.515	13	15.8	15.8	14.2	16	15.3	11.8626	14.8539	13.9877	13.7412	15.0479	14.7273
PFH32637.1		PFH32637.1	PFH32637.1			transcript=mrna.BESB_012490 gene=BESB_012490 organism=Besnoitia_besnoiti_strain_Bb-Ger1 gene_product=ribosomal protein RPL12 transcript_product=ribosomal protein RPL12 location=CM008354.1:503441-505973(+) protein_length=165 sequence_SO=chromosome SO=protein_coding_gene is_pseudo=false	1.15859e-12	0	17805.67	316	270	255.6	80.8	107.2	83.5	3	3				929.109	800.361	804.001	238.984	329.821	263.543	316	270	255.6	80.8	107.2	83.5	288.353	253.833	226.283	78.1891	100.821	80.3747
PFH32641.1		PFH32641.1	PFH32641.1			transcript=mrna.BESB_012530 gene=BESB_012530 organism=Besnoitia_besnoiti_strain_Bb-Ger1 gene_product=putative protein phosphatase 2C transcript_product=putative protein phosphatase 2C location=CM008354.1:523306-528296(+) protein_length=588 sequence_SO=chromosome SO=protein_coding_gene is_pseudo=false	1.91206e-14	0	61574.83	9.6	9	20.2	13.1	19.2	16.2	3	3				48.53	42.5538	68.6179	51.8222	64.0498	64.3785	9.6	9	20.2	13.1	19.2	16.2	8.7601	8.46111	17.8831	12.6767	18.0574	15.5937
PFH32643.1		PFH32643.1	PFH32643.1			transcript=mrna.BESB_012550 gene=BESB_012550 organism=Besnoitia_besnoiti_strain_Bb-Ger1 gene_product=CRAL/TRIO domain-containing protein transcript_product=CRAL/TRIO domain-containing protein location=CM008354.1:535885-542142(+) protein_length=653 sequence_SO=chromosome SO=protein_coding_gene is_pseudo=false	2.15207e-11	0	72724.25	27.7	39.9	33	33.2	33.4	35.4	3	3				181.62	197.328	195.01	199.525	203.661	226.985	27.7	39.9	33	33.2	33.4	35.4	25.2765	37.5109	29.2149	32.1272	31.4124	34.075
PFH32645.1		PFH32645.1	PFH32645.1			transcript=mrna.BESB_012570 gene=BESB_012570 organism=Besnoitia_besnoiti_strain_Bb-Ger1 gene_product=hypothetical protein transcript_product=hypothetical protein location=CM008354.1:549529-585645(-) protein_length=4589 sequence_SO=chromosome SO=protein_coding_gene is_pseudo=false	3.24826e-09	0	498059.11	2.1	5.2	2	0.5	0.7	0.5	3	3				126.614	124.471	104.598	39.5062	51.2263	46.2448	2.1	5.2	2	0.5	0.7	0.5	1.91627	4.88864	1.7706	0.483843	0.658344	0.481286
PFH32653.1		PFH32653.1	PFH32653.1			transcript=mrna.BESB_012650 gene=BESB_012650 organism=Besnoitia_besnoiti_strain_Bb-Ger1 gene_product=hypothetical protein transcript_product=hypothetical protein location=CM008354.1:639266-647952(-) protein_length=1281 sequence_SO=chromosome SO=protein_coding_gene is_pseudo=false	4.95213e-06	0	139741.82	4.6	3.3	6.1	0.5	1.6	1.7	3	3				54.7029	52.591	50.8437	42.2746	47.1449	70.0323	4.6	3.3	6.1	0.5	1.6	1.7	4.19755	3.10241	5.40033	0.483843	1.50479	1.63637
PFH32654.1		PFH32654.1	PFH32654.1			transcript=mrna.BESB_012660 gene=BESB_012660 organism=Besnoitia_besnoiti_strain_Bb-Ger1 gene_product=hypothetical protein transcript_product=hypothetical protein location=CM008354.1:648051-649421(-) protein_length=456 sequence_SO=chromosome SO=protein_coding_gene is_pseudo=false	0.000202105	0.000504923	48736.96	4.6	6.6	4.2	4.1	3.2	2.8	3	3				82.8247	95.1271	74.3647	54.2027	39.2589	50.3395	4.6	6.6	4.2	4.1	3.2	2.8	4.19755	6.20481	3.71826	3.96752	3.00957	2.6952
PFH32656.1		PFH32656.1	PFH32656.1			transcript=mrna.BESB_012680 gene=BESB_012680 organism=Besnoitia_besnoiti_strain_Bb-Ger1 gene_product=DNA-directed RNA polymerase III RPC9 transcript_product=DNA-directed RNA polymerase III RPC9 location=CM008354.1:660401-662049(+) protein_length=454 sequence_SO=chromosome SO=protein_coding_gene is_pseudo=false	1.42034e-05	0	47078.23	3.4	4	1.3	1.9	0.6	0.4	3	3				29.6664	42.4622	39.5357	12.7451	18.6559	12.7085	3.4	4	1.3	1.9	0.6	0.4	3.10253	3.76049	1.15089	1.8386	0.564295	0.385029
PFH32657.1		PFH32657.1	PFH32657.1			transcript=mrna.BESB_012690 gene=BESB_012690 organism=Besnoitia_besnoiti_strain_Bb-Ger1 gene_product=hypothetical protein transcript_product=hypothetical protein location=CM008354.1:663651-665274(-) protein_length=410 sequence_SO=chromosome SO=protein_coding_gene is_pseudo=false	7.80723e-15	0	44596.86	10.7	18.9	8.7	9.1	7.1	6.7	3	3				83.0077	93.0447	70.3756	63.0201	57.774	53.5161	10.7	18.9	8.7	9.1	7.1	6.7	9.76386	17.7683	7.70211	8.80595	6.67749	6.44923
PFH32671.1		PFH32671.1	PFH32671.1			transcript=mrna.BESB_012830 gene=BESB_012830 organism=Besnoitia_besnoiti_strain_Bb-Ger1 gene_product=putative autophagy-related protein 8 atg8 transcript_product=putative autophagy-related protein 8 atg8 location=CM008354.1:755640-757490(-) protein_length=124 sequence_SO=chromosome SO=protein_coding_gene is_pseudo=false	1.36382e-09	0	14236.39	583.7	565	578	331.5	407.8	455.9	3	3				1048.43	1165.23	1059.29	696.925	791.149	806.826	583.7	565	578	331.5	407.8	455.9	532.632	531.17	511.703	320.788	383.532	438.836
PFH32674.1		PFH32674.1	PFH32674.1			transcript=mrna.BESB_012860 gene=BESB_012860 organism=Besnoitia_besnoiti_strain_Bb-Ger1 gene_product=metal cation transporter, ZIP family protein transcript_product=metal cation transporter, ZIP family protein location=CM008354.1:773962-775404(-) protein_length=480 sequence_SO=chromosome SO=protein_coding_gene is_pseudo=false	0.00161156	0.0020692	51327.66	5.3	0.9	5.5	5.9	0.6	8.3	3	3				42.1694	100.839	57.3099	40.3222	72.247	72.3446	5.3	0.9	5.5	5.9	0.6	8.3	4.8363	0.846111	4.86915	5.70935	0.564295	7.98934
PFH32676.1		PFH32676.1	PFH32676.1			transcript=mrna.BESB_012880 gene=BESB_012880 organism=Besnoitia_besnoiti_strain_Bb-Ger1 gene_product=optic atrophy 3 protein (opa3) protein transcript_product=optic atrophy 3 protein (opa3) protein location=CM008354.1:784850-787058(+) protein_length=341 sequence_SO=chromosome SO=protein_coding_gene is_pseudo=false	0.00249571	0.00295052	37092.96	6.2	6.2	3.9	3.4	2.6	5.6	3	3				63.8445	62.7356	36.3685	35.5779	25.7633	58.5783	6.2	6.2	3.9	3.4	2.6	5.6	5.65756	5.82876	3.45267	3.29014	2.44528	5.3904
PFH32677.1		PFH32677.1	PFH32677.1			transcript=mrna.BESB_012890 gene=BESB_012890 organism=Besnoitia_besnoiti_strain_Bb-Ger1 gene_product=zinc finger CDGSH-type domain-containing protein transcript_product=zinc finger CDGSH-type domain-containing protein location=CM008354.1:788691-790312(-) protein_length=118 sequence_SO=chromosome SO=protein_coding_gene is_pseudo=false	2.43572e-12	0	13292.42	54.6	79.3	61.6	11	8.7	11.7	3	3				95.8398	148.35	97.9237	38.5866	30.2231	41.5105	54.6	79.3	61.6	11	8.7	11.7	49.823	74.5518	54.5345	10.6446	8.18227	11.2621
PFH32681.1		PFH32681.1	PFH32681.1			transcript=mrna.BESB_012930 gene=BESB_012930 organism=Besnoitia_besnoiti_strain_Bb-Ger1 gene_product=hypothetical protein transcript_product=hypothetical protein location=CM008354.1:812847-814412(+) protein_length=521 sequence_SO=chromosome SO=protein_coding_gene is_pseudo=false	1.10276e-11	0	55119.09	23.2	18.2	33.5	20.9	36.5	41	3	3				170.78	138.422	155.858	159.029	192.774	197.42	23.2	18.2	33.5	20.9	36.5	41	21.1702	17.1102	29.6576	20.2247	34.3279	39.4654
PFH32690.1		PFH32690.1	PFH32690.1			transcript=mrna.BESB_013020 gene=BESB_013020 organism=Besnoitia_besnoiti_strain_Bb-Ger1 gene_product=parasite porphobilinogen synthase PBGS transcript_product=parasite porphobilinogen synthase PBGS location=CM008354.1:902143-906875(+) protein_length=686 sequence_SO=chromosome SO=protein_coding_gene is_pseudo=false	2.44599e-09	0	73867.6	76.1	65.8	72.3	54.7	63.7	82.5	3	3				442.991	408.138	417.059	319.686	353.445	420.35	76.1	65.8	72.3	54.7	63.7	82.5	69.442	61.8601	64.0072	52.9325	59.9093	79.4121
PFH32691.1		PFH32691.1	PFH32691.1			transcript=mrna.BESB_013030 gene=BESB_013030 organism=Besnoitia_besnoiti_strain_Bb-Ger1 gene_product=hypothetical protein transcript_product=hypothetical protein location=CM008354.1:908896-916975(+) protein_length=1547 sequence_SO=chromosome SO=protein_coding_gene is_pseudo=false	1.22915e-08	0	168253.21	1.3	1.9	1	NaN	1.1	0.8	3	2				31.4923	41.8207	37.5463		24.1881	26.7047	1.3	1.9	1		1.1	0.8	1.18626	1.78623	0.8853	0	1.03454	0.770057
PFH32692.1		PFH32692.1	PFH32692.1			transcript=mrna.BESB_013040 gene=BESB_013040 organism=Besnoitia_besnoiti_strain_Bb-Ger1 gene_product=GNS1/SUR4 family protein transcript_product=GNS1/SUR4 family protein location=CM008354.1:919244-921430(-) protein_length=728 sequence_SO=chromosome SO=protein_coding_gene is_pseudo=false	1.26433e-06	0	77685.67	8.8	7.7	10.7	4.8	5.4	5.6	3	3				57.973	97.9514	89.4148	64.8096	55.8125	64.466	8.8	7.7	10.7	4.8	5.4	5.6	8.03009	7.23895	9.47271	4.6449	5.07865	5.3904
PFH32698.1		PFH32698.1	PFH32698.1			transcript=mrna.BESB_013100 gene=BESB_013100 organism=Besnoitia_besnoiti_strain_Bb-Ger1 gene_product=hypothetical protein transcript_product=hypothetical protein location=CM008354.1:964497-966221(-) protein_length=225 sequence_SO=chromosome SO=protein_coding_gene is_pseudo=false	7.38952e-05	0.00012955	25126.59	23.1	24.1	24.6	13.9	17.9	16.3	3	3				120.782	138.348	140.4	87.8952	104.719	99.1801	23.1	24.1	24.6	13.9	17.9	16.3	21.079	22.657	21.7784	13.4508	16.8348	15.6899
PFH32699.1		PFH32699.1	PFH32699.1			transcript=mrna.BESB_013110 gene=BESB_013110 organism=Besnoitia_besnoiti_strain_Bb-Ger1 gene_product=hypothetical protein transcript_product=hypothetical protein location=CM008354.1:969133-976000(+) protein_length=1241 sequence_SO=chromosome SO=protein_coding_gene is_pseudo=false	5.33828e-06	0	129477.4	2.6	1	1	0.9	4.1	2	3	3				57.5946	66.9188	34.2492	59.1041	88.9097	46.7789	2.6	1	1	0.9	4.1	2	2.37253	0.940123	0.8853	0.870918	3.85601	1.92514
PFH32700.1		PFH32700.1	PFH32700.1			transcript=mrna.BESB_013120 gene=BESB_013120 organism=Besnoitia_besnoiti_strain_Bb-Ger1 gene_product=putative ribosomal protein L15 transcript_product=putative ribosomal protein L15 location=CM008354.1:976858-981072(-) protein_length=512 sequence_SO=chromosome SO=protein_coding_gene is_pseudo=false	1.67112e-07	0	58206.13	8.6	6.8	5.1	5.4	7.1	6.7	3	3				116.109	102.228	79.2967	73.2439	102.66	79.6027	8.6	6.8	5.1	5.4	7.1	6.7	7.84759	6.39284	4.51503	5.22551	6.67749	6.44923
PFH32703.1		PFH32703.1	PFH32703.1			transcript=mrna.BESB_013150 gene=BESB_013150 organism=Besnoitia_besnoiti_strain_Bb-Ger1 gene_product=PLU-1 family protein transcript_product=PLU-1 family protein location=CM008354.1:1008519-1025680(+) protein_length=4859 sequence_SO=chromosome SO=protein_coding_gene is_pseudo=false	9.02549e-18	0	508378.52	3.3	3	2.6	1.5	1.7	1.9	3	3				67.6457	67.7817	53.1618	37.3318	41.0833	47.3651	3.3	3	2.6	1.5	1.7	1.9	3.01128	2.82037	2.30178	1.45153	1.59883	1.82889
PFH32704.1		PFH32704.1	PFH32704.1			transcript=mrna.BESB_013160 gene=BESB_013160 organism=Besnoitia_besnoiti_strain_Bb-Ger1 gene_product=PLU-1 family protein transcript_product=PLU-1 family protein location=CM008354.1:1025701-1036256(+) protein_length=3107 sequence_SO=chromosome SO=protein_coding_gene is_pseudo=false	3.09292e-07	0	326861.39	2.4	2.1	2.4	0.9	1.4	1.5	3	3				65.386	63.5183	72.6969	41.3052	54.1299	38.8724	2.4	2.1	2.4	0.9	1.4	1.5	2.19002	1.97426	2.12472	0.870918	1.31669	1.44386
PFH32706.1		PFH32706.1	PFH32706.1			transcript=mrna.BESB_013180 gene=BESB_013180 organism=Besnoitia_besnoiti_strain_Bb-Ger1 gene_product=importin-beta N-terminal domain-containing protein transcript_product=importin-beta N-terminal domain-containing protein location=CM008354.1:1046454-1054385(+) protein_length=1057 sequence_SO=chromosome SO=protein_coding_gene is_pseudo=false	2.36748e-11	0	115085.17	3.5	4.6	6.5	1.1	1.8	2.3	3	3				52.237	76.9428	71.9538	121.59	24.8575	39.7478	3.5	4.6	6.5	1.1	1.8	2.3	3.19378	4.32457	5.75445	1.06446	1.69288	2.21391
PFH32708.1		PFH32708.1	PFH32708.1			transcript=mrna.BESB_013200 gene=BESB_013200 organism=Besnoitia_besnoiti_strain_Bb-Ger1 gene_product=transporter, major facilitator family protein transcript_product=transporter, major facilitator family protein location=CM008354.1:1066593-1073210(+) protein_length=1329 sequence_SO=chromosome SO=protein_coding_gene is_pseudo=false	5.00503e-09	0	138490.14	4.4	4.1	4.3	2.9	3.3	3.6	3	3				66.2695	61.6142	58.9094	38.9288	47.2688	55.8793	4.4	4.1	4.3	2.9	3.3	3.6	4.01504	3.85451	3.80679	2.80629	3.10362	3.46526
PFH32709.1		PFH32709.1	PFH32709.1			transcript=mrna.BESB_013210 gene=BESB_013210 organism=Besnoitia_besnoiti_strain_Bb-Ger1 gene_product=hypothetical protein transcript_product=hypothetical protein location=CM008354.1:1074715-1077059(-) protein_length=317 sequence_SO=chromosome SO=protein_coding_gene is_pseudo=false	1.33892e-13	0	34249.52	25.6	21.1	23.4	29.6	42.6	40.3	3	3				103.77	88.3264	79.416	115.366	149.17	143.743	25.6	21.1	23.4	29.6	42.6	40.3	23.3603	19.8366	20.716	28.6435	40.0649	38.7916
PFH32712.1		PFH32712.1	PFH32712.1			transcript=mrna.BESB_013240 gene=BESB_013240 organism=Besnoitia_besnoiti_strain_Bb-Ger1 gene_product=DnaJ C terminal region domain-containing protein transcript_product=DnaJ C terminal region domain-containing protein location=CM008354.1:1096073-1099889(+) protein_length=623 sequence_SO=chromosome SO=protein_coding_gene is_pseudo=false	4.31382e-08	0	65969.25	5.1	8.8	4.8	9.8	9.3	12.7	3	3				56.8577	71.5323	49.2845	78.1944	79.9401	116.466	5.1	8.8	4.8	9.8	9.3	12.7	4.6538	8.27309	4.24944	9.48333	8.74657	12.2247
PFH32722.1		PFH32722.1	PFH32722.1			transcript=mrna.BESB_013340 gene=BESB_013340 organism=Besnoitia_besnoiti_strain_Bb-Ger1 gene_product=U3 small nucleolar RNA-associated protein 6 protein transcript_product=U3 small nucleolar RNA-associated protein 6 protein location=CM008354.1:1166709-1170424(+) protein_length=1197 sequence_SO=chromosome SO=protein_coding_gene is_pseudo=false	8.38792e-07	0	130066.79	3.1	3.1	4.1	0.2	1.3	3.3	3	3				17.7864	15.7818	14.474	5.60823	6.84968	9.61036	3.1	3.1	4.1	0.2	1.3	3.3	2.82878	2.91438	3.62973	0.193537	1.22264	3.17649
PFH32727.1		PFH32727.1	PFH32727.1			transcript=mrna.BESB_013390 gene=BESB_013390 organism=Besnoitia_besnoiti_strain_Bb-Ger1 gene_product=alveolin domain containing intermediate filament IMC13 transcript_product=alveolin domain containing intermediate filament IMC13 location=CM008354.1:1199743-1201953(-) protein_length=420 sequence_SO=chromosome SO=protein_coding_gene is_pseudo=false	1.37106e-11	0	48037.68	39.7	49.8	38.8	19.5	23.1	17.9	3	3				218.21	311.975	260.654	195.697	213.331	146.718	39.7	49.8	38.8	19.5	23.1	17.9	36.2266	46.8181	34.3496	18.8699	21.7253	17.23
PFH32728.1		PFH32728.1	PFH32728.1			transcript=mrna.BESB_013400 gene=BESB_013400 organism=Besnoitia_besnoiti_strain_Bb-Ger1 gene_product=putative cell-cycle-associated protein kinase SRPK transcript_product=putative cell-cycle-associated protein kinase SRPK location=CM008354.1:1204507-1215115(-) protein_length=1796 sequence_SO=chromosome SO=protein_coding_gene is_pseudo=false	9.93127e-19	0	189779.96	19	20.8	17.1	5.7	12.3	10.3	3	3				89.7786	100.786	84.8224	45.4736	49.2058	50.4635	19	20.8	17.1	5.7	12.3	10.3	17.3377	19.5546	15.1386	5.51581	11.568	9.91448
PFH32735.1		PFH32735.1	PFH32735.1			transcript=mrna.BESB_013470 gene=BESB_013470 organism=Besnoitia_besnoiti_strain_Bb-Ger1 gene_product=hypothetical protein transcript_product=hypothetical protein location=CM008354.1:1249412-1256441(-) protein_length=1019 sequence_SO=chromosome SO=protein_coding_gene is_pseudo=false	2.53737e-06	0	107550	3.3	4.2	4.1	3.5	2.1	2.6	3	3				57.0368	65.1001	67.0854	52.7106	46.9246	40.4105	3.3	4.2	4.1	3.5	2.1	2.6	3.01128	3.94852	3.62973	3.3869	1.97503	2.50269
PFH32736.1		PFH32736.1	PFH32736.1			transcript=mrna.BESB_013480 gene=BESB_013480 organism=Besnoitia_besnoiti_strain_Bb-Ger1 gene_product=hypothetical protein transcript_product=hypothetical protein location=CM008354.1:1259772-1270048(-) protein_length=1736 sequence_SO=chromosome SO=protein_coding_gene is_pseudo=false	1.56305e-16	0	179352.74	4.1	2.6	1.9	3.7	3.1	3	3	3				77.2888	49.7331	57.0078	59.1082	56.633	70.6478	4.1	2.6	1.9	3.7	3.1	3	3.74129	2.44432	1.68207	3.58044	2.91552	2.88771
PFH32738.1		PFH32738.1	PFH32738.1			transcript=mrna.BESB_013500 gene=BESB_013500 organism=Besnoitia_besnoiti_strain_Bb-Ger1 gene_product=rhoptry protein ROP18 transcript_product=rhoptry protein ROP18 location=CM008354.1:1274347-1276020(-) protein_length=557 sequence_SO=chromosome SO=protein_coding_gene is_pseudo=false	1.38065e-07	0	63061.63	3.1	4.7	3.1	NaN	NaN	NaN	3	0	CTR	CTR		98.7846	121.012	101.144				3.1	4.7	3.1				2.82878	4.41858	2.74443	0	0	0
PFH32745.1		PFH32745.1	PFH32745.1			transcript=mrna.BESB_013570 gene=BESB_013570 organism=Besnoitia_besnoiti_strain_Bb-Ger1 gene_product=hypothetical protein transcript_product=hypothetical protein location=CM008354.1:1315443-1322171(-) protein_length=1545 sequence_SO=chromosome SO=protein_coding_gene is_pseudo=false	3.26296e-15	0	165127.66	3.2	2.6	2.9	2	5.1	3.6	3	3				61.5607	75.9184	46.7458	37.7	46.839	74.5899	3.2	2.6	2.9	2	5.1	3.6	2.92003	2.44432	2.56737	1.93537	4.7965	3.46526
PFH32747.1		PFH32747.1	PFH32747.1			transcript=mrna.BESB_013590 gene=BESB_013590 organism=Besnoitia_besnoiti_strain_Bb-Ger1 gene_product=hypothetical protein transcript_product=hypothetical protein location=CM008354.1:1336460-1340822(+) protein_length=932 sequence_SO=chromosome SO=protein_coding_gene is_pseudo=false	7.30182e-05	0.00012955	98393.71	5.5	3.3	4.4	0.9	5.7	4.7	3	3				62.6344	71.1822	56.2496	58.3174	72.9432	58.9534	5.5	3.3	4.4	0.9	5.7	4.7	5.0188	3.10241	3.89532	0.870918	5.3608	4.52409
PFH32748.1		PFH32748.1	PFH32748.1			transcript=mrna.BESB_013600 gene=BESB_013600 organism=Besnoitia_besnoiti_strain_Bb-Ger1 gene_product=putative chorismate synthase transcript_product=putative chorismate synthase location=CM008354.1:1342334-1346737(-) protein_length=475 sequence_SO=chromosome SO=protein_coding_gene is_pseudo=false	7.5317e-09	0	50790.81	8.4	8.1	8.6	0.7	6	5.4	3	3				93.9026	99.5963	95.4675	41.1655	65.2854	55.9298	8.4	8.1	8.6	0.7	6	5.4	7.66508	7.615	7.61358	0.677381	5.64295	5.19788
PFH32749.1		PFH32749.1	PFH32749.1			transcript=mrna.BESB_013610 gene=BESB_013610 organism=Besnoitia_besnoiti_strain_Bb-Ger1 gene_product=Sin3-associated polypeptide SAP18 transcript_product=Sin3-associated polypeptide SAP18 location=CM008354.1:1351141-1355672(+) protein_length=872 sequence_SO=chromosome SO=protein_coding_gene is_pseudo=false	1.1895e-14	0	96415.5	6.2	5.7	5.6	2.2	2.9	2.3	3	3				78.8678	69.4689	68.3893	37.8953	49.6959	40.7769	6.2	5.7	5.6	2.2	2.9	2.3	5.65756	5.3587	4.95768	2.12891	2.72742	2.21391
PFH32750.1		PFH32750.1	PFH32750.1			transcript=mrna.BESB_013620 gene=BESB_013620 organism=Besnoitia_besnoiti_strain_Bb-Ger1 gene_product=protein phosphatase 2C domain-containing protein transcript_product=protein phosphatase 2C domain-containing protein location=CM008354.1:1357498-1360914(-) protein_length=346 sequence_SO=chromosome SO=protein_coding_gene is_pseudo=false	0.00111706	0.00152421	38345.08	6.9	2.8	11.9	3.6	NaN	1	3	2				65.6782	87.2036	107.844	47.4967		32.0525	6.9	2.8	11.9	3.6		1	6.29632	2.63235	10.5351	3.48367	0	0.962571
PFH32754.1		PFH32754.1	PFH32754.1			transcript=mrna.BESB_013660 gene=BESB_013660 organism=Besnoitia_besnoiti_strain_Bb-Ger1 gene_product=putative eukaryotic initiation factor-3 subunit 10 transcript_product=putative eukaryotic initiation factor-3 subunit 10 location=CM008354.1:1384756-1391867(-) protein_length=1183 sequence_SO=chromosome SO=protein_coding_gene is_pseudo=false	1.60068e-18	0	133854.17	174.6	183.8	169.7	70.6	91.8	69.2	3	3				761.596	773.16	707.803	288.653	372.396	313.334	174.6	183.8	169.7	70.6	91.8	69.2	159.324	172.795	150.235	68.3187	86.3371	66.6099
PFH32756.1		PFH32756.1	PFH32756.1			transcript=mrna.BESB_013680 gene=BESB_013680 organism=Besnoitia_besnoiti_strain_Bb-Ger1 gene_product=WD domain, G-beta repeat-containing protein transcript_product=WD domain, G-beta repeat-containing protein location=CM008354.1:1403083-1406518(+) protein_length=610 sequence_SO=chromosome SO=protein_coding_gene is_pseudo=false	4.2577e-13	0	62087.03	86.7	78.1	63.6	26.7	28.7	26.1	3	3				286.248	283.443	241.183	109.682	121.089	119.044	86.7	78.1	63.6	26.7	28.7	26.1	79.1146	73.4236	56.3051	25.8372	26.9921	25.1231
PFH32757.1		PFH32757.1	PFH32757.1			transcript=mrna.BESB_013690 gene=BESB_013690 organism=Besnoitia_besnoiti_strain_Bb-Ger1 gene_product=WD domain, G-beta repeat-containing protein transcript_product=WD domain, G-beta repeat-containing protein location=CM008354.1:1408366-1412413(-) protein_length=569 sequence_SO=chromosome SO=protein_coding_gene is_pseudo=false	4.0413e-17	0	60619.96	4.1	3.4	4.2	1.1	3.6	2.3	3	3				111.706	91.5697	113.876	30.6121	52.4701	61.4352	4.1	3.4	4.2	1.1	3.6	2.3	3.74129	3.19642	3.71826	1.06446	3.38577	2.21391
PFH32761.1		PFH32761.1	PFH32761.1			transcript=mrna.BESB_013730 gene=BESB_013730 organism=Besnoitia_besnoiti_strain_Bb-Ger1 gene_product=hypothetical protein transcript_product=hypothetical protein location=CM008354.1:1425297-1427207(-) protein_length=277 sequence_SO=chromosome SO=protein_coding_gene is_pseudo=false	2.70137e-10	0	31776.18	43.6	55.2	45.3	16.1	15.9	13.7	3	3				145.899	168.212	154.406	61.1651	83.1516	70.894	43.6	55.2	45.3	16.1	15.9	13.7	39.7854	51.8948	40.1041	15.5798	14.9538	13.1872
PFH32764.1		PFH32764.1	PFH32764.1			transcript=mrna.BESB_013760 gene=BESB_013760 organism=Besnoitia_besnoiti_strain_Bb-Ger1 gene_product=microneme protein MIC2 transcript_product=microneme protein MIC2 location=CM008354.1:1443566-1446833(+) protein_length=902 sequence_SO=chromosome SO=protein_coding_gene is_pseudo=false	4.05785e-15	0	94268.68	119.9	118.6	165	14	19.2	15.6	3	3				421.832	375.553	563.66	37.8246	45.5942	32.2851	119.9	118.6	165	14	19.2	15.6	109.41	111.499	146.075	13.5476	18.0574	15.0161
PFH32766.1		PFH32766.1	PFH32766.1			transcript=mrna.BESB_013780 gene=BESB_013780 organism=Besnoitia_besnoiti_strain_Bb-Ger1 gene_product=hypothetical protein transcript_product=hypothetical protein location=CM008354.1:1456209-1458068(-) protein_length=251 sequence_SO=chromosome SO=protein_coding_gene is_pseudo=false	4.37333e-13	0	26545.45	133.4	136.3	123.6	50.3	63.8	70.8	3	3				336.417	374.922	338.821	163.131	202.124	211.653	133.4	136.3	123.6	50.3	63.8	70.8	121.729	128.139	109.423	48.6746	60.0033	68.15
PFH32771.1		PFH32771.1	PFH32771.1			transcript=mrna.BESB_013830 gene=BESB_013830 organism=Besnoitia_besnoiti_strain_Bb-Ger1 gene_product=aspartyl protease ASP1 transcript_product=aspartyl protease ASP1 location=CM008354.1:1487362-1492199(-) protein_length=407 sequence_SO=chromosome SO=protein_coding_gene is_pseudo=false	3.18786e-13	0	44868.56	4.2	7.9	6.1	5.1	7	11.2	3	3				76.8976	63.1412	58.5504	49.0825	68.6677	109.854	4.2	7.9	6.1	5.1	7	11.2	3.83254	7.42697	5.40033	4.9352	6.58344	10.7808
PFH32774.1		PFH32774.1	PFH32774.1			transcript=mrna.BESB_013860 gene=BESB_013860 organism=Besnoitia_besnoiti_strain_Bb-Ger1 gene_product=hypothetical protein transcript_product=hypothetical protein location=CM008354.1:1511060-1512512(-) protein_length=127 sequence_SO=chromosome SO=protein_coding_gene is_pseudo=false	1.1365e-17	0	15220.53	62.9	56.8	41.6	7.3	3.8	NaN	3	2				151.689	138.815	110.998	23.1591	24.4031		62.9	56.8	41.6	7.3	3.8		57.3969	53.399	36.8285	7.06411	3.57387	0
PFH32780.1		PFH32780.1	PFH32780.1			transcript=mrna.BESB_013920 gene=BESB_013920 organism=Besnoitia_besnoiti_strain_Bb-Ger1 gene_product=DnAK-TPR transcript_product=DnAK-TPR location=CM008354.1:1536978-1543820(-) protein_length=767 sequence_SO=chromosome SO=protein_coding_gene is_pseudo=false	5.17306e-13	0	86469.65	26.5	27.3	37	10.5	11.6	10.2	3	3				165.609	167.147	215.597	82.9177	88.6976	79.416	26.5	27.3	37	10.5	11.6	10.2	24.1815	25.6654	32.7561	10.1607	10.9097	9.81823
PFH32792.1		PFH32792.1	PFH32792.1			transcript=mrna.BESB_014040 gene=BESB_014040 organism=Besnoitia_besnoiti_strain_Bb-Ger1 gene_product=hypothetical protein transcript_product=hypothetical protein location=CM008354.1:1626098-1643674(+) protein_length=1423 sequence_SO=chromosome SO=protein_coding_gene is_pseudo=false	4.43465e-06	0	157789.33	16.8	14.5	12.6	12.2	14.9	14.6	3	3				400.662	336.721	336.855	267.153	391.682	311.261	16.8	14.5	12.6	12.2	14.9	14.6	15.3302	13.6318	11.1548	11.8058	14.0133	14.0535
PFH32798.1		PFH32798.1	PFH32798.1			transcript=mrna.BESB_014100 gene=BESB_014100 organism=Besnoitia_besnoiti_strain_Bb-Ger1 gene_product=hypothetical protein transcript_product=hypothetical protein location=CM008354.1:1692786-1696141(+) protein_length=445 sequence_SO=chromosome SO=protein_coding_gene is_pseudo=false	3.51292e-06	0	49589.61	13.2	14.1	14	NaN	NaN	NaN	3	0	CTR	CTR		95.9531	104.995	82.1749				13.2	14.1	14				12.0451	13.2557	12.3942	0	0	0
PFH32801.1		PFH32801.1	PFH32801.1			transcript=mrna.BESB_014130 gene=BESB_014130 organism=Besnoitia_besnoiti_strain_Bb-Ger1 gene_product=histone deacetylase HDAC5 transcript_product=histone deacetylase HDAC5 location=CM008354.1:1708586-1716957(-) protein_length=1451 sequence_SO=chromosome SO=protein_coding_gene is_pseudo=false	1.064e-10	0	152888.78	5.7	4.2	3.8	2.6	3.2	2.9	3	3				85.6741	79.2449	59.802	44.4988	51.7341	54.213	5.7	4.2	3.8	2.6	3.2	2.9	5.20131	3.94852	3.36414	2.51599	3.00957	2.79146
PFH32808.1		PFH32808.1	PFH32808.1			transcript=mrna.BESB_014210 gene=BESB_014210 organism=Besnoitia_besnoiti_strain_Bb-Ger1 gene_product=putative inosine triphosphate pyrophosphatase transcript_product=putative inosine triphosphate pyrophosphatase location=CM008354.1:1770646-1773863(-) protein_length=224 sequence_SO=chromosome SO=protein_coding_gene is_pseudo=false	5.87005e-12	0	24640.03	6	5.9	19	7.5	14.1	12.5	3	3				64.9658	63.4154	112.041	80.9674	85.9185	65.2634	6	5.9	19	7.5	14.1	12.5	5.47506	5.54673	16.8207	7.25765	13.2609	12.0321
PFH32813.1		PFH32813.1	PFH32813.1			transcript=mrna.BESB_014260 gene=BESB_014260 organism=Besnoitia_besnoiti_strain_Bb-Ger1 gene_product=proline dehydrogenase transcript_product=proline dehydrogenase location=CM008354.1:1810946-1814520(-) protein_length=488 sequence_SO=chromosome SO=protein_coding_gene is_pseudo=false	6.05413e-06	0	54292.88	14.9	13.9	12.7	NaN	NaN	NaN	3	0	CTR	CTR		149.595	143.183	117.087				14.9	13.9	12.7				13.5964	13.0677	11.2433	0	0	0
PFH32818.1		PFH32818.1	PFH32818.1			transcript=mrna.BESB_014310 gene=BESB_014310 organism=Besnoitia_besnoiti_strain_Bb-Ger1 gene_product=hypothetical protein transcript_product=hypothetical protein location=CM008354.1:1855350-1860341(+) protein_length=1158 sequence_SO=chromosome SO=protein_coding_gene is_pseudo=false	4.99053e-08	0	122571.91	NaN	0.4	0.4	NaN	0.5	0.3	2	2					11.9332	12.5427		13.4258	8.45843		0.4	0.4		0.5	0.3	0	0.376049	0.35412	0	0.470246	0.288771
PFH32826.1		PFH32826.1	PFH32826.1			transcript=mrna.BESB_014390 gene=BESB_014390 organism=Besnoitia_besnoiti_strain_Bb-Ger1 gene_product=peptidase M20D, amidohydrolase transcript_product=peptidase M20D, amidohydrolase location=CM008354.1:1910688-1915894(+) protein_length=506 sequence_SO=chromosome SO=protein_coding_gene is_pseudo=false	8.20098e-05	0.00012955	53585.12	8	4	4.1	5.2	5.6	2.3	3	3				32.697	47.4671	56.1923	38.7578	49.9834	31.9276	8	4	4.1	5.2	5.6	2.3	7.30008	3.76049	3.62973	5.03197	5.26675	2.21391
PFH32829.1		PFH32829.1	PFH32829.1			transcript=mrna.BESB_014420 gene=BESB_014420 organism=Besnoitia_besnoiti_strain_Bb-Ger1 gene_product=dihydrodipicolinate reductase transcript_product=dihydrodipicolinate reductase location=CM008354.1:1938646-1940345(+) protein_length=299 sequence_SO=chromosome SO=protein_coding_gene is_pseudo=false	1.04694e-11	0	31443.64	100.5	110	123	122.5	110.4	117.5	3	3				352.913	353.341	386.268	339.75	350.989	375.422	100.5	110	123	122.5	110.4	117.5	91.7072	103.414	108.892	118.542	103.83	113.102
PFH32830.1		PFH32830.1	PFH32830.1			transcript=mrna.BESB_014430 gene=BESB_014430 organism=Besnoitia_besnoiti_strain_Bb-Ger1 gene_product=hypothetical protein transcript_product=hypothetical protein location=CM008354.1:1941556-1943507(-) protein_length=396 sequence_SO=chromosome SO=protein_coding_gene is_pseudo=false	0.00130514	0.00197743	42076.59	6	3.9	3.1	NaN	NaN	NaN	3	0	CTR	CTR		38.9483	46.2046	37.1702				6	3.9	3.1				5.47506	3.66648	2.74443	0	0	0
PFH32831.1		PFH32831.1	PFH32831.1			transcript=mrna.BESB_014440 gene=BESB_014440 organism=Besnoitia_besnoiti_strain_Bb-Ger1 gene_product=t-complex protein beta subunit transcript_product=t-complex protein beta subunit location=CM008354.1:1947211-1953333(+) protein_length=565 sequence_SO=chromosome SO=protein_coding_gene is_pseudo=false	1.65402e-11	0	61213.52	154.1	131	142.4	84.8	110.4	84.3	3	3				285.156	275.702	303.263	207.247	239.174	207.753	154.1	131	142.4	84.8	110.4	84.3	140.618	123.156	126.067	82.0598	103.83	81.1448
PFH32833.1		PFH32833.1	PFH32833.1			transcript=mrna.BESB_014460 gene=BESB_014460 organism=Besnoitia_besnoiti_strain_Bb-Ger1 gene_product=rhoptry protein ROP9 transcript_product=rhoptry protein ROP9 location=CM008354.1:1961292-1964123(+) protein_length=222 sequence_SO=chromosome SO=protein_coding_gene is_pseudo=false	1.02673e-09	0	23844.4	45.5	52.3	55	37.3	43.2	39.9	3	3				158.26	174.29	199.836	136.63	151.653	127.18	45.5	52.3	55	37.3	43.2	39.9	41.5192	49.1685	48.6915	36.0947	40.6292	38.4066
PFH32836.1		PFH32836.1	PFH32836.1			transcript=mrna.BESB_014490 gene=BESB_014490 organism=Besnoitia_besnoiti_strain_Bb-Ger1 gene_product=hypothetical protein transcript_product=hypothetical protein location=CM008354.1:1986662-1988573(-) protein_length=418 sequence_SO=chromosome SO=protein_coding_gene is_pseudo=false	2.13561e-08	0	46225.65	16.5	13.7	18.3	13.8	10.4	27.1	3	3				116.873	97.823	130.115	97.3753	99.0843	112.825	16.5	13.7	18.3	13.8	10.4	27.1	15.0564	12.8797	16.201	13.3541	9.78111	26.0857
PFH32839.1		PFH32839.1	PFH32839.1			transcript=mrna.BESB_014520 gene=BESB_014520 organism=Besnoitia_besnoiti_strain_Bb-Ger1 gene_product=putative long-chain fatty acid CoA ligase transcript_product=putative long-chain fatty acid CoA ligase location=CM008354.1:2001632-2009729(-) protein_length=757 sequence_SO=chromosome SO=protein_coding_gene is_pseudo=false	3.58142e-20	0	83561.22	105.6	92.3	87.2	48	62.7	62.9	3	3				275.848	244.17	251.83	149.006	173.925	167.521	105.6	92.3	87.2	48	62.7	62.9	96.361	86.7734	77.1982	46.449	58.9688	60.5457
PFH32840.1		PFH32840.1	PFH32840.1			transcript=mrna.BESB_014530 gene=BESB_014530 organism=Besnoitia_besnoiti_strain_Bb-Ger1 gene_product=Cof family hydrolase subfamily protein transcript_product=Cof family hydrolase subfamily protein location=CM008354.1:2013376-2014284(+) protein_length=302 sequence_SO=chromosome SO=protein_coding_gene is_pseudo=false	3.75572e-21	0	33328.04	42	31.3	33.9	23.3	32.4	19	3	3				95.6452	99.3449	110.705	78.1448	104.214	64.1112	42	31.3	33.9	23.3	32.4	19	38.3254	29.4259	30.0117	22.5471	30.4719	18.2889
PFH32841.1		PFH32841.1	PFH32841.1			transcript=mrna.BESB_014540 gene=BESB_014540 organism=Besnoitia_besnoiti_strain_Bb-Ger1 gene_product=putative DNA replication licensing factor MCM5 transcript_product=putative DNA replication licensing factor MCM5 location=CM008354.1:2017409-2025036(+) protein_length=793 sequence_SO=chromosome SO=protein_coding_gene is_pseudo=false	1.95182e-18	0	87751.77	33.5	29.7	25.1	22.4	20.3	23.5	3	3				128.516	123.632	111.6	71.4741	106.174	99.6271	33.5	29.7	25.1	22.4	20.3	23.5	30.5691	27.9217	22.221	21.6762	19.092	22.6204
PFH32842.1		PFH32842.1	PFH32842.1			transcript=mrna.BESB_014550 gene=BESB_014550 organism=Besnoitia_besnoiti_strain_Bb-Ger1 gene_product=hypothetical protein transcript_product=hypothetical protein location=CM008354.1:2027986-2031905(-) protein_length=951 sequence_SO=chromosome SO=protein_coding_gene is_pseudo=false	6.28861e-15	0	102272.52	80.8	80.1	91.5	1.5	2.5	9.4	3	3				139.739	139.855	139.399	47.2516	116.812	93.3409	80.8	80.1	91.5	1.5	2.5	9.4	73.7308	75.3039	81.005	1.45153	2.35123	9.04817
PFH32843.1		PFH32843.1	PFH32843.1			transcript=mrna.BESB_014560 gene=BESB_014560 organism=Besnoitia_besnoiti_strain_Bb-Ger1 gene_product=hypothetical protein transcript_product=hypothetical protein location=CM008354.1:2036392-2037578(-) protein_length=144 sequence_SO=chromosome SO=protein_coding_gene is_pseudo=false	6.64955e-07	0	15766.63	6.6	18.3	NaN	69.7	70.3	69.9	2	3				63.7848	80.6798		139.463	144.993	142.809	6.6	18.3		69.7	70.3	69.9	6.02257	17.2043	0	67.4478	66.1165	67.2837
PFH32844.1		PFH32844.1	PFH32844.1			transcript=mrna.BESB_014570 gene=BESB_014570 organism=Besnoitia_besnoiti_strain_Bb-Ger1 gene_product=putative prohibitin transcript_product=putative prohibitin location=CM008354.1:2039766-2041571(+) protein_length=271 sequence_SO=chromosome SO=protein_coding_gene is_pseudo=false	2.365e-15	0	30257.73	78.4	95.3	61.1	34	44	27.4	3	3				173.863	220.059	146.549	83.5951	110.429	96.8662	78.4	95.3	61.1	34	44	27.4	71.5408	89.5938	54.0918	32.9014	41.3816	26.3745
PFH32845.1		PFH32845.1	PFH32845.1			transcript=mrna.BESB_014580 gene=BESB_014580 organism=Besnoitia_besnoiti_strain_Bb-Ger1 gene_product=nuclear transport factor 2 (ntf2) domain-containing protein transcript_product=nuclear transport factor 2 (ntf2) domain-containing protein location=CM008354.1:2045426-2049231(-) protein_length=843 sequence_SO=chromosome SO=protein_coding_gene is_pseudo=false	3.60071e-17	0	87200.56	193.6	198.7	193	104.5	112.4	53.2	3	3				331.447	369.576	337.01	132.875	152.863	140.162	193.6	198.7	193	104.5	112.4	53.2	176.662	186.803	170.863	101.123	105.711	51.2088
PFH32851.1		PFH32851.1	PFH32851.1			transcript=mrna.BESB_014640 gene=BESB_014640 organism=Besnoitia_besnoiti_strain_Bb-Ger1 gene_product=DEAD/DEAH box helicase domain-containing protein transcript_product=DEAD/DEAH box helicase domain-containing protein location=CM008354.1:2074771-2084001(+) protein_length=1021 sequence_SO=chromosome SO=protein_coding_gene is_pseudo=false	2.48729e-06	0	111779.71	3.7	3.8	3.7	3.7	2.8	4.1	3	3				35.4562	51.0262	33.6984	29.9202	31.6712	33.6885	3.7	3.8	3.7	3.7	2.8	4.1	3.37629	3.57247	3.27561	3.58044	2.63338	3.94654
PFH32852.1		PFH32852.1	PFH32852.1			transcript=mrna.BESB_014650 gene=BESB_014650 organism=Besnoitia_besnoiti_strain_Bb-Ger1 gene_product=hypothetical protein transcript_product=hypothetical protein location=CM008354.1:2086081-2087172(+) protein_length=363 sequence_SO=chromosome SO=protein_coding_gene is_pseudo=false	0.000199602	0.000504923	37754.33	2.5	3.6	7.1	9.1	10.1	14.1	3	3				23.6673	33.6822	36.9062	44.7988	51.4336	73.2784	2.5	3.6	7.1	9.1	10.1	14.1	2.28127	3.38444	6.28563	8.80595	9.49896	13.5723
PFH32857.1		PFH32857.1	PFH32857.1			transcript=mrna.BESB_014700 gene=BESB_014700 organism=Besnoitia_besnoiti_strain_Bb-Ger1 gene_product=hypothetical protein transcript_product=hypothetical protein location=CM008354.1:2136043-2137834(+) protein_length=334 sequence_SO=chromosome SO=protein_coding_gene is_pseudo=false	1.29125e-09	0	34314.8	6.5	5.8	4.9	NaN	0.5	NaN	3	1				35.1761	34.7476	29.7726		2.78554		6.5	5.8	4.9		0.5		5.93131	5.45272	4.33797	0	0.470246	0
PFH32859.1		PFH32859.1	PFH32859.1			transcript=mrna.BESB_014720 gene=BESB_014720 organism=Besnoitia_besnoiti_strain_Bb-Ger1 gene_product=snoRNA binding domain-containing protein transcript_product=snoRNA binding domain-containing protein location=CM008354.1:2149438-2156234(-) protein_length=606 sequence_SO=chromosome SO=protein_coding_gene is_pseudo=false	4.05147e-08	0	65437.11	6.2	14.9	8.7	6.9	10.8	6.6	3	3				76.0788	130.193	105.625	82.2572	94.3073	80.1749	6.2	14.9	8.7	6.9	10.8	6.6	5.65756	14.0078	7.70211	6.67704	10.1573	6.35297
PFH32860.1		PFH32860.1	PFH32860.1			transcript=mrna.BESB_014730 gene=BESB_014730 organism=Besnoitia_besnoiti_strain_Bb-Ger1 gene_product=nucleosome assembly protein (nap) protein transcript_product=nucleosome assembly protein (nap) protein location=CM008354.1:2159074-2162428(+) protein_length=370 sequence_SO=chromosome SO=protein_coding_gene is_pseudo=false	1.55966e-12	0	42099.14	196.9	231.5	173.5	112.6	114.7	95	3	3				627.029	653.136	510.553	339.093	328.621	275.682	196.9	231.5	173.5	112.6	114.7	95	179.673	217.639	153.6	108.962	107.874	91.4443
PFH32865.1		PFH32865.1	PFH32865.1			transcript=mrna.BESB_014780 gene=BESB_014780 organism=Besnoitia_besnoiti_strain_Bb-Ger1 gene_product=glycerate kinase transcript_product=glycerate kinase location=CM008354.1:2192626-2196142(+) protein_length=361 sequence_SO=chromosome SO=protein_coding_gene is_pseudo=false	7.87383e-12	0	39216.63	11.2	10.9	12.4	6.6	7.7	4.2	3	3				134.048	121.84	151.281	79.2748	91.8374	50.8113	11.2	10.9	12.4	6.6	7.7	4.2	10.2201	10.2473	10.9777	6.38673	7.24178	4.0428
PFH32870.1		PFH32870.1	PFH32870.1			transcript=mrna.BESB_014830 gene=BESB_014830 organism=Besnoitia_besnoiti_strain_Bb-Ger1 gene_product=putative 2-oxoglutarate dehydrogenase e1 component transcript_product=putative 2-oxoglutarate dehydrogenase e1 component location=CM008354.1:2226517-2233701(-) protein_length=1119 sequence_SO=chromosome SO=protein_coding_gene is_pseudo=false	2.39762e-22	0	124906.09	85.9	82.6	88.1	38.3	21.1	30.7	3	3				205.445	209.354	226.087	89.6768	92.3416	81.9421	85.9	82.6	88.1	38.3	21.1	30.7	78.3846	77.6542	77.9949	37.0624	19.8444	29.5509
PFH32871.1		PFH32871.1	PFH32871.1			transcript=mrna.BESB_014840 gene=BESB_014840 organism=Besnoitia_besnoiti_strain_Bb-Ger1 gene_product=RNA polymerase-associated protein RTF1 transcript_product=RNA polymerase-associated protein RTF1 location=CM008354.1:2236914-2242161(-) protein_length=779 sequence_SO=chromosome SO=protein_coding_gene is_pseudo=false	0.000198888	0.000504923	85022.75	2	2.8	1.9	NaN	0.9	NaN	3	1				39.7926	34.4256	37.5246		13.3062		2	2.8	1.9		0.9		1.82502	2.63235	1.68207	0	0.846442	0
PFH32877.1		PFH32877.1	PFH32877.1			transcript=mrna.BESB_014900 gene=BESB_014900 organism=Besnoitia_besnoiti_strain_Bb-Ger1 gene_product=hypothetical protein transcript_product=hypothetical protein location=CM008354.1:2273227-2273763(+) protein_length=178 sequence_SO=chromosome SO=protein_coding_gene is_pseudo=false	4.42241e-16	0	19139.23	229.4	203.9	240.9	429.1	445.2	416.8	3	3				528.344	544.461	612.075	1176.48	1301.45	1149.18	229.4	203.9	240.9	429.1	445.2	416.8	209.33	191.691	213.269	415.234	418.707	401.2
PFH32878.1		PFH32878.1	PFH32878.1			transcript=mrna.BESB_014910 gene=BESB_014910 organism=Besnoitia_besnoiti_strain_Bb-Ger1 gene_product=adapter-related protein transcript_product=adapter-related protein location=CM008354.1:2275046-2283967(-) protein_length=1176 sequence_SO=chromosome SO=protein_coding_gene is_pseudo=false	1.70652e-11	0	125915.7	4.7	4.7	3.6	3.5	2.8	2.3	3	3				58.4913	69.1078	53.177	49.0395	43.2864	42.5994	4.7	4.7	3.6	3.5	2.8	2.3	4.2888	4.41858	3.18708	3.3869	2.63338	2.21391
PFH32881.1		PFH32881.1	PFH32881.1			transcript=mrna.BESB_014940 gene=BESB_014940 organism=Besnoitia_besnoiti_strain_Bb-Ger1 gene_product=GTP-binding protein transcript_product=GTP-binding protein location=CM008354.1:2295399-2298608(+) protein_length=367 sequence_SO=chromosome SO=protein_coding_gene is_pseudo=false	2.29341e-10	0	40875.58	24.2	22.1	24.8	6.9	13.3	4.1	3	3				115.619	118.231	119.772	50.8776	60.028	42.521	24.2	22.1	24.8	6.9	13.3	4.1	22.0827	20.7767	21.9554	6.67704	12.5085	3.94654
PFH32882.1		PFH32882.1	PFH32882.1			transcript=mrna.BESB_014950 gene=BESB_014950 organism=Besnoitia_besnoiti_strain_Bb-Ger1 gene_product=ribosomal protein RPL24 transcript_product=ribosomal protein RPL24 location=CM008354.1:2302125-2303244(+) protein_length=154 sequence_SO=chromosome SO=protein_coding_gene is_pseudo=false	3.10377e-14	0	17685.81	886.6	776.9	605.4	263.6	308.3	247.1	3	3				999.79	1043.23	888.885	306.93	318.777	280.784	886.6	776.9	605.4	263.6	308.3	247.1	809.031	730.382	535.961	255.082	289.953	237.851
PFH32884.1		PFH32884.1	PFH32884.1			transcript=mrna.BESB_014970 gene=BESB_014970 organism=Besnoitia_besnoiti_strain_Bb-Ger1 gene_product=DnaJ domain-containing protein transcript_product=DnaJ domain-containing protein location=CM008354.1:2310976-2318352(+) protein_length=433 sequence_SO=chromosome SO=protein_coding_gene is_pseudo=false	8.15558e-07	0	48450.05	4.3	3.8	4.7	3.3	3.5	0.9	3	3				62.6597	130.629	68.4648	41.9257	40.316	30.0579	4.3	3.8	4.7	3.3	3.5	0.9	3.92379	3.57247	4.16091	3.19337	3.29172	0.866314
PFH32886.1		PFH32886.1	PFH32886.1			transcript=mrna.BESB_014990 gene=BESB_014990 organism=Besnoitia_besnoiti_strain_Bb-Ger1 gene_product=putative TDC1 transcript_product=putative TDC1 location=CM008354.1:2327495-2329015(+) protein_length=506 sequence_SO=chromosome SO=protein_coding_gene is_pseudo=false	2.00407e-19	0	55806.58	97.4	100.8	116	79.5	112.8	100.8	3	3				352.215	438.649	389.015	323.468	411.639	463.698	97.4	100.8	116	79.5	112.8	100.8	88.8785	94.7644	102.695	76.9311	106.087	97.0272
PFH32887.1		PFH32887.1	PFH32887.1			transcript=mrna.BESB_015000 gene=BESB_015000 organism=Besnoitia_besnoiti_strain_Bb-Ger1 gene_product=cactin transcript_product=cactin location=CM008354.1:2332664-2336598(-) protein_length=686 sequence_SO=chromosome SO=protein_coding_gene is_pseudo=false	3.87489e-10	0	79588.85	8.4	6.8	9.6	3.3	7.1	4.5	3	3				83.6684	81.7779	102.386	47.6896	68.198	52.6253	8.4	6.8	9.6	3.3	7.1	4.5	7.66508	6.39284	8.49888	3.19337	6.67749	4.33157
PFH32888.1		PFH32888.1	PFH32888.1			transcript=mrna.BESB_015010 gene=BESB_015010 organism=Besnoitia_besnoiti_strain_Bb-Ger1 gene_product=coatomer epsilon subunit protein transcript_product=coatomer epsilon subunit protein location=CM008354.1:2339132-2343221(-) protein_length=276 sequence_SO=chromosome SO=protein_coding_gene is_pseudo=false	4.64915e-10	0	30279.77	33.4	27.9	30.1	14.5	13.6	12.4	3	3				103.297	86.2947	82.3269	45.1942	39.6413	48.5503	33.4	27.9	30.1	14.5	13.6	12.4	30.4778	26.2294	26.6475	14.0315	12.7907	11.9359
PFH32893.1		PFH32893.1	PFH32893.1			transcript=mrna.BESB_015060 gene=BESB_015060 organism=Besnoitia_besnoiti_strain_Bb-Ger1 gene_product=nucleoside transporter protein transcript_product=nucleoside transporter protein location=CM008354.1:2371806-2373363(-) protein_length=469 sequence_SO=chromosome SO=protein_coding_gene is_pseudo=false	4.66268e-08	0	51864.21	70.4	93.3	73	73.8	68	78.7	3	3				315.41	332.408	276.79	217.58	223.261	259.126	70.4	93.3	73	73.8	68	78.7	64.2407	87.7135	64.6269	71.4153	63.9534	75.7544
PFH32894.1		PFH32894.1	PFH32894.1			transcript=mrna.BESB_015070 gene=BESB_015070 organism=Besnoitia_besnoiti_strain_Bb-Ger1 gene_product=hypothetical protein transcript_product=hypothetical protein location=CM008354.1:2378387-2384303(-) protein_length=1270 sequence_SO=chromosome SO=protein_coding_gene is_pseudo=false	7.0292e-14	0	126568.92	41.5	35.7	39.1	19.6	23.8	20.1	3	3				375.862	400.09	369.185	173.556	213.417	170.784	41.5	35.7	39.1	19.6	23.8	20.1	37.8692	33.5624	34.6152	18.9667	22.3837	19.3477
PFH32895.1		PFH32895.1	PFH32895.1			transcript=mrna.BESB_015080 gene=BESB_015080 organism=Besnoitia_besnoiti_strain_Bb-Ger1 gene_product=hypothetical protein transcript_product=hypothetical protein location=CM008354.1:2387995-2398331(-) protein_length=2512 sequence_SO=chromosome SO=protein_coding_gene is_pseudo=false	0.000255828	0.000628615	278934.25	2.1	2.4	3	1.2	0.6	0.8	3	3				97.4646	106.959	131.493	80.8925	93.0614	122.333	2.1	2.4	3	1.2	0.6	0.8	1.91627	2.2563	2.6559	1.16122	0.564295	0.770057
PFH32896.1		PFH32896.1	PFH32896.1			transcript=mrna.BESB_015090 gene=BESB_015090 organism=Besnoitia_besnoiti_strain_Bb-Ger1 gene_product=rhoptry metalloprotease toxolysin TLN1 transcript_product=rhoptry metalloprotease toxolysin TLN1 location=CM008354.1:2401262-2405234(+) protein_length=1093 sequence_SO=chromosome SO=protein_coding_gene is_pseudo=false	4.29722e-11	0	123069.42	12.3	13.7	20.7	13.2	15.2	10.9	3	3				115.551	113.623	152.675	106.927	105.02	84.8803	12.3	13.7	20.7	13.2	15.2	10.9	11.2239	12.8797	18.3257	12.7735	14.2955	10.492
PFH32900.1		PFH32900.1	PFH32900.1			transcript=mrna.BESB_015130 gene=BESB_015130 organism=Besnoitia_besnoiti_strain_Bb-Ger1 gene_product=hypothetical protein transcript_product=hypothetical protein location=CM008354.1:2439401-2441254(-) protein_length=617 sequence_SO=chromosome SO=protein_coding_gene is_pseudo=false	5.35582e-16	0	66595.29	250.1	217.9	237.1	311.9	343.4	379.9	3	3				778.919	658.653	677.609	898.073	984.024	1165.84	250.1	217.9	237.1	311.9	343.4	379.9	228.219	204.853	209.905	301.822	322.965	365.681
PFH32902.1		PFH32902.1	PFH32902.1			transcript=mrna.BESB_015150 gene=BESB_015150 organism=Besnoitia_besnoiti_strain_Bb-Ger1 gene_product=hypothetical protein transcript_product=hypothetical protein location=CM008354.1:2447484-2449373(-) protein_length=629 sequence_SO=chromosome SO=protein_coding_gene is_pseudo=false	4.13063e-14	0	63757.3	15.2	19	15.8	14.5	13.9	16.5	3	3				172.622	148.458	120.402	111.31	113.412	128.035	15.2	19	15.8	14.5	13.9	16.5	13.8702	17.8623	13.9877	14.0315	13.0728	15.8824
PFH32903.1		PFH32903.1	PFH32903.1			transcript=mrna.BESB_015160 gene=BESB_015160 organism=Besnoitia_besnoiti_strain_Bb-Ger1 gene_product=putative heat shock protein 90 transcript_product=putative heat shock protein 90 location=CM008354.1:2452276-2455350(+) protein_length=848 sequence_SO=chromosome SO=protein_coding_gene is_pseudo=false	1.32775e-17	0	96543.39	708.2	698.5	1020.6	646.1	773.9	708.6	3	3				4021.84	4225	5670.96	3522.31	4266.86	3982.44	708.2	698.5	1020.6	646.1	773.9	708.6	646.24	656.676	903.537	625.222	727.846	682.078
PFH32904.1		PFH32904.1	PFH32904.1			transcript=mrna.BESB_015170 gene=BESB_015170 organism=Besnoitia_besnoiti_strain_Bb-Ger1 gene_product=hypothetical protein transcript_product=hypothetical protein location=CM008354.1:2456980-2461209(-) protein_length=1228 sequence_SO=chromosome SO=protein_coding_gene is_pseudo=false	1.06455e-15	0	133724.33	6.2	1.1	6.2	2.4	6.9	10.3	3	3				39.6743	46.9491	43.2858	32.6402	36.7216	52.5259	6.2	1.1	6.2	2.4	6.9	10.3	5.65756	1.03414	5.48886	2.32245	6.48939	9.91448
PFH32906.1		PFH32906.1	PFH32906.1			transcript=mrna.BESB_015190 gene=BESB_015190 organism=Besnoitia_besnoiti_strain_Bb-Ger1 gene_product=L1P family of ribosomal protein transcript_product=L1P family of ribosomal protein location=CM008354.1:2471336-2474813(+) protein_length=914 sequence_SO=chromosome SO=protein_coding_gene is_pseudo=false	9.59485e-07	0	96698.03	0.4	0.5	0.3	1.9	1.9	1.3	3	3				22.1738	31.6282	15.1306	32.0344	45.6772	76.7517	0.4	0.5	0.3	1.9	1.9	1.3	0.365004	0.470062	0.26559	1.8386	1.78693	1.25134
PFH32913.1		PFH32913.1	PFH32913.1			transcript=mrna.BESB_015260 gene=BESB_015260 organism=Besnoitia_besnoiti_strain_Bb-Ger1 gene_product=putative eukaryotic initiation factor-5 transcript_product=putative eukaryotic initiation factor-5 location=CM008354.1:2518525-2521375(+) protein_length=413 sequence_SO=chromosome SO=protein_coding_gene is_pseudo=false	3.12946e-11	0	46907.07	55.8	52.9	51.5	10.8	25.5	10	3	3				77.0099	92.0842	79.9903	48.5755	49.3105	45.291	55.8	52.9	51.5	10.8	25.5	10	50.9181	49.7325	45.593	10.451	23.9825	9.62571
PFH32917.1		PFH32917.1	PFH32917.1			transcript=mrna.BESB_015300 gene=BESB_015300 organism=Besnoitia_besnoiti_strain_Bb-Ger1 gene_product=hypothetical protein transcript_product=hypothetical protein location=CM008354.1:2544000-2545925(+) protein_length=641 sequence_SO=chromosome SO=protein_coding_gene is_pseudo=false	1.63438e-14	0	68476.12	24.5	23.4	19.2	16.7	18.7	10.6	3	3				167.895	159.432	151.321	120.812	126.898	130.48	24.5	23.4	19.2	16.7	18.7	10.6	22.3565	21.9989	16.9978	16.1604	17.5872	10.2033
PFH32925.1		PFH32925.1	PFH32925.1			transcript=mrna.BESB_015380 gene=BESB_015380 organism=Besnoitia_besnoiti_strain_Bb-Ger1 gene_product=putative quinone oxidoreductase transcript_product=putative quinone oxidoreductase location=CM008354.1:2624051-2628672(+) protein_length=365 sequence_SO=chromosome SO=protein_coding_gene is_pseudo=false	3.34505e-06	0	38828.62	2.9	3.1	4.9	5.1	4.8	5.4	3	3				39.6345	29.587	41.1195	49.237	44.465	51.8966	2.9	3.1	4.9	5.1	4.8	5.4	2.64628	2.91438	4.33797	4.9352	4.51436	5.19788
PFH32926.1		PFH32926.1	PFH32926.1			transcript=mrna.BESB_015390 gene=BESB_015390 organism=Besnoitia_besnoiti_strain_Bb-Ger1 gene_product=DNA-directed RNA polymerase I RPA1 transcript_product=DNA-directed RNA polymerase I RPA1 location=CM008354.1:2631308-2652305(+) protein_length=2742 sequence_SO=chromosome SO=protein_coding_gene is_pseudo=false	9.50547e-09	0	300463.19	9	8.9	7.5	4.5	1.6	1	3	3				81.2007	90.7014	77.3155	47.1096	48.0587	35.7136	9	8.9	7.5	4.5	1.6	1	8.21259	8.3671	6.63975	4.35459	1.50479	0.962571
PFH32929.1		PFH32929.1	PFH32929.1			transcript=mrna.BESB_015420 gene=BESB_015420 organism=Besnoitia_besnoiti_strain_Bb-Ger1 gene_product=MIZ/SP-RING zinc finger domain-containing protein transcript_product=MIZ/SP-RING zinc finger domain-containing protein location=CM008354.1:2663101-2669503(-) protein_length=1256 sequence_SO=chromosome SO=protein_coding_gene is_pseudo=false	4.65268e-06	0	139769.76	0.8	1.4	1	1.5	1.4	2.1	3	3				30.4818	36.7696	26.2998	23.5529	36.2097	41.1857	0.8	1.4	1	1.5	1.4	2.1	0.730008	1.31617	0.8853	1.45153	1.31669	2.0214
PFH32931.1		PFH32931.1	PFH32931.1			transcript=mrna.BESB_081300 gene=BESB_081300 organism=Besnoitia_besnoiti_strain_Bb-Ger1 gene_product=ribosomal protein RPL23A transcript_product=ribosomal protein RPL23A location=CM008353.1:6774-9394(+) protein_length=212 sequence_SO=chromosome SO=protein_coding_gene is_pseudo=false	1.47968e-12	0	23535.04	564.5	583.9	551.2	153.1	188.5	185.2	3	3				720.036	800.294	666.495	279.748	269.469	259.73	564.5	583.9	551.2	153.1	188.5	185.2	515.112	548.938	487.977	148.153	177.283	178.268
PFH32933.1		PFH32933.1	PFH32933.1			transcript=mrna.BESB_081320 gene=BESB_081320 organism=Besnoitia_besnoiti_strain_Bb-Ger1 gene_product=protein disulfide-isomerase domain-containing protein transcript_product=protein disulfide-isomerase domain-containing protein location=CM008353.1:18449-19955(-) protein_length=386 sequence_SO=chromosome SO=protein_coding_gene is_pseudo=false	4.22477e-22	0	42891.9	38.1	35.5	33.1	41.4	49.1	50.8	3	3				126.767	140.115	107.693	127.422	151.746	139.958	38.1	35.5	33.1	41.4	49.1	50.8	34.7666	33.3744	29.3034	40.0622	46.1781	48.8986
PFH32934.1		PFH32934.1	PFH32934.1			transcript=mrna.BESB_081330 gene=BESB_081330 organism=Besnoitia_besnoiti_strain_Bb-Ger1 gene_product=protein disulfide-isomerase domain-containing protein transcript_product=protein disulfide-isomerase domain-containing protein location=CM008353.1:20243-25754(-) protein_length=873 sequence_SO=chromosome SO=protein_coding_gene is_pseudo=false	3.44956e-17	0	96380.13	42.6	50.3	44.4	51.6	64.4	68	3	3				294.3	366.194	309.253	352.025	417.331	467.629	42.6	50.3	44.4	51.6	64.4	68	38.8729	47.2882	39.3073	49.9326	60.5676	65.4548
PFH32935.1		PFH32935.1	PFH32935.1			transcript=mrna.BESB_081340 gene=BESB_081340 organism=Besnoitia_besnoiti_strain_Bb-Ger1 gene_product=nuclease and tudor domain-containing protein transcript_product=nuclease and tudor domain-containing protein location=CM008353.1:28545-34672(+) protein_length=943 sequence_SO=chromosome SO=protein_coding_gene is_pseudo=false	9.52922e-20	0	104831.92	65	67.3	105.1	48.9	66.9	54.6	3	3				285.105	301.643	422.451	222.946	271.279	247.759	65	67.3	105.1	48.9	66.9	54.6	59.3131	63.2703	93.045	47.3199	62.9189	52.5564
PFH32937.1		PFH32937.1	PFH32937.1			transcript=mrna.BESB_081360 gene=BESB_081360 organism=Besnoitia_besnoiti_strain_Bb-Ger1 gene_product=glutaredoxin domain-containing protein transcript_product=glutaredoxin domain-containing protein location=CM008353.1:40157-42618(+) protein_length=238 sequence_SO=chromosome SO=protein_coding_gene is_pseudo=false	3.50144e-21	0	26724.63	66.5	57.3	142.4	47.7	58.7	41.6	3	3				175.329	149.88	233.484	124.354	154.532	121.113	66.5	57.3	142.4	47.7	58.7	41.6	60.6819	53.8691	126.067	46.1587	55.2068	40.043
PFH32940.1		PFH32940.1	PFH32940.1			transcript=mrna.BESB_081390 gene=BESB_081390 organism=Besnoitia_besnoiti_strain_Bb-Ger1 gene_product=transmembrane protein transcript_product=transmembrane protein location=CM008353.1:58251-60368(-) protein_length=245 sequence_SO=chromosome SO=protein_coding_gene is_pseudo=false	4.82814e-08	0	27291.49	52.8	41.5	52.2	35.4	40.8	35.8	3	3				194.512	165.738	184.145	147.409	142.019	119.561	52.8	41.5	52.2	35.4	40.8	35.8	48.1805	39.0151	46.2127	34.2561	38.372	34.4601
PFH32941.1		PFH32941.1	PFH32941.1			transcript=mrna.BESB_081400 gene=BESB_081400 organism=Besnoitia_besnoiti_strain_Bb-Ger1 gene_product=replication factor a protein 3 protein transcript_product=replication factor a protein 3 protein location=CM008353.1:63053-64461(+) protein_length=113 sequence_SO=chromosome SO=protein_coding_gene is_pseudo=false	2.05627e-11	0	12242.25	7	11.9	11.8	9	37.2	7.8	3	3				55.8091	95.0997	94.76	72.1736	125.767	62.6114	7	11.9	11.8	9	37.2	7.8	6.38757	11.1875	10.4465	8.70918	34.9863	7.50806
PFH32943.1		PFH32943.1	PFH32943.1			transcript=mrna.BESB_081420 gene=BESB_081420 organism=Besnoitia_besnoiti_strain_Bb-Ger1 gene_product=hypothetical protein transcript_product=hypothetical protein location=CM008353.1:70851-79460(-) protein_length=806 sequence_SO=chromosome SO=protein_coding_gene is_pseudo=false	6.33466e-14	0	86040.52	4.9	6.1	3.7	1.2	5.8	8.7	3	3				57.8631	60.1567	61.4708	28.963	49.8789	68.7752	4.9	6.1	3.7	1.2	5.8	8.7	4.4713	5.73475	3.27561	1.16122	5.45485	8.37437
PFH32947.1		PFH32947.1	PFH32947.1			transcript=mrna.BESB_081460 gene=BESB_081460 organism=Besnoitia_besnoiti_strain_Bb-Ger1 gene_product=hypothetical protein transcript_product=hypothetical protein location=CM008353.1:95778-104559(-) protein_length=1490 sequence_SO=chromosome SO=protein_coding_gene is_pseudo=false	7.04528e-16	0	158236.3	42	43.1	37	28.8	38.5	35.8	3	3				359.913	355.063	285.237	276.853	310.293	314.95	42	43.1	37	28.8	38.5	35.8	38.3254	40.5193	32.7561	27.8694	36.2089	34.4601
PFH32948.1		PFH32948.1	PFH32948.1			transcript=mrna.BESB_081470 gene=BESB_081470 organism=Besnoitia_besnoiti_strain_Bb-Ger1 gene_product=putative 26s proteasome regulatory complex subunit transcript_product=putative 26s proteasome regulatory complex subunit location=CM008353.1:106808-111903(-) protein_length=416 sequence_SO=chromosome SO=protein_coding_gene is_pseudo=false	2.94348e-15	0	47462.62	92.2	85.7	81.7	44.1	49	40.5	3	3				182.274	183.044	165.067	92.9255	100.175	96.8218	92.2	85.7	81.7	44.1	49	40.5	84.1334	80.5686	72.329	42.675	46.0841	38.9841
PFH32949.1		PFH32949.1	PFH32949.1			transcript=mrna.BESB_081480 gene=BESB_081480 organism=Besnoitia_besnoiti_strain_Bb-Ger1 gene_product=DNA-directed RNA polymerase II RPB3 transcript_product=DNA-directed RNA polymerase II RPB3 location=CM008353.1:113761-118091(+) protein_length=446 sequence_SO=chromosome SO=protein_coding_gene is_pseudo=false	3.99345e-09	0	47494.94	5.4	6.7	9	1.2	3.7	2.5	3	3				35.5316	30.4146	36.5891	12.1835	23.7896	21.0339	5.4	6.7	9	1.2	3.7	2.5	4.92755	6.29883	7.9677	1.16122	3.47982	2.40643
PFH32950.1		PFH32950.1	PFH32950.1			transcript=mrna.BESB_081490 gene=BESB_081490 organism=Besnoitia_besnoiti_strain_Bb-Ger1 gene_product=hypothetical protein transcript_product=hypothetical protein location=CM008353.1:119533-125810(+) protein_length=878 sequence_SO=chromosome SO=protein_coding_gene is_pseudo=false	1.10685e-12	0	96184.63	28.3	41.8	33.3	30.3	39.2	44.3	3	3				250.232	321.318	249.866	261.888	333.785	345.446	28.3	41.8	33.3	30.3	39.2	44.3	25.824	39.2972	29.4805	29.3209	36.8673	42.6419
PFH32955.1		PFH32955.1	PFH32955.1			transcript=mrna.BESB_081540 gene=BESB_081540 organism=Besnoitia_besnoiti_strain_Bb-Ger1 gene_product=ribosomal protein RPL36 transcript_product=ribosomal protein RPL36 location=CM008353.1:144481-145343(+) protein_length=114 sequence_SO=chromosome SO=protein_coding_gene is_pseudo=false	1.0959e-06	0	12904.41	263.8	255.8	263.4	82.6	90.7	103.2	3	3				443.228	388.672	441.44	114.217	119.573	174.058	263.8	255.8	263.4	82.6	90.7	103.2	240.72	240.484	233.188	79.9309	85.3025	99.3374
PFH32963.1		PFH32963.1	PFH32963.1			transcript=mrna.BESB_081620 gene=BESB_081620 organism=Besnoitia_besnoiti_strain_Bb-Ger1 gene_product=hypothetical protein transcript_product=hypothetical protein location=CM008353.1:219199-222910(+) protein_length=1085 sequence_SO=chromosome SO=protein_coding_gene is_pseudo=false	1.09909e-15	0	114581.76	5.1	5.5	7.5	1.7	2.5	2.9	3	3				78.498	90.8245	119.123	57.7583	62.3099	55.0145	5.1	5.5	7.5	1.7	2.5	2.9	4.6538	5.17068	6.63975	1.64507	2.35123	2.79146
PFH32965.1		PFH32965.1	PFH32965.1			transcript=mrna.BESB_081640 gene=BESB_081640 organism=Besnoitia_besnoiti_strain_Bb-Ger1 gene_product=hypothetical protein transcript_product=hypothetical protein location=CM008353.1:231974-232819(-) protein_length=204 sequence_SO=chromosome SO=protein_coding_gene is_pseudo=false	1.79793e-15	0	21282.38	44.5	46.8	33.1	29.8	35.1	34.6	3	3				162.664	123.531	107.797	80.662	118.362	118.417	44.5	46.8	33.1	29.8	35.1	34.6	40.6067	43.9978	29.3034	28.8371	33.0112	33.305
PFH32966.1		PFH32966.1	PFH32966.1			transcript=mrna.BESB_081650 gene=BESB_081650 organism=Besnoitia_besnoiti_strain_Bb-Ger1 gene_product=hypothetical protein transcript_product=hypothetical protein location=CM008353.1:235250-238887(-) protein_length=415 sequence_SO=chromosome SO=protein_coding_gene is_pseudo=false	4.4712e-17	0	42990.61	210	237.3	168.3	30.1	34.3	43	3	3				388.947	434.018	321.485	53.6836	69.9219	86.1524	210	237.3	168.3	30.1	34.3	43	191.627	223.091	148.996	29.1274	32.2588	41.3906
PFH32968.1		PFH32968.1	PFH32968.1			transcript=mrna.BESB_081670 gene=BESB_081670 organism=Besnoitia_besnoiti_strain_Bb-Ger1 gene_product=hypothetical protein transcript_product=hypothetical protein location=CM008353.1:252227-253089(-) protein_length=205 sequence_SO=chromosome SO=protein_coding_gene is_pseudo=false	1.1501e-10	0	20442.4	108.1	118.1	119.3	59.1	58.3	48.8	3	3				280.568	308.351	311.156	134.68	174.56	135.065	108.1	118.1	119.3	59.1	58.3	48.8	98.6423	111.029	105.616	57.1903	54.8306	46.9735
PFH32979.1		PFH32979.1	PFH32979.1			transcript=mrna.BESB_081780 gene=BESB_081780 organism=Besnoitia_besnoiti_strain_Bb-Ger1 gene_product=hypothetical protein transcript_product=hypothetical protein location=CM008353.1:300652-306557(-) protein_length=1737 sequence_SO=chromosome SO=protein_coding_gene is_pseudo=false	0.00135065	0.00197743	184484.98	1.1	0.6	0.7	NaN	NaN	NaN	3	0	CTR	CTR		74.65	52.6214	46.8053				1.1	0.6	0.7				1.00376	0.564074	0.61971	0	0	0
PFH32983.1		PFH32983.1	PFH32983.1			transcript=mrna.BESB_081820 gene=BESB_081820 organism=Besnoitia_besnoiti_strain_Bb-Ger1 gene_product=putative fatty acyl-CoA desaturase transcript_product=putative fatty acyl-CoA desaturase location=CM008353.1:331194-340394(-) protein_length=1044 sequence_SO=chromosome SO=protein_coding_gene is_pseudo=false	4.54516e-18	0	115800.97	52.2	44.9	45.3	40.3	50.6	57.4	3	3				295.582	269.054	242.351	237.715	265.541	336.708	52.2	44.9	45.3	40.3	50.6	57.4	47.633	42.2115	40.1041	38.9978	47.5888	55.2516
PFH32990.1		PFH32990.1	PFH32990.1			transcript=mrna.BESB_081890 gene=BESB_081890 organism=Besnoitia_besnoiti_strain_Bb-Ger1 gene_product=hypothetical protein transcript_product=hypothetical protein location=CM008353.1:430466-433453(-) protein_length=568 sequence_SO=chromosome SO=protein_coding_gene is_pseudo=false	7.08479e-09	0	63394.5	4.1	8.3	2.9	0.4	5.4	0.2	3	3				83.2431	74.2707	51.6738	28.6324	41.5834	15.5629	4.1	8.3	2.9	0.4	5.4	0.2	3.74129	7.80302	2.56737	0.387075	5.07865	0.192514
PFH32994.1		PFH32994.1	PFH32994.1			transcript=mrna.BESB_081930 gene=BESB_081930 organism=Besnoitia_besnoiti_strain_Bb-Ger1 gene_product=hypothetical protein transcript_product=hypothetical protein location=CM008353.1:446366-447733(-) protein_length=455 sequence_SO=chromosome SO=protein_coding_gene is_pseudo=false	6.13577e-05	0.00012955	47427.08	3.8	3.4	2.5	3.2	3.8	3.9	3	3				34.671	42.7361	30.7236	38.9495	30.0828	34.8199	3.8	3.4	2.5	3.2	3.8	3.9	3.46754	3.19642	2.21325	3.0966	3.57387	3.75403
PFH32996.1		PFH32996.1	PFH32996.1			transcript=mrna.BESB_081950 gene=BESB_081950 organism=Besnoitia_besnoiti_strain_Bb-Ger1 gene_product=SAG-related sequence SRS23 transcript_product=SAG-related sequence SRS23 location=CM008353.1:452425-453657(-) protein_length=410 sequence_SO=chromosome SO=protein_coding_gene is_pseudo=false	4.87646e-07	0	42833.22	NaN	NaN	NaN	22.4	29.2	31.7	0	3	MNC	MNC					74.5886	108.981	110.661				22.4	29.2	31.7	0	0	0	21.6762	27.4623	30.5135
PFH33001.1		PFH33001.1	PFH33001.1			transcript=mrna.BESB_082000 gene=BESB_082000 organism=Besnoitia_besnoiti_strain_Bb-Ger1 gene_product=hypothetical protein transcript_product=hypothetical protein location=CM008353.1:469100-470650(-) protein_length=516 sequence_SO=chromosome SO=protein_coding_gene is_pseudo=false	2.35569e-12	0	52809.43	18.1	20.7	15.5	19.6	23.3	23.2	3	3				128.057	110.284	112.301	140.01	182.629	145.255	18.1	20.7	15.5	19.6	23.3	23.2	16.5164	19.4606	13.7222	18.9667	21.9134	22.3317
PFH33003.1		PFH33003.1	PFH33003.1			transcript=mrna.BESB_082020 gene=BESB_082020 organism=Besnoitia_besnoiti_strain_Bb-Ger1 gene_product=hypothetical protein transcript_product=hypothetical protein location=CM008353.1:475634-477154(-) protein_length=506 sequence_SO=chromosome SO=protein_coding_gene is_pseudo=false	5.99043e-12	0	52223.04	5.3	6.8	4.2	19.9	26.9	16.3	3	3				15.965	21.01	19.6707	38.2948	49.9475	40.9352	5.3	6.8	4.2	19.9	26.9	16.3	4.8363	6.39284	3.71826	19.257	25.2992	15.6899
PFH33007.1		PFH33007.1	PFH33007.1			transcript=mrna.BESB_082060 gene=BESB_082060 organism=Besnoitia_besnoiti_strain_Bb-Ger1 gene_product=ribosomal protein RPS7 transcript_product=ribosomal protein RPS7 location=CM008353.1:493414-494651(+) protein_length=196 sequence_SO=chromosome SO=protein_coding_gene is_pseudo=false	1.0222e-10	0	22541.56	1623	1674	1311.2	422.2	508.7	528.7	3	3				3223.96	3471.36	2621.68	981.502	1255.71	1111.77	1623	1674	1311.2	422.2	508.7	528.7	1481	1573.77	1160.81	408.557	478.428	508.911
PFH33011.1		PFH33011.1	PFH33011.1			transcript=mrna.BESB_082100 gene=BESB_082100 organism=Besnoitia_besnoiti_strain_Bb-Ger1 gene_product=hypothetical protein transcript_product=hypothetical protein location=CM008353.1:512107-521375(-) protein_length=1911 sequence_SO=chromosome SO=protein_coding_gene is_pseudo=false	0.00800108	0.00964737	202014.94	0.9	0.6	NaN	0.5	0.3	0.2	2	3				76.806	55.4683		43.4955	24.8764	19.3368	0.9	0.6		0.5	0.3	0.2	0.821259	0.564074	0	0.483843	0.282147	0.192514
PFH33012.1		PFH33012.1	PFH33012.1			transcript=mrna.BESB_082110 gene=BESB_082110 organism=Besnoitia_besnoiti_strain_Bb-Ger1 gene_product=histone H4 transcript_product=histone H4 location=CM008353.1:525760-526071(-) protein_length=103 sequence_SO=chromosome SO=protein_coding_gene is_pseudo=false	1.47779e-11	0	11439.45	9163.1	8500.9	7794.8	3865.3	4793.2	5226.6	3	3				15807.8	13998.5	13971	5859.29	7556.91	8871.25	9163.1	8500.9	7794.8	3865.3	4793.2	5226.6	8361.42	7991.89	6900.74	3740.4	4507.96	5030.98
PFH33016.1		PFH33016.1	PFH33016.1			transcript=mrna.BESB_082150 gene=BESB_082150 organism=Besnoitia_besnoiti_strain_Bb-Ger1 gene_product=ribulose 5-phosphate isomerase transcript_product=ribulose 5-phosphate isomerase location=CM008353.1:552088-554812(+) protein_length=255 sequence_SO=chromosome SO=protein_coding_gene is_pseudo=false	1.4378e-06	0	26995.89	18.4	18.1	22.8	15.4	16.4	10.2	3	3				92.4733	92.2485	178.757	77.6291	91.6235	53.9861	18.4	18.1	22.8	15.4	16.4	10.2	16.7902	17.0162	20.1848	14.9024	15.4241	9.81823
PFH33018.1		PFH33018.1	PFH33018.1			transcript=mrna.BESB_082170 gene=BESB_082170 organism=Besnoitia_besnoiti_strain_Bb-Ger1 gene_product=ribosomal protein RPL37 transcript_product=ribosomal protein RPL37 location=CM008353.1:561172-562909(+) protein_length=97 sequence_SO=chromosome SO=protein_coding_gene is_pseudo=false	6.01732e-05	0.00012955	11047.85	669.7	577.6	535.1	180.2	199.8	211.2	3	3				1075.63	948.595	833.278	317.823	360.498	346.984	669.7	577.6	535.1	180.2	199.8	211.2	611.108	543.015	473.724	174.377	187.91	203.295
PFH33021.1		PFH33021.1	PFH33021.1			transcript=mrna.BESB_082200 gene=BESB_082200 organism=Besnoitia_besnoiti_strain_Bb-Ger1 gene_product=hypothetical protein transcript_product=hypothetical protein location=CM008353.1:590192-593351(-) protein_length=676 sequence_SO=chromosome SO=protein_coding_gene is_pseudo=false	4.13688e-10	0	75179.06	14.6	14.3	14.4	11.8	12	12.5	3	3				96.9902	103.468	64.7484	93.1563	70.4163	99.342	14.6	14.3	14.4	11.8	12	12.5	13.3226	13.4438	12.7483	11.4187	11.2859	12.0321
PFH33022.1		PFH33022.1	PFH33022.1			transcript=mrna.BESB_082210 gene=BESB_082210 organism=Besnoitia_besnoiti_strain_Bb-Ger1 gene_product=hypothetical protein transcript_product=hypothetical protein location=CM008353.1:593396-594211(-) protein_length=271 sequence_SO=chromosome SO=protein_coding_gene is_pseudo=false	1.86791e-15	0	28460.15	31.8	33.6	31.4	33.4	41.2	37.5	3	3				112.928	119.264	90.5734	108.456	141.531	108.737	31.8	33.6	31.4	33.4	41.2	37.5	29.0178	31.5881	27.7984	32.3207	38.7482	36.0964
PFH33024.1		PFH33024.1	PFH33024.1			transcript=mrna.BESB_082230 gene=BESB_082230 organism=Besnoitia_besnoiti_strain_Bb-Ger1 gene_product=hypothetical protein transcript_product=hypothetical protein location=CM008353.1:622256-627663(+) protein_length=1191 sequence_SO=chromosome SO=protein_coding_gene is_pseudo=false	1.72985e-15	0	123895.56	14.9	13.6	10.7	7.8	9.6	7.9	3	3				123.062	146.026	115.288	91.8356	95.9584	101.078	14.9	13.6	10.7	7.8	9.6	7.9	13.5964	12.7857	9.47271	7.54796	9.02871	7.60431
PFH33025.1		PFH33025.1	PFH33025.1			transcript=mrna.BESB_082240 gene=BESB_082240 organism=Besnoitia_besnoiti_strain_Bb-Ger1 gene_product=hypothetical protein transcript_product=hypothetical protein location=CM008353.1:630148-640798(-) protein_length=2607 sequence_SO=chromosome SO=protein_coding_gene is_pseudo=false	3.32902e-09	0	263132.41	4.1	3.3	3.5	2.5	1.6	1.8	3	3				117.071	122.217	92.1785	66.1392	52.851	54.4901	4.1	3.3	3.5	2.5	1.6	1.8	3.74129	3.10241	3.09855	2.41922	1.50479	1.73263
PFH33032.1		PFH33032.1	PFH33032.1			transcript=mrna.BESB_082310 gene=BESB_082310 organism=Besnoitia_besnoiti_strain_Bb-Ger1 gene_product=RNB family domain-containing protein transcript_product=RNB family domain-containing protein location=CM008353.1:701768-717463(-) protein_length=1096 sequence_SO=chromosome SO=protein_coding_gene is_pseudo=false	1.64128e-07	0	121718.01	2.1	1.8	1.6	0.9	0.7	0.3	3	3				58.498	43.6969	41.4654	30.2134	37.2814	32.9916	2.1	1.8	1.6	0.9	0.7	0.3	1.91627	1.69222	1.41648	0.870918	0.658344	0.288771
PFH33033.1		PFH33033.1	PFH33033.1			transcript=mrna.BESB_082320 gene=BESB_082320 organism=Besnoitia_besnoiti_strain_Bb-Ger1 gene_product=dehydrogenase E1 component family protein transcript_product=dehydrogenase E1 component family protein location=CM008353.1:719889-724513(-) protein_length=468 sequence_SO=chromosome SO=protein_coding_gene is_pseudo=false	1.70383e-09	0	52471.42	95.4	94.2	143.1	38.9	50.7	48.5	3	3				458.821	397.788	685.066	217.517	251.562	253.775	95.4	94.2	143.1	38.9	50.7	48.5	87.0534	88.5596	126.686	37.643	47.6829	46.6847
PFH33034.1		PFH33034.1	PFH33034.1			transcript=mrna.BESB_082330 gene=BESB_082330 organism=Besnoitia_besnoiti_strain_Bb-Ger1 gene_product=putative proteasome subunit alpha type transcript_product=putative proteasome subunit alpha type location=CM008353.1:727498-729301(+) protein_length=252 sequence_SO=chromosome SO=protein_coding_gene is_pseudo=false	5.65164e-09	0	28012.79	22.7	33.4	26.5	27.8	38.4	24.5	3	3				108.264	121.658	133.537	140.474	183.307	119.349	22.7	33.4	26.5	27.8	38.4	24.5	20.714	31.4001	23.4605	26.9017	36.1149	23.583
PFH33035.1		PFH33035.1	PFH33035.1			transcript=mrna.BESB_082340 gene=BESB_082340 organism=Besnoitia_besnoiti_strain_Bb-Ger1 gene_product=hypothetical protein transcript_product=hypothetical protein location=CM008353.1:731057-733620(+) protein_length=343 sequence_SO=chromosome SO=protein_coding_gene is_pseudo=false	4.74745e-06	0	38060.41	10.3	4.7	4.2	9.6	14	7	3	3				32.3728	25.2145	38.8057	29.7968	47.073	31.78	10.3	4.7	4.2	9.6	14	7	9.39885	4.41858	3.71826	9.28979	13.1669	6.738
PFH33037.1		PFH33037.1	PFH33037.1			transcript=mrna.BESB_082360 gene=BESB_082360 organism=Besnoitia_besnoiti_strain_Bb-Ger1 gene_product=alanine-glyoxylate aminotransferase transcript_product=alanine-glyoxylate aminotransferase location=CM008353.1:741711-742856(+) protein_length=381 sequence_SO=chromosome SO=protein_coding_gene is_pseudo=false	2.24015e-14	0	42091.65	47.4	47.6	51.7	26.9	33	21.5	3	3				154.292	132.449	141.691	90.1823	107.794	80.4331	47.4	47.6	51.7	26.9	33	21.5	43.253	44.7499	45.77	26.0308	31.0362	20.6953
PFH33038.1		PFH33038.1	PFH33038.1			transcript=mrna.BESB_082370 gene=BESB_082370 organism=Besnoitia_besnoiti_strain_Bb-Ger1 gene_product=LEM3 (ligand-effect modulator 3) family / CDC50 family protein transcript_product=LEM3 (ligand-effect modulator 3) family / CDC50 family protein location=CM008353.1:749264-752811(-) protein_length=422 sequence_SO=chromosome SO=protein_coding_gene is_pseudo=false	1.89451e-09	0	47481.25	18.9	18.8	12.7	11.1	5.4	11.6	3	3				157.412	157.872	162.863	81.7736	69.848	85.6591	18.9	18.8	12.7	11.1	5.4	11.6	17.2464	17.6743	11.2433	10.7413	5.07865	11.1658
PFH33043.1		PFH33043.1	PFH33043.1			transcript=mrna.BESB_082420 gene=BESB_082420 organism=Besnoitia_besnoiti_strain_Bb-Ger1 gene_product=WD domain, G-beta repeat-containing protein transcript_product=WD domain, G-beta repeat-containing protein location=CM008353.1:783551-788913(-) protein_length=723 sequence_SO=chromosome SO=protein_coding_gene is_pseudo=false	5.41523e-13	0	78896.15	26.8	26.1	27	14.9	10.9	9.5	3	3				147.626	129.602	158.497	85.9024	107.35	86.287	26.8	26.1	27	14.9	10.9	9.5	24.4553	24.5372	23.9031	14.4185	10.2514	9.14443
PFH33044.1		PFH33044.1	PFH33044.1			transcript=mrna.BESB_082430 gene=BESB_082430 organism=Besnoitia_besnoiti_strain_Bb-Ger1 gene_product=rhoptry kinase family protein ROP23 (incomplete catalytic triad) transcript_product=rhoptry kinase family protein ROP23 (incomplete catalytic triad) location=CM008353.1:791423-793123(+) protein_length=566 sequence_SO=chromosome SO=protein_coding_gene is_pseudo=false	0.00027623	0.000741565	63356.38	1.1	0.9	2.3	0.2	NaN	NaN	3	1				15.7958	14.1099	21.3011	4.37196			1.1	0.9	2.3	0.2			1.00376	0.846111	2.03619	0.193537	0	0
PFH33045.1		PFH33045.1	PFH33045.1			transcript=mrna.BESB_082440 gene=BESB_082440 organism=Besnoitia_besnoiti_strain_Bb-Ger1 gene_product=hypothetical protein transcript_product=hypothetical protein location=CM008353.1:795858-797630(+) protein_length=590 sequence_SO=chromosome SO=protein_coding_gene is_pseudo=false	3.60091e-12	0	62175.38	7.6	27.4	5.9	0.8	2.1	3.4	3	3				63.297	57.8349	57.2359	18.3136	16.8332	26.6136	7.6	27.4	5.9	0.8	2.1	3.4	6.93508	25.7594	5.22327	0.774149	1.97503	3.27274
PFH33046.1		PFH33046.1	PFH33046.1			transcript=mrna.BESB_082450 gene=BESB_082450 organism=Besnoitia_besnoiti_strain_Bb-Ger1 gene_product=5'-nucleotidase, C-terminal domain-containing protein transcript_product=5'-nucleotidase, C-terminal domain-containing protein location=CM008353.1:800436-807492(-) protein_length=905 sequence_SO=chromosome SO=protein_coding_gene is_pseudo=false	1.46379e-15	0	97570.59	18.7	19.9	16.3	10.4	11.7	8.9	3	3				200.388	214.216	217.71	124.322	146.959	115.671	18.7	19.9	16.3	10.4	11.7	8.9	17.0639	18.7085	14.4304	10.0639	11.0037	8.56688
PFH33049.1		PFH33049.1	PFH33049.1			transcript=mrna.BESB_082480 gene=BESB_082480 organism=Besnoitia_besnoiti_strain_Bb-Ger1 gene_product=hypothetical protein transcript_product=hypothetical protein location=CM008353.1:823008-826655(-) protein_length=614 sequence_SO=chromosome SO=protein_coding_gene is_pseudo=false	1.31806e-08	0	66178.24	3.1	1.7	3.3	3.6	7.1	5.2	3	3				27.2338	41.1246	53.4583	58.3937	74.2061	75.2051	3.1	1.7	3.3	3.6	7.1	5.2	2.82878	1.59821	2.92149	3.48367	6.67749	5.00537
PFH33050.1		PFH33050.1	PFH33050.1			transcript=mrna.BESB_082490 gene=BESB_082490 organism=Besnoitia_besnoiti_strain_Bb-Ger1 gene_product=hypothetical protein transcript_product=hypothetical protein location=CM008353.1:828083-830294(+) protein_length=155 sequence_SO=chromosome SO=protein_coding_gene is_pseudo=false	1.94907e-05	0	16355	4.2	9.8	1.1	2.2	8.7	8.4	3	3				32.8309	18.7256	17.3429	34.6594	24.5034	19.9791	4.2	9.8	1.1	2.2	8.7	8.4	3.83254	9.21321	0.97383	2.12891	8.18227	8.0856
PFH33054.1		PFH33054.1	PFH33054.1			transcript=mrna.BESB_082530 gene=BESB_082530 organism=Besnoitia_besnoiti_strain_Bb-Ger1 gene_product=putative 50S ribosomal protein l24 transcript_product=putative 50S ribosomal protein l24 location=CM008353.1:860384-864425(+) protein_length=229 sequence_SO=chromosome SO=protein_coding_gene is_pseudo=false	5.66061e-10	0	26115.81	8.6	9.1	7.8	6.4	7.8	9.7	3	3				54.0237	56.1175	42.6114	40.4758	52.6705	60.7084	8.6	9.1	7.8	6.4	7.8	9.7	7.84759	8.55512	6.90534	6.1932	7.33583	9.33694
PFH33056.1		PFH33056.1	PFH33056.1			transcript=mrna.BESB_082550 gene=BESB_082550 organism=Besnoitia_besnoiti_strain_Bb-Ger1 gene_product=hypothetical protein transcript_product=hypothetical protein location=CM008353.1:874191-874928(-) protein_length=245 sequence_SO=chromosome SO=protein_coding_gene is_pseudo=false	5.66532e-11	0	26531.89	18.9	8.2	18	5.5	3.6	14.9	3	3				103.129	104.275	100.335	70.0883	45.9132	87.6881	18.9	8.2	18	5.5	3.6	14.9	17.2464	7.70901	15.9354	5.32228	3.38577	14.3423
PFH33058.1		PFH33058.1	PFH33058.1			transcript=mrna.BESB_082570 gene=BESB_082570 organism=Besnoitia_besnoiti_strain_Bb-Ger1 gene_product=hypothetical protein transcript_product=hypothetical protein location=CM008353.1:882852-885797(+) protein_length=888 sequence_SO=chromosome SO=protein_coding_gene is_pseudo=false	1.06373e-15	0	99360.5	82.3	80.4	95.3	77.6	93.2	84.9	3	3				341.132	354.645	397.973	330.111	392.109	365.796	82.3	80.4	95.3	77.6	93.2	84.9	75.0996	75.5859	84.3691	75.0925	87.6538	81.7223
PFH33059.1		PFH33059.1	PFH33059.1			transcript=mrna.BESB_082580 gene=BESB_082580 organism=Besnoitia_besnoiti_strain_Bb-Ger1 gene_product=ribosomal protein RPL22 transcript_product=ribosomal protein RPL22 location=CM008353.1:887566-889244(-) protein_length=135 sequence_SO=chromosome SO=protein_coding_gene is_pseudo=false	3.53836e-14	0	15409.95	342.5	394.6	320	91.4	106.8	123.4	3	3				481.29	555.975	449.208	125.515	143.022	161.891	342.5	394.6	320	91.4	106.8	123.4	312.535	370.973	283.296	88.4466	100.444	118.781
PFH33060.1		PFH33060.1	PFH33060.1			transcript=mrna.BESB_082590 gene=BESB_082590 organism=Besnoitia_besnoiti_strain_Bb-Ger1 gene_product=alveolin domain containing intermediate filament IMC1 transcript_product=alveolin domain containing intermediate filament IMC1 location=CM008353.1:890895-891699(-) protein_length=229 sequence_SO=chromosome SO=protein_coding_gene is_pseudo=false	4.56316e-08	0	27101.88	3.4	19.8	4.2	NaN	NaN	NaN	3	0	CTR	CTR		42.14	34.0592	52.7615				3.4	19.8	4.2				3.10253	18.6144	3.71826	0	0	0
PFH33062.1		PFH33062.1	PFH33062.1			transcript=mrna.BESB_082610 gene=BESB_082610 organism=Besnoitia_besnoiti_strain_Bb-Ger1 gene_product=BRCA1 C Terminus (BRCT) domain-containing protein transcript_product=BRCA1 C Terminus (BRCT) domain-containing protein location=CM008353.1:898160-903512(+) protein_length=718 sequence_SO=chromosome SO=protein_coding_gene is_pseudo=false	7.88393e-07	0	79522.19	26.7	18.9	19.5	9.2	8.6	8.5	3	3				122.017	100.331	113.547	67.2486	63.7319	59.97	26.7	18.9	19.5	9.2	8.6	8.5	24.364	17.7683	17.2634	8.90272	8.08822	8.18186
PFH33063.1		PFH33063.1	PFH33063.1			transcript=mrna.BESB_082620 gene=BESB_082620 organism=Besnoitia_besnoiti_strain_Bb-Ger1 gene_product=hypothetical protein transcript_product=hypothetical protein location=CM008353.1:909087-912429(-) protein_length=309 sequence_SO=chromosome SO=protein_coding_gene is_pseudo=false	2.40128e-10	0	34146.33	37.5	60.9	39.2	13.2	12.8	11.6	3	3				151.216	160.397	163.026	41.966	49.5738	44.3704	37.5	60.9	39.2	13.2	12.8	11.6	34.2191	57.2535	34.7038	12.7735	12.0383	11.1658
PFH33065.1		PFH33065.1	PFH33065.1			transcript=mrna.BESB_082640 gene=BESB_082640 organism=Besnoitia_besnoiti_strain_Bb-Ger1 gene_product=D-3-phosphoglycerate dehydrogenase transcript_product=D-3-phosphoglycerate dehydrogenase location=CM008353.1:921811-930187(-) protein_length=576 sequence_SO=chromosome SO=protein_coding_gene is_pseudo=false	1.34375e-18	0	62028.4	383.1	505.5	445.4	96.2	131.9	105.4	3	3				936.849	1264.82	1082.97	254.783	302.926	270.699	383.1	505.5	445.4	96.2	131.9	105.4	349.583	475.232	394.313	93.0915	124.051	101.455
PFH33071.1		PFH33071.1	PFH33071.1			transcript=mrna.BESB_082700 gene=BESB_082700 organism=Besnoitia_besnoiti_strain_Bb-Ger1 gene_product=profilin PRF transcript_product=profilin PRF location=CM008353.1:961405-962587(+) protein_length=163 sequence_SO=chromosome SO=protein_coding_gene is_pseudo=false	1.33196e-10	0	17678.36	824.1	785.4	1053.3	290.7	351.6	334.2	3	3				2097.56	2144.4	2876.9	1024.15	1126.17	983.769	824.1	785.4	1053.3	290.7	351.6	334.2	751.999	738.373	932.487	281.307	330.677	321.691
PFH33073.1		PFH33073.1	PFH33073.1			transcript=mrna.BESB_082720 gene=BESB_082720 organism=Besnoitia_besnoiti_strain_Bb-Ger1 gene_product=transcription elongation factor A TFIIS transcript_product=transcription elongation factor A TFIIS location=CM008353.1:971223-972485(-) protein_length=420 sequence_SO=chromosome SO=protein_coding_gene is_pseudo=false	0.000971786	0.00130085	45058.86	7.1	8.3	11	2.6	6.2	7.3	3	3				53.8284	73.0177	82.0725	30.5809	66.4127	55.6983	7.1	8.3	11	2.6	6.2	7.3	6.47882	7.80302	9.7383	2.51599	5.83104	7.02677
PFH33075.1		PFH33075.1	PFH33075.1			transcript=mrna.BESB_082740 gene=BESB_082740 organism=Besnoitia_besnoiti_strain_Bb-Ger1 gene_product=hypothetical protein transcript_product=hypothetical protein location=CM008353.1:1000048-1007620(+) protein_length=862 sequence_SO=chromosome SO=protein_coding_gene is_pseudo=false	3.27234e-07	0	95616.81	12.5	10.2	15.8	6	10.4	5.1	3	3				126.794	114.378	144.679	71.5957	110.357	66.6355	12.5	10.2	15.8	6	10.4	5.1	11.4064	9.58926	13.9877	5.80612	9.78111	4.90911
PFH33077.1		PFH33077.1	PFH33077.1			transcript=mrna.BESB_082760 gene=BESB_082760 organism=Besnoitia_besnoiti_strain_Bb-Ger1 gene_product=dihydroorotase transcript_product=dihydroorotase location=CM008353.1:1015628-1019939(-) protein_length=406 sequence_SO=chromosome SO=protein_coding_gene is_pseudo=false	1.03835e-06	0	43885.38	9.9	12.4	15.2	7.4	8.3	5.2	3	3				54.9615	73.2832	85.0751	41.7101	35.5998	28.9364	9.9	12.4	15.2	7.4	8.3	5.2	9.03385	11.6575	13.4566	7.16088	7.80608	5.00537
PFH33079.1		PFH33079.1	PFH33079.1			transcript=mrna.BESB_082780 gene=BESB_082780 organism=Besnoitia_besnoiti_strain_Bb-Ger1 gene_product=putative 3-oxoacyl-acyl-carrier protein synthase I/II transcript_product=putative 3-oxoacyl-acyl-carrier protein synthase I/II location=CM008353.1:1024561-1031057(-) protein_length=601 sequence_SO=chromosome SO=protein_coding_gene is_pseudo=false	1.16924e-16	0	63796.24	60.1	54.6	53.2	47.4	63.7	64.4	3	3				232.051	194.216	199.568	170.89	230.53	233.289	60.1	54.6	53.2	47.4	63.7	64.4	54.8418	51.3307	47.098	45.8684	59.9093	61.9896
PFH33080.1		PFH33080.1	PFH33080.1			transcript=mrna.BESB_082790 gene=BESB_082790 organism=Besnoitia_besnoiti_strain_Bb-Ger1 gene_product=prefoldin subunit protein transcript_product=prefoldin subunit protein location=CM008353.1:1033504-1034988(+) protein_length=174 sequence_SO=chromosome SO=protein_coding_gene is_pseudo=false	1.13346e-07	0	18651.12	56.5	42.4	69.8	36.9	44.8	32.7	3	3				130.196	103.885	138.134	100.193	114.197	93.5965	56.5	42.4	69.8	36.9	44.8	32.7	51.5568	39.8612	61.7939	35.7076	42.134	31.4761
PFH33085.1		PFH33085.1	PFH33085.1			transcript=mrna.BESB_082840 gene=BESB_082840 organism=Besnoitia_besnoiti_strain_Bb-Ger1 gene_product=putative membrane protein transcript_product=putative membrane protein location=CM008353.1:1062385-1065856(-) protein_length=288 sequence_SO=chromosome SO=protein_coding_gene is_pseudo=false	2.63956e-08	0	32377.04	12.8	18.3	15.6	9.1	12.3	12.1	3	3				75.7023	99.6373	90.5707	57.1302	74.9576	71.2671	12.8	18.3	15.6	9.1	12.3	12.1	11.6801	17.2043	13.8107	8.80595	11.568	11.6471
PFH33087.1		PFH33087.1	PFH33087.1			transcript=mrna.BESB_082860 gene=BESB_082860 organism=Besnoitia_besnoiti_strain_Bb-Ger1 gene_product=BolA family protein transcript_product=BolA family protein location=CM008353.1:1088904-1089182(+) protein_length=92 sequence_SO=chromosome SO=protein_coding_gene is_pseudo=false	5.76585e-07	0	10055.5	7.1	5	4.6	2.1	4.9	5.1	3	3				16.0657	9.09307	9.60841	3.84962	10.0916	11.0792	7.1	5	4.6	2.1	4.9	5.1	6.47882	4.70062	4.07238	2.03214	4.60841	4.90911
PFH33088.1		PFH33088.1	PFH33088.1			transcript=mrna.BESB_082870 gene=BESB_082870 organism=Besnoitia_besnoiti_strain_Bb-Ger1 gene_product=acetyltransferase, GNAT family protein transcript_product=acetyltransferase, GNAT family protein location=CM008353.1:1090588-1092360(-) protein_length=339 sequence_SO=chromosome SO=protein_coding_gene is_pseudo=false	3.85511e-12	0	37924.8	41.8	33.1	30.5	13	18.4	19.4	3	3				117.265	127.61	104.661	60.1756	72.8797	63.0172	41.8	33.1	30.5	13	18.4	19.4	38.1429	31.1181	27.0017	12.5799	17.305	18.6739
PFH33089.1		PFH33089.1	PFH33089.1			transcript=mrna.BESB_082880 gene=BESB_082880 organism=Besnoitia_besnoiti_strain_Bb-Ger1 gene_product=putative 50S ribosomal protein L3 transcript_product=putative 50S ribosomal protein L3 location=CM008353.1:1094285-1097296(-) protein_length=533 sequence_SO=chromosome SO=protein_coding_gene is_pseudo=false	0.000235774	0.000628615	57872.71	9.4	7.2	7.6	NaN	1.5	3.7	3	2				73.924	55.4532	62.5494		53.3411	41.5234	9.4	7.2	7.6		1.5	3.7	8.57759	6.76889	6.72828	0	1.41074	3.56151
PFH33092.1		PFH33092.1	PFH33092.1			transcript=mrna.BESB_082910 gene=BESB_082910 organism=Besnoitia_besnoiti_strain_Bb-Ger1 gene_product=hypothetical protein transcript_product=hypothetical protein location=CM008353.1:1114110-1126184(-) protein_length=1306 sequence_SO=chromosome SO=protein_coding_gene is_pseudo=false	7.4445e-21	0	140178.56	2.9	1.9	2.1	NaN	0.1	0.1	3	2				36.0139	37.7446	34.2626		14.1966	17.453	2.9	1.9	2.1		0.1	0.1	2.64628	1.78623	1.85913	0	0.0940491	0.0962571
PFH33094.1		PFH33094.1	PFH33094.1			transcript=mrna.BESB_082930 gene=BESB_082930 organism=Besnoitia_besnoiti_strain_Bb-Ger1 gene_product=putative T-complex protein 1 subunit alpha transcript_product=putative T-complex protein 1 subunit alpha location=CM008353.1:1153843-1158719(+) protein_length=547 sequence_SO=chromosome SO=protein_coding_gene is_pseudo=false	2.35135e-14	0	59320.2	132.7	130.3	137.1	92.6	133.7	81.7	3	3				495.759	452.767	498.693	325.073	399.506	309.971	132.7	130.3	137.1	92.6	133.7	81.7	121.09	122.498	121.375	89.6078	125.744	78.6421
PFH33095.1		PFH33095.1	PFH33095.1			transcript=mrna.BESB_082940 gene=BESB_082940 organism=Besnoitia_besnoiti_strain_Bb-Ger1 gene_product=putative 26S proteasome regulatory subunit 6b transcript_product=putative 26S proteasome regulatory subunit 6b location=CM008353.1:1162186-1166862(-) protein_length=410 sequence_SO=chromosome SO=protein_coding_gene is_pseudo=false	2.59386e-17	0	46140.83	58.3	54.6	45.9	27	33.4	29.4	3	3				283.285	325.93	259.531	181.474	217.791	166.978	58.3	54.6	45.9	27	33.4	29.4	53.1993	51.3307	40.6353	26.1275	31.4124	28.2996
PFH33096.1		PFH33096.1	PFH33096.1			transcript=mrna.BESB_082950 gene=BESB_082950 organism=Besnoitia_besnoiti_strain_Bb-Ger1 gene_product=putative cyclophilin transcript_product=putative cyclophilin location=CM008353.1:1170025-1174880(-) protein_length=605 sequence_SO=chromosome SO=protein_coding_gene is_pseudo=false	4.90544e-15	0	68592.3	4.8	5.8	4.6	2.6	4.7	4.3	3	3				50.6168	61.0804	48.5766	43.4274	49.9031	43.4561	4.8	5.8	4.6	2.6	4.7	4.3	4.38005	5.45272	4.07238	2.51599	4.42031	4.13906
PFH33097.1		PFH33097.1	PFH33097.1			transcript=mrna.BESB_082960 gene=BESB_082960 organism=Besnoitia_besnoiti_strain_Bb-Ger1 gene_product=p25-alpha family protein transcript_product=p25-alpha family protein location=CM008353.1:1176990-1177650(-) protein_length=169 sequence_SO=chromosome SO=protein_coding_gene is_pseudo=false	6.28713e-12	0	18466.97	82.1	74	87.8	66.8	72.6	63.9	3	3				149.585	142.965	160.836	126.735	127.382	113.782	82.1	74	87.8	66.8	72.6	63.9	74.9171	69.5691	77.7293	64.6415	68.2797	61.5083
PFH33098.1		PFH33098.1	PFH33098.1			transcript=mrna.BESB_082970 gene=BESB_082970 organism=Besnoitia_besnoiti_strain_Bb-Ger1 gene_product=hypothetical protein transcript_product=hypothetical protein location=CM008353.1:1180765-1182518(+) protein_length=297 sequence_SO=chromosome SO=protein_coding_gene is_pseudo=false	3.80334e-10	0	33795.75	57.1	89.3	50	9.7	7.9	9.3	3	3				399.944	359.152	331.53	103.731	83.8372	97.9069	57.1	89.3	50	9.7	7.9	9.3	52.1043	83.953	44.265	9.38656	7.42988	8.95191
PFH33103.1		PFH33103.1	PFH33103.1			transcript=mrna.BESB_083020 gene=BESB_083020 organism=Besnoitia_besnoiti_strain_Bb-Ger1 gene_product=GHMP kinase, N-terminal domain-containing protein transcript_product=GHMP kinase, N-terminal domain-containing protein location=CM008353.1:1205315-1211041(-) protein_length=814 sequence_SO=chromosome SO=protein_coding_gene is_pseudo=false	2.36541e-08	0	86826.43	5.3	5.5	4.3	3.4	4.4	3.6	3	3				89.6047	61.7606	66.1074	69.9601	77.2418	61.9574	5.3	5.5	4.3	3.4	4.4	3.6	4.8363	5.17068	3.80679	3.29014	4.13816	3.46526
PFH33105.1		PFH33105.1	PFH33105.1			transcript=mrna.BESB_083040 gene=BESB_083040 organism=Besnoitia_besnoiti_strain_Bb-Ger1 gene_product=hypothetical protein transcript_product=hypothetical protein location=CM008353.1:1220831-1228834(+) protein_length=1276 sequence_SO=chromosome SO=protein_coding_gene is_pseudo=false	2.03169e-10	0	136343.83	5.5	3.8	5.5	1.6	3.9	3.3	3	3				91.4644	93.3794	83.1511	48.8773	51.9962	53.6524	5.5	3.8	5.5	1.6	3.9	3.3	5.0188	3.57247	4.86915	1.5483	3.66792	3.17649
PFH33107.1		PFH33107.1	PFH33107.1			transcript=mrna.BESB_083060 gene=BESB_083060 organism=Besnoitia_besnoiti_strain_Bb-Ger1 gene_product=hypothetical protein transcript_product=hypothetical protein location=CM008353.1:1231756-1235872(+) protein_length=566 sequence_SO=chromosome SO=protein_coding_gene is_pseudo=false	4.52661e-19	0	61063.77	24.3	23.5	24.9	13	18.7	12	3	3				134.97	183.616	137.404	92.6735	102.207	119.008	24.3	23.5	24.9	13	18.7	12	22.174	22.0929	22.044	12.5799	17.5872	11.5509
PFH33111.1		PFH33111.1	PFH33111.1			transcript=mrna.BESB_083100 gene=BESB_083100 organism=Besnoitia_besnoiti_strain_Bb-Ger1 gene_product=ribosomal protein RPS23 transcript_product=ribosomal protein RPS23 location=CM008353.1:1270936-1273187(-) protein_length=143 sequence_SO=chromosome SO=protein_coding_gene is_pseudo=false	2.12487e-18	0	15815.53	978.2	808.8	755.2	187	441.5	211	3	3				1404.78	1426.26	1314.91	375.446	444.468	394.148	978.2	808.8	755.2	187	441.5	211	892.617	760.372	668.579	180.957	415.227	203.103
PFH33113.1		PFH33113.1	PFH33113.1			transcript=mrna.BESB_083120 gene=BESB_083120 organism=Besnoitia_besnoiti_strain_Bb-Ger1 gene_product=hypothetical protein transcript_product=hypothetical protein location=CM008353.1:1283822-1290433(-) protein_length=1356 sequence_SO=chromosome SO=protein_coding_gene is_pseudo=false	3.01019e-12	0	141398.66	51.6	56.1	43.9	26.9	25.2	28.3	3	3				578.631	629.544	497.166	251.754	232.307	243.376	51.6	56.1	43.9	26.9	25.2	28.3	47.0855	52.7409	38.8647	26.0308	23.7004	27.2408
PFH33115.1		PFH33115.1	PFH33115.1			transcript=mrna.BESB_083140 gene=BESB_083140 organism=Besnoitia_besnoiti_strain_Bb-Ger1 gene_product=hypothetical protein transcript_product=hypothetical protein location=CM008353.1:1317117-1325192(+) protein_length=1089 sequence_SO=chromosome SO=protein_coding_gene is_pseudo=false	7.37868e-10	0	120782.85	3.3	3.1	2.9	1.2	1.9	2.2	3	3				64.4088	80.0688	56.021	30.2213	48.7706	58.2475	3.3	3.1	2.9	1.2	1.9	2.2	3.01128	2.91438	2.56737	1.16122	1.78693	2.11766
PFH33117.1		PFH33117.1	PFH33117.1			transcript=mrna.BESB_083160 gene=BESB_083160 organism=Besnoitia_besnoiti_strain_Bb-Ger1 gene_product=tetratricopeptide repeat-containing protein transcript_product=tetratricopeptide repeat-containing protein location=CM008353.1:1331174-1336746(-) protein_length=878 sequence_SO=chromosome SO=protein_coding_gene is_pseudo=false	2.40563e-17	0	95391.2	3.9	4.6	3	3.4	3.6	3.5	3	3				76.3623	81.8495	54.9172	62.6394	66.9796	59.6978	3.9	4.6	3	3.4	3.6	3.5	3.55879	4.32457	2.6559	3.29014	3.38577	3.369
PFH33119.1		PFH33119.1	PFH33119.1			transcript=mrna.BESB_083180 gene=BESB_083180 organism=Besnoitia_besnoiti_strain_Bb-Ger1 gene_product=putative calcium binding protein precursor transcript_product=putative calcium binding protein precursor location=CM008353.1:1344089-1346715(+) protein_length=359 sequence_SO=chromosome SO=protein_coding_gene is_pseudo=false	6.35264e-16	0	40047.08	585	489.1	701.3	441.8	524.5	439.1	3	3				2358.92	2129.3	3234.91	1778.43	2115.76	1946.1	585	489.1	701.3	441.8	524.5	439.1	533.818	459.814	620.861	427.524	493.288	422.665
PFH33120.1		PFH33120.1	PFH33120.1			transcript=mrna.BESB_083190 gene=BESB_083190 organism=Besnoitia_besnoiti_strain_Bb-Ger1 gene_product=hypothetical protein transcript_product=hypothetical protein location=CM008353.1:1350236-1353917(-) protein_length=463 sequence_SO=chromosome SO=protein_coding_gene is_pseudo=false	3.09902e-07	0	50079.52	3.6	4.4	4.9	0.8	3.2	0.8	3	3				27.7886	35.8243	40.9227	23.3923	33.2972	28.0499	3.6	4.4	4.9	0.8	3.2	0.8	3.28504	4.13654	4.33797	0.774149	3.00957	0.770057
PFH33121.1		PFH33121.1	PFH33121.1			transcript=mrna.BESB_083200 gene=BESB_083200 organism=Besnoitia_besnoiti_strain_Bb-Ger1 gene_product=SWI2/SNF2-containing protein transcript_product=SWI2/SNF2-containing protein location=CM008353.1:1357983-1364956(-) protein_length=1412 sequence_SO=chromosome SO=protein_coding_gene is_pseudo=false	6.14588e-07	0	150671.16	1.7	2.8	2.8	0.8	1.6	0.8	3	3				93.3789	86.0445	72.3934	50.4791	44.3764	53.243	1.7	2.8	2.8	0.8	1.6	0.8	1.55127	2.63235	2.47884	0.774149	1.50479	0.770057
PFH33126.1		PFH33126.1	PFH33126.1			transcript=mrna.BESB_083250 gene=BESB_083250 organism=Besnoitia_besnoiti_strain_Bb-Ger1 gene_product=putative cytochrome c transcript_product=putative cytochrome c location=CM008353.1:1387478-1388411(+) protein_length=167 sequence_SO=chromosome SO=protein_coding_gene is_pseudo=false	1.82397e-10	0	18510.98	16.2	11.7	22	8.8	7.1	7.1	3	3				71.452	41.2509	95.6051	40.4694	28.2205	33.0886	16.2	11.7	22	8.8	7.1	7.1	14.7827	10.9994	19.4766	8.51564	6.67749	6.83426
PFH33133.1		PFH33133.1	PFH33133.1			transcript=mrna.BESB_083320 gene=BESB_083320 organism=Besnoitia_besnoiti_strain_Bb-Ger1 gene_product=transaldolase transcript_product=transaldolase location=CM008353.1:1429629-1432763(+) protein_length=395 sequence_SO=chromosome SO=protein_coding_gene is_pseudo=false	1.63705e-17	0	43271.55	157.3	151	199	160.9	195.4	149.8	3	3				506.934	511.98	628.192	509.289	640.696	467.814	157.3	151	199	160.9	195.4	149.8	143.538	141.959	176.175	155.701	183.772	144.193
PFH33134.1		PFH33134.1	PFH33134.1			transcript=mrna.BESB_083330 gene=BESB_083330 organism=Besnoitia_besnoiti_strain_Bb-Ger1 gene_product=HEAT repeat-containing protein transcript_product=HEAT repeat-containing protein location=CM008353.1:1435587-1443266(+) protein_length=956 sequence_SO=chromosome SO=protein_coding_gene is_pseudo=false	3.87688e-11	0	103249	5.2	8.6	5.8	5.8	5.9	4.7	3	3				88.5734	72.4844	76.8437	49.1636	60.4975	45.503	5.2	8.6	5.8	5.8	5.9	4.7	4.74505	8.08506	5.13474	5.61258	5.5489	4.52409
PFH33138.1		PFH33138.1	PFH33138.1			transcript=mrna.BESB_083370 gene=BESB_083370 organism=Besnoitia_besnoiti_strain_Bb-Ger1 gene_product=hypothetical protein transcript_product=hypothetical protein location=CM008353.1:1461327-1479163(-) protein_length=4418 sequence_SO=chromosome SO=protein_coding_gene is_pseudo=false	0.000744084	0.00130085	459225.63	1.4	1.6	1.4	0.3	0.8	0.7	3	3				57.6516	54.2298	51.8471	30.7579	53.7885	46.5119	1.4	1.6	1.4	0.3	0.8	0.7	1.27751	1.5042	1.23942	0.290306	0.752393	0.6738
PFH33143.1		PFH33143.1	PFH33143.1			transcript=mrna.BESB_083420 gene=BESB_083420 organism=Besnoitia_besnoiti_strain_Bb-Ger1 gene_product=ribosomal protein RPL28 transcript_product=ribosomal protein RPL28 location=CM008353.1:1513349-1514538(+) protein_length=129 sequence_SO=chromosome SO=protein_coding_gene is_pseudo=false	8.51223e-12	0	14617.36	128	174.2	129.8	62.8	39.4	55.3	3	3				140.085	225.616	191.9	79.8177	73.6425	91.8629	128	174.2	129.8	62.8	39.4	55.3	116.801	163.769	114.912	60.7707	37.0553	53.2302
PFH33146.1		PFH33146.1	PFH33146.1			transcript=mrna.BESB_083450 gene=BESB_083450 organism=Besnoitia_besnoiti_strain_Bb-Ger1 gene_product=putative small nuclear ribonucleoprotein polypeptide A' transcript_product=putative small nuclear ribonucleoprotein polypeptide A' location=CM008353.1:1524111-1527793(+) protein_length=262 sequence_SO=chromosome SO=protein_coding_gene is_pseudo=false	2.09459e-06	0	29806.24	26.8	29.6	19.3	9.3	13.9	12.8	3	3				96.8403	98.8865	81.3956	34.8372	66.7649	59.5192	26.8	29.6	19.3	9.3	13.9	12.8	24.4553	27.8277	17.0863	8.99949	13.0728	12.3209
PFH33148.1		PFH33148.1	PFH33148.1			transcript=mrna.BESB_083470 gene=BESB_083470 organism=Besnoitia_besnoiti_strain_Bb-Ger1 gene_product=HEAT repeat-containing protein transcript_product=HEAT repeat-containing protein location=CM008353.1:1538947-1548124(+) protein_length=1242 sequence_SO=chromosome SO=protein_coding_gene is_pseudo=false	4.44992e-14	0	136555.11	48	44.9	59.6	35.9	47.2	30.2	3	3				368.46	364.031	446.324	280.692	365.309	269.246	48	44.9	59.6	35.9	47.2	30.2	43.8005	42.2115	52.7639	34.74	44.3912	29.0697
PFH33150.1		PFH33150.1	PFH33150.1			transcript=mrna.BESB_083490 gene=BESB_083490 organism=Besnoitia_besnoiti_strain_Bb-Ger1 gene_product=hypothetical protein transcript_product=hypothetical protein location=CM008353.1:1561130-1571295(-) protein_length=1123 sequence_SO=chromosome SO=protein_coding_gene is_pseudo=false	3.5851e-06	0	120421.72	1.7	NaN	2	10.4	13.7	15.4	2	3				39.787		48.637	139.026	194.138	212.853	1.7		2	10.4	13.7	15.4	1.55127	0	1.7706	10.0639	12.8847	14.8236
PFH33155.1		PFH33155.1	PFH33155.1			transcript=mrna.BESB_083540 gene=BESB_083540 organism=Besnoitia_besnoiti_strain_Bb-Ger1 gene_product=hypothetical protein transcript_product=hypothetical protein location=CM008353.1:1601444-1603998(-) protein_length=229 sequence_SO=chromosome SO=protein_coding_gene is_pseudo=false	1.16331e-13	0	25411.12	206.6	216.5	192.5	112.4	139.6	182.5	3	3				270.932	277.451	265.42	157.721	195.913	242.638	206.6	216.5	192.5	112.4	139.6	182.5	188.525	203.537	170.42	108.768	131.293	175.669
PFH33158.1		PFH33158.1	PFH33158.1			transcript=mrna.BESB_083570 gene=BESB_083570 organism=Besnoitia_besnoiti_strain_Bb-Ger1 gene_product=rhoptry neck protein RON4 transcript_product=rhoptry neck protein RON4 location=CM008353.1:1621558-1631786(-) protein_length=971 sequence_SO=chromosome SO=protein_coding_gene is_pseudo=false	4.09175e-11	0	105872.71	36.7	45.7	36.8	6.6	7.5	6.6	3	3				240.796	271.338	245.296	53.4053	69.7378	76.1842	36.7	45.7	36.8	6.6	7.5	6.6	33.4891	42.9636	32.579	6.38673	7.05368	6.35297
PFH33159.1		PFH33159.1	PFH33159.1			transcript=mrna.BESB_083580 gene=BESB_083580 organism=Besnoitia_besnoiti_strain_Bb-Ger1 gene_product=kelch repeat-containing protein transcript_product=kelch repeat-containing protein location=CM008353.1:1633490-1636866(+) protein_length=592 sequence_SO=chromosome SO=protein_coding_gene is_pseudo=false	1.69666e-06	0	64283.58	5.1	2.3	3.1	5.9	3.2	2	3	3				83.662	89.5238	119.812	108.922	121.63	78.0974	5.1	2.3	3.1	5.9	3.2	2	4.6538	2.16228	2.74443	5.70935	3.00957	1.92514
PFH33161.1		PFH33161.1	PFH33161.1			transcript=mrna.BESB_083600 gene=BESB_083600 organism=Besnoitia_besnoiti_strain_Bb-Ger1 gene_product=hypothetical protein transcript_product=hypothetical protein location=CM008353.1:1645524-1647977(-) protein_length=817 sequence_SO=chromosome SO=protein_coding_gene is_pseudo=false	2.26356e-17	0	79317.43	34.4	35.6	35.6	5.7	6.9	4.5	3	3				399.209	384.59	363.016	102.057	107.187	80.0361	34.4	35.6	35.6	5.7	6.9	4.5	31.3903	33.4684	31.5167	5.51581	6.48939	4.33157
PFH33165.1		PFH33165.1	PFH33165.1			transcript=mrna.BESB_083640 gene=BESB_083640 organism=Besnoitia_besnoiti_strain_Bb-Ger1 gene_product=myosin C transcript_product=myosin C location=CM008353.1:1684095-1690717(-) protein_length=1169 sequence_SO=chromosome SO=protein_coding_gene is_pseudo=false	5.00669e-06	0	131730.94	11.3	9.2	13.7	1.6	2	1.1	3	3				102.351	98.8313	71.8602	40.6773	29.1699	79.0807	11.3	9.2	13.7	1.6	2	1.1	10.3114	8.64913	12.1286	1.5483	1.88098	1.05883
PFH33170.1		PFH33170.1	PFH33170.1			transcript=mrna.BESB_083690 gene=BESB_083690 organism=Besnoitia_besnoiti_strain_Bb-Ger1 gene_product=hypothetical protein transcript_product=hypothetical protein location=CM008353.1:1732011-1744417(+) protein_length=2506 sequence_SO=chromosome SO=protein_coding_gene is_pseudo=false	8.90769e-05	0.00012955	269648.79	3.8	0.5	0.9	0.9	0.7	0.4	3	3				82.0527	82.5977	54.6098	46.4405	43.5318	66.4827	3.8	0.5	0.9	0.9	0.7	0.4	3.46754	0.470062	0.79677	0.870918	0.658344	0.385029
PFH33172.1		PFH33172.1	PFH33172.1			transcript=mrna.BESB_083710 gene=BESB_083710 organism=Besnoitia_besnoiti_strain_Bb-Ger1 gene_product=putative tRNA (cytosine(34)-C(5))-methyltransferase transcript_product=putative tRNA (cytosine(34)-C(5))-methyltransferase location=CM008353.1:1748271-1755581(+) protein_length=983 sequence_SO=chromosome SO=protein_coding_gene is_pseudo=false	5.34522e-06	0	107066.79	6.7	5	7.5	3.7	2.7	2.1	3	3				104.292	110.691	110.482	57.093	50.6424	51.6581	6.7	5	7.5	3.7	2.7	2.1	6.11382	4.70062	6.63975	3.58044	2.53933	2.0214
PFH33173.1		PFH33173.1	PFH33173.1			transcript=mrna.BESB_083720 gene=BESB_083720 organism=Besnoitia_besnoiti_strain_Bb-Ger1 gene_product=apical membrane antigen AMA1 transcript_product=apical membrane antigen AMA1 location=CM008353.1:1758384-1762542(-) protein_length=565 sequence_SO=chromosome SO=protein_coding_gene is_pseudo=false	1.1544e-21	0	63106.55	132.2	130.2	123	4.4	8.2	4.6	3	3				192.056	202.931	167.34	20.1362	50.71	22.7096	132.2	130.2	123	4.4	8.2	4.6	120.634	122.404	108.892	4.25782	7.71203	4.42783
PFH33177.1		PFH33177.1	PFH33177.1			transcript=mrna.BESB_083760 gene=BESB_083760 organism=Besnoitia_besnoiti_strain_Bb-Ger1 gene_product=hypothetical protein transcript_product=hypothetical protein location=CM008353.1:1785109-1793901(-) protein_length=2568 sequence_SO=chromosome SO=protein_coding_gene is_pseudo=false	2.53098e-07	0	265458.01	2.6	1.3	1.8	0.3	0.7	0.6	3	3				65.6237	70.3129	45.0184	26.5557	33.9099	39.2585	2.6	1.3	1.8	0.3	0.7	0.6	2.37253	1.22216	1.59354	0.290306	0.658344	0.577543
PFH33179.1		PFH33179.1	PFH33179.1			transcript=mrna.BESB_083780 gene=BESB_083780 organism=Besnoitia_besnoiti_strain_Bb-Ger1 gene_product=mRNA turnover 4 (MRT4) family protein transcript_product=mRNA turnover 4 (MRT4) family protein location=CM008353.1:1806585-1808942(+) protein_length=231 sequence_SO=chromosome SO=protein_coding_gene is_pseudo=false	8.09211e-07	0	26211.61	48	40.5	40.3	11.9	22.9	17.2	3	3				138.839	143.449	118.001	57.4811	91.7053	64.2903	48	40.5	40.3	11.9	22.9	17.2	43.8005	38.075	35.6776	11.5155	21.5372	16.5562
PFH33180.1		PFH33180.1	PFH33180.1			transcript=mrna.BESB_083790 gene=BESB_083790 organism=Besnoitia_besnoiti_strain_Bb-Ger1 gene_product=tetratricopeptide repeat-containing protein transcript_product=tetratricopeptide repeat-containing protein location=CM008353.1:1810373-1818269(-) protein_length=1741 sequence_SO=chromosome SO=protein_coding_gene is_pseudo=false	1.49362e-07	0	188309.12	2.2	2.8	2.3	0.6	0.6	0.9	3	3				36.9078	37.461	38.0066	18.6331	18.8665	24.649	2.2	2.8	2.3	0.6	0.6	0.9	2.00752	2.63235	2.03619	0.580612	0.564295	0.866314
PFH33181.1		PFH33181.1	PFH33181.1			transcript=mrna.BESB_083800 gene=BESB_083800 organism=Besnoitia_besnoiti_strain_Bb-Ger1 gene_product=putative ATPase transcript_product=putative ATPase location=CM008353.1:1820305-1826066(+) protein_length=668 sequence_SO=chromosome SO=protein_coding_gene is_pseudo=false	7.57429e-16	0	73345.29	38.8	48	43.7	25.1	30.4	26.4	3	3				296.97	302.285	315.674	174.195	224.159	202.069	38.8	48	43.7	25.1	30.4	26.4	35.4054	45.1259	38.6876	24.2889	28.5909	25.4119
PFH33187.1		PFH33187.1	PFH33187.1			transcript=mrna.BESB_083860 gene=BESB_083860 organism=Besnoitia_besnoiti_strain_Bb-Ger1 gene_product=hypothetical protein transcript_product=hypothetical protein location=CM008353.1:1860558-1861990(+) protein_length=272 sequence_SO=chromosome SO=protein_coding_gene is_pseudo=false	6.69821e-11	0	29479.64	424.1	597.9	449.6	156.9	176.6	169.7	3	3				783.291	915.318	804.266	303.942	324.447	316.828	424.1	597.9	449.6	156.9	176.6	169.7	386.995	562.1	398.031	151.83	166.091	163.348
PFH33188.1		PFH33188.1	PFH33188.1			transcript=mrna.BESB_083870 gene=BESB_083870 organism=Besnoitia_besnoiti_strain_Bb-Ger1 gene_product=homocysteine s-methyltransferase domain-containing protein transcript_product=homocysteine s-methyltransferase domain-containing protein location=CM008353.1:1864445-1867799(+) protein_length=415 sequence_SO=chromosome SO=protein_coding_gene is_pseudo=false	5.2178e-10	0	44144.84	12.6	11.3	19	13.9	20.8	11.3	3	3				91.4875	86.9196	129.541	97.6376	105.602	83.3338	12.6	11.3	19	13.9	20.8	11.3	11.4976	10.6234	16.8207	13.4508	19.5622	10.8771
PFH33189.1		PFH33189.1	PFH33189.1			transcript=mrna.BESB_083880 gene=BESB_083880 organism=Besnoitia_besnoiti_strain_Bb-Ger1 gene_product=UMP-CMP kinase transcript_product=UMP-CMP kinase location=CM008353.1:1869952-1872698(-) protein_length=477 sequence_SO=chromosome SO=protein_coding_gene is_pseudo=false	6.80177e-05	0.00012955	52063.99	7.8	5.7	10.4	8.1	5.9	5.1	3	3				121.501	90.1005	126.515	87.7718	84.4381	78.8991	7.8	5.7	10.4	8.1	5.9	5.1	7.11758	5.3587	9.20712	7.83826	5.5489	4.90911
PFH33199.1		PFH33199.1	PFH33199.1			transcript=mrna.BESB_083980 gene=BESB_083980 organism=Besnoitia_besnoiti_strain_Bb-Ger1 gene_product=hypothetical protein transcript_product=hypothetical protein location=CM008353.1:1964155-1969977(-) protein_length=639 sequence_SO=chromosome SO=protein_coding_gene is_pseudo=false	0.000319868	0.000741565	72430.29	3.2	0.8	4.1	NaN	1.1	0.7	3	2				12.5824	12.0472	11.2257		7.65592	12.4347	3.2	0.8	4.1		1.1	0.7	2.92003	0.752099	3.62973	0	1.03454	0.6738
PFH33200.1		PFH33200.1	PFH33200.1			transcript=mrna.BESB_083990 gene=BESB_083990 organism=Besnoitia_besnoiti_strain_Bb-Ger1 gene_product=GDP-D-mannose pyrophosphorylase transcript_product=GDP-D-mannose pyrophosphorylase location=CM008353.1:1974611-1978620(+) protein_length=408 sequence_SO=chromosome SO=protein_coding_gene is_pseudo=false	7.32368e-07	0	44597.56	2.7	3.3	5.6	2.1	4.6	3	3	3				24.2887	22.9051	37.7131	16.3636	27.0137	19.8423	2.7	3.3	5.6	2.1	4.6	3	2.46378	3.10241	4.95768	2.03214	4.32626	2.88771
PFH33203.1		PFH33203.1	PFH33203.1			transcript=mrna.BESB_084020 gene=BESB_084020 organism=Besnoitia_besnoiti_strain_Bb-Ger1 gene_product=putative heat shock protein transcript_product=putative heat shock protein location=CM008353.1:1990625-1998034(-) protein_length=930 sequence_SO=chromosome SO=protein_coding_gene is_pseudo=false	7.24688e-16	0	104337.21	89.9	86.4	84.4	58.5	67.9	70.2	3	3				382.196	372.915	395.839	261.174	306.513	302.038	89.9	86.4	84.4	58.5	67.9	70.2	82.0346	81.2267	74.7193	56.6097	63.8593	67.5725
PFH33207.1		PFH33207.1	PFH33207.1			transcript=mrna.BESB_084060 gene=BESB_084060 organism=Besnoitia_besnoiti_strain_Bb-Ger1 gene_product=DNA polymerase transcript_product=DNA polymerase location=CM008353.1:2023150-2035473(+) protein_length=1189 sequence_SO=chromosome SO=protein_coding_gene is_pseudo=false	7.09776e-15	0	132239.72	6.8	6.1	6.6	2.5	2	2.2	3	3				54.0682	47.7942	48.4169	28.1139	22.7621	21.1799	6.8	6.1	6.6	2.5	2	2.2	6.20507	5.73475	5.84298	2.41922	1.88098	2.11766
PFH33208.1		PFH33208.1	PFH33208.1			transcript=mrna.BESB_084070 gene=BESB_084070 organism=Besnoitia_besnoiti_strain_Bb-Ger1 gene_product=actin like protein ALP2a transcript_product=actin like protein ALP2a location=CM008353.1:2037449-2039721(-) protein_length=557 sequence_SO=chromosome SO=protein_coding_gene is_pseudo=false	1.28991e-17	0	59140.52	17.9	18.2	21.3	15.6	15.8	19.8	3	3				100.783	112.253	109.613	74.732	98.6733	96.776	17.9	18.2	21.3	15.6	15.8	19.8	16.3339	17.1102	18.8569	15.0959	14.8598	19.0589
PFH33209.1		PFH33209.1	PFH33209.1			transcript=mrna.BESB_084080 gene=BESB_084080 organism=Besnoitia_besnoiti_strain_Bb-Ger1 gene_product=putative myosin heavy chain transcript_product=putative myosin heavy chain location=CM008353.1:2042702-2045852(-) protein_length=209 sequence_SO=chromosome SO=protein_coding_gene is_pseudo=false	9.77611e-11	0	23725.07	245.9	249.9	208.6	96	116.7	131.7	3	3				664.407	726.4	559.682	279.946	345.201	395.552	245.9	249.9	208.6	96	116.7	131.7	224.386	234.937	184.674	92.8979	109.755	126.771
PFH33210.1		PFH33210.1	PFH33210.1			transcript=mrna.BESB_084090 gene=BESB_084090 organism=Besnoitia_besnoiti_strain_Bb-Ger1 gene_product=hypothetical protein transcript_product=hypothetical protein location=CM008353.1:2047310-2054727(+) protein_length=702 sequence_SO=chromosome SO=protein_coding_gene is_pseudo=false	1.29071e-17	0	76489.49	39.6	35.6	32.6	25.9	23.1	19.8	3	3				156.828	146.188	152.073	89.031	101.467	109.71	39.6	35.6	32.6	25.9	23.1	19.8	36.1354	33.4684	28.8608	25.0631	21.7253	19.0589
PFH33211.1		PFH33211.1	PFH33211.1			transcript=mrna.BESB_084100 gene=BESB_084100 organism=Besnoitia_besnoiti_strain_Bb-Ger1 gene_product=hypothetical protein transcript_product=hypothetical protein location=CM008353.1:2057102-2058922(+) protein_length=606 sequence_SO=chromosome SO=protein_coding_gene is_pseudo=false	4.51228e-12	0	66979.82	178.4	179.5	253.8	13.4	9.5	12.1	3	3				503.268	476.572	655.847	62.0433	82.3695	72.3875	178.4	179.5	253.8	13.4	9.5	12.1	162.792	168.752	224.689	12.967	8.93467	11.6471
PFH33213.1		PFH33213.1	PFH33213.1			transcript=mrna.BESB_084120 gene=BESB_084120 organism=Besnoitia_besnoiti_strain_Bb-Ger1 gene_product=hypothetical protein transcript_product=hypothetical protein location=CM008353.1:2075433-2082794(+) protein_length=977 sequence_SO=chromosome SO=protein_coding_gene is_pseudo=false	3.20025e-09	0	108658.29	18.1	16	14.8	5.7	8.8	10.1	3	3				110.22	98.008	89.7718	54.6481	49.3998	62.0793	18.1	16	14.8	5.7	8.8	10.1	16.5164	15.042	13.1024	5.51581	8.27632	9.72197
PFH33215.1		PFH33215.1	PFH33215.1			transcript=mrna.BESB_084140 gene=BESB_084140 organism=Besnoitia_besnoiti_strain_Bb-Ger1 gene_product=N-acetylglucosaminylphosphatidylinositol deacetylase transcript_product=N-acetylglucosaminylphosphatidylinositol deacetylase location=CM008353.1:2088523-2092789(+) protein_length=377 sequence_SO=chromosome SO=protein_coding_gene is_pseudo=false	5.89407e-05	0.00012955	41874.52	10.2	14	9.6	15.6	15.4	13.4	3	3				62.9753	69.7493	49.5751	62.9143	55.2125	69.1455	10.2	14	9.6	15.6	15.4	13.4	9.3076	13.1617	8.49888	15.0959	14.4836	12.8985
PFH33217.1		PFH33217.1	PFH33217.1			transcript=mrna.BESB_084160 gene=BESB_084160 organism=Besnoitia_besnoiti_strain_Bb-Ger1 gene_product=Rab1 protein transcript_product=Rab1 protein location=CM008353.1:2097543-2101678(-) protein_length=214 sequence_SO=chromosome SO=protein_coding_gene is_pseudo=false	0.00376738	0.00426152	23623.5	NaN	3.5	NaN	NaN	4.4	0.9	1	2					54.2828			26.0154	19.9213		3.5			4.4	0.9	0	3.29043	0	0	4.13816	0.866314
PFH33218.1		PFH33218.1	PFH33218.1			transcript=mrna.BESB_084170 gene=BESB_084170 organism=Besnoitia_besnoiti_strain_Bb-Ger1 gene_product=putative proteasome subunit alpha type 7 transcript_product=putative proteasome subunit alpha type 7 location=CM008353.1:2104871-2107902(+) protein_length=243 sequence_SO=chromosome SO=protein_coding_gene is_pseudo=false	9.34289e-18	0	26978.8	164.6	137.1	177.3	125.9	148.2	152	3	3				171.317	155.571	163.032	138.001	155.562	167.599	164.6	137.1	177.3	125.9	148.2	152	150.199	128.891	156.964	121.832	139.381	146.311
PFH33220.1		PFH33220.1	PFH33220.1			transcript=mrna.BESB_084190 gene=BESB_084190 organism=Besnoitia_besnoiti_strain_Bb-Ger1 gene_product=hypothetical protein transcript_product=hypothetical protein location=CM008353.1:2114936-2120393(-) protein_length=600 sequence_SO=chromosome SO=protein_coding_gene is_pseudo=false	8.44774e-15	0	64117.39	19.2	20.1	22.2	10.6	15	9.7	3	3				166.42	136.853	159.245	84.0662	104.854	95.4148	19.2	20.1	22.2	10.6	15	9.7	17.5202	18.8965	19.6537	10.2575	14.1074	9.33694
PFH33224.1		PFH33224.1	PFH33224.1			transcript=mrna.BESB_084230 gene=BESB_084230 organism=Besnoitia_besnoiti_strain_Bb-Ger1 gene_product=hypothetical protein transcript_product=hypothetical protein location=CM008353.1:2139377-2142230(+) protein_length=496 sequence_SO=chromosome SO=protein_coding_gene is_pseudo=false	3.72739e-09	0	55864.21	18.4	19.2	21.5	1.9	1.9	3.8	3	3				112.601	115.721	134.809	41.1011	40.4906	46.997	18.4	19.2	21.5	1.9	1.9	3.8	16.7902	18.0504	19.034	1.8386	1.78693	3.65777
PFH33225.1		PFH33225.1	PFH33225.1			transcript=mrna.BESB_084240 gene=BESB_084240 organism=Besnoitia_besnoiti_strain_Bb-Ger1 gene_product=DNA-directed RNA polymerase II RPB2 transcript_product=DNA-directed RNA polymerase II RPB2 location=CM008353.1:2142952-2152613(-) protein_length=1255 sequence_SO=chromosome SO=protein_coding_gene is_pseudo=false	2.29155e-11	0	140673.23	18.3	28.3	12	10.1	4.8	6.8	3	3				58.8001	71.3153	64.4818	37.531	47.6948	30.1629	18.3	28.3	12	10.1	4.8	6.8	16.6989	26.6055	10.6236	9.77364	4.51436	6.54548
PFH33226.1		PFH33226.1	PFH33226.1			transcript=mrna.BESB_084250 gene=BESB_084250 organism=Besnoitia_besnoiti_strain_Bb-Ger1 gene_product=chromodomain helicase DNA binding protein CHD1/SWI2/SNF2 transcript_product=chromodomain helicase DNA binding protein CHD1/SWI2/SNF2 location=CM008353.1:2156975-2170607(+) protein_length=2717 sequence_SO=chromosome SO=protein_coding_gene is_pseudo=false	1.97447e-13	0	287859.25	3.8	3.5	3.6	1	1.8	1.4	3	3				47.7473	51.9375	47.5473	27.5781	36.0862	35.3268	3.8	3.5	3.6	1	1.8	1.4	3.46754	3.29043	3.18708	0.967687	1.69288	1.3476
PFH33228.1		PFH33228.1	PFH33228.1			transcript=mrna.BESB_084270 gene=BESB_084270 organism=Besnoitia_besnoiti_strain_Bb-Ger1 gene_product=hypothetical protein transcript_product=hypothetical protein location=CM008353.1:2182903-2186710(+) protein_length=560 sequence_SO=chromosome SO=protein_coding_gene is_pseudo=false	1.66015e-08	0	61069.12	42.5	27.9	54	10.5	9.3	10.3	3	3				163.175	118.247	204.486	41.9741	44.3865	43.9749	42.5	27.9	54	10.5	9.3	10.3	38.7817	26.2294	47.8062	10.1607	8.74657	9.91448
PFH33229.1		PFH33229.1	PFH33229.1			transcript=mrna.BESB_084280 gene=BESB_084280 organism=Besnoitia_besnoiti_strain_Bb-Ger1 gene_product=rhoptry kinase family protein ROP28 transcript_product=rhoptry kinase family protein ROP28 location=CM008353.1:2189042-2190898(+) protein_length=618 sequence_SO=chromosome SO=protein_coding_gene is_pseudo=false	0.00193047	0.00251515	68617.33	0.8	0.8	1	1.1	NaN	NaN	3	1				14.9471	14.8405	8.56534	50.3052			0.8	0.8	1	1.1			0.730008	0.752099	0.8853	1.06446	0	0
PFH33231.1		PFH33231.1	PFH33231.1			transcript=mrna.BESB_084300 gene=BESB_084300 organism=Besnoitia_besnoiti_strain_Bb-Ger1 gene_product=putative DnaJ protein transcript_product=putative DnaJ protein location=CM008353.1:2196190-2197382(+) protein_length=291 sequence_SO=chromosome SO=protein_coding_gene is_pseudo=false	3.86923e-14	0	32477.99	81.9	88.8	86.4	67.1	64.6	79	3	3				249.377	242.143	246.075	190.083	175.672	218.957	81.9	88.8	86.4	67.1	64.6	79	74.7346	83.483	76.4899	64.9318	60.7557	76.0431
PFH33233.1		PFH33233.1	PFH33233.1			transcript=mrna.BESB_084320 gene=BESB_084320 organism=Besnoitia_besnoiti_strain_Bb-Ger1 gene_product=photosensitized INA-labeled protein PHIL1 transcript_product=photosensitized INA-labeled protein PHIL1 location=CM008353.1:2203073-2203570(-) protein_length=165 sequence_SO=chromosome SO=protein_coding_gene is_pseudo=false	9.87294e-11	0	18579.44	375.1	393.9	326.9	24.3	17.5	18	3	3				368.437	444.182	332.366	27.0502	23.1778	28.9336	375.1	393.9	326.9	24.3	17.5	18	342.282	370.315	289.405	23.5148	16.4586	17.3263
PFH33234.1		PFH33234.1	PFH33234.1			transcript=mrna.BESB_084330 gene=BESB_084330 organism=Besnoitia_besnoiti_strain_Bb-Ger1 gene_product=hypothetical protein transcript_product=hypothetical protein location=CM008353.1:2206033-2213930(+) protein_length=2237 sequence_SO=chromosome SO=protein_coding_gene is_pseudo=false	0.00247747	0.00295052	238162.28	2.2	0.4	1.1	0.4	0.5	0.5	3	3				32.2438	28.7598	26.8368	27.0308	16.3493	21.2505	2.2	0.4	1.1	0.4	0.5	0.5	2.00752	0.376049	0.97383	0.387075	0.470246	0.481286
PFH33235.1		PFH33235.1	PFH33235.1			transcript=mrna.BESB_084340 gene=BESB_084340 organism=Besnoitia_besnoiti_strain_Bb-Ger1 gene_product=hypothetical protein transcript_product=hypothetical protein location=CM008353.1:2220679-2228431(-) protein_length=2324 sequence_SO=chromosome SO=protein_coding_gene is_pseudo=false	3.20748e-07	0	241084.99	0.5	0.7	0.6	0.6	1	0.5	3	3				28.69	45.2108	35.4781	29.9552	48.2941	30.906	0.5	0.7	0.6	0.6	1	0.5	0.456255	0.658086	0.53118	0.580612	0.940491	0.481286
PFH33236.1		PFH33236.1	PFH33236.1			transcript=mrna.BESB_084350 gene=BESB_084350 organism=Besnoitia_besnoiti_strain_Bb-Ger1 gene_product=hypothetical protein transcript_product=hypothetical protein location=CM008353.1:2231459-2234170(+) protein_length=545 sequence_SO=chromosome SO=protein_coding_gene is_pseudo=false	1.1968e-15	0	60648.66	10.6	8.4	6.7	5.8	5.5	5.8	3	3				60.584	58.5684	62.5499	39.431	36.5551	40.7409	10.6	8.4	6.7	5.8	5.5	5.8	9.67261	7.89704	5.93151	5.61258	5.1727	5.58291
PFH33237.1		PFH33237.1	PFH33237.1			transcript=mrna.BESB_084360 gene=BESB_084360 organism=Besnoitia_besnoiti_strain_Bb-Ger1 gene_product=hypothetical protein transcript_product=hypothetical protein location=CM008353.1:2235125-2236469(-) protein_length=261 sequence_SO=chromosome SO=protein_coding_gene is_pseudo=false	5.14051e-18	0	28746.74	201.2	216.1	199.2	5.6	16.1	6	3	3				227.077	219.992	235.242	129.984	39.2353	14.4237	201.2	216.1	199.2	5.6	16.1	6	183.597	203.161	176.352	5.41905	15.1419	5.77543
PFH33238.1		PFH33238.1	PFH33238.1			transcript=mrna.BESB_084370 gene=BESB_084370 organism=Besnoitia_besnoiti_strain_Bb-Ger1 gene_product=hypothetical protein transcript_product=hypothetical protein location=CM008353.1:2238417-2245328(+) protein_length=1631 sequence_SO=chromosome SO=protein_coding_gene is_pseudo=false	1.02399e-12	0	175049.99	5.5	4.9	4	3.6	4.3	4.2	3	3				110.543	102.253	79.2658	70.2562	74.2595	84.6338	5.5	4.9	4	3.6	4.3	4.2	5.0188	4.6066	3.5412	3.48367	4.04411	4.0428
PFH33244.1		PFH33244.1	PFH33244.1			transcript=mrna.BESB_084430 gene=BESB_084430 organism=Besnoitia_besnoiti_strain_Bb-Ger1 gene_product=hypothetical protein transcript_product=hypothetical protein location=CM008353.1:2280243-2291003(+) protein_length=2466 sequence_SO=chromosome SO=protein_coding_gene is_pseudo=false	1.5882e-07	0	266001.91	6.1	6	6.2	6.6	8.1	8	3	3				249.451	243.501	190.968	184.708	327.166	172.553	6.1	6	6.2	6.6	8.1	8	5.56631	5.64074	5.48886	6.38673	7.61798	7.70057
PFH33245.1		PFH33245.1	PFH33245.1			transcript=mrna.BESB_084440 gene=BESB_084440 organism=Besnoitia_besnoiti_strain_Bb-Ger1 gene_product=SAG-related sequence SRS28 transcript_product=SAG-related sequence SRS28 location=CM008353.1:2291380-2292375(-) protein_length=290 sequence_SO=chromosome SO=protein_coding_gene is_pseudo=false	4.86802e-08	0	29766.81	98.6	143.7	108.9	14.5	25.4	15.9	3	3				431.597	580.815	451.571	73.4223	118.353	68.6951	98.6	143.7	108.9	14.5	25.4	15.9	89.9735	135.096	96.4092	14.0315	23.8885	15.3049
PFH33248.1		PFH33248.1	PFH33248.1			transcript=mrna.BESB_084470 gene=BESB_084470 organism=Besnoitia_besnoiti_strain_Bb-Ger1 gene_product=rhoptry protein ROP17 transcript_product=rhoptry protein ROP17 location=CM008353.1:2307616-2309388(+) protein_length=590 sequence_SO=chromosome SO=protein_coding_gene is_pseudo=false	2.41688e-16	0	66123.03	11.5	13.3	8.4	2.4	5.2	3.2	3	3				73.4743	71.4296	55.5124	30.3643	33.8	23.8438	11.5	13.3	8.4	2.4	5.2	3.2	10.4939	12.5036	7.43652	2.32245	4.89055	3.08023
PFH33250.1		PFH33250.1	PFH33250.1			transcript=mrna.BESB_084490 gene=BESB_084490 organism=Besnoitia_besnoiti_strain_Bb-Ger1 gene_product=hypothetical protein transcript_product=hypothetical protein location=CM008353.1:2320518-2322574(+) protein_length=568 sequence_SO=chromosome SO=protein_coding_gene is_pseudo=false	0.00042158	0.000855537	62290.08	1.4	NaN	1.1	4.8	6.1	6.8	2	3				66.9755		53.3914	57.8335	77.6984	91.1058	1.4		1.1	4.8	6.1	6.8	1.27751	0	0.97383	4.6449	5.737	6.54548
PFH33256.1		PFH33256.1	PFH33256.1			transcript=mrna.BESB_084550 gene=BESB_084550 organism=Besnoitia_besnoiti_strain_Bb-Ger1 gene_product=rhoptry protein ROP6 transcript_product=rhoptry protein ROP6 location=CM008353.1:2348955-2350998(+) protein_length=499 sequence_SO=chromosome SO=protein_coding_gene is_pseudo=false	4.97662e-12	0	52546.16	49.7	55.1	49.8	4.8	5.7	7.8	3	3				200.678	213.117	220.086	25.2423	26.8159	40.5724	49.7	55.1	49.8	4.8	5.7	7.8	45.3517	51.8008	44.0879	4.6449	5.3608	7.50806
PFH33264.1		PFH33264.1	PFH33264.1			transcript=mrna.BESB_084630 gene=BESB_084630 organism=Besnoitia_besnoiti_strain_Bb-Ger1 gene_product=hypothetical protein transcript_product=hypothetical protein location=CM008353.1:2406104-2407612(-) protein_length=170 sequence_SO=chromosome SO=protein_coding_gene is_pseudo=false	1.26666e-08	0	18538.63	168	164.1	289.7	125	268.3	162.6	3	3				251.775	221.166	210.684	163.545	231.447	213.768	168	164.1	289.7	125	268.3	162.6	153.302	154.274	256.471	120.961	252.334	156.514
PFH33265.1		PFH33265.1	PFH33265.1			transcript=mrna.BESB_084640 gene=BESB_084640 organism=Besnoitia_besnoiti_strain_Bb-Ger1 gene_product=putative eukaryotic initiation factor-2A transcript_product=putative eukaryotic initiation factor-2A location=CM008353.1:2409628-2415894(+) protein_length=714 sequence_SO=chromosome SO=protein_coding_gene is_pseudo=false	5.2026e-12	0	77045.71	29.2	27.3	24.8	12.5	15.8	8.4	3	3				262.167	268.953	258.468	143.65	173.948	117.846	29.2	27.3	24.8	12.5	15.8	8.4	26.6453	25.6654	21.9554	12.0961	14.8598	8.0856
PFH33266.1		PFH33266.1	PFH33266.1			transcript=mrna.BESB_084650 gene=BESB_084650 organism=Besnoitia_besnoiti_strain_Bb-Ger1 gene_product=hydrolase transcript_product=hydrolase location=CM008353.1:2417533-2421811(-) protein_length=514 sequence_SO=chromosome SO=protein_coding_gene is_pseudo=false	1.03473e-13	0	53935.86	16.7	13.5	14.7	8.3	9.7	8.8	3	3				192.563	154.715	170.812	95.6532	112.321	98.6779	16.7	13.5	14.7	8.3	9.7	8.8	15.2389	12.6917	13.0139	8.0318	9.12276	8.47063
PFH33268.1		PFH33268.1	PFH33268.1			transcript=mrna.BESB_084670 gene=BESB_084670 organism=Besnoitia_besnoiti_strain_Bb-Ger1 gene_product=phosphatidyl serine synthase transcript_product=phosphatidyl serine synthase location=CM008353.1:2440131-2445872(-) protein_length=506 sequence_SO=chromosome SO=protein_coding_gene is_pseudo=false	3.87109e-07	0	57223.9	7.4	6.5	7.1	4.4	4.2	5	3	3				65.4393	56.0514	60.0672	36.5787	35.6953	40.4107	7.4	6.5	7.1	4.4	4.2	5	6.75257	6.1108	6.28563	4.25782	3.95006	4.81286
PFH33270.1		PFH33270.1	PFH33270.1			transcript=mrna.BESB_084690 gene=BESB_084690 organism=Besnoitia_besnoiti_strain_Bb-Ger1 gene_product=putative U6 snRNA-associated Sm family protein LSm6 transcript_product=putative U6 snRNA-associated Sm family protein LSm6 location=CM008353.1:2451025-2452240(-) protein_length=82 sequence_SO=chromosome SO=protein_coding_gene is_pseudo=false	7.76983e-07	0	8919.12	19.2	21.2	20.5	16.6	10.8	5.1	3	3				60.1415	65.6907	61.1761	51.4985	58.9574	27.5709	19.2	21.2	20.5	16.6	10.8	5.1	17.5202	19.9306	18.1487	16.0636	10.1573	4.90911
PFH33271.1		PFH33271.1	PFH33271.1			transcript=mrna.BESB_084700 gene=BESB_084700 organism=Besnoitia_besnoiti_strain_Bb-Ger1 gene_product=transcriptional elongation factor FACT80 transcript_product=transcriptional elongation factor FACT80 location=CM008353.1:2454359-2460603(-) protein_length=541 sequence_SO=chromosome SO=protein_coding_gene is_pseudo=false	1.24237e-09	0	60843.18	26.6	13.7	12.3	7.4	13.6	13.8	3	3				107.854	103.584	86.9994	62.0983	68.5808	75.8161	26.6	13.7	12.3	7.4	13.6	13.8	24.2728	12.8797	10.8892	7.16088	12.7907	13.2835
PFH33274.1		PFH33274.1	PFH33274.1			transcript=mrna.BESB_084730 gene=BESB_084730 organism=Besnoitia_besnoiti_strain_Bb-Ger1 gene_product=ARM repeats containing protein transcript_product=ARM repeats containing protein location=CM008353.1:2475286-2478597(+) protein_length=274 sequence_SO=chromosome SO=protein_coding_gene is_pseudo=false	3.95578e-08	0	30525.61	36.8	36.5	34.8	2.8	4.6	3.5	3	3				137.044	108.295	137.072	20.775	21.9734	28.1119	36.8	36.5	34.8	2.8	4.6	3.5	33.5804	34.3145	30.8084	2.70952	4.32626	3.369
PFH33277.1		PFH33277.1	PFH33277.1			transcript=mrna.BESB_084760 gene=BESB_084760 organism=Besnoitia_besnoiti_strain_Bb-Ger1 gene_product=hypothetical protein transcript_product=hypothetical protein location=CM008353.1:2492126-2495824(-) protein_length=1140 sequence_SO=chromosome SO=protein_coding_gene is_pseudo=false	3.71489e-09	0	122473.67	6.1	7	5.5	2.7	4.5	5.9	3	3				88.2824	113.657	95.7066	52.8332	81.3416	103.546	6.1	7	5.5	2.7	4.5	5.9	5.56631	6.58086	4.86915	2.61275	4.23221	5.67917
PFH33280.1		PFH33280.1	PFH33280.1			transcript=mrna.BESB_084790 gene=BESB_084790 organism=Besnoitia_besnoiti_strain_Bb-Ger1 gene_product=hypothetical protein transcript_product=hypothetical protein location=CM008353.1:2502717-2505638(-) protein_length=471 sequence_SO=chromosome SO=protein_coding_gene is_pseudo=false	2.63251e-10	0	50373.38	28.1	28.8	27	18.4	20	16.2	3	3				90.6023	73.2102	84.6354	57.583	66.3173	59.2531	28.1	28.8	27	18.4	20	16.2	25.6415	27.0756	23.9031	17.8054	18.8098	15.5937
PFH33284.1		PFH33284.1	PFH33284.1			transcript=mrna.BESB_084830 gene=BESB_084830 organism=Besnoitia_besnoiti_strain_Bb-Ger1 gene_product=histone H2A1 transcript_product=histone H2A1 location=CM008353.1:2537124-2537510(-) protein_length=128 sequence_SO=chromosome SO=protein_coding_gene is_pseudo=false	1.9531e-17	0	13659.08	1601.7	2038	1713.3	876.3	1001.5	971	3	3				1456.64	1845.06	1343.62	670.752	840.366	811.536	1601.7	2038	1713.3	876.3	1001.5	971	1461.57	1915.97	1516.78	847.984	941.902	934.657
PFH33285.1		PFH33285.1	PFH33285.1			transcript=mrna.BESB_084840 gene=BESB_084840 organism=Besnoitia_besnoiti_strain_Bb-Ger1 gene_product=histone H3 transcript_product=histone H3 location=CM008353.1:2538138-2538548(+) protein_length=136 sequence_SO=chromosome SO=protein_coding_gene is_pseudo=false	0.000258239	0.000628615	15402.05	17931.7	15733.1	15894	12901.7	12414.3	14854.5	3	3				15161.8	13769.1	13043.9	10433.4	10412.5	12352.6	17931.7	15733.1	15894	12901.7	12414.3	14854.5	16362.9	14791.1	14071	12484.8	11675.5	14298.5
PFH33288.1		PFH33288.1	PFH33288.1			transcript=mrna.BESB_084870 gene=BESB_084870 organism=Besnoitia_besnoiti_strain_Bb-Ger1 gene_product=putative 26s proteasome subunit p55 transcript_product=putative 26s proteasome subunit p55 location=CM008353.1:2560301-2565938(+) protein_length=486 sequence_SO=chromosome SO=protein_coding_gene is_pseudo=false	1.76651e-14	0	55525.44	68	67.1	77.9	33.8	40.3	35.3	3	3				191.04	177.316	192.68	102.4	110.117	100.179	68	67.1	77.9	33.8	40.3	35.3	62.0507	63.0823	68.9649	32.7078	37.9018	33.9788
[truncated: 1,988 more rows]

## Sheet: proteinGroups DE test
Leading_Protein	PG.ProteinGroups	Leading_Gene	PG.ProteinAccessions	PG.Genes	PG.Organisms	PG.ProteinDescriptions	PG.Pvalue	PG.Qvalue	PG.MolecularWeight	Seen in # reps in CTR	Seen in # reps in MNC	OnOff CTR vs MNC onIn	StrictOnOff CTR vs MNC onIn	Potential Contaminant	SN Selected	IQ Selected	SN CTR_1	SN CTR_2	SN CTR_3	SN MNC_1	SN MNC_2	SN MNC_3	IQ CTR_1	IQ CTR_2	IQ CTR_3	IQ MNC_1	IQ MNC_2	IQ MNC_3	iSN CTR_1	iSN CTR_2	iSN CTR_3	iSN MNC_1	iSN MNC_2	iSN MNC_3	iSN log2FC MNC - CTR	iSN EB_stat MNC - CTR	iSN EB_pVal MNC - CTR	iSN EB_adjpVal MNC - CTR	iSN Signif MNC - CTR	iSN Proportion Signif MNC - CTR	iSN Persistent Signif MNC - CTR	iSN AND iIQ Persistent Signif MNC - CTR	iIQ CTR_1	iIQ CTR_2	iIQ CTR_3	iIQ MNC_1	iIQ MNC_2	iIQ MNC_3	iIQ log2FC MNC - CTR
[truncated: 2,756 more rows]
[truncated: 7 more columns]

[truncated: 2 more sheets: Experimental design and counts, Notes]
