# Supplementary material for: Bumped Kinase Inhibitor BKI-1708 Interferes in Cytokinesis and Drives Baryzoite Conversion in the Cyst-Forming Apicomplexan Parasites Toxoplasma gondii, Neospora caninum and Besnoitia besnoiti
Source: Int J Mol Sci. 2026 Mar 23;27(6):2914. doi: 10.3390/ijms27062914 (PMC13027286; doi:10.3390/ijms27062914)
Supplement: Supplementary file 1 [file ijms-27-02914-s001.zip › Supplementary tables and figure 2/Table S4.xlsx]

## Sheet: Table S4
General category	Refers to
Involved in protein synthesis	Proteins involved in the assembly and function of the ribosome.
Involved in translation/transcription	Proteins involved in translation initiation, elongation, and termination, as well as those required for tRNA and mRNA processing such as translation iniciation factos, splicing factors, Zinc finger domain-containing proteins.
Involved in replication, motility, host cell invasion	Proteins associated with organelles such as micronemes, rhoptries, dense granules, and the inner membrane complex (IMC).
Involved in protein homeostasis	Proteins associated with the proteasome and ubiquitination pathways. These proteins regulate the degradation of damaged proteins and control the turnover of regulatory proteins, ensuring normal cellular function and stress response.
Surface antigen familiy proteins (SRS-domain)	Proteins that are part of surface antigen families characterized by the presence of SRS (surface antigen-related sequence) domains, differentially expressed in different developmental stages of the parasite.
Tachyzoite-specific expression	Proteins markers specifically expressed in the tachyzoite stage. These are involved in the rapid replication and dissemination of the parasite.
Bradyzoite specific expression	Proteins markers specifically expressed in the bradyzoite stage. These are involved in the establishment and maintenance of chronic infection, enabling the parasite to form tissue cysts and persist within the host in a dormant state.
Integral membrane proteins	Proteins embedded in the membrane of organelles or the plasma membrane that play critical roles in cellular processes such as signaling, transport, and maintaining membrane structure.
Histones	Proteins that are a fundamental component of chromatin, involved in packaging and organizing DNA within the nucleus and processes like DNA repair, replication, and transcriptional regulation.
Uncharacterized proteins	Hypothetical proteins. Proteins that are predicted based on genomic data but have not been experimentally annotated or identified.
Others	Proteins that have been annotated but whose specific biological functions are unknown, as well as those that do not fit into any of the other functional categories.
